# Supplementary material for: The Cold-Regulated Genes of Blueberry and Their Response to Overexpression of VcDDF1 in Several Tissues
Source: Int J Mol Sci. 2018 May 23;19(6):1553. doi: 10.3390/ijms19061553 (PMC6032386; doi:10.3390/ijms19061553)
Supplement: Supplementary file 1 [file ijms-19-01553-s001.zip]

Archive with 15 entries (12 files):
- VcCOR_Table_Ss/
- VcCOR_Table_Ss/VcCOR Table S6.xlsx
- __MACOSX/
- __MACOSX/VcCOR_Table_Ss/
- __MACOSX/VcCOR_Table_Ss/._VcCOR Table S6.xlsx
- VcCOR_Table_Ss/VcCOR_Table S1.xlsx
- __MACOSX/VcCOR_Table_Ss/._VcCOR_Table S1.xlsx
- VcCOR_Table_Ss/VcCOR_Table S2.xlsx
- __MACOSX/VcCOR_Table_Ss/._VcCOR_Table S2.xlsx
- VcCOR_Table_Ss/VcCOR Table S4.xlsx
- __MACOSX/VcCOR_Table_Ss/._VcCOR Table S4.xlsx
- VcCOR_Table_Ss/VcCOR Table S5.xlsx
- __MACOSX/VcCOR_Table_Ss/._VcCOR Table S5.xlsx
- VcCOR_Table_Ss/VcCOR_Table S3.xlsx
- __MACOSX/VcCOR_Table_Ss/._VcCOR_Table S3.xlsx
