# Supplementary material for: The Cold-Regulated Genes of Blueberry and Their Response to Overexpression of VcDDF1 in Several Tissues
Source: Int J Mol Sci. 2018 May 23;19(6):1553. doi: 10.3390/ijms19061553 (PMC6032386; doi:10.3390/ijms19061553)
Supplement: Supplementary file 1 [file ijms-19-01553-s001.zip › VcCOR_Table_Ss/VcCOR Table S6.xlsx]

## Sheet: Sheet1
Table S6. DE VcCORs in the comparisons of non-transgenic ‘Legacy’ vs. transgenic VcDDF1-Legacy-OX in leaves, flower buds, and flowers. LogFC: log2(fold change).
		Log2Fold change (non-transgenic ‘Legacy’ / transgenic VcDDF1-Legacy-OX)
Arabidopsis_ID	Transcript_ID	Leaf	Bud	Flower	Annotation
AT5G22920.1	c100137_g2_i2	#N/A	2.43091	-1.23865	.
AT4G38950.1	c100147_g3_i3	0.989665	#N/A	#N/A	.
AT5G56040.2	c100210_g1_i1	#N/A	-0.724257	-1.11398	.
AT1G63800.1	c67771_g1_i1	#N/A	0.333768	#N/A	.
AT2G30080.1	c70437_g1_i1	#N/A	-1.60816	#N/A	.
AT3G29030.1	c76020_g4_i1	#N/A	0.813057	#N/A	.
AT1G49450.1	c78429_g1_i1	1.17477	#N/A	#N/A	.
AT5G21100.1	c79082_g1_i1	#N/A	2.24475	#N/A	.
AT5G43270.2	c80807_g1_i3	#N/A	0.512859	#N/A	.
AT4G27720.1	c81237_g1_i1	#N/A	0.389758	#N/A	.
AT2G25790.1	c83048_g1_i8	#N/A	-1.81549	#N/A	.
AT1G76790.1	c83391_g1_i1	#N/A	0.70626	#N/A	.
AT2G03550.1	c84024_g4_i1	-0.897024	-0.643464	#N/A	.
AT4G19420.1	c84914_g3_i1	#N/A	0.806517	#N/A	.
AT2G16990.1	c85043_g2_i5	#N/A	#N/A	0.90371	.
AT2G17480.1	c85573_g1_i1	-1.35911	#N/A	#N/A	.
AT3G29030.1	c86047_g1_i1	#N/A	1.46658	#N/A	.
AT1G76650.1	c86154_g5_i1	-1.87568	#N/A	#N/A	.
AT3G59010.1	c86406_g1_i1	0.88553	1.38375	#N/A	.
AT2G41250.1	c86438_g1_i1	-0.81723	#N/A	#N/A	.
AT5G13750.1	c86600_g2_i1	#N/A	#N/A	-1.09547	.
AT1G07880.2	c86745_g2_i1	#N/A	0.194132	#N/A	.
AT3G24040.1	c87101_g1_i1	-1.37647	#N/A	#N/A	.
AT3G24040.1	c87101_g1_i2	-1.20676	#N/A	#N/A	.
AT5G14450.1	c87452_g1_i1	#N/A	0.693128	-0.789145	.
AT5G62730.1	c87566_g1_i2	1.74385	#N/A	#N/A	.
AT5G58700.1	c87685_g2_i1	#N/A	0.331186	#N/A	.
AT5G04340.1	c87894_g1_i2	#N/A	#N/A	1.22192	.
AT4G30610.1	c88264_g1_i1	-0.488918	#N/A	#N/A	.
AT4G28270.1	c88454_g1_i1	-0.557363	#N/A	0.554579	.
AT2G30080.1	c89043_g2_i1	#N/A	-0.667068	#N/A	.
AT2G03750.1	c89128_g1_i1	#N/A	1.29136	#N/A	.
AT5G14450.1	c89155_g4_i1	#N/A	2.22634	#N/A	.
AT5G21100.1	c89350_g1_i1	#N/A	0.762622	#N/A	.
AT4G04740.2	c89425_g1_i1	#N/A	#N/A	1.1385	.
AT2G46225.2	c89430_g4_i1	#N/A	0.510869	#N/A	.
AT2G47180.1	c89626_g7_i3	#N/A	-0.485369	#N/A	.
AT4G08300.1	c89814_g1_i1	-0.560175	#N/A	#N/A	.
AT5G40540.1	c90299_g4_i3	#N/A	#N/A	0.733129	.
AT5G45750.1	c90616_g4_i1	#N/A	0.352854	#N/A	.
AT1G70000.1	c90802_g2_i2	#N/A	-0.67431	#N/A	.																	Has	945	Blast	hits	to	944	proteins	in	87	species:	Archae	-	0;	Bacteria	-	0;	Metazoa	-	519;	Fungi	-	43;	Plants	-	365;	Viruses	-	0;
AT2G43020.1	c90944_g2_i1	#N/A	0.39306	#N/A	.
AT4G29780.1	c90978_g3_i2	#N/A	#N/A	2.5478	.
AT3G53620.1	c91110_g4_i1	-0.688534	#N/A	#N/A	.
AT5G24870.1	c91248_g5_i1	-0.723342	#N/A	#N/A	.																	|
AT5G36220.1	c91808_g6_i1	#N/A	0.662151	-0.722385	.
AT5G04220.2	c92036_g1_i3	-1.14632	#N/A	#N/A	.
AT3G58060.1	c92143_g1_i2	#N/A	#N/A	0.579296	.
AT3G28040.1	c92305_g1_i1	#N/A	-0.803822	#N/A	.
AT1G76790.1	c92838_g2_i5	0.926	#N/A	#N/A	.
AT3G45140.1	c93172_g1_i1	#N/A	0.494176	#N/A	.
AT5G21100.1	c93554_g4_i1	#N/A	#N/A	-0.706641	.
AT5G45750.1	c93658_g4_i1	#N/A	0.360033	#N/A	.
AT3G62690.1	c93722_g1_i1	#N/A	0.607833	#N/A	.
AT5G63180.1	c93798_g1_i1	#N/A	0.474534	#N/A	.
AT4G37530.1	c93900_g1_i1	#N/A	0.464177	#N/A	.
AT5G63180.1	c94138_g1_i2	1.21801	#N/A	#N/A	.
AT5G63180.1	c94138_g1_i3	1.21577	0.757421	#N/A	.
AT5G62730.1	c94378_g1_i1	1.16119	#N/A	#N/A	.
AT1G79410.1	c94518_g1_i1	#N/A	-0.602418	#N/A	.
AT3G29030.1	c94969_g1_i2	#N/A	2.04687	#N/A	.
AT2G14210.1	c95303_g7_i4	-1.27283	#N/A	#N/A	.
AT4G29440.1	c95529_g1_i1	#N/A	0.681637	#N/A	.
AT4G34135.1	c95536_g1_i1	#N/A	#N/A	0.710332	.
AT3G23110.1	c95557_g3_i1	1.09764	#N/A	#N/A	.
AT1G64670.1	c95562_g1_i1	#N/A	1.21001	#N/A	.
AT5G62730.1	c95581_g1_i1	#N/A	0.764027	#N/A	.
AT2G02780.1	c95682_g2_i2	#N/A	0.418139	#N/A	.
AT4G33440.1	c95973_g6_i1	#N/A	#N/A	-0.817975	.
AT5G59570.1	c96650_g1_i1	#N/A	-0.610239	#N/A	.
AT3G02170.1	c96770_g1_i1	#N/A	1.2568	#N/A	.
AT5G13700.1	c96822_g1_i1	#N/A	0.364515	#N/A	.
AT4G32980.1	c96953_g1_i2	#N/A	0.723332	#N/A	.
AT4G32980.1	c96953_g1_i7	#N/A	0.913147	#N/A	.
AT5G19120.1	c97155_g1_i1	#N/A	#N/A	-1.02435	.
AT4G36470.1	c97521_g2_i1	-1.30531	#N/A	#N/A	.
AT5G14450.1	c97621_g5_i2	#N/A	2.97285	#N/A	.
AT5G59670.1	c98158_g2_i1	1.2242	#N/A	-0.711232	.
AT3G27020.1	c98479_g3_i1	#N/A	#N/A	0.692871	.
AT1G61500.1	c98605_g2_i7	-1.21131	0.953215	#N/A	.
AT5G59670.1	c98667_g1_i2	#N/A	-1.03261	#N/A	.
AT2G03550.1	c98925_g4_i1	#N/A	0.446656	#N/A	.
AT2G23010.2	c99126_g1_i12	#N/A	#N/A	-0.961903	.
AT2G23010.2	c99126_g1_i2	#N/A	#N/A	-0.838351	.
AT4G30610.1	c99126_g1_i3	#N/A	#N/A	-0.864444	.
AT4G30610.1	c99126_g1_i5	#N/A	#N/A	-0.83879	.
AT4G30610.1	c99126_g1_i7	#N/A	#N/A	-0.800396	.
AT4G30610.1	c99126_g1_i9	#N/A	#N/A	-0.85647	.
AT5G56040.2	c99149_g4_i1	0.743274	#N/A	#N/A	.
AT5G41920.1	c99168_g2_i3	1.57834	#N/A	#N/A	.
AT4G34135.1	c99697_g7_i2	#N/A	#N/A	0.733037	.
AT4G11660.1	c99943_g1_i1	#N/A	0.535318	-0.628776	.
AT1G76360.1	c99964_g1_i10	-1.08208	#N/A	#N/A	.
AT1G76360.1	c99964_g1_i11	-1.20921	#N/A	#N/A	.
AT2G33830.2	c89177_g1_i1	-1.27126	-1.34512	#N/A	12KD_FRAAN
AT2G33830.2	c89177_g2_i1	-0.759354	-0.67991	-0.327462	12KD_FRAAN
AT2G33830.2	c89177_g2_i2	#N/A	-0.649499	#N/A	12KD_FRAAN
AT4G12390.1	c83042_g1_i1	6.08249	#N/A	#N/A	21KD_DAUCA
AT3G16910.1	c79869_g1_i1	#N/A	-5.21611	#N/A	4CLL1_ARATH
AT3G16910.1	c68320_g2_i1	#N/A	0.793773	#N/A	4CLL6_ARATH
AT3G16910.1	c68320_g2_i2	#N/A	1.02624	#N/A	4CLL6_ARATH
AT5G24420.1	c94080_g1_i2	#N/A	0.536663	#N/A	6PGL1_ARATH
AT5G24420.1	c86326_g3_i2	#N/A	#N/A	-1.03354	6PGL2_ORYSJ
AT5G24420.1	c89887_g5_i2	#N/A	0.279377	#N/A	6PGL4_ORYSI
AT5G24420.1	c84001_g1_i1	#N/A	#N/A	1.05914	6PGL4_ORYSJ
AT1G76790.1	c141431_g1_i1	5.84505	#N/A	#N/A	7OMT_PAPSO
AT5G19120.1	c98156_g2_i11	#N/A	#N/A	1.27336	7SB1_SOYBN
AT3G60130.1	c91881_g1_i3	-0.708061	#N/A	-0.706247	AA7GT_DELGR
AT5G14450.1	c97069_g2_i1	#N/A	1.33933	#N/A	AAE_RAUSE
AT3G16910.1	c92712_g1_i1	#N/A	#N/A	1.55906	AAE11_ARATH
AT1G75960.1	c93484_g2_i1	#N/A	0.490286	#N/A	AAE13_ARATH
AT1G75960.1	c93484_g2_i3	0.425587	0.543883	#N/A	AAE13_ARATH
AT1G75960.1	c93484_g2_i5	#N/A	0.440881	#N/A	AAE13_ARATH
AT1G30520.1	c93484_g2_i6	#N/A	0.568243	#N/A	AAE13_ARATH
AT1G75960.1	c93484_g2_i7	#N/A	0.420351	#N/A	AAE13_ARATH
AT3G16910.1	c93100_g4_i1	#N/A	#N/A	0.579427	AAE5_ARATH
AT3G16910.1	c93100_g4_i3	#N/A	#N/A	0.658343	AAE5_ARATH
AT3G16910.1	c98993_g2_i1	#N/A	#N/A	0.568477	AAE5_ARATH
AT3G16910.1	c98993_g2_i2	#N/A	#N/A	0.628496	AAE5_ARATH
AT3G16910.1	c81008_g3_i1	#N/A	#N/A	1.22187	AAE6_ARATH
AT3G16910.1	c93100_g4_i2	#N/A	#N/A	0.667513	AAE6_ARATH
AT3G16910.1	c93100_g4_i4	#N/A	1.0766	0.546872	AAE6_ARATH
AT5G63850.1	c86576_g3_i1	#N/A	-0.573133	#N/A	AAP3_ARATH
AT5G63850.1	c96044_g4_i4	#N/A	1.153	#N/A	AAP7_ARATH
AT5G63850.1	c96044_g4_i6	#N/A	1.33615	#N/A	AAP7_ARATH
AT5G06530.2	c96347_g1_i1	#N/A	-0.974499	#N/A	AB11G_ARATH
AT5G06530.2	c97356_g3_i1	#N/A	#N/A	-0.513229	AB11G_ARATH
AT5G06530.2	c97356_g3_i2	#N/A	#N/A	-0.495889	AB11G_ARATH
AT3G59140.1	c88527_g3_i1	#N/A	#N/A	0.463013	AB14C_ARATH
AT3G62150.1	c80226_g1_i1	#N/A	#N/A	-0.952243	AB17I_ARATH
AT5G20630.1	c67450_g1_i1	#N/A	1.34997	#N/A	AB19A_PRUPE
AT3G47760.1	c99419_g4_i1	#N/A	-0.528589	#N/A	AB1A_ARATH
AT3G47760.1	c99419_g4_i2	#N/A	-0.627249	#N/A	AB1A_ARATH
AT5G60790.1	c96155_g2_i1	#N/A	-1.07556	#N/A	AB1F_ARATH
AT5G06530.2	c100303_g1_i1	-0.746418	#N/A	#N/A	AB24G_ARATH
AT5G06530.2	c91009_g2_i1	-1.30288	#N/A	#N/A	AB25G_ARATH
AT5G06530.2	c100303_g1_i2	-0.66657	#N/A	#N/A	AB28G_ARATH
AT3G59140.1	c98338_g5_i1	#N/A	0.620647	#N/A	AB2B_ARATH
AT3G59140.1	c98338_g5_i2	#N/A	0.539238	-0.458354	AB2B_ARATH
AT3G59140.1	c98338_g5_i3	#N/A	0.608101	#N/A	AB2B_ARATH
AT3G59140.1	c99096_g4_i1	#N/A	-1.20878	#N/A	AB2C_ARATH
AT5G06530.2	c84905_g4_i1	#N/A	0.794509	#N/A	AB32G_ARATH
AT5G06530.2	c94487_g1_i1	#N/A	0.379516	-0.84284	AB32G_ARATH
AT5G06530.2	c94487_g1_i5	#N/A	0.393531	-0.917261	AB32G_ARATH
AT5G06530.2	c98912_g2_i1	#N/A	0.635384	-0.840179	AB32G_ARATH
AT5G06530.2	c98912_g2_i2	#N/A	0.54092	-0.709411	AB32G_ARATH
AT5G06530.2	c98912_g2_i3	#N/A	#N/A	-0.852158	AB32G_ARATH
AT5G06530.2	c98912_g2_i4	#N/A	0.640356	-0.894701	AB32G_ARATH
AT5G06530.2	c98912_g2_i5	#N/A	0.535376	-0.784437	AB32G_ARATH
AT5G06530.2	c98912_g2_i6	#N/A	0.700643	-0.863035	AB32G_ARATH
AT5G06530.2	c98912_g2_i7	#N/A	0.603694	-0.799074	AB32G_ARATH
AT5G06530.2	c98912_g2_i8	#N/A	#N/A	-0.729049	AB32G_ARATH
AT3G59140.1	c100011_g1_i2	#N/A	-0.605566	0.704542	AB3C_ARATH
AT3G59140.1	c100220_g1_i1	-0.644749	-0.641096	#N/A	AB3C_ARATH
AT3G59140.1	c100220_g2_i1	-0.759674	-0.528024	#N/A	AB3C_ARATH
AT3G59140.1	c85936_g2_i1	#N/A	#N/A	0.507865	AB4C_ARATH																	|
AT5G60790.1	c91489_g3_i1	#N/A	#N/A	0.406431	AB5F_ARATH																	|
AT5G67030.1	c47970_g1_i1	6.04997	#N/A	#N/A	ABA2_PRUAR																	|
AT5G67030.1	c47970_g2_i1	6.0906	#N/A	#N/A	ABA2_PRUAR																	|
AT5G67030.1	c88366_g1_i1	#N/A	#N/A	0.373194	ABA2_SOLLC
AT5G67030.1	c88366_g1_i2	#N/A	#N/A	0.396373	ABA2_SOLLC
AT3G44970.1	c80869_g4_i1	-1.59029	#N/A	#N/A	ABAH4_ARATH
AT3G44970.1	c80869_g4_i2	-2.08509	#N/A	#N/A	ABAH4_ARATH
AT1G64670.1	c95562_g3_i1	#N/A	1.17264	#N/A	ABHD4_HUMAN
AT5G20630.1	c75493_g1_i1	#N/A	1.40472	#N/A	ABP20_PRUPE
AT5G57110.1	c97397_g3_i1	#N/A	-0.960417	#N/A	ACA10_ARATH
AT5G57110.1	c97397_g3_i2	#N/A	-0.902285	#N/A	ACA10_ARATH
AT5G57110.1	c97397_g3_i3	#N/A	-1.17969	#N/A	ACA10_ARATH
AT5G57110.1	c99736_g1_i1	#N/A	#N/A	0.815463	ACA13_ARATH
AT5G57110.1	c99164_g1_i1	#N/A	-1.46361	#N/A	ACA8_ARATH
AT3G19000.1	c100315_g1_i2	-0.583272	#N/A	#N/A	ACCH1_ARATH
AT3G19000.1	c77450_g1_i1	#N/A	0.41303	#N/A	ACCH1_ARATH
AT3G19000.1	c88923_g4_i1	-1.01857	#N/A	#N/A	ACCH1_ARATH
AT3G19000.1	c88923_g4_i2	-1.79474	#N/A	#N/A	ACCH1_ARATH
AT3G19000.1	c88923_g4_i5	-1.68747	#N/A	#N/A	ACCH1_ARATH
AT3G19000.1	c89719_g1_i2	#N/A	1.37773	#N/A	ACCH1_ARATH
AT3G19000.1	c83619_g1_i1	#N/A	0.633945	#N/A	ACCO_ACTDE
AT5G39000.1	c97864_g1_i1	#N/A	0.627092	#N/A	ACCR3_ARATH
AT5G59670.1	c78550_g1_i2	#N/A	1.23708	#N/A	ACCR4_ARATH
AT3G48720.1	c99881_g1_i1	-0.881216	0.750724	#N/A	ACMAT_VITLA
AT3G48720.1	c99881_g1_i2	-0.779534	0.710701	#N/A	ACMAT_VITLA
AT3G48720.1	c99881_g1_i4	#N/A	1.01895	#N/A	ACMAT_VITLA
AT1G76990.1	c98373_g3_i2	#N/A	0.844016	#N/A	ACR8_ARATH
AT3G12110.1	c99151_g2_i1	#N/A	0.521112	#N/A	ACT11_SOLTU
AT3G12110.1	c94438_g3_i2	#N/A	0.257684	#N/A	ACT7_ARATH
AT4G24810.2	c86550_g1_i1	#N/A	0.785268	#N/A	ADCK1_CHICK
AT2G16700.1	c78850_g1_i1	#N/A	0.3655	#N/A	ADF2_PETHY
AT2G16700.1	c75456_g1_i1	-0.683779	#N/A	#N/A	ADF6_ARATH
AT1G32780.1	c92950_g1_i1	#N/A	-1.07804	#N/A	ADH_MALDO
AT1G32780.1	c81500_g4_i1	#N/A	#N/A	-2.53703	ADH2_SOLTU
AT1G32780.1	c92421_g2_i1	#N/A	#N/A	-1.51454	ADH3_SOLTU
AT1G32780.1	c92421_g3_i2	#N/A	#N/A	-0.605075	ADH3_SOLTU
AT1G32780.1	c90522_g2_i1	0.728297	#N/A	#N/A	ADHL6_ARATH
AT5G61810.1	c82514_g1_i1	-0.665049	#N/A	#N/A	ADNT1_ARATH
AT5G17400.1	c82514_g1_i2	-0.606512	#N/A	#N/A	ADNT1_ARATH
AT5G17400.1	c41871_g2_i1	-2.73527	#N/A	#N/A	ADT1_ANOGA
AT4G05330.1	c79910_g1_i2	-1.40356	#N/A	#N/A	AGD11_ARATH
AT4G05330.1	c79910_g1_i1	-1.30339	#N/A	#N/A	AGD13_ARATH
AT4G05330.1	c83689_g1_i1	-0.768213	#N/A	#N/A	AGD13_ARATH
AT3G57390.1	c88116_g1_i1	#N/A	0.402074	#N/A	AGL8_SOLTU
AT1G31280.1	c96778_g3_i4	0.708914	#N/A	#N/A	AGO16_ORYSJ
AT1G31280.1	c97645_g1_i1	#N/A	-0.90048	#N/A	AGO1B_ORYSJ
AT1G31280.1	c100122_g2_i1	#N/A	-0.722914	#N/A	AGO2_ARATH
AT1G31280.1	c89962_g2_i1	#N/A	-1.25652	-0.910947	AGO4_ARATH
AT1G31280.1	c95350_g1_i1	#N/A	-1.75349	#N/A	AGO5_ARATH
AT1G31280.1	c95350_g2_i1	#N/A	-0.524808	0.66755	AGO5_ARATH
AT2G46330.1	c75334_g1_i1	#N/A	0.486187	#N/A	AGP20_ARATH
AT1G49720.2	c89508_g3_i3	-2.62753	-0.997353	#N/A	AI5L4_ARATH
AT1G49720.2	c89508_g3_i4	#N/A	-1.08527	#N/A	AI5L4_ARATH
AT1G49720.2	c89508_g1_i1	#N/A	-1.05681	#N/A	AI5L5_ARATH
AT1G49720.2	c89508_g1_i2	#N/A	-0.891107	#N/A	AI5L5_ARATH
AT3G14240.1	c80369_g2_i1	#N/A	-2.32557	#N/A	AIR3_ARATH
AT1G79440.1	c85447_g2_i1	-0.57234	#N/A	#N/A	AL2B7_ARATH
AT1G79440.1	c92416_g1_i4	#N/A	0.729012	#N/A	AL2C4_ARATH
AT1G79440.1	c88648_g1_i1	#N/A	#N/A	-0.439279	AL3F1_ARATH
AT1G79440.1	c97577_g3_i2	-0.779854	#N/A	#N/A	AL3F1_ARATH
AT1G79440.1	c97577_g3_i4	-0.745102	#N/A	#N/A	AL3F1_ARATH
AT1G79440.1	c97577_g3_i6	-0.771877	#N/A	#N/A	AL3F1_ARATH
AT1G79440.1	c97577_g3_i8	-0.876876	#N/A	#N/A	AL3F1_ARATH
AT1G79440.1	c87420_g1_i4	#N/A	1.34192	0.493575	AL3H1_ARATH
AT5G59670.1	c90090_g2_i2	0.760214	#N/A	#N/A	ALE2_ARATH
AT3G48350.1	c93347_g3_i1	-0.445574	#N/A	#N/A	ALEUL_ARATH
AT4G22790.1	c88185_g2_i1	#N/A	#N/A	-1.10219	ALF5_ARATH
AT4G26520.1	c84922_g2_i1	6.53268	#N/A	#N/A	ALFC1_PEA
AT4G17970.1	c79096_g1_i1	-1.12828	#N/A	#N/A	ALMTD_ARATH
AT3G57390.1	c72632_g1_i1	#N/A	-0.4225	#N/A	AMP22_MACIN
AT5G57150.4	c86955_g1_i1	#N/A	-0.940194	#N/A	AMS_ARATH
AT1G76130.1	c90653_g1_i1	-1.05312	#N/A	#N/A	AMY2_ARATH
AT1G76130.1	c90653_g1_i2	-1.26281	#N/A	#N/A	AMY2_ARATH
AT1G76130.1	c90653_g1_i3	-1.48698	#N/A	#N/A	AMY2_ARATH
AT1G69830.1	c95931_g2_i1	#N/A	-2.22015	#N/A	AMY3_ARATH
AT1G76130.1	c24182_g1_i1	#N/A	#N/A	1.44966	AMYA_VIGMU
AT1G76130.1	c24182_g1_i2	#N/A	#N/A	1.44211	AMYA_VIGMU
AT1G76130.1	c80454_g1_i1	-1.05979	#N/A	#N/A	AMYA_VIGMU
AT1G16060.1	c97450_g4_i2	-0.783431	0.593183	#N/A	AP2_ARATH
AT1G16060.1	c97450_g4_i3	-0.784797	#N/A	#N/A	AP2_ARATH
AT1G16060.1	c97450_g4_i4	-0.60673	#N/A	#N/A	AP2_ARATH
AT1G16060.1	c97450_g4_i5	-0.783605	0.706037	#N/A	AP2_ARATH
AT1G16060.1	c98453_g2_i3	#N/A	0.680147	#N/A	AP2_ARATH
AT1G16060.1	c91054_g4_i4	0.795956	#N/A	#N/A	AP2L1_ARATH
AT4G26790.1	c78053_g2_i1	#N/A	1.13507	#N/A	APG2_ARATH
AT5G14450.1	c82015_g2_i1	#N/A	0.593914	#N/A	APG2_ARATH
AT5G14450.1	c82015_g2_i2	-0.733527	0.708423	#N/A	APG2_ARATH
AT1G76360.1	c99964_g1_i7	-1.32167	-0.882178	#N/A	APK1B_ARATH
AT2G20570.2	c95267_g3_i1	#N/A	0.486977	#N/A	APRR2_ARATH
AT2G20570.2	c95267_g3_i2	#N/A	0.423283	#N/A	APRR2_ARATH
AT2G20570.2	c95267_g3_i5	#N/A	0.469132	#N/A	APRR2_ARATH
AT3G16857.2	c92704_g6_i1	-1.14606	#N/A	#N/A	APRR5_ARATH
AT1G77850.1	c91512_g4_i1	#N/A	-1.22527	#N/A	ARFB_ARATH
AT1G77850.1	c94069_g1_i1	0.529131	#N/A	#N/A	ARFI_ARATH
AT4G38950.1	c92656_g1_i1	#N/A	0.340858	#N/A	ARK3_ARATH
AT3G44720.1	c93180_g1_i1	#N/A	0.400694	#N/A	AROD6_ARATH
AT3G16857.2	c91063_g2_i1	#N/A	-1.14059	#N/A	ARR12_ARATH
AT3G16857.2	c91063_g2_i2	#N/A	-1.35469	#N/A	ARR12_ARATH
AT2G41310.1	c73445_g1_i1	#N/A	#N/A	-3.17211	ARR17_ARATH
AT2G41310.1	c80706_g1_i1	#N/A	#N/A	-0.479313	ARR5_ARATH
AT2G41310.1	c86949_g1_i2	#N/A	0.786194	#N/A	ARR9_ARATH
AT3G46130.1	c90796_g3_i1	#N/A	0.359727	#N/A	AS1_ARATH
AT3G47340.1	c8574_g1_i1	6.88137	#N/A	#N/A	ASNS2_PEA
AT5G21100.1	c95987_g3_i2	#N/A	0.489787	#N/A	ASOL_BRANA
AT5G21100.1	c97146_g1_i1	1.24909	0.447636	#N/A	ASOL_BRANA
AT1G76160.1	c110174_g1_i1	#N/A	#N/A	-4.64251	ASOL_TOBAC
AT5G21100.1	c85345_g1_i1	#N/A	#N/A	-1.67281	ASOL_TOBAC
AT5G21100.1	c92709_g5_i1	-2.7857	#N/A	#N/A	ASOL_TOBAC
AT4G33490.2	c82946_g2_i2	-0.70507	#N/A	#N/A	ASP1_ORYSI
AT4G33490.2	c82946_g2_i1	-0.679623	#N/A	#N/A	ASP1_ORYSJ
AT4G33490.2	c93068_g2_i3	-1.06603	#N/A	#N/A	ASP1_ORYSJ
AT1G79720.1	c85162_g3_i1	-0.885528	#N/A	#N/A	ASPG1_ARATH
AT1G79720.1	c89695_g8_i1	#N/A	#N/A	-0.513942	ASPG1_ARATH
AT5G02190.1	c86904_g1_i1	#N/A	0.532222	#N/A	ASPL2_ARATH
AT5G53170.1	c93966_g1_i1	#N/A	1.17351	#N/A	ATAD1_RAT
AT1G69780.1	c86075_g1_i1	#N/A	0.689177	#N/A	ATB13_ARATH
AT3G52720.1	c87829_g8_i1	#N/A	#N/A	0.929291	ATCA7_ARATH
AT3G52720.1	c87829_g8_i2	#N/A	#N/A	0.83107	ATCA7_ARATH
AT5G53170.1	c88336_g2_i1	#N/A	-0.48369	#N/A	ATD1A_DANRE
AT5G53170.1	c88336_g2_i3	#N/A	-0.44031	#N/A	ATD1A_DANRE
AT4G20230.1	c94666_g1_i6	#N/A	#N/A	-1.29259	ATESY_VITVI
AT4G32980.1	c96953_g1_i1	#N/A	0.868159	#N/A	ATH1_ARATH
AT4G32980.1	c96953_g1_i3	#N/A	0.855116	#N/A	ATH1_ARATH
AT4G32980.1	c96953_g1_i5	#N/A	0.794171	#N/A	ATH1_ARATH
AT4G32980.1	c96953_g1_i6	#N/A	0.846019	#N/A	ATH1_ARATH
AT1G69780.1	c82037_g2_i1	#N/A	0.433712	#N/A	ATHB6_ARATH
AT1G69780.1	c70335_g1_i1	-0.695437	#N/A	0.695795	ATHB7_ARATH
AT3G61890.1	c90296_g1_i1	-2.39756	-0.897984	#N/A	ATHB7_ARATH
AT3G61890.1	c90296_g1_i2	-1.99048	#N/A	#N/A	ATHB7_ARATH
AT3G61890.1	c90296_g1_i3	-1.81732	-0.666268	1.29634	ATHB7_ARATH
AT4G38950.1	c98747_g5_i1	1.03905	0.373854	#N/A	ATK1_ARATH
AT4G38950.1	c98747_g5_i2	1.2464	#N/A	#N/A	ATK1_ARATH
AT4G38950.1	c95219_g4_i1	#N/A	0.440303	#N/A	ATK4_ARATH
AT4G38950.1	c95219_g4_i2	#N/A	0.469273	#N/A	ATK4_ARATH
AT2G36950.1	c9879_g2_i1	5.68143	#N/A	#N/A	ATOX1_ARATH
AT5G15240.1	c100131_g2_i2	#N/A	#N/A	-1.63834	AVT1_YEAST
AT5G15240.1	c78343_g1_i1	#N/A	0.477411	#N/A	AVT1_YEAST
AT5G15240.1	c84439_g1_i3	#N/A	#N/A	0.832882	AVT1_YEAST
AT5G15240.1	c84439_g1_i8	#N/A	#N/A	0.870909	AVT1_YEAST
AT5G15240.1	c93958_g2_i3	#N/A	#N/A	-0.537047	AVT1_YEAST
AT3G60690.1	c90374_g2_i1	-1.16054	#N/A	#N/A	AX10A_SOYBN
AT3G60690.1	c90374_g2_i2	-1.17622	#N/A	#N/A	AX10A_SOYBN
AT4G38860.1	c95634_g1_i1	-1.13327	#N/A	#N/A	AX10A_SOYBN
AT4G38860.1	c95634_g1_i2	-1.03135	#N/A	#N/A	AX10A_SOYBN
AT4G38860.1	c80179_g2_i1	#N/A	0.552548	#N/A	AX15A_SOYBN
AT5G42050.1	c89212_g3_i1	#N/A	0.460848	#N/A	B2_DAUCA
AT1G27120.1	c77307_g1_i1	#N/A	-1.79245	#N/A	B3GTJ_ARATH
AT4G12980.1	c88333_g1_i1	#N/A	0.758123	#N/A	B561J_ARATH
AT1G34210.1	c87167_g1_i1	-0.402949	#N/A	#N/A	BAK1_ARATH
AT5G18670.1	c95097_g1_i1	-0.944087	#N/A	#N/A	BAM1_ARATH
AT5G18670.1	c95097_g1_i2	#N/A	-0.384236	#N/A	BAM1_ARATH
AT5G18670.1	c95097_g1_i3	-0.917375	#N/A	#N/A	BAM1_ARATH
AT5G18670.1	c95097_g1_i4	-0.823725	#N/A	#N/A	BAM1_ARATH
AT5G18670.1	c95097_g5_i1	#N/A	-1.35953	#N/A	BAM1_ARATH
AT5G18670.1	c97244_g2_i1	#N/A	#N/A	0.614171	BAM1_ARATH
AT5G18670.1	c95097_g4_i1	#N/A	-0.808453	#N/A	BAM3_ARATH
AT5G56040.2	c92152_g1_i1	0.884437	#N/A	#N/A	BAME1_ARATH
AT3G44720.1	c97417_g1_i1	#N/A	0.397075	#N/A	BAP2_ARATH
AT5G42570.1	c89821_g2_i1	#N/A	0.441088	#N/A	BAP31_MOUSE
AT1G75380.1	c88825_g1_i2	-0.841766	#N/A	#N/A	BBD1_ARATH
AT1G10060.2	c93892_g3_i1	#N/A	#N/A	0.891378	BCAT2_ARATH
AT1G10060.2	c93892_g3_i3	-1.0949	#N/A	0.763113	BCAT2_ARATH
AT3G48720.1	c99824_g3_i1	#N/A	1.02288	#N/A	BEATH_CLABR
AT5G07870.1	c90397_g2_i2	#N/A	#N/A	0.823929	BEBT_TOBAC
AT3G50750.1	c96364_g2_i1	#N/A	#N/A	-0.637832	BEH4_ARATH
AT3G13750.1	c97930_g2_i1	#N/A	0.473485	#N/A	BGAL_SOLLC
AT3G13750.1	c97930_g2_i2	#N/A	0.510953	#N/A	BGAL_SOLLC
AT3G13750.1	c99667_g5_i4	#N/A	#N/A	0.718087	BGAL6_ORYSJ
AT3G13750.1	c99667_g5_i7	#N/A	#N/A	0.863939	BGAL6_ORYSJ
AT3G13750.1	c99667_g5_i8	#N/A	#N/A	0.764576	BGAL6_ORYSJ
AT1G02640.1	c86917_g1_i1	#N/A	1.35298	#N/A	BGH3B_BACO1
AT3G60130.1	c96747_g4_i1	#N/A	1.53288	#N/A	BGL12_ORYSJ
AT3G60130.1	c83995_g1_i5	#N/A	1.66002	#N/A	BGL18_ORYSJ
AT3G60130.1	c83995_g2_i2	#N/A	1.96894	#N/A	BGL18_ORYSJ
AT3G60130.1	c95169_g3_i2	#N/A	#N/A	-2.27459	BGL34_ORYSJ
AT3G60130.1	c95169_g3_i3	#N/A	#N/A	-1.98174	BGL34_ORYSJ
AT3G60130.1	c95169_g3_i1	#N/A	#N/A	-1.10679	BGL40_ARATH
AT3G60130.1	c94804_g2_i2	#N/A	0.781694	#N/A	BGL41_ARATH
AT3G60130.1	c94804_g2_i3	#N/A	0.577396	#N/A	BGL41_ARATH
AT5G46830.1	c95956_g1_i1	#N/A	0.377141	1.23299	BH014_ARATH
AT5G57150.4	c88267_g1_i1	-1.09709	#N/A	1.95338	BH035_ARATH
AT5G57150.4	c88267_g1_i2	-1.3223	#N/A	1.63485	BH035_ARATH
AT4G36540.1	c95677_g7_i1	1.39715	#N/A	#N/A	BH062_ARATH
AT4G36540.1	c94404_g2_i1	#N/A	0.524918	#N/A	BH078_ARATH
AT4G36540.1	c92899_g1_i1	#N/A	0.592274	#N/A	BH079_ARATH
AT4G36540.1	c92899_g1_i2	#N/A	0.658929	#N/A	BH079_ARATH
AT5G46690.1	c87940_g4_i1	#N/A	0.683073	#N/A	BH096_ARATH
AT5G46690.1	c87940_g4_i2	#N/A	0.650154	#N/A	BH096_ARATH
AT5G46690.1	c91907_g1_i1	#N/A	#N/A	-0.909286	BH096_ARATH
AT5G46690.1	c91907_g1_i2	#N/A	#N/A	-0.717995	BH096_ARATH
AT4G36540.1	c91872_g2_i3	#N/A	1.39552	#N/A	BH137_ARATH
AT1G19700.1	c78987_g2_i1	#N/A	#N/A	-1.41927	BLH6_ARATH
AT4G36540.1	c79628_g1_i1	#N/A	#N/A	-1.48129	BPE_ARATH
AT3G23120.1	c99688_g3_i1	#N/A	#N/A	-1.06307	BRI1_ARATH
AT4G24350.1	c80804_g1_i1	-1.30662	#N/A	#N/A	BSPA_POPDE
AT4G24350.1	c94149_g1_i2	#N/A	0.517612	#N/A	BSPA_POPDE
AT4G37610.1	c93546_g1_i3	#N/A	#N/A	1.14509	BT1_ARATH
AT1G02640.1	c82319_g2_i1	#N/A	-1.47638	#N/A	BXL7_ARATH
AT5G52320.1	c98164_g2_i1	-0.615364	0.448511	#N/A	C04C1_PINTA
AT5G52320.1	c98164_g2_i2	-0.64305	0.389457	-0.359117	C04C1_PINTA
AT5G52320.1	c98164_g2_i3	-0.51438	#N/A	-0.377403	C04C1_PINTA
AT5G52320.1	c98164_g2_i4	-0.493174	#N/A	#N/A	C04C1_PINTA
AT5G52320.1	c98164_g2_i5	#N/A	0.365197	#N/A	C04C1_PINTA
AT4G27710.1	c100283_g2_i1	-0.838563	0.370854	#N/A	C14A1_ARATH
AT4G27710.1	c100283_g2_i2	-0.807679	0.477413	#N/A	C14A1_ARATH
AT3G57880.1	c100127_g3_i1	#N/A	-0.814519	#N/A	C2GR1_ARATH
AT3G57880.1	c60208_g1_i1	#N/A	-2.54079	#N/A	C2GR1_ARATH
AT5G58620.1	c86148_g2_i1	#N/A	-0.950395	#N/A	C3H2_ARATH																	|
AT5G58620.1	c93330_g1_i1	#N/A	0.647271	#N/A	C3H29_ARATH																	|
AT3G51950.1	c92903_g1_i3	#N/A	#N/A	-0.387095	C3H53_ORYSJ
AT3G51950.1	c95997_g4_i1	0.912628	#N/A	#N/A	C3H55_ARATH
AT5G52320.1	c93124_g4_i1	#N/A	#N/A	1.37322	C70B1_ARATH
AT5G36220.1	c93674_g1_i2	#N/A	#N/A	0.998848	C71A1_PERAE
AT5G36220.1	c99556_g1_i2	-1.10102	#N/A	#N/A	C71A1_PERAE
AT5G36220.1	c91407_g1_i2	-0.754945	#N/A	#N/A	C71A8_MENPI
AT5G36220.1	c94248_g1_i2	-0.986823	#N/A	#N/A	C71A8_MENPI
AT5G36220.1	c94248_g1_i3	-0.73437	#N/A	#N/A	C71A8_MENPI
AT5G36220.1	c94248_g1_i1	-0.819405	#N/A	#N/A	C71AP_ARATH
AT5G36220.1	c95687_g3_i1	#N/A	1.16791	#N/A	C71E1_SORBI
AT5G36220.1	c95687_g3_i4	-1.43871	#N/A	#N/A	C71E1_SORBI
AT4G37430.1	c92839_g2_i3	-1.54313	#N/A	#N/A	C72B1_PINTA
AT4G37430.1	c92839_g2_i4	-1.68597	#N/A	#N/A	C72B1_PINTA
AT4G37430.1	c92839_g2_i5	-1.19388	-1.68666	#N/A	C72B1_PINTA
AT4G37310.1	c87825_g1_i1	#N/A	#N/A	1.21306	C734A_ARATH
AT4G15440.1	c94659_g1_i1	-1.09523	#N/A	#N/A	C74B2_ARATH
AT5G36220.1	c88402_g1_i1	#N/A	#N/A	-0.666691	C75A3_PETHY
AT5G36220.1	c90233_g1_i1	-0.735065	#N/A	#N/A	C75A6_CAMME
AT5G36220.1	c95990_g2_i2	-1.531	#N/A	#N/A	C76B6_CATRO
AT5G36220.1	c98007_g2_i3	-1.49832	#N/A	#N/A	C76B6_CATRO
AT5G36220.1	c98942_g1_i8	#N/A	0.970406	#N/A	C76B6_CATRO
AT5G36220.1	c92248_g2_i1	-1.85258	#N/A	#N/A	C76BA_SWEMU
AT5G36220.1	c96901_g2_i1	-0.730543	#N/A	#N/A	C76C1_ARATH
AT3G10570.1	c92961_g5_i1	#N/A	#N/A	-1.01474	C77A4_ARATH
AT5G36220.1	c97488_g1_i2	#N/A	-0.686635	#N/A	C78A5_ARATH
AT5G36220.1	c99354_g3_i1	-1.20345	#N/A	#N/A	C79D4_LOTJA
AT4G27710.1	c74124_g1_i1	-1.39856	#N/A	#N/A	C7A22_PANGI
AT4G27710.1	c88948_g3_i2	#N/A	#N/A	1.28764	C7A22_PANGI
AT4G27710.1	c96026_g8_i1	#N/A	0.914991	#N/A	C7A22_PANGI
AT3G30180.1	c83078_g3_i3	#N/A	1.78479	#N/A	C7A52_PANGI
AT4G37430.1	c86276_g1_i1	#N/A	0.953603	#N/A	C7A52_PANGI
AT5G45340.1	c90629_g1_i3	#N/A	-1.07558	#N/A	C7A52_PANGI
AT3G44970.1	c95166_g2_i1	#N/A	1.53131	#N/A	C7A52_PANGI
AT3G44970.1	c95166_g2_i2	#N/A	1.14111	#N/A	C7A52_PANGI
AT3G44970.1	c95166_g2_i4	#N/A	0.863889	#N/A	C7A52_PANGI
AT3G30180.1	c95166_g2_i6	#N/A	1.68298	#N/A	C7A52_PANGI
AT5G36220.1	c94858_g3_i3	#N/A	#N/A	1.35605	C80B2_COPJA
AT5G36220.1	c93443_g1_i1	#N/A	-1.52431	#N/A	C81E8_MEDTR
AT5G36220.1	c93443_g1_i2	#N/A	-1.79897	#N/A	C81E8_MEDTR
AT5G36220.1	c93443_g1_i3	#N/A	-1.3681	#N/A	C81E8_MEDTR
AT5G36220.1	c94863_g6_i3	#N/A	#N/A	-1.10266	C81E8_MEDTR
AT5G36220.1	c94728_g2_i1	-0.907858	#N/A	#N/A	C82A3_SOYBN
AT5G36220.1	c94728_g2_i2	-0.935186	#N/A	#N/A	C82A4_SOYBN
AT5G52320.1	c99070_g3_i1	#N/A	0.540551	0.59204	C82C4_ARATH
AT5G36220.1	c79196_g2_i1	#N/A	0.763156	#N/A	C84A1_ARATH
AT5G52320.1	c96789_g2_i1	#N/A	0.824778	-0.957685	C86A2_ARATH
AT5G36220.1	c98910_g1_i1	0.492367	#N/A	-0.457635	C89A2_ARATH
AT3G44970.1	c97397_g2_i1	#N/A	0.882259	#N/A	C90D1_ARATH
AT5G52320.1	c97288_g1_i1	-3.42294	#N/A	#N/A	C94C1_ARATH
AT5G52320.1	c97288_g1_i2	-2.79133	#N/A	#N/A	C94C1_ARATH
AT5G52320.1	c94952_g2_i2	#N/A	#N/A	0.78985	C96AF_ARATH
AT5G52320.1	c94952_g2_i4	#N/A	#N/A	0.779365	C96AF_ARATH
AT5G52320.1	c94952_g3_i1	#N/A	#N/A	1.21064	C96AF_ARATH
AT5G36220.1	c95518_g1_i1	#N/A	0.196667	#N/A	C98A2_SOYBN
AT3G08940.2	c26163_g1_i1	6.84854	#N/A	#N/A	CAB6_ARATH
AT3G19450.1	c82948_g1_i1	-1.01135	-1.28163	-1.23684	CADH1_ARATH
AT3G19450.1	c82948_g1_i2	#N/A	-1.36976	-1.65554	CADH1_ARATH
AT3G19450.1	c81504_g1_i1	#N/A	#N/A	-1.23946	CADH6_ORYSJ
AT3G19450.1	c84823_g1_i1	#N/A	1.20193	#N/A	CADH6_ORYSJ
AT5G22250.1	c85939_g1_i2	#N/A	0.445256	#N/A	CAF1G_ARATH
AT5G22250.1	c87771_g3_i1	#N/A	1.01873	#N/A	CAF1I_ARATH
AT2G41090.1	c89514_g1_i1	-0.523342	#N/A	#N/A	CALM_LILLO
AT4G25940.1	c86002_g2_i1	#N/A	1.10962	#N/A	CAP6_ARATH
AT5G28020.1	c85707_g1_i1	-0.734318	#N/A	#N/A	CAS2_MALDO
AT3G08940.2	c88772_g3_i1	#N/A	0.567799	0.349057	CB11_SOLLC
AT3G08940.2	c135404_g1_i1	8.26982	#N/A	#N/A	CB12_SOLLC
AT3G08940.2	c73719_g1_i1	-0.714826	#N/A	#N/A	CB13_SOLLC
AT3G08940.2	c134399_g1_i1	5.53326	#N/A	#N/A	CB215_PEA
AT3G08940.2	c135442_g1_i1	7.44	#N/A	#N/A	CB23_PEA
AT3G08940.2	c18765_g1_i1	6.69491	#N/A	#N/A	CB23_SOLLC
AT3G08940.2	c81796_g1_i1	-0.730087	0.556958	#N/A	CB23_SOLLC
AT5G54270.1	c81305_g6_i1	7.644	#N/A	#N/A	CB23_SOYBN
AT3G08940.2	c109178_g1_i1	6.73889	#N/A	#N/A	CB24_PEA
AT3G08940.2	c74457_g1_i1	-0.670486	#N/A	#N/A	CB24_PEA
AT3G08940.2	c85681_g1_i1	#N/A	0.769457	#N/A	CB24_TOBAC
AT5G54270.1	c81305_g8_i1	8.73312	#N/A	#N/A	CB2D_SOLLC
AT3G08940.2	c81305_g4_i1	5.96985	#N/A	#N/A	CB2G_SOLLC
AT3G08940.2	c108694_g1_i1	6.59786	#N/A	#N/A	CB4A_SOLLC
AT3G08940.2	c77969_g1_i1	#N/A	0.376847	0.415503	CB4B_ARATH
AT3G08940.2	c794_g1_i1	6.5455	#N/A	#N/A	CB4B_ARATH
AT3G08940.2	c110547_g1_i1	6.36383	#N/A	#N/A	CB4C_ARATH
AT5G54270.1	c28786_g1_i1	6.64148	#N/A	#N/A	CB5_ARATH
AT3G08940.2	c82447_g1_i2	-0.72401	#N/A	#N/A	CB5_ARATH
AT3G08940.2	c84294_g1_i1	#N/A	0.506537	#N/A	CB5_ARATH
AT5G44410.1	c96460_g1_i1	#N/A	2.33376	#N/A	CBDAS_CANSA
AT5G44410.1	c96460_g1_i4	#N/A	1.98899	#N/A	CBDAS_CANSA
AT4G30610.1	c86174_g4_i1	#N/A	#N/A	-0.924957	CBP23_HORVU
AT1G25988.1	c84025_g1_i1	#N/A	0.411466	#N/A	CC130_RAT
AT1G15570.1	c95832_g1_i3	1.41918	#N/A	#N/A	CCA11_ARATH
AT1G15570.1	c88963_g5_i1	1.63829	#N/A	#N/A	CCA21_ORYSJ
AT1G15570.1	c98195_g2_i1	1.32415	#N/A	#N/A	CCA21_ORYSJ
AT1G15570.1	c88963_g5_i5	1.21601	#N/A	#N/A	CCA24_ARATH
AT4G19170.1	c75754_g1_i1	-0.8492	#N/A	#N/A	CCD1_PEA
AT4G34160.1	c87042_g1_i2	#N/A	1.16828	#N/A	CCD11_ARATH
AT4G34160.1	c87208_g1_i2	0.990617	#N/A	#N/A	CCD11_ARATH
AT4G34160.1	c83308_g3_i1	#N/A	0.423857	#N/A	CCD32_ARATH
AT4G19170.1	c97756_g2_i1	#N/A	#N/A	0.863694	CCD4_ARATH
AT4G19170.1	c97756_g2_i2	#N/A	#N/A	0.869962	CCD4_ARATH
AT4G19170.1	c97756_g2_i3	#N/A	#N/A	0.881649	CCD4_ARATH
AT1G15570.1	c81957_g2_i1	1.84813	#N/A	#N/A	CCNAL_DAUCA
AT1G80820.1	c72859_g3_i1	#N/A	#N/A	1.4217	CCR2_ARATH
AT3G21870.1	c88197_g1_i1	#N/A	#N/A	-0.720006	CCU41_ARATH
AT5G53170.1	c94715_g3_i1	#N/A	-0.879554	#N/A	CD48E_ARATH
AT1G49180.1	c84766_g4_i1	#N/A	0.388625	#N/A	CDC2A_ANTMA
AT1G07880.2	c46301_g1_i1	#N/A	-1.40305	#N/A	CDC2D_ANTMA
AT1G29160.1	c93553_g3_i2	#N/A	#N/A	-0.593522	CDF2_ARATH
AT1G07880.2	c44574_g1_i1	#N/A	-2.33393	#N/A	CDKG2_ORYSJ
AT5G59670.1	c96613_g3_i2	#N/A	1.21319	#N/A	CDL1_ARATH
AT4G04740.2	c93497_g6_i5	-0.56434	#N/A	#N/A	CDPKG_ARATH
AT1G76080.1	c80618_g2_i1	#N/A	0.397138	0.575602	CDSP_ARATH
AT5G57800.1	c93039_g4_i3	#N/A	#N/A	-0.948315	CER1_ARATH
AT5G57800.1	c97579_g1_i1	#N/A	0.427884	#N/A	CER1_ARATH
AT5G57800.1	c97579_g1_i3	#N/A	0.51095	#N/A	CER1_ARATH
AT5G57800.1	c86593_g1_i1	#N/A	0.722148	#N/A	CER3_ARATH
AT5G57800.1	c86593_g1_i2	-0.429998	0.840841	#N/A	CER3_ARATH
AT5G57800.1	c92869_g2_i1	#N/A	#N/A	-1.00394	CER3_ARATH
AT2G32540.1	c72822_g1_i2	#N/A	-1.24471	#N/A	CESA3_ARATH
AT3G47540.2	c91775_g1_i4	#N/A	#N/A	0.931585	CHI1_ORYSJ
AT3G47540.2	c91775_g1_i5	#N/A	#N/A	0.875572	CHI2_TOBAC
AT3G54420.1	c91775_g1_i3	#N/A	#N/A	0.786589	CHI3_TOBAC
AT3G47540.2	c82696_g1_i1	-1.24645	#N/A	#N/A	CHI4_PHAVU
AT3G47540.2	c97057_g1_i2	-2.07371	#N/A	3.1199	CHI4_PHAVU
AT3G47540.2	c97057_g1_i3	-1.75749	#N/A	3.2384	CHI4_PHAVU
AT3G47540.2	c97057_g1_i1	-2.04181	#N/A	2.8714	CHI6_ORYSJ
AT4G19820.1	c91316_g1_i1	-1.18702	#N/A	#N/A	CHIA_BOVIN
AT4G19820.1	c91316_g1_i3	-1.24457	#N/A	#N/A	CHIA_BOVIN
AT3G54420.1	c82392_g1_i1	-1.09689	-0.66017	-0.714634	CHIC_SOLLC
AT4G19820.1	c91316_g1_i2	#N/A	0.60524	#N/A	CHIT1_HUMAN
AT4G18570.1	c91565_g1_i1	#N/A	0.58268	#N/A	CHUP1_ARATH
AT1G64170.1	c99649_g1_i1	-1.90669	#N/A	#N/A	CHX15_ARATH
AT1G64170.1	c99649_g1_i3	-1.62109	#N/A	#N/A	CHX15_ARATH
AT1G64170.1	c99956_g4_i1	#N/A	-2.18194	#N/A	CHX15_ARATH
AT1G64170.1	c81879_g2_i1	#N/A	#N/A	1.41782	CHX18_ARATH
AT5G41920.1	c89437_g1_i1	#N/A	0.455202	#N/A	CIGR1_ORYSJ
AT5G59550.1	c57992_g1_i1	#N/A	-1.65025	#N/A	CIP8_ARATH
AT4G04740.2	c94040_g1_i1	#N/A	-1.04622	-1.05848	CIPK6_ARATH
AT4G04740.2	c94040_g2_i1	#N/A	0.520177	#N/A	CIPK6_ARATH
AT4G04740.2	c91652_g1_i1	-0.811829	#N/A	#N/A	CIPKB_ARATH
AT4G04740.2	c93457_g5_i2	-0.545723	#N/A	#N/A	CIPKI_ORYSJ
AT1G01140.3	c89425_g2_i2	#N/A	#N/A	1.3009	CIPKO_ARATH
AT1G01140.3	c89425_g2_i4	#N/A	#N/A	1.35703	CIPKO_ARATH
AT5G57630.1	c89425_g2_i1	#N/A	#N/A	1.27319	CIPKO_ORYSJ
AT5G57630.1	c89425_g2_i3	#N/A	#N/A	1.22606	CIPKO_ORYSJ
AT4G09760.2	c94175_g4_i1	-1.34095	#N/A	1.17009	CK1_ARATH
AT4G09760.2	c94175_g4_i3	-1.44064	#N/A	1.16147	CK1_ARATH
AT5G08500.1	c80056_g2_i1	#N/A	-1.18812	#N/A	CLPT1_DANRE
AT4G28080.1	c93834_g2_i1	#N/A	#N/A	0.392133	CLU_ARATH
AT4G28080.1	c93834_g2_i3	#N/A	#N/A	0.410161	CLU_ARATH
AT1G76650.1	c93563_g1_i3	#N/A	1.84901	#N/A	CML19_ORYSJ
AT5G37770.1	c85900_g1_i1	#N/A	0.39624	0.820065	CML35_ARATH
AT5G37770.1	c85900_g1_i2	#N/A	0.421557	0.378081	CML35_ARATH
AT5G37770.1	c86937_g1_i1	#N/A	#N/A	0.765967	CML36_ARATH
AT1G76650.1	c91968_g1_i1	#N/A	0.818798	#N/A	CML41_ARATH
AT5G37770.1	c92959_g2_i8	#N/A	2.27732	#N/A	CML5_ARATH
AT2G46450.1	c92781_g1_i1	-0.755356	#N/A	#N/A	CNG20_ARATH
AT2G46450.1	c99577_g1_i1	#N/A	0.590064	#N/A	CNGC2_ARATH
AT2G46450.1	c99577_g1_i4	#N/A	0.889673	#N/A	CNGC2_ARATH
AT1G68190.1	c99061_g1_i1	#N/A	#N/A	-2.97061	COL12_ARATH
AT1G68190.1	c99061_g1_i2	#N/A	#N/A	-2.93773	COL12_ARATH
AT1G68520.1	c83760_g2_i1	#N/A	#N/A	-0.444545	COL16_ARATH
AT5G57660.1	c85121_g1_i1	#N/A	0.503351	#N/A	COL5_ARATH
AT1G68190.1	c95831_g1_i2	#N/A	1.10382	#N/A	COL9_ARATH
AT1G76790.1	c92838_g1_i5	#N/A	#N/A	1.64225	COMT1_CAPAN
AT1G76790.1	c95330_g3_i1	#N/A	#N/A	0.443834	COMT1_CATRO
AT1G76790.1	c92838_g2_i3	0.854654	1.26609	#N/A	COMT1_MEDSA
AT1G76790.1	c65915_g1_i1	#N/A	#N/A	-2.36996	COMT1_PRUDU
AT3G62410.1	c136934_g1_i1	5.67792	#N/A	#N/A	CP122_ARATH
AT3G62410.1	c55761_g1_i1	-1.4336	#N/A	#N/A	CP122_ARATH
AT3G62410.1	c65601_g2_i1	-0.743815	#N/A	#N/A	CP122_ARATH
AT3G62410.1	c91118_g6_i1	6.80876	#N/A	#N/A	CP122_ARATH
AT1G01940.1	c80324_g1_i6	#N/A	-1.56962	#N/A	CP18A_ARATH
AT2G21130.1	c78183_g1_i1	#N/A	0.263374	#N/A	CP19D_ARATH
AT2G21130.1	c82798_g1_i2	0.533111	#N/A	#N/A	CP20B_ARATH
AT2G21130.1	c77128_g1_i1	#N/A	0.607158	#N/A	CP20C_ARATH																	|
AT2G21130.1	c77128_g1_i2	#N/A	0.498828	#N/A	CP20C_ARATH
AT2G21660.1	c70235_g1_i1	#N/A	-1.0268	#N/A	CP31B_ARATH
AT3G23880.1	c89882_g1_i1	-0.57176	#N/A	#N/A	CPR30_ARATH
AT5G02890.1	c85237_g1_i1	#N/A	1.01061	#N/A	CR26L_ARATH
AT5G59670.1	c95858_g1_i3	#N/A	#N/A	0.661648	CRCK2_ARATH
AT2G04690.1	c84617_g2_i1	-0.736465	#N/A	#N/A	CREG2_HUMAN
AT5G59670.1	c100295_g2_i1	-0.479643	#N/A	#N/A	CRK10_ARATH
AT5G59670.1	c96924_g3_i5	#N/A	0.862778	#N/A	CRK10_ARATH
AT5G59670.1	c96924_g3_i9	#N/A	1.24797	#N/A	CRK10_ARATH
AT4G04540.1	c96924_g3_i7	#N/A	1.29354	#N/A	CRK14_ARATH
AT4G23300.1	c96924_g3_i1	#N/A	1.3019	#N/A	CRK25_ARATH
AT3G22060.1	c96924_g3_i11	#N/A	1.00142	#N/A	CRK25_ARATH
AT5G59670.1	c96924_g3_i3	#N/A	0.974699	#N/A	CRK25_ARATH
AT4G23300.1	c96924_g3_i8	#N/A	0.949212	#N/A	CRK25_ARATH
AT3G22060.1	c96924_g3_i10	#N/A	1.55423	#N/A	CRK30_ARATH																	1	|
AT5G40380.1	c83201_g2_i1	#N/A	2.783	#N/A	CRK42_ARATH
AT2G15970.1	c76548_g1_i1	#N/A	0.409124	#N/A	CRPM2_ARATH
AT3G22060.1	c62186_g1_i1	#N/A	#N/A	2.10001	CRR55_ARATH
AT2G47630.1	c89546_g4_i4	#N/A	#N/A	0.553089	CSE_ARATH
AT2G47630.1	c93281_g2_i1	#N/A	#N/A	0.762661	CSE_ARATH
AT1G11090.1	c94195_g2_i2	#N/A	#N/A	-0.878964	CSE_ARATH
AT2G47630.1	c94195_g2_i3	#N/A	0.669357	#N/A	CSE_ARATH
AT2G47630.1	c94195_g2_i4	#N/A	#N/A	-0.625506	CSE_ARATH
AT2G47630.1	c96656_g2_i2	-0.961461	#N/A	#N/A	CSE_ARATH
AT4G13410.1	c85076_g1_i1	#N/A	0.456182	#N/A	CSLA2_ARATH
AT4G13410.1	c85076_g1_i2	#N/A	0.591182	#N/A	CSLA2_ARATH
AT4G13410.1	c85076_g1_i3	#N/A	0.456498	#N/A	CSLA2_ARATH
AT4G13410.1	c85076_g1_i4	#N/A	0.49044	#N/A	CSLA2_ARATH
AT4G13410.1	c95271_g2_i1	#N/A	0.525896	#N/A	CSLA9_ARATH
AT4G13410.1	c95271_g2_i2	#N/A	0.554409	#N/A	CSLA9_ARATH
AT2G32540.1	c87109_g1_i1	-0.75613	#N/A	#N/A	CSLB3_ARATH
AT4G13410.1	c86293_g1_i1	#N/A	0.854657	#N/A	CSLC4_ARATH
AT4G13410.1	c82049_g1_i1	#N/A	0.70347	#N/A	CSLC9_ORYSJ
AT2G32540.1	c98630_g1_i4	-1.21312	#N/A	#N/A	CSLE1_ORYSJ
AT2G32540.1	c98986_g4_i7	#N/A	0.827273	#N/A	CSLE6_ORYSJ
AT2G32540.1	c98630_g1_i1	-0.953814	#N/A	#N/A	CSLG2_ARATH
AT2G32540.1	c98630_g1_i2	-1.11863	#N/A	#N/A	CSLG2_ARATH
AT4G15630.1	c78576_g1_i1	#N/A	1.87728	#N/A	CSPL5_POPTR
AT4G15630.1	c81450_g1_i1	#N/A	0.703419	0.654082	CSPL5_VITVI
AT4G25830.1	c84659_g1_i2	-1.1667	#N/A	#N/A	CSPLG_POPTR
AT3G46930.1	c93856_g1_i6	#N/A	0.746571	#N/A	CTR1_ARATH
AT3G55450.2	c94641_g2_i10	-0.991413	#N/A	#N/A	CX32_ARATH
AT3G55450.2	c94641_g2_i11	-1.02763	#N/A	#N/A	CX32_ARATH
AT2G03550.1	c84024_g2_i1	#N/A	#N/A	0.836192	CXE2_ARATH
AT2G03550.1	c88166_g1_i1	#N/A	0.92703	#N/A	CXE2_ARATH
AT2G46650.1	c78037_g1_i1	#N/A	0.433912	#N/A	CYB5_TOBAC
AT2G46650.1	c77242_g1_i1	#N/A	0.535178	#N/A	CYB5E_ARATH
AT3G48350.1	c90264_g3_i1	#N/A	#N/A	-3.34746	CYSEP_PHAVU
AT3G48350.1	c91292_g1_i1	#N/A	#N/A	-2.76146	CYSEP_PHAVU
AT5G28020.1	c93657_g1_i2	-0.517012	#N/A	#N/A	CYSK_CITLA
AT3G48350.1	c18389_g1_i1	5.92944	#N/A	#N/A	CYSP_PEA
AT3G48350.1	c79239_g1_i1	#N/A	-1.09337	#N/A	CYSP_PEA
AT3G48350.1	c79239_g1_i2	#N/A	-0.750429	#N/A	CYSP_PEA
AT3G12490.2	c59666_g1_i1	-0.65257	-0.398954	#N/A	CYTI_VIGUN
AT3G61580.1	c99311_g1_i1	#N/A	0.393997	#N/A	CYTM_SOLTU
AT4G03070.1	c96066_g1_i1	#N/A	1.329	#N/A	DAO_ORYSJ
AT5G15950.1	c85280_g2_i1	6.26187	#N/A	#N/A	DCAM_CATRO
AT5G15950.1	c86976_g1_i1	#N/A	0.621258	#N/A	DCAM_IPONI
AT5G15950.1	c86976_g1_i2	#N/A	0.617073	#N/A	DCAM_IPONI
AT5G07870.1	c94377_g1_i1	#N/A	0.46482	#N/A	DCR_ARATH
AT2G45400.1	c98354_g1_i1	#N/A	0.776829	#N/A	DFRA_GERHY
AT2G45400.1	c98354_g1_i5	-1.63017	-1.25188	#N/A	DFRA_GERHY
AT2G45400.1	c98354_g1_i3	#N/A	0.791151	#N/A	DFRA_VITVI
AT5G63770.1	c99816_g5_i7	#N/A	-0.522948	#N/A	DGK2_ARATH
AT3G19000.1	c84479_g1_i2	#N/A	0.568107	#N/A	DIOX2_ARATH
AT3G19000.1	c93875_g1_i2	#N/A	0.860484	#N/A	DIOX3_PAPSO
AT3G19000.1	c93875_g1_i3	#N/A	0.718043	#N/A	DIOX3_PAPSO
AT3G19000.1	c93875_g1_i4	#N/A	1.29814	#N/A	DIOX3_PAPSO
AT3G19000.1	c93875_g1_i5	#N/A	#N/A	-0.880849	DIOX3_PAPSO
AT1G65870.1	c93131_g5_i2	#N/A	0.478888	#N/A	DIR19_ARATH
AT1G65870.1	c74470_g1_i1	#N/A	0.971362	#N/A	DIR23_ARATH
AT4G23690.1	c90613_g2_i3	#N/A	0.703502	0.842149	DIR5_ARATH
AT1G70000.1	c96803_g1_i1	#N/A	0.974452	#N/A	DIV_ANTMA
AT5G37750.1	c94295_g1_i1	#N/A	-0.558988	#N/A	DJB12_BOVIN
AT2G20560.1	c89367_g1_i2	#N/A	-0.856522	0.621234	DJB13_HUMAN
AT5G35970.1	c98244_g1_i1	1.04439	#N/A	#N/A	DNA2_XENLA
AT5G35970.1	c98244_g1_i4	1.04395	#N/A	#N/A	DNA2_XENLA
AT5G23240.1	c92215_g2_i2	-1.02905	#N/A	#N/A	DNAJ_DICT6
AT2G20560.1	c78774_g1_i1	#N/A	0.435982	#N/A	DNJ19_ARATH
AT2G20560.1	c83323_g1_i1	#N/A	-1.32318	#N/A	DNJB4_PONAB
AT2G20560.1	c89367_g1_i1	#N/A	#N/A	0.664818	DNJB4_PONAB
AT2G20560.1	c48496_g1_i1	#N/A	-0.900379	#N/A	DNJH_CUCSA
AT1G29160.1	c75848_g1_i1	#N/A	#N/A	0.346134	DOF12_ARATH
AT5G63990.1	c85146_g2_i1	#N/A	0.43241	#N/A	DPNP1_ARATH
AT5G63990.1	c85146_g2_i2	#N/A	0.395488	#N/A	DPNP1_ARATH
AT5G22860.1	c95880_g2_i1	#N/A	#N/A	0.867741	DPP2_RAT
AT5G06870.1	c88989_g1_i1	#N/A	1.14164	#N/A	DR100_ARATH
AT5G06870.1	c91060_g2_i1	#N/A	0.511974	-0.833579	DR100_ARATH
AT4G23690.1	c75311_g1_i1	0.61484	#N/A	#N/A	DR206_PEA
AT5G51990.1	c88132_g2_i1	-2.4746	1.87017	2.95762	DRE1A_ARATH
AT4G25490.1	c88132_g2_i2	-3.21355	#N/A	#N/A	DRE1B_ARATH
AT5G51990.1	c32575_g1_i1	-7.63761	-7.26771	-4.542	DRE1E_ARATH
AT5G51990.1	c62996_g1_i1	-4.60751	#N/A	-3.95627	DRE1E_ARATH
AT1G12280.1	c88125_g6_i1	-0.613785	#N/A	#N/A	DRL27_ARATH
AT1G12280.1	c88552_g3_i4	#N/A	-1.54853	#N/A	DRL27_ARATH
AT3G46530.1	c100212_g2_i1	-0.957286	#N/A	#N/A	DRL4_ARATH
AT2G42690.1	c94886_g1_i1	#N/A	#N/A	-2.7227	DSEL_ARATH
AT4G24570.1	c79998_g1_i1	#N/A	0.29953	#N/A	DTC_ARATH
AT5G65380.1	c90795_g3_i3	-0.83079	#N/A	#N/A	DTX1_ARATH																	EXPRESSED	IN:	24	plant	structures;	EXPRESSED	DURING:	15	growth	stages;	CONTAINS	InterPro	DOMAIN/s:	Serine	hydrolase	(InterPro:IPR005645);	BEST	Arabidopsis	thaliana	protein	match	is:	alpha/beta-Hydrolases	superfamily	protein	(TAIR:AT5G65400.1);	Has	30201
AT4G27570.1	c98786_g4_i1	#N/A	-0.715808	#N/A	DUSKY_IPOPU
AT4G24380.1	c73738_g1_i1	-1.00709	#N/A	#N/A	DYR_SCHPO
AT5G55180.2	c96974_g1_i1	1.01308	#N/A	#N/A	E1313_ARATH
AT4G29360.1	c77236_g1_i1	#N/A	0.633193	#N/A	E1314_ARATH
AT4G29360.1	c89996_g2_i1	-1.04159	#N/A	#N/A	E1314_ARATH
AT4G29360.1	c98159_g1_i8	1.12849	#N/A	#N/A	E133_ARATH
AT4G29360.1	c88860_g2_i4	1.04673	#N/A	#N/A	E134_ARATH
AT4G29360.1	c91134_g1_i4	-1.04658	#N/A	1.77944	E13B_HEVBR
AT4G29360.1	c109664_g1_i1	5.95543	#N/A	#N/A	E13B_PHAVU
AT4G29360.1	c91134_g1_i9	#N/A	#N/A	2.08573	E13B_SOLLC
AT1G32860.1	c91134_g1_i2	-1.01575	#N/A	#N/A	E13B_VITVI
AT4G29360.1	c91134_g1_i5	-0.887122	1.20386	0.88859	E13B_VITVI
AT4G29360.1	c91134_g1_i6	#N/A	#N/A	1.27632	E13B_VITVI
AT4G29360.1	c91134_g1_i1	-0.783419	#N/A	1.74622	E13L_TOBAC
AT4G29360.1	c91134_g1_i11	#N/A	#N/A	1.86992	E13L_TOBAC
AT4G29360.1	c91134_g1_i3	#N/A	#N/A	1.99388	E13L_TOBAC
AT4G29360.1	c91134_g1_i8	-0.837156	#N/A	1.82501	E13L_TOBAC
AT1G09010.1	c98930_g7_i1	#N/A	-1.98519	#N/A	EBM_LILLO
AT5G57110.1	c91841_g2_i1	#N/A	-1.23319	#N/A	ECA1_ARATH
AT2G24280.1	c82234_g1_i2	-0.593235	#N/A	#N/A	EDA2_ARATH
AT3G46930.1	c72531_g1_i1	#N/A	-2.11516	#N/A	EDR1_ARATH
AT5G61590.1	c86999_g1_i2	#N/A	0.999427	#N/A	EF105_ARATH
AT3G12610.1	c98442_g3_i3	#N/A	0.80864	-1.28116	EFR_ARATH
AT4G05520.1	c94288_g2_i1	0.867416	#N/A	#N/A	EHD1_BOVIN
AT4G14690.1	c90514_g1_i11	#N/A	#N/A	0.631865	ELIP1_ARATH
AT4G14690.1	c90514_g1_i8	#N/A	#N/A	0.570013	ELIP1_ARATH
AT5G53870.1	c90557_g3_i1	#N/A	#N/A	-0.640308	ENL2_ARATH
AT1G34245.1	c76516_g1_i1	0.925467	#N/A	#N/A	EPF2_ARATH
AT1G17430.1	c82414_g1_i2	#N/A	1.12975	#N/A	EPHX3_XENTR
AT4G04750.1	c74665_g2_i1	#N/A	0.772742	#N/A	ERDL5_ARATH
AT4G04750.1	c95482_g5_i2	0.995073	#N/A	#N/A	ERDL5_ARATH
AT5G61520.1	c99327_g2_i1	#N/A	0.571333	#N/A	ERDL7_ARATH
AT4G04750.1	c99327_g2_i2	#N/A	0.643606	#N/A	ERDL7_ARATH
AT5G67190.1	c79964_g1_i1	#N/A	#N/A	0.959244	ERF08_ARATH
AT5G67190.1	c79964_g1_i2	#N/A	#N/A	0.909383	ERF08_ARATH
AT5G67190.1	c85019_g1_i1	#N/A	2.0838	#N/A	ERF17_ARATH
AT5G07580.1	c82952_g1_i1	#N/A	1.23918	#N/A	ERF2_NICSY
AT5G25810.1	c86546_g2_i1	-2.11163	#N/A	2.89004	ERF25_ARATH
AT5G61590.1	c93804_g4_i2	#N/A	1.47181	#N/A	ERF5_TOBAC
AT5G61590.1	c93804_g4_i3	#N/A	1.64896	#N/A	ERF5_TOBAC
AT5G61590.1	c94812_g1_i1	#N/A	0.551549	#N/A	ERF5_TOBAC
AT5G61590.1	c94812_g1_i2	#N/A	0.780092	#N/A	ERF5_TOBAC
AT5G61590.1	c94812_g1_i5	#N/A	0.652426	#N/A	ERF5_TOBAC
AT5G61590.1	c94812_g1_i6	#N/A	0.795578	#N/A	ERF5_TOBAC
AT1G22190.1	c91965_g1_i2	#N/A	0.526738	#N/A	ERF60_ARATH
AT1G22190.1	c90612_g1_i2	#N/A	0.347843	#N/A	ERF61_ARATH
AT1G22190.1	c90612_g2_i1	-1.52359	#N/A	#N/A	ERF61_ARATH
AT2G31230.1	c94812_g3_i1	#N/A	#N/A	1.53423	ERF92_ARATH
AT2G31230.1	c94812_g1_i3	#N/A	0.70449	#N/A	ERF93_ARATH
AT2G31230.1	c94812_g1_i4	#N/A	0.628487	#N/A	ERF93_ARATH
AT5G24160.1	c88282_g3_i1	#N/A	0.364289	#N/A	ERG1_PANGI
AT5G07180.1	c97909_g2_i2	1.28292	#N/A	#N/A	ERL1_ARATH
AT5G56040.2	c97909_g1_i1	1.24023	#N/A	#N/A	ERL2_ARATH
AT5G56040.2	c97909_g1_i2	1.13725	#N/A	#N/A	ERL2_ARATH
AT4G12480.1	c133502_g1_i1	6.01249	#N/A	#N/A	ERLL2_ARATH
AT4G12480.1	c48717_g1_i1	6.69156	#N/A	#N/A	ERLL2_ARATH
AT4G22770.1	c86553_g2_i1	#N/A	0.366804	#N/A	ESCA_ARATH
AT5G14450.1	c91410_g2_i1	#N/A	1.13551	#N/A	EXL3_ARATH
AT5G14450.1	c91410_g2_i2	#N/A	1.92571	#N/A	EXL3_ARATH
AT4G28780.1	c97621_g5_i1	#N/A	2.57742	#N/A	EXL3_ARATH
AT4G28250.1	c74123_g1_i1	-1.24544	#N/A	-1.92605	EXLB1_ARATH
AT4G28250.1	c81014_g1_i1	#N/A	-0.756292	#N/A	EXLB1_ORYSJ
AT4G08950.1	c82848_g2_i2	#N/A	1.1384	#N/A	EXOL2_ARATH
AT4G08950.1	c92394_g4_i2	2.57139	#N/A	#N/A	EXOL5_ARATH
AT3G29030.1	c86047_g1_i2	#N/A	1.51606	#N/A	EXP10_ARATH
AT4G28250.1	c91118_g7_i1	1.29638	0.702959	#N/A	EXPB3_ARATH
AT4G28250.1	c91118_g7_i2	1.26729	#N/A	#N/A	EXPB3_ARATH
AT5G07180.1	c100183_g3_i4	2.41266	#N/A	#N/A	EXS_ARATH
AT5G59670.1	c98667_g1_i1	#N/A	-0.918738	#N/A	EXS_ARATH
AT5G59670.1	c98667_g1_i3	#N/A	-0.74563	#N/A	EXS_ARATH
AT5G64380.1	c79474_g1_i1	#N/A	0.640022	#N/A	F16P1_PEA
AT5G36220.1	c83463_g1_i2	-1.33033	#N/A	#N/A	F3PH_ARATH
AT5G36220.1	c93594_g1_i1	-1.01219	#N/A	#N/A	F3PH_ARATH
AT3G19000.1	c54669_g1_i1	#N/A	-1.02164	#N/A	F6H1_ARATH
AT3G19000.1	c78420_g1_i2	#N/A	1.36007	#N/A	F6H1_ARATH
AT2G29340.1	c87288_g2_i1	0.881553	0.669505	#N/A	FABG_CUPLA
AT4G23040.1	c82068_g1_i1	#N/A	0.284461	#N/A	FAF2B_XENLA
AT3G23410.1	c97250_g4_i2	#N/A	0.665672	#N/A	FAO2_LOTJA
AT1G10240.1	c91499_g2_i3	-0.811935	#N/A	#N/A	FAR1_ARATH
AT2G32560.1	c98144_g1_i2	#N/A	0.420052	#N/A	FB121_ARATH
AT4G21510.1	c94121_g1_i3	#N/A	#N/A	0.77202	FB316_ARATH
AT5G50450.1	c94461_g4_i1	#N/A	#N/A	0.955749	FB76_ARATH
AT5G27920.1	c94102_g1_i4	-0.772947	#N/A	#N/A	FBL3_ARATH
AT1G64890.1	c99923_g2_i1	#N/A	#N/A	1.08402	FBT9_ARATH
AT1G64890.1	c99923_g2_i2	#N/A	#N/A	1.04795	FBT9_ARATH
AT1G64890.1	c99923_g2_i6	#N/A	#N/A	1.19649	FBT9_ARATH
AT4G34650.1	c92093_g1_i2	#N/A	0.49166	#N/A	FDFT_NICBE
AT1G10960.1	c19347_g1_i1	7.69542	#N/A	#N/A	FER1_PEA
AT5G59670.1	c87291_g1_i1	#N/A	#N/A	1.12576	FERON_ARATH
AT5G59670.1	c92428_g3_i2	-1.05506	#N/A	#N/A	FERON_ARATH
AT5G53170.1	c91223_g2_i2	#N/A	#N/A	0.886066	FIGL1_HUMAN
AT5G55400.1	c94198_g2_i1	#N/A	#N/A	-0.696632	FIMB2_ARATH
AT2G44130.1	c89567_g1_i1	-1.30384	#N/A	1.07662	FK126_ARATH
AT4G03070.1	c92062_g3_i2	#N/A	1.7501	#N/A	FL3H_PETCR
AT3G52370.1	c86940_g1_i3	1.34988	#N/A	#N/A	FLA16_ARATH
AT5G60490.1	c87226_g1_i1	#N/A	0.739059	#N/A	FLA7_ARATH
AT5G60490.1	c87226_g1_i4	#N/A	0.737492	#N/A	FLA7_ARATH
AT5G64870.1	c58686_g2_i2	2.56445	#N/A	#N/A	FLOT1_MEDTR
AT4G37560.1	c93630_g2_i4	#N/A	0.531253	#N/A	FMDA_METME
AT1G77580.2	c96215_g1_i1	#N/A	0.644835	#N/A	FPP3_ARATH
AT1G77580.2	c91107_g1_i1	#N/A	0.494925	#N/A	FPP7_ARATH
AT5G01600.1	c93511_g4_i1	-2.38282	#N/A	#N/A	FRI1_SOYBN
AT5G01600.1	c93511_g4_i2	-2.38256	#N/A	#N/A	FRI1_SOYBN
AT1G23020.2	c10524_g2_i1	7.28545	#N/A	#N/A	FRO6_ARATH
AT5G53170.1	c42818_g3_i1	5.52947	#N/A	#N/A	FTSH2_ORYSJ																	motifs)	domain	|
AT3G60130.1	c96747_g5_i1	#N/A	0.958938	#N/A	FURH_VIBFR
AT1G69250.1	c95389_g1_i1	#N/A	-0.429534	#N/A	G3BP_SCHPO
AT4G23920.1	c91605_g3_i1	#N/A	0.516015	#N/A	GAE3_ARATH
AT4G23920.1	c91605_g3_i2	#N/A	0.526663	#N/A	GAE3_ARATH
AT5G61420.2	c89659_g1_i2	#N/A	-0.573856	#N/A	GAM1_ORYSI
AT5G61420.2	c89659_g1_i3	#N/A	-0.557664	#N/A	GAM1_ORYSI
AT3G53950.1	c97267_g1_i1	#N/A	0.710323	#N/A	GAOA_GIBZE
AT1G79440.1	c89993_g2_i1	#N/A	-0.50907	#N/A	GAPN_NICPL
AT1G74670.1	c81818_g1_i1	#N/A	#N/A	-1.77011	GASA6_ARATH
AT5G14920.1	c77465_g1_i1	#N/A	0.894703	#N/A	GASAE_ARATH
AT1G74670.1	c77725_g2_i1	#N/A	1.55516	#N/A	GAST1_SOLLC
AT2G36590.1	c67501_g1_i1	#N/A	#N/A	0.653069	GAT1_ARATH
AT2G45050.1	c91029_g2_i1	0.64137	0.56752	#N/A	GAT11_ARATH
AT2G45050.1	c94253_g1_i1	#N/A	0.50842	#N/A	GATA5_ARATH
AT3G62660.1	c85652_g1_i1	0.611038	#N/A	#N/A	GATL7_ARATH
AT3G62660.1	c90907_g4_i2	#N/A	0.444574	#N/A	GAUT1_ARATH
AT4G10060.1	c98635_g4_i2	-0.475054	#N/A	#N/A	GBA2_RAT
AT4G10060.1	c98635_g4_i7	-0.466516	#N/A	#N/A	GBA2_RAT
AT5G65280.1	c73787_g1_i1	0.930191	#N/A	#N/A	GCL2_ARATH
AT5G65280.1	c73787_g1_i3	1.06687	#N/A	#N/A	GCL2_ARATH
AT3G54720.1	c85125_g1_i1	#N/A	#N/A	0.614221	GCP2_ARATH
AT3G54720.1	c85125_g1_i2	#N/A	#N/A	0.555543	GCP2_ARATH
AT4G28780.1	c80777_g1_i1	#N/A	#N/A	2.47095	GDL15_ARATH
AT5G14450.1	c93990_g2_i1	#N/A	1.10374	#N/A	GDL15_ARATH
AT5G14450.1	c94369_g3_i1	#N/A	0.728126	#N/A	GDL15_ARATH
AT5G14450.1	c92294_g1_i1	#N/A	1.83461	#N/A	GDL31_ARATH
AT5G14450.1	c83432_g2_i1	#N/A	0.856369	#N/A	GDL34_ARATH
AT5G14450.1	c85988_g2_i1	#N/A	1.2739	#N/A	GDL34_ARATH
AT5G14450.1	c93243_g2_i1	#N/A	0.814119	-0.886596	GDL34_ARATH
AT5G14450.1	c74398_g1_i1	#N/A	2.61554	#N/A	GDL38_ARATH
AT5G14450.1	c94546_g1_i1	#N/A	0.519711	#N/A	GDL53_ARATH
AT5G14450.1	c89155_g3_i1	0.583365	1.02034	-0.731963	GDL67_ARATH
AT5G14450.1	c86535_g1_i5	#N/A	#N/A	1.0275	GDL74_ARATH
AT5G14450.1	c82687_g2_i3	#N/A	#N/A	0.583685	GDL76_ARATH
AT4G28780.1	c89155_g1_i1	#N/A	#N/A	-3.19047	GDL79_ARATH
AT5G14450.1	c89155_g5_i1	0.985998	0.957721	-1.45749	GDL79_ARATH
AT5G14450.1	c86535_g1_i1	#N/A	#N/A	1.14675	GDL8_ARATH
AT5G14450.1	c86535_g1_i3	#N/A	#N/A	1.13592	GDL8_ARATH
AT5G14450.1	c93990_g3_i1	#N/A	#N/A	-0.829633	GDL82_ARATH
AT5G14450.1	c83237_g1_i1	#N/A	0.970746	-0.776906	GDL83_ARATH
AT5G14450.1	c86535_g1_i4	#N/A	#N/A	1.04582	GDL83_ARATH
AT4G28780.1	c68206_g1_i1	#N/A	-0.992217	#N/A	GDL86_ARATH
AT4G28780.1	c76284_g1_i1	#N/A	#N/A	2.09604	GDL86_ARATH
AT5G14450.1	c94659_g3_i1	#N/A	0.954773	#N/A	GDL86_ARATH
AT4G28780.1	c94659_g3_i2	#N/A	0.540905	#N/A	GDL86_ARATH
AT5G14450.1	c90352_g1_i1	#N/A	#N/A	-0.645104	GDL87_ARATH
AT5G08350.1	c94384_g2_i1	#N/A	-1.08239	#N/A	GEML5_ARATH
AT1G79460.1	c90486_g1_i1	-1.37367	#N/A	-2.11173	GES_ARATH
AT4G26850.1	c94218_g4_i1	#N/A	0.543036	#N/A	GGAP1_ARATH
AT1G70580.1	c86378_g1_i1	#N/A	0.447815	#N/A	GGT2_ARATH
AT5G13320.1	c91160_g1_i1	#N/A	#N/A	0.706878	GH31_ARATH
AT4G37390.1	c52156_g1_i1	#N/A	#N/A	-2.55319	GH36_ARATH
AT5G13320.1	c91873_g1_i1	#N/A	#N/A	-1.84161	GH36_ARATH
AT5G20630.1	c86242_g1_i1	#N/A	#N/A	0.714242	GL24_ARATH
AT5G20630.1	c117100_g1_i1	6.37197	#N/A	#N/A	GL31_ARATH
AT5G20630.1	c89906_g3_i1	#N/A	0.602198	#N/A	GL32_ARATH
AT5G37600.1	c76832_g2_i1	#N/A	-0.631498	#N/A	GLNA_VIGAC
AT5G37600.1	c82293_g1_i1	#N/A	0.345133	#N/A	GLNA1_LOTJA
AT5G37600.1	c90037_g2_i1	#N/A	0.969633	#N/A	GLNA2_DAUCA
AT5G37600.1	c828_g1_i1	6.30208	#N/A	#N/A	GLNA2_MEDSA
AT5G37600.1	c828_g2_i1	7.09233	#N/A	#N/A	GLNA2_MEDSA
AT3G57390.1	c58215_g1_i1	#N/A	-1.08184	#N/A	GLOB_ANTMA
AT4G17550.1	c95984_g1_i2	#N/A	0.543111	#N/A	GLPT1_ARATH
AT2G47180.1	c89626_g7_i1	#N/A	-0.453688	#N/A	GOLS1_AJURE
AT2G47180.1	c82272_g1_i1	-2.15775	#N/A	#N/A	GOLS2_SOLLC
AT1G66920.2	c97996_g1_i2	-1.19855	#N/A	#N/A	GPDL2_ARATH
AT4G31870.1	c83961_g1_i1	#N/A	0.457989	#N/A	GPX4_MESCR
AT4G31870.1	c84783_g1_i1	-0.909234	#N/A	0.445538	GPX6_ARATH
AT2G29290.2	c94379_g5_i1	-3.25759	-0.763973	-1.73623	GRDH1_ARATH
AT1G62310.1	c86435_g1_i1	#N/A	0.656934	#N/A	GRF6_ORYSJ
AT4G15700.1	c88816_g1_i2	#N/A	-1.19463	#N/A	GRXC8_ARATH
AT5G56040.2	c100125_g1_i2	-0.914837	0.619303	#N/A	GSO1_ARATH
AT5G56040.2	c100125_g1_i3	-0.915627	0.74115	#N/A	GSO1_ARATH
AT5G07180.1	c100250_g2_i1	-0.751574	#N/A	#N/A	GSO1_ARATH
AT3G28040.1	c92305_g1_i4	#N/A	-0.728868	#N/A	GSO1_ARATH
AT5G56040.2	c98694_g1_i1	#N/A	#N/A	-0.725357	GSO1_ARATH
AT3G23120.1	c98694_g1_i3	#N/A	#N/A	-0.884002	GSO1_ARATH
AT5G56040.2	c92305_g1_i3	#N/A	-0.732813	#N/A	GSO2_ARATH
AT3G28040.1	c92305_g1_i5	#N/A	-0.850958	#N/A	GSO2_ARATH
AT3G28040.1	c98948_g1_i1	-1.03504	#N/A	#N/A	GSO2_ARATH
AT3G43800.1	c79244_g1_i1	-1.52448	#N/A	#N/A	GST23_MAIZE
AT3G43800.1	c84628_g1_i1	-1.73055	#N/A	#N/A	GST23_MAIZE
AT1G02930.1	c81911_g1_i1	#N/A	0.749061	#N/A	GSTF_HYOMU
AT1G02930.1	c81649_g2_i1	-0.724213	0.488828	#N/A	GSTF9_ARATH
AT1G02930.1	c87392_g1_i1	#N/A	0.652868	0.625115	GSTFB_ARATH
AT3G43800.1	c84628_g1_i2	-1.97287	#N/A	#N/A	GSTU7_ARATH
AT3G43800.1	c70711_g1_i1	#N/A	1.18247	#N/A	GSTX1_TOBAC
AT3G43800.1	c76686_g1_i2	#N/A	-1.64208	#N/A	GSTX4_TOBAC
AT3G43800.1	c76731_g1_i1	#N/A	#N/A	0.440996	GSTX6_SOYBN
AT3G43800.1	c99038_g2_i3	#N/A	#N/A	1.111	GSTX6_SOYBN
AT5G10550.1	c89528_g2_i1	1.02608	#N/A	#N/A	GTE3_ARATH
AT5G10550.1	c89528_g2_i2	1.05435	#N/A	#N/A	GTE3_ARATH
AT1G76890.2	c88625_g3_i1	#N/A	0.409981	#N/A	GTL2_ARATH
AT5G44680.1	c98708_g2_i4	#N/A	0.535698	#N/A	GUAA_HELHP
AT4G29360.1	c91134_g1_i10	#N/A	1.36322	#N/A	GUB_NICPL
AT2G32990.1	c93226_g1_i1	#N/A	1.71081	#N/A	GUN_PHAVU
AT2G32990.1	c98881_g1_i1	#N/A	#N/A	0.866727	GUN1_PERAE
AT2G32990.1	c93523_g3_i1	#N/A	1.04085	#N/A	GUN11_ARATH
AT2G32990.1	c93523_g3_i3	#N/A	1.4531	#N/A	GUN11_ARATH
AT2G32990.1	c81228_g1_i1	#N/A	0.950135	#N/A	GUN24_ORYSJ
AT2G32990.1	c96794_g2_i1	#N/A	#N/A	-0.611196	GUN6_ARATH
AT2G32990.1	c96794_g2_i2	#N/A	#N/A	-0.64666	GUN6_ARATH
AT2G32990.1	c91015_g2_i1	0.712297	#N/A	#N/A	GUN8_ARATH
AT2G32990.1	c91015_g2_i3	0.748539	#N/A	#N/A	GUN8_ARATH
AT2G32990.1	c91015_g2_i4	0.787183	#N/A	#N/A	GUN8_ARATH
AT5G02560.2	c79610_g2_i1	1.57239	0.604052	#N/A	H2A1_ARATH
AT5G02560.2	c79184_g1_i1	1.94185	0.735347	#N/A	H2A4_ARATH
AT5G02560.2	c79184_g2_i1	1.02221	0.42207	#N/A	H2A4_ARATH
AT5G02560.2	c75500_g1_i1	#N/A	#N/A	-1.3875	H2A5_ARATH
AT5G02560.2	c92621_g1_i1	#N/A	0.420094	#N/A	H2A6_ARATH
AT5G02560.2	c71362_g1_i1	1.33941	0.627316	#N/A	H2AX_CICAR
AT5G02560.2	c79610_g1_i1	1.53124	0.82592	#N/A	H2AX_CICAR
AT5G02560.2	c79610_g1_i3	1.60698	0.801338	#N/A	H2AX_CICAR																	Has	945	Blast	hits	to	944	proteins	in	87	species:	Archae	-	0;	Bacteria	-	0;	Metazoa	-	519;	Fungi	-	43;	Plants	-	365;	Viruses	-	0;
AT5G50720.1	c85669_g1_i1	#N/A	1.14518	#N/A	HA22C_ARATH																	Has	945	Blast	hits	to	944	proteins	in	87	species:	Archae	-	0;	Bacteria	-	0;	Metazoa	-	519;	Fungi	-	43;	Plants	-	365;	Viruses	-	0;
AT4G29780.1	c95591_g1_i1	#N/A	0.456955	#N/A	HARB1_BOVIN
AT4G29780.1	c90978_g3_i1	#N/A	#N/A	1.3276	HARB1_HUMAN
AT4G17460.1	c80395_g3_i3	#N/A	#N/A	0.86232	HAT22_ARATH
AT1G69780.1	c88076_g1_i2	-0.57813	#N/A	#N/A	HAT5_ARATH
AT1G69780.1	c95090_g3_i1	-0.796128	#N/A	#N/A	HAT5_ARATH
AT1G77920.1	c81154_g1_i1	#N/A	-1.29277	#N/A	HBP1C_WHEAT
AT3G06530.2	c99831_g3_i1	0.680413	#N/A	#N/A	HEAT1_ARATH
AT3G06530.2	c99831_g3_i3	0.809502	#N/A	#N/A	HEAT1_ARATH
AT5G16040.1	c62982_g1_i1	#N/A	-1.36027	#N/A	HERC5_HUMAN
AT4G11660.1	c99943_g1_i3	#N/A	0.481642	-0.650736	HFA1D_ARATH
AT4G11660.1	c97106_g3_i5	#N/A	#N/A	1.12572	HFA6B_ARATH
AT1G46264.1	c97106_g3_i2	#N/A	#N/A	0.690433	HFA7B_ARATH
AT3G22830.1	c97106_g3_i3	#N/A	#N/A	0.690932	HFA7B_ARATH
AT3G22830.1	c97106_g3_i4	#N/A	#N/A	0.651377	HFA7B_ARATH
AT4G11660.1	c91453_g1_i1	#N/A	#N/A	0.705009	HFB2A_ARATH
AT4G11660.1	c91453_g1_i2	#N/A	#N/A	0.683663	HFB2A_ARATH
AT4G11660.1	c91453_g1_i3	#N/A	#N/A	0.69001	HFB2A_ARATH
AT2G24150.1	c91410_g1_i1	#N/A	0.732971	#N/A	HHP1_ARATH
AT2G24150.1	c91410_g1_i2	#N/A	0.785505	#N/A	HHP1_ARATH
AT3G48720.1	c86710_g1_i1	#N/A	#N/A	0.494116	HHT1_ARATH
AT3G48720.1	c93291_g1_i1	#N/A	0.989279	#N/A	HHT1_ARATH																	Has	285	Blast	hits	to	283	proteins	in	133	species:	Archae	-	0;	Bacteria	-	0;	Metazoa	-	120;	Fungi	-	88;	Plants	-	50;	Viruses	-	0;
AT2G03550.1	c91575_g4_i1	#N/A	#N/A	-0.513488	HIDM_GLYEC																	Has	285	Blast	hits	to	283	proteins	in	133	species:	Archae	-	0;	Bacteria	-	0;	Metazoa	-	120;	Fungi	-	88;	Plants	-	50;	Viruses	-	0;
AT1G66080.1	c95896_g1_i5	#N/A	#N/A	1.07388	HIKES_DANRE																	Has	285	Blast	hits	to	283	proteins	in	133	species:	Archae	-	0;	Bacteria	-	0;	Metazoa	-	120;	Fungi	-	88;	Plants	-	50;	Viruses	-	0;
AT1G66080.1	c95896_g1_i6	#N/A	#N/A	0.825522	HIKES_DANRE
AT1G66080.1	c95896_g1_i8	#N/A	#N/A	0.890512	HIKES_DANRE
AT4G38580.1	c44023_g1_i1	#N/A	#N/A	1.248	HIP26_ARATH
AT5G24580.1	c76087_g1_i1	#N/A	0.678983	#N/A	HIP26_ARATH
AT5G24580.1	c88152_g4_i1	#N/A	0.928563	0.478062	HIP26_ARATH
AT5G24580.1	c88152_g4_i2	#N/A	0.722965	#N/A	HIP26_ARATH
AT2G36950.1	c92501_g1_i1	#N/A	#N/A	0.572419	HIP26_ARATH
AT5G51570.1	c65780_g2_i1	#N/A	-1.29057	#N/A	HIR4_ARATH
AT3G60130.1	c91881_g1_i1	-0.786119	#N/A	#N/A	HIUH_SOYBN
AT3G60130.1	c91881_g1_i2	-0.772448	#N/A	#N/A	HIUH_SOYBN
AT3G60130.1	c97956_g2_i4	#N/A	-0.393018	#N/A	HIUH_SOYBN
AT4G30110.1	c98897_g1_i5	#N/A	#N/A	0.85957	HMA5_ARATH
AT4G34135.1	c96306_g1_i2	#N/A	#N/A	1.37155	HQGT_RAUSE
AT4G34135.1	c96306_g1_i3	#N/A	#N/A	1.1395	HQGT_RAUSE
AT4G34135.1	c96306_g2_i1	#N/A	#N/A	1.10989	HQGT_RAUSE
AT4G11660.1	c83832_g2_i3	#N/A	-0.881856	#N/A	HSF30_SOLPE
AT3G22830.1	c98328_g1_i2	#N/A	#N/A	1.51299	HSFA3_ARATH
AT4G11660.1	c89964_g3_i3	#N/A	#N/A	1.19554	HSFB4_ARATH
AT5G56040.2	c91914_g2_i1	0.745028	#N/A	#N/A	HSL1_ARATH
AT3G12580.1	c69401_g1_i1	#N/A	-2.50086	#N/A	HSP72_SOLLC
AT3G12580.1	c72345_g1_i1	#N/A	-1.64783	#N/A	HSP72_SOLLC
AT3G12580.1	c78927_g1_i1	#N/A	-1.88283	#N/A	HSP72_SOLLC
AT3G12580.1	c86188_g3_i1	#N/A	-1.06513	#N/A	HSP72_SOLLC
AT3G12580.1	c95495_g1_i5	#N/A	-2.76552	#N/A	HSP72_SOLLC
AT3G12580.1	c79990_g1_i3	#N/A	-1.0274	#N/A	HSP7C_PETHY
AT3G12580.1	c79990_g1_i4	#N/A	-2.01064	#N/A	HSP7C_PETHY
AT3G12580.1	c86188_g4_i1	#N/A	-1.15585	#N/A	HSP7C_PETHY
AT3G12580.1	c92126_g2_i1	#N/A	-0.912016	#N/A	HSP7C_PETHY
AT3G12580.1	c95495_g1_i4	#N/A	-1.62305	#N/A	HSP7C_PETHY
AT3G12580.1	c91648_g2_i1	#N/A	-1.46325	#N/A	HSP7F_ARATH
AT3G12580.1	c76266_g1_i1	1.06925	#N/A	#N/A	HSP7M_PHAVU
AT3G12580.1	c74169_g1_i1	1.02255	#N/A	#N/A	HSP7M_SOLTU
AT3G12580.1	c91825_g4_i2	0.857799	#N/A	#N/A	HSP7M_SOLTU
AT3G12580.1	c83955_g3_i1	#N/A	-1.02779	#N/A	HSP7P_ARATH
AT3G48720.1	c89701_g1_i1	#N/A	#N/A	-3.81	HST_TOBAC
AT5G40540.1	c85411_g2_i6	#N/A	-1.41301	#N/A	HT1_ARATH
AT5G57630.1	c86338_g2_i1	#N/A	0.689316	#N/A	HT1_ARATH
AT5G40540.1	c86338_g2_i2	#N/A	1.08505	#N/A	HT1_ARATH
AT5G40540.1	c90299_g4_i1	#N/A	0.335671	0.611903	HT1_ARATH
AT5G40540.1	c90299_g4_i10	#N/A	#N/A	0.613801	HT1_ARATH
AT5G40540.1	c90299_g4_i4	#N/A	#N/A	0.624099	HT1_ARATH
AT5G40540.1	c90299_g4_i5	#N/A	#N/A	0.624404	HT1_ARATH
AT5G40540.1	c90299_g4_i6	#N/A	#N/A	0.622437	HT1_ARATH
AT5G40540.1	c90299_g4_i7	#N/A	#N/A	0.612755	HT1_ARATH
AT5G45820.1	c90299_g4_i8	#N/A	#N/A	0.655903	HT1_ARATH
AT5G40540.1	c90299_g4_i9	#N/A	#N/A	0.580597	HT1_ARATH
AT5G40540.1	c95178_g4_i1	#N/A	0.523084	#N/A	HT1_ARATH
AT3G56060.1	c92698_g1_i1	#N/A	0.643384	-0.830204	HTH_ARATH
AT3G56060.1	c92698_g2_i1	#N/A	0.9523	-0.815078	HTH_ARATH
AT3G56060.1	c96373_g1_i1	#N/A	0.772368	-0.525337	HTH_ARATH
AT3G56060.1	c97828_g1_i1	#N/A	#N/A	1.06345	HTH_ARATH
AT2G19860.1	c95285_g1_i3	#N/A	#N/A	-0.810709	HXK2_TOBAC
AT3G17609.2	c89576_g2_i1	#N/A	#N/A	0.623788	HY5_SOLLC
AT3G19000.1	c81615_g1_i2	-2.15659	#N/A	#N/A	HY6H_HYONI
AT3G19000.1	c81615_g1_i3	-2.09432	#N/A	2.514	HY6H_HYONI
AT4G01070.1	c99522_g5_i2	#N/A	#N/A	-1.12095	I7GT1_SOYBN
AT4G14560.1	c79451_g1_i1	#N/A	#N/A	1.92739	IAA14_ARATH
AT1G15580.1	c79451_g1_i2	#N/A	#N/A	1.55386	IAA14_ARATH
AT4G14560.1	c84014_g1_i1	#N/A	0.659742	#N/A	IAA14_ARATH
AT4G14560.1	c84014_g1_i2	#N/A	0.65779	#N/A	IAA14_ARATH																	Arabidopsis	thaliana	protein	match	is:	sequence-specific	DNA	binding	transcription	factors	(TAIR:AT4G30410.1);	Has	123	Blast	hits	to	123	proteins	in	11	species:	Archae	-	0;	Bacteria	-	0;	Metazoa
AT4G14560.1	c84014_g1_i3	#N/A	0.77427	#N/A	IAA14_ARATH
AT5G57780.1	c74691_g1_i1	#N/A	1.45071	#N/A	IBH1_ORYSJ
AT5G63120.2	c83448_g2_i1	#N/A	-0.809229	#N/A	IF4A3_NICPL
AT5G56040.2	c98393_g1_i1	1.35036	#N/A	#N/A	IMK3_ARATH
AT2G22240.1	c87754_g2_i1	#N/A	-1.15111	#N/A	INO1_NICPA
AT1G12240.1	c77770_g1_i1	#N/A	#N/A	-1.26938	INV1_DAUCA
AT3G06500.1	c94823_g4_i1	-0.910622	#N/A	#N/A	INVA_ARATH
AT1G12240.1	c70383_g1_i1	#N/A	#N/A	-1.74025	INVB_DAUCA
AT1G12240.1	c87403_g4_i1	0.895486	0.342249	#N/A	INVB_DAUCA
AT3G06500.1	c94823_g4_i2	-1.05943	#N/A	#N/A	INVC_ARATH
AT3G06500.1	c90284_g1_i1	#N/A	#N/A	0.397503	INVE_ARATH
AT3G06500.1	c90284_g1_i2	#N/A	#N/A	0.376877	INVE_ARATH
AT3G63240.1	c92826_g1_i1	#N/A	0.716494	#N/A	IP5P1_ARATH
AT3G63240.1	c92826_g1_i11	#N/A	0.742829	#N/A	IP5P1_ARATH
AT3G53620.1	c72845_g1_i1	#N/A	#N/A	-2.76811	IPYR_SOLTU
AT3G53620.1	c86583_g2_i1	#N/A	#N/A	-2.22832	IPYR_SOLTU
AT3G53620.1	c86583_g3_i1	#N/A	0.542507	#N/A	IPYR_SOLTU
AT3G53620.1	c91110_g3_i1	#N/A	0.418411	#N/A	IPYR_SOLTU
AT3G53620.1	c91110_g4_i2	-0.767257	0.278669	#N/A	IPYR_SOLTU
AT3G52290.1	c95790_g3_i1	#N/A	0.555074	#N/A	IQD1_ARATH
AT3G52290.1	c95790_g4_i1	#N/A	0.64118	#N/A	IQD1_ARATH
AT4G20230.1	c97468_g5_i1	-1.03615	#N/A	#N/A	ISPS_POPCN
AT4G29440.1	c85771_g1_i1	-0.572168	#N/A	#N/A	IST1L_DICDI
AT5G13320.1	c94874_g1_i1	#N/A	0.454762	#N/A	JAR1_ARATH
AT1G62310.1	c86435_g1_i2	#N/A	0.431764	#N/A	JMJ25_ARATH
AT1G62310.1	c94485_g2_i1	1.18043	#N/A	#N/A	JMJ25_ARATH
AT4G36470.1	c97287_g1_i1	#N/A	1.92296	#N/A	JMT_BRARP
AT3G57390.1	c88116_g2_i1	#N/A	0.527241	#N/A	JOIN_SOLLC
AT4G38950.1	c98111_g3_i2	0.595936	#N/A	#N/A	K125_TOBAC
AT5G36220.1	c94938_g1_i2	#N/A	#N/A	1.40123	KAO2_ARATH
AT5G53170.1	c82099_g1_i2	#N/A	0.485064	#N/A	KATL2_XENTR
AT2G28630.1	c93117_g2_i1	#N/A	#N/A	-1.17684	KCS10_ARATH
AT2G28630.1	c93117_g3_i1	#N/A	0.662069	-0.601311	KCS10_ARATH
AT2G28630.1	c89346_g3_i1	#N/A	0.713105	#N/A	KCS11_ARATH
AT2G28630.1	c89346_g3_i4	#N/A	0.677571	#N/A	KCS11_ARATH
AT2G28630.1	c92810_g1_i2	#N/A	0.603596	-0.424344	KCS11_ARATH
AT2G28630.1	c91282_g2_i1	#N/A	#N/A	-1.2368	KCS12_ARATH
AT2G28630.1	c91282_g2_i2	#N/A	0.712796	-1.17127	KCS12_ARATH
AT2G28630.1	c91282_g2_i3	0.663646	1.01113	-1.34471	KCS12_ARATH
AT2G28630.1	c92189_g1_i1	#N/A	1.61011	-0.482655	KCS21_ARATH
AT2G28630.1	c92189_g1_i2	#N/A	1.32847	-0.514539	KCS21_ARATH
AT2G28630.1	c91948_g6_i1	#N/A	0.7467	-1.12388	KCS6_ARATH
AT2G28630.1	c91948_g6_i2	#N/A	#N/A	-1.08605	KCS6_ARATH
AT2G28630.1	c92315_g2_i1	#N/A	0.854217	#N/A	KCS6_ARATH
AT3G50560.1	c78280_g1_i1	#N/A	#N/A	1.11283	KDSR_BOVIN
AT4G38950.1	c99056_g1_i1	1.12305	#N/A	#N/A	KIF4_CHICK
AT4G38950.1	c89889_g1_i1	#N/A	0.346782	#N/A	KIF4A_HUMAN
AT5G21170.2	c89110_g1_i10	1.06851	#N/A	#N/A	KINB2_ARATH
AT4G38950.1	c99353_g1_i2	0.653046	#N/A	#N/A	KP1_ARATH
AT5G56350.1	c96021_g1_i1	0.766821	0.596645	#N/A	KPYA_RICCO
AT5G56350.1	c96021_g1_i2	0.792611	#N/A	#N/A	KPYA_RICCO
AT5G56350.1	c90102_g2_i1	#N/A	-1.10068	#N/A	KPYC_SOLTU
AT1G49180.1	c80828_g1_i1	#N/A	0.327677	#N/A	KSG7_ARATH
AT5G21100.1	c96981_g1_i2	#N/A	2.57896	#N/A	LAC12_ARATH
AT5G21100.1	c96933_g2_i4	#N/A	#N/A	-1.71225	LAC14_ARATH
AT5G21100.1	c98631_g2_i1	#N/A	1.39757	#N/A	LAC14_ARATH
AT5G21100.1	c98631_g2_i2	#N/A	2.44554	#N/A	LAC14_ARATH
AT5G21100.1	c96981_g2_i2	#N/A	1.32771	#N/A	LAC5_ARATH
AT2G25530.1	c93143_g1_i2	#N/A	0.655013	#N/A	LACE1_RAT
AT5G15350.1	c67952_g1_i1	#N/A	-3.08383	#N/A	LAML_ARATH
AT1G08500.1	c93657_g4_i1	#N/A	0.689088	-0.52337	LAML_ARATH
AT3G11090.1	c78522_g2_i1	#N/A	#N/A	2.20828	LBD1_ARATH
AT3G11090.1	c92104_g2_i1	#N/A	0.905154	#N/A	LBD25_ARATH
AT3G11090.1	c80720_g1_i2	#N/A	#N/A	1.05751	LBD4_ARATH
AT3G19000.1	c87736_g1_i1	-1.8565	#N/A	#N/A	LDOX_MALDO
AT1G01470.1	c75556_g1_i1	#N/A	-0.51838	#N/A	LEA14_GOSHI
AT1G01470.1	c75940_g1_i1	-0.904852	#N/A	#N/A	LEA14_GOSHI
AT1G01470.1	c44334_g1_i1	#N/A	-0.997363	#N/A	LEA14_SOYBN
AT4G02380.1	c78388_g1_i1	-2.18782	#N/A	#N/A	LEA5_CITSI
AT3G59820.2	c87001_g6_i2	#N/A	#N/A	-2.09733	LETM1_CHICK
AT5G63850.1	c97123_g2_i1	-0.853636	#N/A	#N/A	LHT1_ARATH
AT5G63850.1	c97123_g2_i2	-1.20286	#N/A	#N/A	LHT1_ARATH
AT1G49450.1	c66553_g2_i1	-2.24183	#N/A	#N/A	LIN23_CAEEL
AT5G18630.1	c91563_g1_i2	-0.506699	#N/A	#N/A	LIP_RHIMI
AT1G17430.1	c95068_g3_i1	#N/A	0.688375	#N/A	LIP3_MORS1
AT1G17430.1	c95068_g3_i3	#N/A	0.834121	#N/A	LIP3_MORS1
AT3G02170.1	c89088_g1_i1	0.990295	#N/A	#N/A	LNG1_ARATH
AT3G02170.1	c96770_g1_i3	#N/A	0.881162	#N/A	LNG2_ARATH
AT2G28305.1	c78145_g1_i1	#N/A	#N/A	1.17632	LOG5_ARATH
AT3G45140.1	c90040_g3_i2	-0.767311	#N/A	#N/A	LOX15_SOLTU
AT3G45140.1	c98886_g2_i1	#N/A	0.500241	#N/A	LOX15_SOLTU
AT3G45140.1	c98886_g2_i4	#N/A	0.533943	#N/A	LOX15_SOLTU
AT4G24160.1	c88906_g1_i2	-0.701243	#N/A	#N/A	LPAAT_ARATH
AT5G59670.1	c98201_g1_i1	#N/A	#N/A	0.959636	LRK41_ARATH
AT5G03350.1	c99623_g3_i4	-0.814847	#N/A	#N/A	LRK59_ARATH
AT5G59670.1	c98961_g3_i1	0.801432	#N/A	#N/A	LRK81_ARATH
AT5G59670.1	c100091_g1_i2	#N/A	0.804103	-0.842129	LRK91_ARATH
AT2G19780.1	c97389_g1_i1	#N/A	#N/A	-3.09753	LRX4_ARATH
AT1G07090.1	c82349_g2_i1	#N/A	0.605381	#N/A	LSH3_ARATH
AT5G18525.1	c100012_g1_i1	0.465407	#N/A	#N/A	LVSC_DICDI
AT3G18750.1	c86317_g3_i1	#N/A	0.377241	#N/A	M2K2_ARATH
AT5G57630.1	c91047_g1_i1	#N/A	0.636642	0.711752	M2K6_ARATH
AT4G26760.1	c85545_g5_i4	#N/A	1.01096	#N/A	MA658_ARATH
AT5G66460.1	c90748_g4_i5	#N/A	0.6982	#N/A	MAN2_ARATH
AT5G66460.1	c93321_g1_i1	#N/A	0.466398	#N/A	MAN6_ARATH
AT5G66460.1	c93321_g1_i2	#N/A	0.42859	#N/A	MAN6_ARATH
AT1G27210.1	c94243_g2_i7	2.31817	#N/A	#N/A	MAPT_ARATH
AT4G38380.1	c91298_g1_i5	-0.670316	#N/A	#N/A	MATE1_ARATH
AT4G38380.1	c98559_g1_i2	-0.960417	#N/A	#N/A	MATE1_ARATH
AT4G38380.1	c98559_g1_i6	-1.21366	#N/A	#N/A	MATE1_ARATH
AT4G38380.1	c98559_g1_i8	-0.949414	#N/A	#N/A	MATE1_ARATH
AT4G38380.1	c83625_g1_i1	#N/A	0.459535	#N/A	MATE3_ARATH
AT4G22790.1	c97201_g1_i2	#N/A	0.723291	#N/A	MATE5_ARATH
AT4G22790.1	c97201_g1_i6	#N/A	0.856021	#N/A	MATE5_ARATH
AT4G22790.1	c94679_g3_i4	#N/A	-0.77629	-1.21453	MATE7_ARATH
AT2G26170.1	c84839_g2_i3	#N/A	#N/A	2.0062	MAX1_ARATH
AT3G24500.1	c82067_g1_i1	#N/A	#N/A	1.45863	MBF1C_ARATH
AT3G24500.1	c82067_g1_i2	#N/A	#N/A	1.61177	MBF1C_ARATH
AT2G47490.1	c93926_g1_i1	#N/A	0.681228	#N/A	MCAT_ARATH
AT4G00780.1	c100135_g3_i2	#N/A	-1.04846	#N/A	MCC16_ARATH
AT5G14120.1	c91535_g1_i3	#N/A	#N/A	-0.720915	MCH1_YARLI
AT5G14120.1	c96906_g2_i6	-1.17114	#N/A	#N/A	MCH1_YARLI
AT3G57880.1	c95955_g2_i1	#N/A	-0.644259	#N/A	MCTP1_HUMAN
AT3G57880.1	c99088_g1_i4	1.50227	#N/A	#N/A	MCTP1_HUMAN
AT5G66650.1	c81395_g1_i2	#N/A	#N/A	0.636148	MCU2_ARATH
AT5G66650.1	c81395_g1_i4	#N/A	#N/A	0.627046	MCU2_ARATH
AT5G66650.1	c90825_g1_i3	#N/A	#N/A	0.912294	MCU4_ARATH
AT5G66650.1	c100277_g4_i1	-1.44405	#N/A	#N/A	MCU6_ARATH
AT5G58310.1	c95677_g5_i1	#N/A	#N/A	-0.789752	MES10_ARATH
AT5G58310.1	c83935_g1_i1	0.822957	0.639777	#N/A	MES17_ARATH
AT5G58310.1	c83935_g1_i2	0.898931	#N/A	#N/A	MES17_ARATH
AT5G58310.1	c83935_g1_i3	0.818231	#N/A	#N/A	MES17_ARATH
AT5G58310.1	c7215_g1_i2	6.85539	#N/A	#N/A	MES3_ARATH
AT1G64670.1	c95554_g2_i3	#N/A	#N/A	0.622944	MEST_MOUSE
AT2G47490.1	c85983_g1_i1	-1.46063	#N/A	#N/A	MFRN_DICDI
AT4G24660.1	c97990_g4_i1	#N/A	1.15371	#N/A	MIF2_ARATH
AT5G42680.1	c94285_g1_i1	#N/A	1.02818	#N/A	MIZ1_ARATH
AT5G42680.1	c94285_g1_i2	#N/A	1.37438	#N/A	MIZ1_ARATH
AT5G57630.1	c85641_g2_i1	#N/A	1.55675	#N/A	MKKA_DICDI
AT3G26450.1	c88904_g2_i1	#N/A	1.47769	#N/A	ML328_ARATH
AT3G26450.1	c88904_g2_i2	#N/A	1.71856	#N/A	ML328_ARATH
AT3G26450.1	c88904_g3_i1	#N/A	2.59487	#N/A	ML328_ARATH
AT1G24020.1	c73281_g1_i1	#N/A	0.712805	-0.826804	ML423_ARATH
AT2G17480.1	c81409_g2_i1	-1.40257	#N/A	#N/A	MLO12_ARATH
AT2G17480.1	c81409_g2_i2	-1.78029	#N/A	#N/A	MLO12_ARATH
AT2G17480.1	c85573_g1_i2	-1.07886	#N/A	#N/A	MLO12_ARATH
AT2G17480.1	c73121_g1_i1	#N/A	1.48459	#N/A	MLO3_ARATH
AT2G17480.1	c88517_g3_i1	#N/A	#N/A	1.10627	MLO8_ARATH
AT2G17480.1	c83021_g1_i2	#N/A	#N/A	1.37741	MLOH1_ORYSJ
AT1G07880.2	c95679_g4_i2	#N/A	0.66487	#N/A	MMK2_MEDSA
AT5G21170.2	c96930_g1_i3	#N/A	0.715814	#N/A	MND1_ARATH																	cytosol,	nucleolus,	nucleus;	EXPRESSED	IN:	22	plant	structures;	EXPRESSED	DURING:	12	growth	stages;	CONTAINS	InterPro	DOMAIN/s:	U3	small	nucleolar	ribonucleoprotein	complex,	subunit	Mpp10p	(InterPro:IPR012173),	Mpp10	protein	(InterPro:IPR007151);	Has
AT1G07880.2	c97885_g4_i1	#N/A	0.259737	#N/A	MPK10_ORYSJ																	cytosol,	nucleolus,	nucleus;	EXPRESSED	IN:	22	plant	structures;	EXPRESSED	DURING:	12	growth	stages;	CONTAINS	InterPro	DOMAIN/s:	U3	small	nucleolar	ribonucleoprotein	complex,	subunit	Mpp10p	(InterPro:IPR012173),	Mpp10	protein	(InterPro:IPR007151);	Has
AT5G66540.1	c94098_g1_i1	#N/A	-0.940786	#N/A	MPP10_HUMAN																	cytosol,	nucleolus,	nucleus;	EXPRESSED	IN:	22	plant	structures;	EXPRESSED	DURING:	12	growth	stages;	CONTAINS	InterPro	DOMAIN/s:	U3	small	nucleolar	ribonucleoprotein	complex,	subunit	Mpp10p	(InterPro:IPR012173),	Mpp10	protein	(InterPro:IPR007151);	Has
AT5G66540.1	c99255_g2_i1	#N/A	#N/A	0.743444	MPP10_HUMAN																	cytosol,	nucleolus,	nucleus;	EXPRESSED	IN:	22	plant	structures;	EXPRESSED	DURING:	12	growth	stages;	CONTAINS	InterPro	DOMAIN/s:	U3	small	nucleolar	ribonucleoprotein	complex,	subunit	Mpp10p	(InterPro:IPR012173),	Mpp10	protein	(InterPro:IPR007151);	Has
AT5G66540.1	c99255_g2_i2	#N/A	#N/A	0.859489	MPP10_HUMAN																	cytosol,	nucleolus,	nucleus;	EXPRESSED	IN:	22	plant	structures;	EXPRESSED	DURING:	12	growth	stages;	CONTAINS	InterPro	DOMAIN/s:	U3	small	nucleolar	ribonucleoprotein	complex,	subunit	Mpp10p	(InterPro:IPR012173),	Mpp10	protein	(InterPro:IPR007151);	Has
AT5G66540.1	c99255_g2_i3	#N/A	#N/A	0.841479	MPP10_HUMAN
AT5G66540.1	c99255_g2_i4	#N/A	#N/A	0.572394	MPP10_HUMAN
AT4G35300.1	c65168_g1_i1	#N/A	#N/A	-2.10926	MSSP3_ARATH
AT3G19450.1	c90560_g3_i1	#N/A	0.447186	#N/A	MTDH_FRAAN
AT3G19450.1	c90560_g3_i4	#N/A	0.352811	#N/A	MTDH_FRAAN
AT5G43850.1	c74670_g1_i1	#N/A	-1.29269	#N/A	MTND2_VITVI
AT3G58060.1	c74465_g1_i1	#N/A	#N/A	-0.557961	MTP10_ARATH
AT3G58060.1	c92143_g1_i1	#N/A	#N/A	0.578946	MTP4_ORYSJ
AT3G58060.1	c92143_g1_i3	#N/A	#N/A	0.468144	MTP4_ORYSJ
AT3G58060.1	c92143_g1_i4	#N/A	#N/A	0.429366	MTP4_ORYSJ
AT1G77870.1	c97099_g2_i2	#N/A	#N/A	0.528921	MUB1_ARATH
AT1G77870.1	c79237_g1_i1	-0.504552	#N/A	#N/A	MUB3_ARATH
AT1G77870.1	c84947_g2_i2	#N/A	0.520378	#N/A	MUB3_ORYSJ
AT5G46690.1	c75124_g1_i1	1.47202	#N/A	#N/A	MUTE_ARATH
AT5G61420.2	c77434_g1_i1	#N/A	1.52672	#N/A	MY108_ARATH
AT5G61420.2	c91421_g7_i3	#N/A	1.33444	#N/A	MY113_ARATH
AT1G70000.1	c90802_g2_i1	#N/A	-0.653551	#N/A	MY1R1_SOLTU
AT5G61420.2	c77156_g2_i1	-2.85508	#N/A	#N/A	MYB05_ANTMA
AT5G61420.2	c90368_g1_i1	#N/A	#N/A	-0.800308	MYB06_ANTMA
AT5G62470.2	c90937_g5_i1	#N/A	1.06703	#N/A	MYB06_ANTMA
AT5G61420.2	c90937_g5_i3	#N/A	0.936086	#N/A	MYB06_ANTMA
AT5G61420.2	c90937_g5_i4	#N/A	0.827361	#N/A	MYB06_ANTMA
AT5G61420.2	c94609_g3_i2	#N/A	1.06227	#N/A	MYB06_ANTMA
AT5G61420.2	c81046_g2_i1	#N/A	-1.10722	#N/A	MYB08_ANTMA
AT5G15310.1	c91402_g1_i1	#N/A	0.931217	#N/A	MYB1_PHYPA
AT5G61420.2	c94250_g2_i1	0.792098	#N/A	#N/A	MYB12_ARATH
AT5G61420.2	c89086_g6_i1	#N/A	1.1909	#N/A	MYB28_ARATH
AT5G61420.2	c95570_g2_i4	#N/A	1.52367	#N/A	MYB32_ARATH
AT5G61420.2	c79544_g1_i2	#N/A	1.20042	#N/A	MYB38_MAIZE
AT5G61420.2	c77754_g1_i1	#N/A	#N/A	5.00465	MYB4_ORYSJ
AT5G61420.2	c77754_g1_i3	#N/A	#N/A	5.03037	MYB4_ORYSJ
AT5G61420.2	c81947_g1_i1	#N/A	-0.607362	#N/A	MYB44_ARATH
AT5G61420.2	c91092_g4_i4	#N/A	#N/A	-2.39597	MYB46_ARATH
AT5G61420.2	c95570_g2_i2	#N/A	1.61906	#N/A	MYB5_ARATH
AT5G61420.2	c87250_g1_i1	#N/A	0.921847	#N/A	MYB86_ARATH
AT5G61420.2	c87250_g1_i2	#N/A	0.984714	#N/A	MYB86_ARATH
AT5G61420.2	c91092_g4_i1	#N/A	#N/A	-3.11798	MYB86_ARATH																	Myosin	family	protein	with	Dil	domain	(TAIR:AT5G20490.2);	Has	1723	Blast	hits	to	1458	proteins	in	355	species:	Archae	-	28;	Bacteria	-	353;	Metazoa	-	453;	Fungi	-
AT5G46830.1	c92083_g1_i1	#N/A	-1.03944	#N/A	MYC4_ARATH																	Myosin	family	protein	with	Dil	domain	(TAIR:AT5G20490.2);	Has	1723	Blast	hits	to	1458	proteins	in	355	species:	Archae	-	28;	Bacteria	-	353;	Metazoa	-	453;	Fungi	-
AT5G20450.1	c91961_g3_i1	#N/A	#N/A	-1.51103	MYO11_ARATH
AT5G20450.1	c95768_g2_i1	#N/A	0.588711	#N/A	MYO11_ARATH
AT2G33480.1	c79047_g1_i1	#N/A	#N/A	0.914616	NAC10_ORYSJ
AT2G33480.1	c95313_g2_i1	#N/A	0.82082	#N/A	NAC10_ORYSJ
AT2G33480.1	c95465_g1_i2	#N/A	1.70366	#N/A	NAC22_ARATH
AT2G33480.1	c74434_g1_i1	#N/A	2.17041	#N/A	NAC7_ARATH
AT2G33480.1	c91640_g2_i1	#N/A	1.07585	#N/A	NAC86_ARATH
AT2G33480.1	c91640_g2_i2	#N/A	1.08046	#N/A	NAC86_ARATH
AT2G33480.1	c96122_g2_i1	-0.715874	#N/A	#N/A	NAC86_ARATH
AT2G33480.1	c79191_g1_i1	-3.10207	#N/A	3.95317	NAC90_ARATH
AT2G33480.1	c79191_g1_i2	-2.33558	#N/A	4.69203	NAC90_ARATH
AT4G38950.1	c90830_g1_i2	#N/A	0.535822	#N/A	NACK1_ARATH
AT2G33480.1	c86207_g1_i3	-1.73943	#N/A	#N/A	NC100_ARATH
AT2G33480.1	c87950_g1_i1	#N/A	#N/A	-1.5493	NC100_ARATH
AT2G33480.1	c97485_g4_i1	1.21604	#N/A	1.23331	NC100_ARATH
AT4G05020.2	c89442_g1_i1	#N/A	#N/A	-1.5599	NDB3_ARATH
AT3G20600.1	c92484_g2_i1	#N/A	0.636344	#N/A	NDR1_ARATH
AT5G20630.1	c86242_g1_i4	#N/A	#N/A	0.460894	NEC1_NICLS
AT5G20630.1	c86242_g1_i5	#N/A	#N/A	0.655032	NEC1_NICLS
AT4G04740.2	c98987_g1_i1	#N/A	0.626206	#N/A	NEK6_ARATH
AT1G79720.1	c89204_g1_i1	1.64373	#N/A	#N/A	NEP1_NEPGR
AT1G79720.1	c89204_g1_i2	1.82438	#N/A	#N/A	NEP1_NEPGR
AT1G79720.1	c89204_g1_i3	1.49774	#N/A	#N/A	NEP1_NEPGR
AT4G20230.1	c90047_g2_i3	1.97582	#N/A	#N/A	NES2_FRAAN
AT1G30500.2	c95977_g4_i2	#N/A	0.412821	#N/A	NFYA3_ARATH
AT1G30500.2	c95977_g4_i1	#N/A	0.35052	#N/A	NFYA6_ARATH
AT5G59670.1	c86006_g3_i1	#N/A	#N/A	0.619674	NIK1_ARATH
AT1G80760.1	c92253_g1_i7	#N/A	#N/A	-1.68254	NIP21_MAIZE
AT3G16240.1	c96798_g1_i2	#N/A	#N/A	0.53198	NIP61_ARATH
AT2G15050.1	c37930_g1_i1	6.35145	#N/A	#N/A	NLTP_CICAR
AT4G19420.1	c84914_g2_i1	#N/A	0.651272	#N/A	NOTUM_MOUSE
AT4G19420.1	c91904_g1_i1	#N/A	0.568189	#N/A	NOTUM_MOUSE
AT3G50310.1	c84170_g1_i1	#N/A	#N/A	1.43219	NPK1_TOBAC
AT1G80830.1	c83340_g2_i1	#N/A	-4.91158	#N/A	NRAM2_ARATH
AT2G23150.1	c83340_g3_i1	#N/A	#N/A	-1.5193	NRAM3_ARATH
AT5G14570.1	c81968_g1_i5	#N/A	#N/A	-3.2163	NRT25_ARATH
AT1G73540.1	c88886_g1_i1	#N/A	0.958643	#N/A	NUD17_ARATH
AT5G47240.1	c91362_g2_i4	#N/A	0.8099	#N/A	NUDT2_ARATH
AT5G47240.1	c91362_g2_i6	#N/A	0.952647	#N/A	NUDT2_ARATH
AT5G47240.1	c99580_g2_i3	#N/A	#N/A	-0.899477	NUDT2_ARATH
AT5G47240.1	c99218_g1_i1	-1.1099	#N/A	#N/A	NUDT8_ARATH
AT5G47240.1	c99218_g1_i2	-1.28874	#N/A	#N/A	NUDT8_ARATH
AT5G47240.1	c99218_g1_i3	-1.25633	#N/A	#N/A	NUDT8_ARATH
AT5G47240.1	c99218_g1_i4	-1.05144	#N/A	#N/A	NUDT8_ARATH
AT4G34590.1	c82640_g1_i1	#N/A	0.776775	#N/A	OCS1_MAIZE
AT4G34590.1	c82640_g3_i1	#N/A	-0.687912	#N/A	OCS1_MAIZE
AT4G34590.1	c86347_g2_i1	#N/A	0.61968	#N/A	OCS1_MAIZE
AT3G06850.1	c96080_g1_i2	0.607589	#N/A	#N/A	ODP24_ARATH
AT3G06850.1	c87765_g2_i1	0.626108	#N/A	0.311875	ODP25_ARATH
AT2G36050.1	c88633_g1_i1	#N/A	#N/A	-1.1661	OPF13_ARATH
AT1G18020.1	c98433_g1_i4	#N/A	#N/A	-0.686099	OPR11_ORYSJ
AT1G18020.1	c98433_g1_i1	#N/A	0.894153	#N/A	OPR2_ARATH
AT3G48350.1	c93401_g1_i1	#N/A	0.378045	#N/A	ORYA_ORYSJ																	EXPRESSED	IN:	24	plant	structures;	EXPRESSED	DURING:	15	growth	stages;	CONTAINS	InterPro	DOMAIN/s:	Serine	hydrolase	(InterPro:IPR005645);	BEST	Arabidopsis	thaliana	protein	match	is:	alpha/beta-Hydrolases	superfamily	protein	(TAIR:AT5G65400.1);	Has	30201
AT4G38670.1	c80808_g1_i1	-0.793408	-0.464807	#N/A	OS13_SOLCO
AT4G24380.1	c89731_g2_i1	#N/A	0.821777	#N/A	OVCA2_MOUSE
AT2G34650.1	c90792_g1_i1	#N/A	0.868557	#N/A	OXI1_ARATH
AT1G80110.1	c88083_g2_i2	#N/A	#N/A	-0.731293	P2A01_ARATH
AT1G80110.1	c92542_g2_i1	-0.922454	#N/A	#N/A	P2B10_ARATH
AT5G02760.1	c91275_g2_i1	#N/A	0.444529	#N/A	P2C10_ARATH
AT5G02760.1	c74161_g1_i1	#N/A	0.624076	#N/A	P2C25_ARATH
AT5G02760.1	c93917_g8_i1	#N/A	0.374928	#N/A	P2C27_ARATH
AT5G59220.1	c90210_g7_i1	#N/A	0.787243	#N/A	P2C34_ARATH
AT5G59220.1	c90210_g7_i2	#N/A	0.755615	#N/A	P2C34_ARATH
AT5G59220.1	c96116_g1_i1	#N/A	-1.12927	#N/A	P2C37_ARATH
AT5G59220.1	c85266_g3_i2	-0.924967	#N/A	#N/A	P2C39_ARATH
AT5G59220.1	c85266_g3_i3	-1.1042	#N/A	#N/A	P2C39_ARATH
AT5G59220.1	c85266_g3_i5	-1.35435	#N/A	#N/A	P2C39_ARATH
AT5G02760.1	c84057_g1_i1	-0.742389	#N/A	#N/A	P2C40_ARATH
AT2G25620.1	c96591_g2_i1	-0.982885	#N/A	#N/A	P2C57_ARATH
AT2G25620.1	c96591_g2_i2	-0.950568	#N/A	#N/A	P2C57_ARATH
AT2G25620.1	c96591_g2_i3	-0.826612	#N/A	#N/A	P2C57_ARATH
AT2G25620.1	c96591_g2_i4	-0.848798	#N/A	#N/A	P2C57_ARATH
AT5G27930.1	c90210_g8_i1	#N/A	0.539412	#N/A	P2C73_ARATH
AT1G64460.1	c54854_g1_i1	#N/A	-1.43966	#N/A	P4KG7_ARATH
AT1G64460.1	c71067_g1_i1	#N/A	-1.60061	#N/A	P4KG7_ARATH
AT1G64460.1	c71067_g1_i3	#N/A	-1.5052	#N/A	P4KG7_ARATH
AT5G54490.1	c79145_g2_i1	1.48471	#N/A	#N/A	PBP1_ARATH
AT5G22860.1	c95880_g2_i3	#N/A	0.690686	#N/A	PCP_PONAB
AT5G02190.1	c89342_g1_i1	#N/A	#N/A	1.17312	PCS1L_ARATH
AT5G02190.1	c89342_g1_i2	#N/A	#N/A	1.55067	PCS1L_ARATH
AT5G54960.1	c90548_g1_i1	#N/A	#N/A	-2.06172	PDC2_TOBAC
AT5G54960.1	c90548_g1_i2	#N/A	#N/A	-2.36286	PDC2_TOBAC
AT1G18650.1	c85227_g1_i1	-0.918957	#N/A	-0.606699	PDCB3_ARATH
AT5G06530.2	c98662_g2_i1	#N/A	#N/A	0.566198	PDR1_NICPL
AT5G06530.2	c98662_g2_i8	#N/A	#N/A	0.537222	PDR1_NICPL
AT5G06530.2	c98662_g2_i3	#N/A	#N/A	0.514242	PDR1_TOBAC
AT5G06530.2	c98662_g2_i4	#N/A	#N/A	0.552934	PDR1_TOBAC
AT5G06530.2	c98662_g2_i5	#N/A	#N/A	0.541838	PDR1_TOBAC
AT5G06530.2	c98662_g2_i9	#N/A	-1.16058	0.5154	PDR1_TOBAC
AT5G06530.2	c100227_g1_i1	#N/A	0.913187	#N/A	PDR2_NICPL
AT5G06530.2	c89452_g3_i1	#N/A	#N/A	1.14951	PDR2_NICPL
AT5G06530.2	c98662_g2_i2	#N/A	-0.992362	0.596422	PDR3_ORYSI
AT5G06530.2	c98662_g2_i6	#N/A	#N/A	0.532892	PDR3_ORYSI
AT5G06530.2	c98662_g2_i7	#N/A	#N/A	0.5116	PDR3_ORYSI
AT5G59670.1	c98386_g2_i1	#N/A	0.760571	#N/A	PEK11_ARATH
AT4G37530.1	c87013_g1_i1	#N/A	2.72322	3.13391	PER1_ARAHY
AT4G37530.1	c73625_g1_i1	#N/A	#N/A	-1.24676	PER10_ARATH
AT4G37530.1	c100014_g1_i3	#N/A	0.937289	-0.974452	PER18_ARATH
AT4G37530.1	c92001_g1_i1	#N/A	#N/A	-0.735828	PER29_ARATH
AT4G37530.1	c92001_g1_i2	#N/A	#N/A	-0.59678	PER29_ARATH
AT4G37530.1	c97306_g1_i1	#N/A	0.763056	#N/A	PER3_ARATH
AT4G37530.1	c97306_g1_i2	#N/A	0.584873	#N/A	PER3_ARATH
AT4G37530.1	c97306_g1_i3	#N/A	0.684095	#N/A	PER3_ARATH
AT4G37530.1	c97306_g1_i4	#N/A	0.847547	#N/A	PER3_ARATH
AT4G37530.1	c97306_g1_i5	#N/A	0.793709	#N/A	PER3_ARATH
AT4G37530.1	c97306_g1_i7	#N/A	0.865317	#N/A	PER3_ARATH
AT4G37530.1	c91678_g5_i1	1.01315	#N/A	#N/A	PER4_VITVI
AT4G37530.1	c94859_g1_i1	#N/A	1.85757	#N/A	PER4_VITVI
AT4G37530.1	c94859_g1_i2	#N/A	1.7394	#N/A	PER4_VITVI
AT4G37530.1	c94859_g1_i3	#N/A	1.37192	#N/A	PER4_VITVI
AT4G37530.1	c84144_g2_i1	#N/A	-7.02498	#N/A	PER40_ARATH
AT4G37530.1	c83669_g3_i1	#N/A	2.21125	#N/A	PER43_ARATH
AT4G37530.1	c83669_g3_i2	#N/A	2.26618	#N/A	PER43_ARATH
AT4G37530.1	c80282_g1_i1	#N/A	0.673224	#N/A	PER47_ARATH
AT4G37530.1	c80282_g1_i2	#N/A	0.853165	#N/A	PER47_ARATH
AT4G37530.1	c90849_g1_i2	#N/A	0.994975	#N/A	PER51_ARATH
AT4G37530.1	c93012_g2_i1	#N/A	#N/A	1.13166	PER52_ARATH
AT4G37530.1	c93012_g2_i3	#N/A	#N/A	1.04157	PER52_ARATH
AT5G59670.1	c99349_g5_i1	#N/A	0.296271	#N/A	PERK1_ARATH
AT5G59670.1	c99349_g5_i2	#N/A	0.376548	#N/A	PERK1_ARATH
AT5G59670.1	c92603_g1_i1	#N/A	-0.611159	#N/A	PERK5_ARATH
AT5G59670.1	c96613_g3_i3	#N/A	#N/A	-4.3105	PERK8_ARATH
AT1G54820.1	c96613_g3_i4	1.06529	#N/A	#N/A	PERK8_ARATH
AT4G37530.1	c57252_g1_i1	#N/A	#N/A	1.75629	PERN_ARMRU
AT4G29220.1	c89103_g2_i2	#N/A	0.408716	#N/A	PFKA3_ARATH
AT4G29220.1	c93435_g1_i1	-0.936215	#N/A	#N/A	PFKA3_ARATH
AT4G29220.1	c93435_g1_i2	-0.719347	#N/A	#N/A	PFKA3_ARATH
AT4G29220.1	c87528_g2_i2	1.02738	#N/A	#N/A	PFKA5_ARATH
AT3G05660.1	c93182_g2_i1	-1.30751	#N/A	#N/A	PGIP_PYRCO
AT4G33440.1	c92474_g1_i2	#N/A	#N/A	-0.725505	PGLR_VITVI
AT1G60590.1	c95028_g3_i1	#N/A	1.01289	#N/A	PGLR4_ARATH
AT5G23850.1	c82884_g1_i1	#N/A	0.848002	#N/A	PGLT1_HUMAN
AT2G17280.1	c86228_g2_i2	#N/A	0.337905	#N/A	PGML1_ARATH
AT5G52190.1	c85852_g1_i1	-0.733254	#N/A	#N/A	PHI_BACSU
AT3G09920.1	c93644_g3_i1	0.613895	#N/A	#N/A	PI5K1_ARATH
AT3G61430.1	c90693_g3_i1	#N/A	#N/A	-0.830776	PIP12_ARATH
AT3G61430.1	c83749_g1_i2	#N/A	0.398572	#N/A	PIP14_ARATH
AT3G61430.1	c85933_g2_i1	#N/A	#N/A	-0.393435	PIP14_ARATH
AT3G61430.1	c68788_g2_i1	7.44111	#N/A	#N/A	PIP2_PEA
AT3G61430.1	c85561_g1_i1	0.729809	0.913279	#N/A	PIP22_ARATH
AT3G61430.1	c84062_g1_i1	#N/A	#N/A	1.67128	PIP27_MAIZE
AT3G61430.1	c84062_g1_i2	#N/A	#N/A	1.98192	PIP27_MAIZE
AT5G59670.1	c85611_g2_i1	#N/A	1.16647	#N/A	PK01_HELAN
AT5G56350.1	c78833_g4_i2	1.11017	#N/A	#N/A	PKP2_ARATH
AT5G56350.1	c78833_g5_i1	1.3171	#N/A	#N/A	PKP2_ARATH
AT5G13930.1	c62756_g1_i1	1.54483	#N/A	#N/A	PKS5_RUBID
AT2G42690.1	c95787_g1_i1	#N/A	1.07276	#N/A	PLA14_ARATH
AT1G76100.1	c133477_g1_i1	7.78078	#N/A	#N/A	PLAS_PEA
AT1G76100.1	c64734_g1_i1	#N/A	0.433363	#N/A	PLAS_PEA
AT1G76100.1	c76429_g1_i1	#N/A	0.511325	#N/A	PLAS_SOLLC
AT5G58700.1	c86167_g1_i1	-1.41443	#N/A	#N/A	PLCD4_ARATH
AT5G58700.1	c71728_g1_i2	#N/A	-1.80081	#N/A	PLCD6_ARATH
AT5G58700.1	c86167_g1_i2	-1.35731	#N/A	0.894882	PLCD6_ARATH
AT3G54950.1	c83278_g2_i1	#N/A	#N/A	0.872729	PLP2_ARATH
AT3G54950.1	c86825_g1_i4	1.19811	#N/A	#N/A	PLP2_ARATH
AT3G54950.1	c96377_g4_i1	#N/A	#N/A	-1.76958	PLP2_ARATH
AT3G54950.1	c98086_g2_i1	#N/A	#N/A	-0.965531	PLP2_ARATH
AT3G54950.1	c93762_g1_i1	#N/A	#N/A	0.372744	PLP6_ARATH
AT3G54950.1	c86295_g1_i1	1.13518	#N/A	#N/A	PLP9_ARATH
AT3G54950.1	c86295_g2_i1	#N/A	0.747672	#N/A	PLP9_ARATH
AT3G18830.1	c88854_g1_i3	#N/A	0.753199	#N/A	PLT5_ARATH
AT5G63180.1	c87153_g1_i1	#N/A	0.584683	#N/A	PLY12_ARATH
AT5G63180.1	c82524_g1_i1	#N/A	0.705061	-1.54805	PLY15_ARATH
AT5G63180.1	c82524_g2_i1	#N/A	#N/A	-1.66164	PLY15_ARATH
AT5G63180.1	c88345_g1_i1	#N/A	1.19595	#N/A	PLY15_ARATH
AT5G63180.1	c88345_g3_i1	0.908853	1.06836	#N/A	PLY15_ARATH
AT5G63180.1	c84861_g2_i1	#N/A	#N/A	-1.97209	PLY21_ARATH
AT5G63180.1	c84861_g2_i4	1.45119	#N/A	#N/A	PLY21_ARATH
AT5G63180.1	c84767_g1_i1	#N/A	1.60904	#N/A	PLY5_ARATH
AT5G63180.1	c95487_g5_i1	#N/A	1.26811	-0.713906	PLY5_ARATH
AT5G63180.1	c95487_g6_i1	#N/A	1.03737	#N/A	PLY5_ARATH
AT5G63180.1	c95487_g6_i2	#N/A	0.831892	#N/A	PLY5_ARATH
AT5G63180.1	c86110_g1_i1	-3.60096	#N/A	#N/A	PLY59_SOLLC
AT5G63180.1	c52102_g1_i1	#N/A	#N/A	-1.63656	PLY7_ARATH
AT5G57110.1	c94748_g3_i1	#N/A	0.408962	#N/A	PMA10_ARATH
AT5G57110.1	c85108_g1_i1	#N/A	-0.690726	#N/A	PMA2_SOLLC
AT5G47500.1	c89309_g3_i1	#N/A	-0.651923	#N/A	PME22_SOLLC
AT5G47500.1	c95446_g1_i1	#N/A	#N/A	-0.628925	PME3_PHAVU
AT5G47500.1	c89192_g1_i1	#N/A	#N/A	-0.603972	PME34_ARATH
AT5G47500.1	c85365_g2_i1	#N/A	1.11361	#N/A	PME8_ARATH
AT4G19120.1	c84246_g2_i1	#N/A	0.398251	#N/A	PMT2_ARATH
AT4G19120.1	c89236_g1_i1	#N/A	#N/A	-0.630788	PMT2_ARATH
AT4G19120.1	c91236_g3_i1	#N/A	0.432394	#N/A	PMT5_ARATH
AT4G19120.1	c67235_g1_i1	#N/A	#N/A	-1.16341	PMT8_ARATH
AT4G19120.1	c92362_g1_i1	#N/A	#N/A	-0.442599	PMT8_ARATH
AT4G19120.1	c93931_g2_i2	1.18104	#N/A	#N/A	PMTF_ARATH
AT4G19120.1	c87126_g2_i1	#N/A	#N/A	-0.748873	PMTK_ARATH
AT4G19120.1	c95248_g3_i1	#N/A	0.451396	#N/A	PMTT_ARATH
AT3G14920.1	c93430_g1_i1	#N/A	#N/A	0.751387	PNAA_PRUDU
AT4G38950.1	c95278_g2_i3	1.16851	#N/A	#N/A	POK1_ARATH
AT4G38950.1	c100286_g1_i2	0.837611	#N/A	#N/A	POK2_ARATH
AT4G38950.1	c100286_g1_i3	0.917454	#N/A	#N/A	POK2_ARATH
AT4G38950.1	c98730_g2_i1	1.16083	#N/A	#N/A	POK2_ARATH
AT5G14880.1	c98236_g2_i1	#N/A	#N/A	1.10729	POT5_ARATH
AT5G14880.1	c98236_g2_i2	#N/A	#N/A	1.00147	POT5_ARATH
AT5G14880.1	c98963_g2_i6	#N/A	0.705053	#N/A	POT8_ARATH
AT3G16010.1	c93126_g3_i1	#N/A	-0.955332	#N/A	PP150_ARATH
AT3G16010.1	c93126_g3_i2	1.20094	#N/A	#N/A	PP150_ARATH
AT3G22150.1	c97373_g1_i7	#N/A	-1.98529	#N/A	PP151_ARATH
AT3G05580.1	c896_g1_i1	#N/A	-1.82621	#N/A	PP19_ARATH
AT1G10270.1	c76517_g1_i1	#N/A	-1.66979	#N/A	PP273_ARATH
AT5G66520.1	c97373_g1_i6	#N/A	-1.95302	#N/A	PP280_ARATH
AT1G80110.1	c92542_g2_i2	-0.569755	#N/A	#N/A	PP2B1_ARATH
AT3G20500.1	c82178_g1_i1	#N/A	0.504868	#N/A	PPA26_ARATH
AT1G14700.1	c87499_g1_i1	#N/A	0.785296	#N/A	PPA3_ARATH
AT1G80690.1	c99067_g3_i1	#N/A	0.37375	#N/A	PPDEX_ARATH
AT4G15530.5	c82150_g1_i1	-0.873264	#N/A	#N/A	PPDK_MESCR
AT4G15530.5	c82150_g1_i2	-0.701688	#N/A	#N/A	PPDK_MESCR
AT1G10270.1	c72810_g1_i1	#N/A	-2.39788	#N/A	PPR29_ARATH
AT5G66520.1	c98636_g3_i1	#N/A	-0.326777	#N/A	PPR45_ARATH
AT4G17470.1	c94703_g2_i10	#N/A	0.493211	#N/A	PPT1_MACFA																	protein	|
AT3G01550.1	c94738_g1_i1	#N/A	0.916426	#N/A	PPT2_ARATH																	protein	|
AT4G25780.1	c80130_g1_i2	#N/A	#N/A	-1.19614	PR04_SOLLC																	protein	|
AT4G25780.1	c80130_g1_i5	#N/A	2.17252	#N/A	PR04_SOLLC																	protein	|
AT4G25780.1	c80130_g1_i3	#N/A	#N/A	1.3692	PR06_SOLLC																	protein	|
AT4G25780.1	c80130_g1_i7	#N/A	#N/A	1.38454	PR06_SOLLC
AT4G25780.1	c80130_g1_i8	#N/A	#N/A	1.43271	PR06_SOLLC
AT4G38670.1	c93646_g2_i2	#N/A	-2.39847	#N/A	PR5_ARATH
AT2G36590.1	c94460_g2_i1	-0.852449	#N/A	#N/A	PROT2_ARATH
AT3G16857.2	c92704_g6_i2	-1.1658	#N/A	#N/A	PRR95_ORYSJ
AT5G53170.1	c90838_g4_i1	#N/A	-0.688163	#N/A	PRS4A_ARATH
AT5G53170.1	c75971_g1_i2	#N/A	#N/A	-2.15048	PRS7_PRUPE
AT5G53170.1	c78798_g2_i2	#N/A	-1.33302	#N/A	PS6AA_ARATH
AT2G30790.1	c101440_g1_i1	7.55293	#N/A	#N/A	PSBP_PEA
AT2G30790.1	c109794_g1_i1	6.01066	#N/A	#N/A	PSBP1_TOBAC
AT2G30790.1	c80798_g1_i1	#N/A	0.385914	#N/A	PSBP2_TOBAC
AT5G62730.1	c96786_g1_i1	-0.931019	#N/A	0.687127	PTR14_ARATH
AT5G62730.1	c85129_g1_i1	#N/A	-0.944505	#N/A	PTR16_ARATH
AT5G62730.1	c87566_g1_i1	1.44044	#N/A	#N/A	PTR19_ARATH
AT5G62730.1	c88470_g6_i2	#N/A	0.867232	1.67289	PTR21_ARATH
AT5G62730.1	c88470_g6_i3	#N/A	#N/A	1.73711	PTR21_ARATH
AT5G13400.1	c88470_g7_i1	#N/A	1.04775	1.42189	PTR21_ARATH
AT5G62730.1	c87063_g2_i1	#N/A	#N/A	0.849074	PTR3_ARATH
AT5G62730.1	c86363_g1_i1	1.32622	#N/A	#N/A	PTR30_ARATH
AT5G62730.1	c94761_g3_i1	#N/A	#N/A	1.00377	PTR38_ARATH
AT5G62730.1	c90906_g3_i2	#N/A	#N/A	-0.562863	PTR49_ARATH
AT5G62730.1	c90906_g3_i3	#N/A	0.631963	-0.630435	PTR49_ARATH
AT1G23030.1	c94177_g2_i1	#N/A	#N/A	0.896045	PUB19_ARATH
AT3G52450.1	c52251_g1_i1	#N/A	#N/A	4.47515	PUB22_ARATH
AT1G61350.1	c92076_g1_i1	#N/A	0.713898	#N/A	PUB3_ARATH
AT1G79670.1	c98777_g2_i1	#N/A	-1.25559	#N/A	PUB34_ARATH
AT1G23030.1	c92163_g2_i1	-1.02965	#N/A	#N/A	PUB6_ARATH
AT1G23030.1	c92163_g2_i2	-0.972741	#N/A	#N/A	PUB6_ARATH
AT1G23030.1	c92163_g2_i3	-1.01129	#N/A	#N/A	PUB6_ARATH
AT4G24570.1	c92431_g1_i1	#N/A	1.00992	#N/A	PUMP2_ARATH
AT4G24570.1	c92431_g1_i4	#N/A	0.779279	#N/A	PUMP2_ARATH
AT4G24570.1	c99583_g2_i1	#N/A	#N/A	0.569251	PUMP4_ARATH
AT4G24570.1	c99583_g2_i2	#N/A	#N/A	0.605453	PUMP4_ARATH
AT2G24220.1	c96623_g1_i2	-1.03095	#N/A	#N/A	PUP1_ARATH
AT2G24220.1	c87559_g2_i2	-0.908759	#N/A	#N/A	PUP9_ARATH
AT5G26570.1	c99829_g2_i1	#N/A	-1.1528	#N/A	PWD_ARATH
AT2G33380.1	c87051_g2_i1	#N/A	#N/A	-1.32478	PXG_SESIN
AT2G33380.1	c87051_g2_i2	#N/A	#N/A	-1.7869	PXG_SESIN
AT2G33380.1	c87752_g1_i1	#N/A	0.635635	#N/A	PXG4_ARATH
AT5G56040.2	c88104_g1_i1	#N/A	0.831385	#N/A	PXL1_ARATH
AT3G23120.1	c97073_g4_i1	-1.07973	#N/A	#N/A	PXL1_ARATH
AT5G46790.1	c83567_g1_i1	#N/A	#N/A	0.728779	PYL9_ARATH
AT4G20320.1	c95461_g1_i2	0.751464	#N/A	#N/A	PYRG_DICDI
AT4G20320.1	c95461_g1_i1	0.771166	0.417604	#N/A	PYRG1_MOUSE
AT4G20320.1	c3118_g1_i2	#N/A	-2.34942	#N/A	PYRG2_MOUSE
AT5G45750.1	c91053_g1_i1	#N/A	0.776107	#N/A	RABA3_ARATH
AT5G45750.1	c86778_g1_i1	#N/A	0.749967	#N/A	RAC2A_ARATH
AT5G45750.1	c86778_g2_i1	#N/A	0.453523	#N/A	RAC2A_ARATH
AT5G45750.1	c93034_g3_i2	#N/A	0.601815	#N/A	RAD2A_ARATH
AT5G45750.1	c93034_g3_i1	#N/A	0.792399	#N/A	RAD2C_ARATH
AT5G45750.1	c82685_g1_i1	#N/A	0.428618	#N/A	RAE1C_ARATH
AT5G45750.1	c82685_g1_i2	#N/A	0.528812	#N/A	RAE1C_ARATH
AT5G45750.1	c82685_g1_i3	#N/A	0.355446	#N/A	RAE1C_ARATH
AT5G45750.1	c78650_g1_i1	#N/A	0.460089	#N/A	RAF2B_ARATH
AT5G45750.1	c68640_g1_i1	#N/A	#N/A	-1.69002	RAN3_ARATH
AT1G28370.1	c84026_g1_i2	#N/A	-0.245751	#N/A	RAP23_ARATH
AT1G22190.1	c97028_g3_i1	#N/A	#N/A	0.690948	RAP24_ARATH
AT1G22190.1	c97028_g3_i2	#N/A	#N/A	0.810991	RAP24_ARATH
AT1G22190.1	c97028_g3_i3	#N/A	#N/A	0.717677	RAP24_ARATH
AT1G16060.1	c98453_g2_i4	#N/A	0.726606	#N/A	RAP27_ARATH
AT1G16060.1	c98453_g2_i5	#N/A	0.535925	#N/A	RAP27_ARATH
AT1G68840.1	c86857_g1_i1	#N/A	#N/A	1.72117	RAV1_ARATH
AT5G61420.2	c64394_g1_i1	#N/A	-1.33877	#N/A	RAX3_ARATH
AT5G40380.1	c80442_g2_i2	#N/A	#N/A	-1.78277	RBK2_ARATH
AT2G46780.1	c81996_g1_i1	#N/A	1.08832	#N/A	RBM38_CHICK
AT5G56040.2	c99304_g3_i1	#N/A	#N/A	-1.04818	RCH2_ARATH
AT3G48350.1	c86424_g1_i4	-0.442593	#N/A	#N/A	RD19A_ARATH
AT5G44410.1	c67909_g1_i1	#N/A	#N/A	0.674452	RETOL_ARATH
AT5G40390.1	c92665_g1_i1	-0.724794	#N/A	#N/A	RFS2_ARATH
AT5G40390.1	c92665_g1_i3	-0.754945	#N/A	#N/A	RFS2_ARATH
AT3G60130.1	c74835_g3_i1	#N/A	2.55348	#N/A	RG1_RAUSE
AT3G60130.1	c80508_g1_i1	#N/A	2.47331	-2.25614	RG1_RAUSE
AT3G60130.1	c80508_g1_i2	#N/A	0.705383	#N/A	RG1_RAUSE
AT3G46530.1	c95548_g1_i2	#N/A	-0.941048	#N/A	RGA3_SOLBU
AT2G46710.1	c90114_g1_i1	#N/A	#N/A	-0.86713	RGAP1_ARATH
AT5G15650.1	c88535_g2_i1	#N/A	#N/A	-1.38147	RGP1_ORYSJ
AT5G15650.1	c61664_g1_i1	#N/A	#N/A	-1.89414	RGP5_ARATH
AT5G63120.2	c80715_g1_i1	#N/A	-1.0034	#N/A	RH27_ORYSJ
AT5G63120.2	c94590_g1_i1	#N/A	-0.312679	#N/A	RH29_ARATH
AT5G63120.2	c52185_g1_i2	#N/A	-2.22936	#N/A	RH30_ARATH
AT5G63120.2	c93335_g3_i1	#N/A	-0.346859	#N/A	RH30_ARATH
AT3G18600.1	c79149_g1_i1	#N/A	-1.14075	#N/A	RH31_ARATH
AT5G63120.2	c82860_g1_i1	#N/A	-0.378197	#N/A	RH7_ARATH
AT5G63120.2	c93804_g3_i1	#N/A	-1.32779	#N/A	RH7_ARATH
AT5G45750.1	c96406_g2_i11	#N/A	1.32045	#N/A	RHN1_NICPL
AT5G45750.1	c93034_g4_i2	#N/A	0.450929	#N/A	RIC1_ORYSJ
AT5G59550.1	c64312_g1_i1	#N/A	0.59687	#N/A	RING1_GOSHI
AT5G15790.1	c84597_g3_i2	-0.92721	#N/A	#N/A	RING3_ARATH
AT5G15790.1	c98253_g1_i2	#N/A	0.533569	#N/A	RING3_ARATH
AT1G24240.1	c82635_g4_i1	#N/A	0.610473	#N/A	RK191_ARATH
AT3G05580.1	c94308_g8_i1	#N/A	#N/A	0.434975	RK31_ARATH
AT5G59670.1	c100313_g2_i1	#N/A	0.367574	#N/A	RKS1_ARATH
AT5G59670.1	c100313_g2_i2	#N/A	0.406963	#N/A	RKS1_ARATH
AT1G61500.1	c98605_g2_i5	-1.35969	#N/A	#N/A	RKS1_ARATH
AT5G16590.1	c95724_g1_i1	#N/A	-0.88546	#N/A	RLK90_ARATH
AT5G56040.2	c95724_g3_i2	0.683376	#N/A	#N/A	RLK90_ARATH
AT5G07180.1	c74745_g1_i1	#N/A	#N/A	1.03442	RLP12_ARATH
AT3G23120.1	c90627_g8_i2	-1.22137	#N/A	#N/A	RLP12_ARATH
AT3G05660.1	c91318_g1_i2	-1.41927	#N/A	#N/A	RLP12_ARATH
AT3G05660.1	c91318_g1_i3	-1.13843	#N/A	#N/A	RLP12_ARATH
AT3G23120.1	c97871_g3_i2	-1.10791	#N/A	#N/A	RLP12_ARATH
AT3G23120.1	c97871_g3_i4	#N/A	-2.00616	#N/A	RLP12_ARATH
AT3G23120.1	c97871_g3_i6	#N/A	-1.72091	#N/A	RLP12_ARATH
AT3G23110.1	c97871_g5_i1	-1.13321	#N/A	#N/A	RLP12_ARATH
AT3G05370.1	c98875_g1_i4	-0.893276	#N/A	#N/A	RLP12_ARATH
AT3G28040.1	c98948_g1_i2	-1.22329	#N/A	#N/A	RLP12_ARATH
AT3G23120.1	c98948_g1_i3	-1.6008	#N/A	#N/A	RLP12_ARATH
AT3G23120.1	c99215_g1_i8	#N/A	#N/A	1.08825	RLP12_ARATH
AT3G23120.1	c99810_g2_i2	#N/A	#N/A	0.52501	RLP12_ARATH
AT5G07180.1	c99910_g1_i9	-1.03976	#N/A	#N/A	RLP12_ARATH
AT4G28270.1	c80329_g3_i1	#N/A	0.680512	1.09646	RMA1_CAPAN
AT1G31650.1	c89805_g3_i1	1.0364	#N/A	#N/A	ROGF5_ARATH
AT1G31650.1	c96140_g1_i3	#N/A	0.427971	#N/A	ROGFE_ARATH
AT1G31650.1	c96140_g1_i6	#N/A	0.590648	#N/A	ROGFE_ARATH
AT1G76790.1	c92437_g1_i1	#N/A	#N/A	-0.964351	ROMT_VITVI
AT3G46530.1	c100212_g1_i1	-0.961311	#N/A	#N/A	RP8L2_ARATH
AT3G46530.1	c100212_g1_i2	-1.12724	#N/A	#N/A	RP8L2_ARATH
AT3G46530.1	c100213_g2_i2	-0.839501	#N/A	#N/A	RPM1_ARATH
AT3G46530.1	c92020_g1_i2	#N/A	0.74188	#N/A	RPM1_ARATH
AT5G03240.1	c114173_g1_i1	-3.93659	#N/A	#N/A	RS27A_DROME
AT4G25500.1	c86200_g4_i2	0.696081	#N/A	#N/A	RS40_ARATH
AT5G59240.1	c73434_g1_i1	#N/A	-0.867369	#N/A	RS8_MAIZE
AT5G59240.1	c24386_g2_i1	-3.29195	#N/A	#N/A	RS8_SPOFR
AT1G22180.2	c89912_g2_i1	#N/A	0.556676	#N/A	RSC5_DICDI
AT1G22180.2	c92295_g7_i5	#N/A	1.01406	#N/A	RSC5_DICDI
AT1G22180.2	c96151_g9_i1	#N/A	0.485208	#N/A	RSC5_DICDI
AT3G43920.2	c55817_g1_i1	#N/A	-3.11257	#N/A	RTL3_ORYSJ
AT4G23630.1	c68021_g1_i2	#N/A	-1.00024	#N/A	RTNLC_ARATH
AT4G23630.1	c91361_g2_i1	#N/A	0.528909	#N/A	RTNLE_ARATH
AT3G48350.1	c90455_g1_i1	#N/A	#N/A	0.775687	SAG39_ORYSI
AT4G36470.1	c78739_g1_i1	#N/A	0.565094	#N/A	SAMT_CLABR
AT4G04740.2	c86793_g3_i3	-0.893377	#N/A	#N/A	SAPK1_ORYSJ
AT5G57630.1	c86793_g3_i5	#N/A	#N/A	1.06538	SAPK1_ORYSJ
AT1G55920.1	c84807_g2_i1	#N/A	-0.615148	#N/A	SAT5_ARATH
AT5G56040.2	c94636_g1_i1	-0.861602	0.794719	#N/A	SBIR1_ARATH
AT5G43270.2	c80807_g1_i1	#N/A	0.47776	#N/A	SBP1_ANTMA
AT3G14240.1	c88683_g1_i3	2.24631	#N/A	#N/A	SBT54_ARATH
AT3G14240.1	c96083_g2_i2	#N/A	1.17793	#N/A	SBT54_ARATH
AT3G14240.1	c99254_g2_i1	-2.87034	#N/A	#N/A	SBT54_ARATH
AT3G08700.1	c77571_g2_i1	#N/A	0.35339	#N/A	SCE1_ARATH
AT4G34135.1	c94425_g1_i1	#N/A	#N/A	-1.07927	SCGT_TOBAC
AT5G41920.1	c85058_g1_i3	-1.17949	#N/A	#N/A	SCL14_ARATH
AT5G41920.1	c98922_g2_i1	#N/A	-0.52379	#N/A	SCL14_ARATH
AT3G03450.1	c94031_g2_i1	1.39153	#N/A	#N/A	SCL32_ARATH
AT4G30610.1	c92450_g1_i2	#N/A	#N/A	-1.95288	SCP18_ARATH
AT4G30610.1	c99126_g1_i10	#N/A	#N/A	-0.841874	SCP18_ARATH
AT4G30610.1	c99126_g1_i6	#N/A	#N/A	-0.880099	SCP18_ARATH
AT4G30610.1	c82761_g1_i1	1.06824	#N/A	#N/A	SCP24_ARATH
AT4G30610.1	c88799_g1_i1	#N/A	1.33822	#N/A	SCP40_ARATH
AT1G15000.1	c96208_g3_i1	#N/A	0.552844	#N/A	SCP51_ARATH
AT4G30610.1	c92450_g1_i1	#N/A	#N/A	-1.95257	SCP7_ARATH
AT4G30610.1	c92450_g1_i3	#N/A	#N/A	-2.08389	SCP7_ARATH
AT4G30610.1	c99126_g1_i4	#N/A	#N/A	-0.840741	SCP7_ARATH
AT4G30610.1	c99126_g1_i8	#N/A	#N/A	-0.830265	SCP7_ARATH
AT5G41920.1	c99168_g2_i4	1.75826	#N/A	#N/A	SCR_IPONI
AT5G51830.1	c93714_g3_i1	0.990758	0.539385	#N/A	SCRK4_ARATH
AT5G51830.1	c86234_g2_i1	0.817408	0.407445	0.510991	SCRK6_ARATH
AT5G40380.1	c95458_g1_i2	#N/A	-1.50168	#N/A	SD11_ARATH
AT5G40380.1	c95736_g1_i8	-1.24555	#N/A	#N/A	SD25_ARATH
AT5G59670.1	c99781_g1_i1	#N/A	#N/A	-0.792122	SD25_ARATH
AT5G59670.1	c99781_g1_i3	#N/A	#N/A	-0.700675	SD25_ARATH
AT3G14240.1	c86481_g1_i1	1.17208	#N/A	#N/A	SDD1_ARATH
AT1G04770.1	c94741_g2_i2	-1.30168	#N/A	#N/A	SDI2_ARATH
AT1G04770.1	c94741_g2_i3	-1.34379	#N/A	#N/A	SDI2_ARATH
AT1G04770.1	c94741_g2_i4	-1.23282	#N/A	#N/A	SDI2_ARATH
AT1G17745.2	c85341_g2_i3	#N/A	0.785573	#N/A	SERA_ARCFU
AT1G17745.2	c89768_g1_i1	#N/A	-0.832635	#N/A	SERA1_ARATH
AT3G24460.1	c72828_g1_i1	#N/A	-1.4914	#N/A	SERC3_PONAB
AT3G24840.1	c96890_g1_i3	#N/A	1.1642	#N/A	SFH3_ARATH																	Has	216	Blast	hits	to	212	proteins	in	76	species:	Archae	-	0;	Bacteria	-	96;	Metazoa	-	0;	Fungi	-	0;	Plants	-	118;	Viruses	-	0;
AT3G24840.1	c78519_g1_i1	#N/A	-0.92709	#N/A	SFH8_ARATH																	Has	216	Blast	hits	to	212	proteins	in	76	species:	Archae	-	0;	Bacteria	-	96;	Metazoa	-	0;	Fungi	-	0;	Plants	-	118;	Viruses	-	0;
AT1G44000.1	c87533_g4_i7	#N/A	0.839724	#N/A	SGRW_PEA
AT1G44000.1	c87533_g4_i8	#N/A	0.694157	#N/A	SGRW_PEA
AT3G48720.1	c95357_g1_i3	#N/A	0.697598	#N/A	SHT_ARATH
AT3G48720.1	c95357_g1_i5	#N/A	0.634481	0.61565	SHT_ARATH
AT5G07870.1	c95357_g1_i7	#N/A	1.10049	0.54593	SHT_ARATH
AT1G01650.1	c74234_g1_i1	#N/A	-2.20154	#N/A	SIPL4_ORYSJ
AT1G77000.1	c93025_g2_i4	-0.749241	#N/A	#N/A	SKP2A_ARATH
AT5G21100.1	c93937_g4_i1	1.00564	#N/A	#N/A	SKU5_ARATH
AT3G61580.1	c99311_g1_i2	#N/A	0.45991	#N/A	SLD1_HELAN
AT3G61580.1	c84008_g2_i1	#N/A	#N/A	-0.589612	SLD2_ARATH
AT5G35970.1	c97148_g2_i2	#N/A	0.723369	#N/A	SMBP2_HUMAN
AT4G22756.1	c90972_g1_i1	#N/A	1.37712	#N/A	SMO11_ARATH
AT3G57390.1	c86010_g1_i1	#N/A	0.496653	#N/A	SOC1_ARATH
AT3G57390.1	c86010_g1_i2	#N/A	0.604852	#N/A	SOC1_ARATH
AT3G57390.1	c86010_g1_i3	#N/A	0.565534	#N/A	SOC1_ARATH
AT2G45660.1	c94107_g4_i1	1.6764	#N/A	#N/A	SOC1_ARATH
AT2G03750.1	c90152_g3_i1	#N/A	-1.49362	#N/A	SOT15_ARATH
AT2G03750.1	c90152_g5_i1	#N/A	#N/A	-1.87466	SOT15_ARATH
AT1G27210.1	c93930_g1_i1	#N/A	#N/A	-0.674196	SP2L_ARATH
AT4G35985.1	c91467_g3_i1	-1.59365	#N/A	0.661215	SPG20_HUMAN
AT5G43270.2	c81320_g1_i1	#N/A	-0.937669	#N/A	SPL12_ARATH
AT5G43270.2	c79187_g1_i2	#N/A	0.326728	#N/A	SPL17_ORYSJ
AT5G43270.2	c93310_g3_i1	#N/A	0.45919	#N/A	SPL5_ARATH
AT5G43270.2	c93310_g3_i2	#N/A	0.430098	#N/A	SPL5_ARATH
AT5G43270.2	c79187_g1_i1	#N/A	0.328434	#N/A	SPL9_ARATH
AT4G10120.1	c93662_g2_i3	#N/A	#N/A	-1.0423	SPSA2_CRAPL
AT4G10120.1	c93662_g1_i1	#N/A	-2.95358	#N/A	SPSA3_ARATH
AT2G20180.2	c88287_g2_i1	#N/A	0.429981	-0.75795	SPT_ARATH
AT1G07350.1	c78332_g4_i3	#N/A	#N/A	0.740167	SR45A_ARATH
AT4G03070.1	c79738_g3_i1	#N/A	#N/A	0.876912	SRG1_ARATH
AT4G04740.2	c85613_g4_i2	-0.480172	#N/A	#N/A	SRK2B_ARATH
AT5G62520.1	c96014_g3_i2	#N/A	#N/A	0.763122	SRO5_ARATH
AT3G05500.1	c90674_g1_i1	-0.52397	#N/A	#N/A	SRP_VITRI
AT3G05500.1	c90674_g1_i2	-0.53315	#N/A	#N/A	SRP_VITRI
AT3G51430.1	c92307_g2_i1	#N/A	-1.5022	#N/A	SSL13_ARATH
AT2G41290.1	c92307_g2_i2	#N/A	-1.41259	#N/A	SSL13_ARATH
AT3G51430.1	c91301_g1_i1	-1.28087	#N/A	#N/A	SSL2_ARATH
AT3G51430.1	c75234_g1_i1	#N/A	-1.38125	#N/A	SSL3_ARATH
AT3G51430.1	c97691_g3_i1	-0.859077	-0.410624	#N/A	SSL5_ARATH
AT3G51430.1	c97691_g3_i3	-1.17378	#N/A	#N/A	SSL5_ARATH
AT3G51430.1	c97691_g3_i4	-1.00273	#N/A	#N/A	SSL5_ARATH
AT3G51430.1	c97691_g3_i6	-0.995087	#N/A	#N/A	SSL5_ARATH
AT3G51430.1	c97691_g3_i7	-0.924036	#N/A	#N/A	SSL5_ARATH
AT3G51430.1	c99488_g1_i9	-0.977803	#N/A	#N/A	SSL5_ARATH
AT4G03430.1	c87715_g1_i2	#N/A	-2.51616	#N/A	STA1_ARATH
AT5G54170.1	c91886_g4_i1	-0.762058	#N/A	#N/A	STAR7_MOUSE
AT5G61520.1	c79481_g1_i1	#N/A	#N/A	0.585872	STP7_ARATH
AT5G61520.1	c88914_g2_i1	-4.68878	#N/A	#N/A	STP8_ARATH
AT4G35770.1	c145740_g1_i1	5.6337	#N/A	#N/A	STR15_ARATH
AT4G35770.1	c82494_g2_i2	#N/A	#N/A	0.569687	STR16_ARATH
AT5G40390.1	c97001_g2_i1	#N/A	-0.745466	#N/A	STSYN_PEA
AT5G40390.1	c97001_g2_i2	#N/A	-0.704208	#N/A	STSYN_PEA
AT3G14240.1	c133845_g1_i1	#N/A	#N/A	-3.64382	SUBL_ARATH
AT3G14240.1	c56880_g1_i1	#N/A	#N/A	-2.28385	SUBL_ARATH
AT3G14240.1	c95723_g1_i1	-1.06263	1.51825	#N/A	SUBL_ARATH
AT3G14240.1	c95925_g1_i1	0.681782	#N/A	#N/A	SUBL_ARATH
AT3G14240.1	c95925_g1_i2	0.694201	#N/A	#N/A	SUBL_ARATH
AT3G14240.1	c98931_g1_i5	#N/A	#N/A	-1.0281	SUBL_ARATH
AT4G10120.1	c82582_g1_i1	0.874044	#N/A	#N/A	SUS1_SOLTU
AT1G78000.1	c95844_g1_i5	#N/A	#N/A	1.06242	SUT3_STYHA
AT1G78000.1	c95844_g1_i6	#N/A	#N/A	0.917983	SUT3_STYHA
AT1G78000.1	c79338_g2_i1	#N/A	#N/A	1.76407	SUT31_ARATH
AT1G78000.1	c96739_g3_i2	#N/A	#N/A	1.24005	SUT33_ARATH
AT1G78000.1	c94126_g2_i1	#N/A	0.39411	#N/A	SUT41_ARATH
AT3G57390.1	c90829_g2_i1	-0.629217	#N/A	#N/A	SVP_ARATH
AT3G57390.1	c90829_g2_i2	-0.563875	#N/A	#N/A	SVP_ARATH
AT3G57390.1	c91377_g1_i14	#N/A	1.42681	#N/A	SVP_ARATH
AT5G23660.1	c84262_g2_i3	#N/A	-0.957015	#N/A	SWET1_ARATH
AT4G15920.1	c86499_g1_i6	-1.16026	#N/A	#N/A	SWET3_ARATH
AT5G23660.1	c58035_g1_i1	#N/A	#N/A	1.51835	SWT12_ARATH
AT5G23660.1	c92945_g1_i2	-0.816479	#N/A	#N/A	SWT16_ORYSJ
AT5G23660.1	c86664_g4_i4	#N/A	#N/A	1.27539	SWT17_ARATH
AT5G23660.1	c88938_g1_i3	-1.18549	#N/A	#N/A	SWT17_ARATH																	|
AT3G52400.1	c95145_g1_i1	#N/A	0.423513	#N/A	SY121_ARATH																	|
AT5G04220.2	c68832_g1_i1	#N/A	-1.25441	#N/A	SYT2_ARATH																	|
AT5G04220.2	c89058_g2_i1	-0.416864	0.392907	#N/A	SYT2_ARATH
AT5G04220.2	c92036_g1_i2	-1.19663	#N/A	#N/A	SYT5_ARATH
AT4G01120.1	c92194_g4_i1	#N/A	-1.38512	#N/A	TAF1_TOBAC
AT1G34060.1	c85711_g2_i1	#N/A	#N/A	1.41988	TAR4_ARATH
AT5G53970.1	c76621_g1_i1	#N/A	0.363003	#N/A	TAT2_ARATH
AT5G53970.1	c80066_g1_i1	#N/A	#N/A	0.590144	TAT2_ARATH
AT5G53970.1	c80066_g1_i2	#N/A	#N/A	0.487296	TAT2_ARATH
AT5G23860.1	c90964_g2_i1	#N/A	-0.793265	#N/A	TBA_PRUDU
AT5G23860.1	c94842_g7_i1	#N/A	1.08593	#N/A	TBA4_GOSHI
AT5G23860.1	c51145_g1_i1	#N/A	-0.822681	#N/A	TBB1_AVESA
AT5G23860.1	c53070_g1_i1	#N/A	-1.24708	#N/A	TBB1_AVESA
AT5G23860.1	c85254_g7_i4	#N/A	#N/A	-0.836287	TBB1_AVESA
AT5G23860.1	c85254_g5_i1	#N/A	-0.878999	#N/A	TBB2_LUPAL
AT3G62390.1	c94380_g6_i1	#N/A	-4.28665	#N/A	TBL11_ARATH
AT5G64470.2	c98059_g2_i1	#N/A	0.613203	#N/A	TBL2_ARATH
AT5G64470.2	c92626_g1_i1	#N/A	0.521341	#N/A	TBL23_ARATH
AT4G01080.1	c89336_g8_i1	-2.11366	#N/A	#N/A	TBL27_ARATH
AT5G64470.2	c92954_g2_i1	#N/A	0.432972	#N/A	TBL27_ARATH
AT5G64470.2	c99106_g5_i1	#N/A	0.569323	#N/A	TBL29_ARATH
AT5G64470.2	c95926_g1_i1	#N/A	0.620858	#N/A	TBL33_ARATH
AT5G01620.3	c95926_g1_i2	#N/A	0.715885	#N/A	TBL33_ARATH
AT5G64470.2	c93354_g2_i5	#N/A	0.575905	#N/A	TBL35_ARATH
AT5G64470.2	c80404_g1_i1	#N/A	0.57322	#N/A	TBL36_ARATH
AT5G64470.2	c90540_g3_i1	#N/A	0.56341	#N/A	TBL38_ARATH
AT5G64470.2	c96889_g2_i1	#N/A	0.731911	#N/A	TBL39_ARATH
AT5G64470.2	c96889_g3_i1	#N/A	1.10403	#N/A	TBL39_ARATH
AT5G64470.2	c96889_g3_i2	#N/A	1.3928	#N/A	TBL39_ARATH
AT5G64470.2	c93241_g1_i1	#N/A	1.00388	-0.888184	TBL41_ARATH
AT5G64470.2	c76882_g1_i1	#N/A	0.373995	#N/A	TBL5_ARATH
AT4G18390.1	c80823_g2_i2	#N/A	1.25216	#N/A	TCP13_ARATH
AT4G18390.1	c82996_g1_i1	#N/A	1.00759	#N/A	TCP4_ARATH
AT4G18390.1	c82996_g1_i2	#N/A	1.14867	#N/A	TCP4_ARATH
AT5G59670.1	c99415_g4_i1	0.574811	#N/A	#N/A	TDR_ARATH
AT1G63260.1	c86926_g2_i1	#N/A	0.493843	#N/A	TET10_ARATH
AT1G77920.1	c87945_g1_i2	-0.92409	#N/A	#N/A	TGA1_ARATH
AT1G77920.1	c82553_g1_i2	#N/A	-1.12922	#N/A	TGA21_TOBAC
AT1G77920.1	c94712_g4_i1	#N/A	-0.668188	0.837914	TGA21_TOBAC
AT1G76890.2	c96253_g3_i1	#N/A	0.705724	#N/A	TGT2_ARATH
AT1G76890.2	c96253_g3_i3	#N/A	0.731204	#N/A	TGT2_ARATH
AT5G44410.1	c83826_g1_i1	#N/A	#N/A	0.470516	THCAS_CANSA
AT1G19180.1	c78090_g1_i2	#N/A	#N/A	0.889236	TI10A_ARATH
AT1G72450.1	c87826_g2_i1	#N/A	#N/A	0.978627	TI10A_ARATH
AT5G04070.1	c89439_g2_i1	#N/A	1.00682	#N/A	TIC32_PEA
AT5G04070.1	c93482_g1_i1	#N/A	#N/A	-0.883775	TIC32_PEA
AT3G17860.1	c75591_g1_i1	#N/A	#N/A	-1.13302	TIF6B_ARATH
AT3G17860.1	c95237_g2_i1	#N/A	#N/A	-0.513163	TIF6B_ARATH
AT3G17860.1	c96230_g3_i1	-0.466863	0.314611	#N/A	TIF6B_ARATH
AT5G25810.1	c97417_g2_i1	#N/A	#N/A	0.654823	TINY_ARATH
AT3G61430.1	c45976_g1_i1	6.5796	#N/A	#N/A	TIP1_MEDTR
AT3G61430.1	c74225_g1_i1	#N/A	#N/A	-2.12143	TIP13_ARATH
AT1G09500.1	c39906_g1_i1	#N/A	#N/A	-1.47081	TKPR1_ARATH
AT1G09500.1	c87428_g5_i2	#N/A	0.393019	-0.484928	TKPR1_ARATH
AT1G09500.1	c91962_g1_i1	#N/A	1.59968	#N/A	TKPR1_ARATH
AT1G09500.1	c99048_g1_i2	#N/A	0.441934	#N/A	TKPR1_ARATH
AT5G66520.1	c98636_g3_i3	#N/A	-0.351693	#N/A	TLC1_SOLTU
AT4G38670.1	c83898_g1_i1	0.973646	#N/A	#N/A	TLP1_PRUPE
AT4G38670.1	c79318_g1_i1	#N/A	0.689423	#N/A	TLPH_ARATH
AT1G35180.1	c88510_g1_i1	#N/A	0.839243	#N/A	TM136_MOUSE
AT4G30500.1	c91734_g5_i1	-0.701924	#N/A	#N/A	TM208_BOVIN
AT3G23120.1	c94302_g1_i1	1.67154	1.02256	#N/A	TMM_ARATH
AT3G23110.1	c94828_g2_i1	#N/A	#N/A	0.887135	TMM_ARATH
AT3G23110.1	c94828_g2_i2	#N/A	#N/A	0.901535	TMM_ARATH
AT5G46450.1	c100257_g1_i1	-0.526535	#N/A	#N/A	TMVRN_NICGU
AT5G36930.2	c96420_g1_i4	-1.90744	#N/A	#N/A	TMVRN_NICGU
AT5G36930.2	c96420_g1_i7	-1.63264	#N/A	#N/A	TMVRN_NICGU
AT5G46450.1	c97408_g2_i2	-0.621708	#N/A	#N/A	TMVRN_NICGU
AT4G01870.1	c96668_g1_i1	-0.923257	#N/A	#N/A	TOLB_ORITI
AT4G38670.1	c87677_g2_i1	#N/A	1.26261	#N/A	TP1A_MALDO
AT4G38670.1	c92396_g1_i3	#N/A	0.719922	#N/A	TP1A_MALDO
AT2G25420.1	c68199_g1_i2	#N/A	-2.12147	#N/A	TPL_ARATH
AT4G39770.1	c98336_g1_i1	#N/A	#N/A	1.64731	TPP6_ORYSJ
AT4G39770.1	c98336_g1_i10	#N/A	#N/A	1.16688	TPPA_ARATH
AT4G39770.1	c98336_g1_i14	#N/A	#N/A	1.43348	TPPA_ARATH
AT4G39770.1	c98336_g1_i15	#N/A	#N/A	1.05229	TPPA_ARATH
AT4G39770.1	c98336_g1_i7	#N/A	#N/A	1.11561	TPPA_ARATH
AT4G39770.1	c98336_g1_i13	#N/A	#N/A	0.948793	TPPB_ARATH
AT4G39770.1	c98336_g1_i17	#N/A	#N/A	1.15977	TPPB_ARATH
AT4G39770.1	c98336_g1_i18	#N/A	#N/A	1.19965	TPPB_ARATH
AT4G39770.1	c98336_g1_i3	#N/A	#N/A	1.2153	TPPB_ARATH
AT4G39770.1	c98336_g1_i4	#N/A	#N/A	1.21197	TPPB_ARATH
AT4G39770.1	c98336_g1_i8	#N/A	#N/A	0.850862	TPPB_ARATH
AT4G39770.1	c98336_g1_i6	#N/A	#N/A	1.25678	TPPD_ARATH
AT4G39770.1	c98336_g1_i9	#N/A	#N/A	1.09641	TPPD_ARATH
AT4G39770.1	c94507_g2_i4	0.767969	#N/A	#N/A	TPPG_ARATH
AT4G20230.1	c97468_g5_i2	-1.34934	#N/A	#N/A	TPS12_RICCO
AT4G20230.1	c99786_g2_i1	#N/A	0.453115	#N/A	TPS13_RICCO
AT4G20230.1	c85512_g1_i2	#N/A	2.12341	#N/A	TPS31_SOLLC
AT4G20230.1	c97248_g2_i1	#N/A	1.39149	#N/A	TPS9_RICCO
AT3G01550.1	c85528_g1_i1	#N/A	0.58744	#N/A	TPT_FLAPR
AT3G01550.1	c40137_g1_i1	6.76033	#N/A	#N/A	TPT_PEA
AT2G29340.1	c85134_g1_i1	#N/A	0.834864	#N/A	TRNH1_ARATH
AT5G38530.1	c95466_g3_i2	#N/A	#N/A	1.07168	TRPB_CAMAC
AT5G38530.1	c95466_g3_i4	-1.66715	#N/A	0.987469	TRPB_CAMAC
AT4G27450.1	c85632_g6_i1	-0.846609	#N/A	#N/A	TSJT1_TOBAC
AT4G22790.1	c76131_g1_i1	#N/A	#N/A	-2.84722	TT12_ARATH
AT5G65380.1	c89504_g5_i5	#N/A	1.23634	#N/A	TT12_ARATH
AT3G26590.1	c98161_g1_i1	#N/A	0.574036	#N/A	TT12_ARATH
AT4G22790.1	c98161_g1_i2	#N/A	0.299281	#N/A	TT12_ARATH
AT5G61420.2	c78035_g1_i2	0.774164	#N/A	#N/A	TT2_ARATH
AT5G61420.2	c78663_g1_i1	#N/A	0.688273	#N/A	TT2_ARATH
AT5G61420.2	c78663_g1_i2	#N/A	0.749526	#N/A	TT2_ARATH
AT4G28680.2	c95075_g2_i1	#N/A	0.814506	-0.519048	TYDC2_PAPSO
AT4G34135.1	c89945_g2_i1	#N/A	#N/A	0.469685	U74E2_ARATH
AT4G34135.1	c97227_g1_i1	1.63409	1.52519	#N/A	U78D2_ARATH
AT4G27570.1	c83273_g1_i1	#N/A	#N/A	-2.09061	U79B3_ARATH
AT1G43620.1	c95294_g2_i6	-1.21447	#N/A	#N/A	U80A2_ARATH
AT4G34135.1	c98138_g1_i1	#N/A	0.945283	#N/A	U83A1_ARATH
AT4G15550.1	c83295_g3_i1	#N/A	#N/A	1.58029	U85A1_ARATH
AT4G34135.1	c100097_g1_i1	#N/A	#N/A	-0.681483	U88A1_ARATH
AT4G34135.1	c92804_g2_i2	-0.939132	#N/A	#N/A	U90A1_ARATH
AT4G34135.1	c77360_g1_i1	0.482299	#N/A	#N/A	U92A1_ARATH
AT1G63800.1	c86163_g1_i1	-0.852247	#N/A	#N/A	UBC10_ARATH
AT1G63800.1	c86163_g1_i2	-0.714484	#N/A	#N/A	UBC10_ARATH
AT1G63800.1	c98885_g3_i1	#N/A	0.315168	#N/A	UBC2_MEDSA
AT3G08700.1	c83798_g2_i1	#N/A	#N/A	0.995953	UBC20_ARATH
AT3G08700.1	c81231_g1_i1	#N/A	0.418844	#N/A	UBC22_ARATH
AT1G63800.1	c86163_g3_i1	#N/A	0.627783	#N/A	UBC28_ARATH
AT1G63800.1	c86163_g3_i2	#N/A	0.5041	#N/A	UBC28_ARATH
AT1G63800.1	c73786_g1_i1	#N/A	0.411291	#N/A	UBC36_ARATH
AT1G63800.1	c86255_g2_i1	#N/A	0.489753	#N/A	UBC5_ARATH
AT5G03240.1	c97492_g5_i4	#N/A	#N/A	-0.342234	UBIQ_AVESA
AT5G03240.1	c90330_g1_i1	#N/A	#N/A	-1.06439	UBIQP_HORVU
AT5G03240.1	c89690_g2_i1	#N/A	-1.72108	#N/A	UBQ11_ARATH
AT2G30460.1	c86003_g2_i3	#N/A	0.416565	#N/A	UGAL2_ARATH																	unknown;	LOCATED	IN:	anchored	to	plasma	membrane,	anchored	to	membrane;	EXPRESSED	IN:	23	plant	structures;	EXPRESSED	DURING:	14	growth	stages;	BEST	Arabidopsis	thaliana	protein	match	is:	unknown	protein
AT5G19240.1	c81638_g1_i1	#N/A	0.703369	#N/A	UGPI3_ARATH																	unknown;	LOCATED	IN:	anchored	to	plasma	membrane,	anchored	to	membrane;	EXPRESSED	IN:	23	plant	structures;	EXPRESSED	DURING:	14	growth	stages;	BEST	Arabidopsis	thaliana	protein	match	is:	unknown	protein
AT4G28100.1	c76973_g1_i1	#N/A	#N/A	-0.585967	UGPI7_ARATH
AT4G28100.1	c92166_g1_i1	0.76756	#N/A	#N/A	UGPI7_ARATH
AT4G34135.1	c86248_g2_i2	-1.15125	#N/A	#N/A	UGT2_GARJA
AT1G22370.2	c86248_g2_i4	-1.16697	#N/A	#N/A	UGT2_GARJA
AT4G34135.1	c89032_g1_i2	#N/A	-0.518808	#N/A	UGT2_GARJA
AT4G34135.1	c89032_g1_i3	#N/A	-0.634258	#N/A	UGT2_GARJA
AT1G22370.2	c89032_g1_i4	#N/A	-0.657775	#N/A	UGT2_GARJA
AT4G34135.1	c99697_g7_i4	#N/A	#N/A	0.903097	UGT9_GARJA
AT3G57880.1	c97676_g1_i1	1.20876	-0.876923	#N/A	UN13C_RAT
AT1G10120.1	c89096_g1_i1	-0.407937	#N/A	#N/A	UNE12_ARATH
AT1G26440.3	c94732_g2_i4	#N/A	#N/A	0.902291	UPS2_ARATH
AT1G26440.3	c94732_g2_i5	#N/A	#N/A	0.91946	UPS2_ARATH
AT1G26440.3	c94732_g2_i7	#N/A	#N/A	0.783995	UPS2_ARATH
AT2G22590.1	c99370_g1_i2	#N/A	1.11007	#N/A	URT1_FRAAN
AT3G53990.1	c65926_g1_i1	#N/A	-0.926081	#N/A	USPAL_ARATH
AT3G62550.1	c82533_g1_i1	#N/A	-1.42395	#N/A	USPAL_ARATH
AT3G62550.1	c82533_g1_i2	#N/A	-1.24727	#N/A	USPAL_ARATH
AT3G62550.1	c84873_g1_i1	-0.580815	#N/A	#N/A	USPAL_ARATH
AT3G62550.1	c84873_g1_i3	-0.86072	#N/A	#N/A	USPAL_ARATH
AT3G62550.1	c84873_g1_i6	-0.87161	#N/A	#N/A	USPAL_ARATH
AT1G14360.1	c95781_g2_i2	#N/A	0.473227	#N/A	UTR3_ARATH
AT5G11150.1	c95376_g5_i1	#N/A	0.660833	#N/A	VA713_ARATH
AT2G45400.1	c91812_g2_i2	-0.803903	#N/A	#N/A	VESTR_MEDSA
AT2G45400.1	c91812_g2_i3	-0.832218	#N/A	#N/A	VESTR_MEDSA
AT3G60130.1	c87087_g1_i6	#N/A	3.2653	#N/A	VICHY_VICSN
AT1G14340.1	c84175_g2_i1	-0.524778	#N/A	#N/A	VIPI_SCHPO
AT1G62710.1	c90877_g3_i2	#N/A	#N/A	1.70224	VPEA_ARATH
AT1G21270.1	c77694_g2_i1	-2.748	#N/A	#N/A	WAK2_ARATH
AT5G61420.2	c99508_g3_i1	#N/A	1.24652	#N/A	WER_ARATH
AT5G25390.2	c74782_g1_i1	#N/A	2.00962	#N/A	WIN1_ARATH
AT5G25390.2	c91119_g5_i1	0.966495	1.20351	#N/A	WIN1_ARATH
AT5G25390.2	c91119_g5_i2	1.06101	0.78981	#N/A	WIN1_ARATH
AT5G25390.2	c91119_g5_i3	1.80681	#N/A	#N/A	WIN1_ARATH
AT3G04720.1	c79312_g1_i1	#N/A	1.69906	#N/A	WIN1_SOLTU
AT5G49520.1	c65872_g1_i1	#N/A	1.48535	#N/A	WRK28_ARATH
AT4G31800.1	c100175_g6_i1	-2.04065	#N/A	1.05942	WRK40_ARATH
AT4G31800.1	c100175_g6_i2	-1.84281	#N/A	0.864216	WRK40_ARATH
AT4G31800.1	c77954_g1_i1	-2.82403	#N/A	2.96149	WRK40_ARATH
AT1G80840.1	c77954_g2_i1	-2.65347	#N/A	3.22785	WRK40_ARATH
AT4G31800.1	c89924_g1_i1	-1.28843	0.558865	1.20783	WRK40_ARATH
AT4G31800.1	c89924_g1_i2	#N/A	#N/A	1.34234	WRK40_ARATH
AT4G31800.1	c89924_g1_i3	#N/A	0.475113	1.31796	WRK40_ARATH
AT3G56400.1	c96274_g2_i1	#N/A	0.822575	#N/A	WRK41_ARATH
AT3G56400.1	c83530_g1_i2	#N/A	#N/A	0.971797	WRK70_ARATH
AT3G56400.1	c89872_g1_i1	-0.979006	#N/A	#N/A	WRK70_ARATH
AT4G08300.1	c89509_g2_i1	#N/A	0.448285	#N/A	WTR18_ARATH
AT4G08300.1	c89333_g2_i2	#N/A	#N/A	1.54102	WTR2_ARATH
AT4G08300.1	c89814_g1_i2	-0.564482	#N/A	#N/A	WTR44_ARATH
AT3G48350.1	c80050_g1_i1	#N/A	0.97766	#N/A	XCP1_ARATH
AT4G14130.1	c72884_g1_i1	#N/A	#N/A	-1.08493	XTH20_ARATH
AT4G14130.1	c81797_g2_i1	#N/A	0.835186	#N/A	XTH23_ARATH
AT4G14130.1	c78699_g1_i1	#N/A	0.901506	#N/A	XTH32_ARATH
AT4G14130.1	c83638_g2_i1	#N/A	1.38055	#N/A	XTH33_ARATH
AT4G14130.1	c92064_g3_i1	#N/A	#N/A	1.02314	XTH7_ARATH
AT4G14130.1	c88053_g1_i1	#N/A	0.899063	#N/A	XTH8_ARATH
AT4G14130.1	c88053_g1_i2	#N/A	#N/A	-0.929871	XTH8_ARATH
AT4G14130.1	c88053_g1_i4	#N/A	0.9279	#N/A	XTH8_ARATH
AT4G14130.1	c80258_g1_i1	#N/A	0.598825	#N/A	XTH9_ARATH
AT4G14130.1	c88748_g2_i1	#N/A	0.817931	#N/A	XTHB_PHAAN
AT4G14130.1	c88748_g2_i2	#N/A	0.903762	#N/A	XTHB_PHAAN
AT3G24040.1	c93489_g3_i1	#N/A	-1.40259	#N/A	XYLT1_CANFA
AT4G08160.1	c94984_g1_i4	#N/A	0.65351	#N/A	XYNA_DICTH
AT1G75180.1	c93699_g1_i2	#N/A	0.648748	#N/A	Y1015_ARATH
AT1G75180.1	c93699_g1_i6	#N/A	0.749317	#N/A	Y1015_ARATH
AT1G61500.1	c82543_g2_i2	-4.23932	-4.1816	-4.58149	Y1133_ARATH
AT1G61500.1	c99698_g1_i1	#N/A	0.760354	#N/A	Y1133_ARATH
AT5G59670.1	c99698_g1_i2	#N/A	#N/A	-0.952487	Y1133_ARATH
AT5G59670.1	c99698_g1_i7	#N/A	#N/A	-0.988707	Y1133_ARATH
AT5G59670.1	c91623_g3_i1	1.15316	#N/A	#N/A	Y1341_ARATH
AT3G02250.1	c91534_g1_i2	#N/A	0.920285	#N/A	Y1491_ARATH
AT3G02250.1	c93790_g2_i1	#N/A	0.563189	#N/A	Y1491_ARATH
AT3G02250.1	c93790_g2_i2	#N/A	0.511643	#N/A	Y1491_ARATH
AT1G05000.2	c89586_g3_i3	1.58377	#N/A	#N/A	Y1500_ARATH
AT1G05000.2	c89586_g4_i2	#N/A	1.45511	#N/A	Y1500_ARATH																	EXPRESSED	DURING:	13	growth	stages;	BEST	Arabidopsis	thaliana	protein	match	is:	unknown	protein	(TAIR:AT1G75140.1);	Has	45	Blast	hits	to	43	proteins	in	15	species:	Archae	-	0;	Bacteria
AT1G05000.2	c89586_g4_i3	#N/A	1.61806	#N/A	Y1500_ARATH
AT1G19370.1	c79478_g1_i1	#N/A	-1.54295	#N/A	Y1514_ARATH
AT1G29720.1	c95022_g1_i1	#N/A	1.08236	#N/A	Y1534_ARATH
AT4G24810.2	c94400_g4_i1	#N/A	0.369501	#N/A	Y1770_SYNY3
AT5G16590.1	c79996_g1_i2	0.771545	#N/A	#N/A	Y1848_ARATH
AT5G56040.2	c98643_g3_i1	0.78157	#N/A	#N/A	Y1848_ARATH
AT4G39270.1	c94238_g2_i1	#N/A	1.32225	#N/A	Y2165_ARATH
AT2G01680.1	c86701_g1_i3	#N/A	0.83741	#N/A	Y2168_ARATH
AT2G01680.1	c88377_g1_i1	-0.496258	#N/A	#N/A	Y2168_ARATH
AT2G34930.1	c91933_g5_i1	-1.30914	#N/A	#N/A	Y2579_ARATH
AT5G56040.2	c99645_g3_i3	#N/A	0.934026	#N/A	Y2579_ARATH
AT5G59670.1	c93557_g1_i3	#N/A	0.748522	#N/A	Y2921_ARATH
AT5G07870.1	c69123_g1_i1	#N/A	0.805672	-0.922721	Y3028_ARATH
AT5G07870.1	c88354_g3_i2	#N/A	#N/A	-1.25239	Y3028_ARATH
AT2G02780.1	c95682_g2_i1	#N/A	0.391596	#N/A	Y3037_ARATH
AT2G01680.1	c92216_g3_i2	-1.19316	#N/A	#N/A	Y3236_ARATH
AT2G24600.3	c92216_g3_i4	-1.00779	#N/A	#N/A	Y3236_ARATH
AT2G24600.3	c92216_g3_i5	-1.21926	#N/A	#N/A	Y3236_ARATH
AT5G59670.1	c100229_g4_i2	-0.713542	#N/A	#N/A	Y3475_ARATH
AT5G46330.1	c100316_g1_i1	-0.729987	#N/A	#N/A	Y3475_ARATH
AT5G56040.2	c100316_g1_i2	-0.548064	#N/A	#N/A	Y3475_ARATH
AT5G39030.1	c79801_g1_i3	-1.43658	#N/A	#N/A	Y3475_ARATH
AT2G25790.1	c86205_g3_i1	-2.04285	#N/A	#N/A	Y3475_ARATH
AT5G56040.2	c87640_g4_i1	#N/A	-0.996991	#N/A	Y3475_ARATH
AT5G06870.1	c94044_g1_i4	-2.32446	#N/A	#N/A	Y3475_ARATH
AT4G22730.1	c94044_g1_i7	-1.17953	#N/A	#N/A	Y3475_ARATH
AT3G23110.1	c99971_g1_i1	#N/A	-1.89954	#N/A	Y3475_ARATH
AT5G59670.1	c99971_g1_i3	-1.09052	#N/A	#N/A	Y3475_ARATH
AT5G59670.1	c99971_g1_i5	-0.882496	#N/A	#N/A	Y3475_ARATH
AT5G59670.1	c91978_g1_i1	-1.49555	#N/A	#N/A	Y3707_ARATH
AT2G34930.1	c100125_g1_i5	-1.13487	#N/A	#N/A	Y3804_ARATH
AT5G56040.2	c99181_g2_i2	0.963716	#N/A	#N/A	Y3804_ARATH
AT3G19850.1	c74167_g1_i1	#N/A	1.14341	#N/A	Y3985_ARATH
AT4G24810.2	c96833_g1_i3	#N/A	#N/A	0.591109	Y4139_ARATH
AT4G23300.1	c100138_g3_i1	-0.966706	#N/A	#N/A	Y4230_ARATH
AT1G76360.1	c99964_g1_i4	-1.12714	-0.885865	#N/A	Y4391_ARATH
AT1G76360.1	c99964_g1_i5	-1.01802	-0.955782	#N/A	Y4391_ARATH
AT1G61500.1	c100138_g2_i2	#N/A	-1.01878	#N/A	Y4729_ARATH
AT5G04250.1	c83305_g1_i1	-0.762693	#N/A	#N/A	Y4757_DICDI
AT5G59670.1	c100210_g1_i3	#N/A	-0.63742	#N/A	Y4885_ARATH
AT5G56040.2	c78442_g2_i1	-1.15455	#N/A	#N/A	Y4885_ARATH
AT5G56040.2	c98570_g1_i1	#N/A	#N/A	0.596359	Y4885_ARATH
AT5G42760.2	c76619_g2_i1	#N/A	0.876611	#N/A	Y4929_FRASN
AT5G16590.1	c97814_g1_i1	0.879028	#N/A	#N/A	Y5020_ARATH
AT5G59670.1	c92700_g4_i1	#N/A	0.460204	#N/A	Y5185_ARATH
AT5G54610.1	c94760_g2_i1	-1.22555	#N/A	#N/A	Y5262_ARATH
AT2G01680.1	c97384_g3_i1	-0.670949	#N/A	#N/A	Y5262_ARATH
AT5G52780.1	c83116_g2_i1	-0.854599	#N/A	#N/A	Y5278_ARATH
AT5G52780.1	c83116_g2_i2	-0.875295	#N/A	#N/A	Y5278_ARATH
AT5G59670.1	c97996_g1_i8	-0.778674	#N/A	#N/A	Y5393_ARATH
AT5G59670.1	c78309_g2_i3	#N/A	1.51198	#N/A	Y5457_ARATH
AT5G59670.1	c92227_g2_i2	#N/A	0.547248	#N/A	Y5576_ARATH
AT5G10250.1	c97583_g3_i1	-0.645488	#N/A	#N/A	Y5738_ARATH
AT5G56040.2	c89365_g2_i1	0.461716	#N/A	#N/A	Y5830_ARATH
AT5G56040.2	c93366_g1_i1	0.889063	#N/A	#N/A	Y5830_ARATH
AT5G16590.1	c93366_g1_i2	0.815919	#N/A	#N/A	Y5830_ARATH
AT5G16590.1	c93366_g1_i3	0.712683	#N/A	#N/A	Y5830_ARATH
AT1G64500.1	c141788_g1_i1	6.43518	#N/A	#N/A	Y5986_ARATH
AT1G33780.1	c84817_g3_i1	-0.925199	#N/A	#N/A	Y637_PELLD
AT3G61210.1	c83809_g2_i1	#N/A	#N/A	-1.99407	Y8948_DICDI
AT3G61210.1	c87572_g1_i1	-1.63464	#N/A	#N/A	Y8948_DICDI
AT3G61210.1	c90200_g1_i1	#N/A	#N/A	0.646431	Y8948_DICDI
AT5G51570.1	c98507_g1_i1	-1.25909	#N/A	#N/A	YABDL_ORYSJ
AT5G02230.1	c89553_g1_i2	-1.38918	#N/A	0.861076	YAI5_SCHPO
AT5G02230.1	c89553_g1_i4	-2.27829	#N/A	0.735467	YAI5_SCHPO
AT5G02230.1	c90669_g2_i1	-0.68294	#N/A	#N/A	YAI5_SCHPO
AT2G17500.1	c98475_g3_i10	#N/A	1.02752	#N/A	YDQ4_SCHPO
AT2G17500.1	c98475_g3_i2	#N/A	0.964847	#N/A	YDQ4_SCHPO
AT2G17500.1	c98475_g3_i6	#N/A	0.880483	#N/A	YDQ4_SCHPO
AT3G53990.1	c75899_g1_i1	#N/A	0.365649	#N/A	YFK5_SCHPO
AT1G22180.2	c96151_g8_i1	#N/A	0.821326	#N/A	YJX4_SCHPO
AT2G21130.1	c85302_g2_i1	#N/A	-0.858208	#N/A	YL217_YEAST
AT2G21130.1	c85302_g4_i1	#N/A	-0.355925	#N/A	YL217_YEAST
AT3G52470.1	c78483_g1_i1	#N/A	#N/A	1.06089	YLS9_ARATH
ATMG00730.1	c85601_g2_i4	1.95685	#N/A	#N/A	YMF17_MARPO
AT5G45750.1	c90616_g3_i1	-0.463376	#N/A	#N/A	YPTM2_MAIZE
AT5G45750.1	c93034_g4_i1	#N/A	0.506987	#N/A	YPTM2_MAIZE
AT3G27020.1	c98733_g3_i1	-2.03241	#N/A	#N/A	YSL7_ARATH
AT5G25770.3	c91440_g2_i1	#N/A	#N/A	1.33589	YTAP_BACSU
AT5G25770.3	c91440_g2_i10	#N/A	#N/A	1.00461	YTAP_BACSU
AT3G17330.1	c89105_g1_i2	#N/A	-1.01121	#N/A	YTHD2_BOVIN
AT4G28720.1	c60164_g1_i1	#N/A	1.05714	#N/A	YUC10_ARATH
AT4G28720.1	c87553_g1_i1	#N/A	1.64369	#N/A	YUC4_ARATH
AT5G04340.1	c87894_g1_i1	#N/A	#N/A	2.15258	ZAT10_ARATH
AT1G04990.2	c87935_g2_i1	#N/A	0.68888	#N/A	ZFNL_PEA
AT5G27280.1	c79062_g1_i1	-0.754332	#N/A	#N/A	ZIM17_YEAST
AT5G22920.1	c100137_g2_i1	1.02123	#N/A	-1.13621	ZN363_HUMAN
AT5G22920.1	c86654_g2_i2	-1.10192	#N/A	#N/A	ZN363_HUMAN
AT4G34135.1	c95498_g2_i1	#N/A	#N/A	-1.56238	ZOG_PHALU
AT4G34135.1	c99584_g2_i3	-0.690227	#N/A	#N/A	ZOG_PHALU
AT4G34135.1	c100046_g1_i2	#N/A	-0.550638	#N/A	ZOX_PHAVU
[truncated: 37 more columns]
