# Supplementary material for: The Cold-Regulated Genes of Blueberry and Their Response to Overexpression of VcDDF1 in Several Tissues
Source: Int J Mol Sci. 2018 May 23;19(6):1553. doi: 10.3390/ijms19061553 (PMC6032386; doi:10.3390/ijms19061553)
Supplement: Supplementary file 1 [file ijms-19-01553-s001.zip › VcCOR_Table_Ss/VcCOR_Table S1.xlsx]

## Sheet: Sheet1
Table S1. Annotation of VcCORs
AT_COR	Transcript_ID	Annotation
AT4G25470.1_|_Symbols:_CBF2,_DREB1C,_FTQ4,_ATCBF2_|_C-repeat/DRE_binding_factor_2_|	c32575_g1_i1	DRE1E_ARATH
AT1G12610.1_|_Symbols:_DDF1_|_Integrase-type_DNA-binding_superfamily_protein_|	c32575_g1_i1	DRE1E_ARATH
AT4G25480.1_|_Symbols:_DREB1A,_CBF3,_ATCBF3_|_dehydration_response_element_B1A_|	c32575_g1_i1	DRE1E_ARATH
AT4G25490.1_|_Symbols:_CBF1,_DREB1B,_ATCBF1_|_C-repeat/DRE_binding_factor_1_|	c32575_g1_i1	DRE1E_ARATH
AT5G51990.1_|_Symbols:_CBF4,_DREB1D_|_C-repeat-binding_factor_4_|	c32575_g1_i1	DRE1E_ARATH
AT4G25470.1_|_Symbols:_CBF2,_DREB1C,_FTQ4,_ATCBF2_|_C-repeat/DRE_binding_factor_2_|	c62996_g1_i1	DRE1E_ARATH
AT1G12610.1_|_Symbols:_DDF1_|_Integrase-type_DNA-binding_superfamily_protein_|	c62996_g1_i1	DRE1E_ARATH
AT4G25480.1_|_Symbols:_DREB1A,_CBF3,_ATCBF3_|_dehydration_response_element_B1A_|	c62996_g1_i1	DRE1E_ARATH
AT4G25490.1_|_Symbols:_CBF1,_DREB1B,_ATCBF1_|_C-repeat/DRE_binding_factor_1_|	c62996_g1_i1	DRE1E_ARATH
AT5G51990.1_|_Symbols:_CBF4,_DREB1D_|_C-repeat-binding_factor_4_|	c62996_g1_i1	DRE1E_ARATH
AT4G25470.1_|_Symbols:_CBF2,_DREB1C,_FTQ4,_ATCBF2_|_C-repeat/DRE_binding_factor_2_|	c75369_g2_i1	ERF38_ARATH
AT1G12610.1_|_Symbols:_DDF1_|_Integrase-type_DNA-binding_superfamily_protein_|	c77615_g1_i1	DREB3_ARATH
AT4G25470.1_|_Symbols:_CBF2,_DREB1C,_FTQ4,_ATCBF2_|_C-repeat/DRE_binding_factor_2_|	c77615_g1_i1	DREB3_ARATH
AT4G25470.1_|_Symbols:_CBF2,_DREB1C,_FTQ4,_ATCBF2_|_C-repeat/DRE_binding_factor_2_|	c82156_g1_i1	ERF23_ARATH
AT1G12610.1_|_Symbols:_DDF1_|_Integrase-type_DNA-binding_superfamily_protein_|	c82156_g1_i1	ERF23_ARATH
AT4G25470.1_|_Symbols:_CBF2,_DREB1C,_FTQ4,_ATCBF2_|_C-repeat/DRE_binding_factor_2_|	c85919_g2_i1	DRE1F_ORYSJ
AT4G25490.1_|_Symbols:_CBF1,_DREB1B,_ATCBF1_|_C-repeat/DRE_binding_factor_1_|	c85919_g2_i1	DRE1F_ORYSJ
AT5G51990.1_|_Symbols:_CBF4,_DREB1D_|_C-repeat-binding_factor_4_|	c85919_g2_i1	DRE1F_ORYSJ
AT4G25480.1_|_Symbols:_DREB1A,_CBF3,_ATCBF3_|_dehydration_response_element_B1A_|	c85919_g2_i1	DRE1F_ORYSJ
AT1G12610.1_|_Symbols:_DDF1_|_Integrase-type_DNA-binding_superfamily_protein_|	c85919_g2_i1	DRE1F_ORYSJ
AT4G25470.1_|_Symbols:_CBF2,_DREB1C,_FTQ4,_ATCBF2_|_C-repeat/DRE_binding_factor_2_|	c85919_g2_i2	DRE1F_ORYSJ
AT4G25490.1_|_Symbols:_CBF1,_DREB1B,_ATCBF1_|_C-repeat/DRE_binding_factor_1_|	c85919_g2_i2	DRE1F_ORYSJ
AT5G51990.1_|_Symbols:_CBF4,_DREB1D_|_C-repeat-binding_factor_4_|	c85919_g2_i2	DRE1F_ORYSJ
AT4G25480.1_|_Symbols:_DREB1A,_CBF3,_ATCBF3_|_dehydration_response_element_B1A_|	c85919_g2_i2	DRE1F_ORYSJ
AT1G12610.1_|_Symbols:_DDF1_|_Integrase-type_DNA-binding_superfamily_protein_|	c85919_g2_i2	DRE1F_ORYSJ
AT4G25470.1_|_Symbols:_CBF2,_DREB1C,_FTQ4,_ATCBF2_|_C-repeat/DRE_binding_factor_2_|	c85919_g2_i4	DRE1F_ORYSJ
AT4G25490.1_|_Symbols:_CBF1,_DREB1B,_ATCBF1_|_C-repeat/DRE_binding_factor_1_|	c85919_g2_i4	DRE1F_ORYSJ
AT5G51990.1_|_Symbols:_CBF4,_DREB1D_|_C-repeat-binding_factor_4_|	c85919_g2_i4	DRE1F_ORYSJ
AT4G25480.1_|_Symbols:_DREB1A,_CBF3,_ATCBF3_|_dehydration_response_element_B1A_|	c85919_g2_i4	DRE1F_ORYSJ
AT1G12610.1_|_Symbols:_DDF1_|_Integrase-type_DNA-binding_superfamily_protein_|	c85919_g2_i4	DRE1F_ORYSJ
AT4G25470.1_|_Symbols:_CBF2,_DREB1C,_FTQ4,_ATCBF2_|_C-repeat/DRE_binding_factor_2_|	c85919_g2_i5	DRE1F_ORYSJ
AT4G25490.1_|_Symbols:_CBF1,_DREB1B,_ATCBF1_|_C-repeat/DRE_binding_factor_1_|	c85919_g2_i5	DRE1F_ORYSJ
AT5G51990.1_|_Symbols:_CBF4,_DREB1D_|_C-repeat-binding_factor_4_|	c85919_g2_i5	DRE1F_ORYSJ
AT4G25480.1_|_Symbols:_DREB1A,_CBF3,_ATCBF3_|_dehydration_response_element_B1A_|	c85919_g2_i5	DRE1F_ORYSJ
AT1G12610.1_|_Symbols:_DDF1_|_Integrase-type_DNA-binding_superfamily_protein_|	c85919_g2_i5	DRE1F_ORYSJ
AT4G25470.1_|_Symbols:_CBF2,_DREB1C,_FTQ4,_ATCBF2_|_C-repeat/DRE_binding_factor_2_|	c85919_g2_i6	DRE1F_ORYSJ
AT4G25490.1_|_Symbols:_CBF1,_DREB1B,_ATCBF1_|_C-repeat/DRE_binding_factor_1_|	c85919_g2_i6	DRE1F_ORYSJ
AT5G51990.1_|_Symbols:_CBF4,_DREB1D_|_C-repeat-binding_factor_4_|	c85919_g2_i6	DRE1F_ORYSJ
AT4G25480.1_|_Symbols:_DREB1A,_CBF3,_ATCBF3_|_dehydration_response_element_B1A_|	c85919_g2_i6	DRE1F_ORYSJ
AT1G12610.1_|_Symbols:_DDF1_|_Integrase-type_DNA-binding_superfamily_protein_|	c85919_g2_i6	DRE1F_ORYSJ
AT4G25470.1_|_Symbols:_CBF2,_DREB1C,_FTQ4,_ATCBF2_|_C-repeat/DRE_binding_factor_2_|	c87707_g1_i1	DREB3_ARATH
AT1G12610.1_|_Symbols:_DDF1_|_Integrase-type_DNA-binding_superfamily_protein_|	c87707_g1_i1	DREB3_ARATH
AT4G25470.1_|_Symbols:_CBF2,_DREB1C,_FTQ4,_ATCBF2_|_C-repeat/DRE_binding_factor_2_|	c88132_g2_i1	DRE1A_ARATH
AT4G25480.1_|_Symbols:_DREB1A,_CBF3,_ATCBF3_|_dehydration_response_element_B1A_|	c88132_g2_i1	DRE1A_ARATH
AT4G25490.1_|_Symbols:_CBF1,_DREB1B,_ATCBF1_|_C-repeat/DRE_binding_factor_1_|	c88132_g2_i1	DRE1A_ARATH
AT5G51990.1_|_Symbols:_CBF4,_DREB1D_|_C-repeat-binding_factor_4_|	c88132_g2_i1	DRE1A_ARATH
AT1G12610.1_|_Symbols:_DDF1_|_Integrase-type_DNA-binding_superfamily_protein_|	c88132_g2_i1	DRE1A_ARATH
AT4G25490.1_|_Symbols:_CBF1,_DREB1B,_ATCBF1_|_C-repeat/DRE_binding_factor_1_|	c88132_g2_i2	DRE1B_ARATH
AT4G25470.1_|_Symbols:_CBF2,_DREB1C,_FTQ4,_ATCBF2_|_C-repeat/DRE_binding_factor_2_|	c91057_g4_i1	ERF43_ARATH
AT1G12610.1_|_Symbols:_DDF1_|_Integrase-type_DNA-binding_superfamily_protein_|	c91057_g4_i1	ERF43_ARATH
AT4G25490.1_|_Symbols:_CBF1,_DREB1B,_ATCBF1_|_C-repeat/DRE_binding_factor_1_|	c91057_g4_i1	ERF43_ARATH
AT4G25470.1_|_Symbols:_CBF2,_DREB1C,_FTQ4,_ATCBF2_|_C-repeat/DRE_binding_factor_2_|	c91057_g4_i3	DREB3_ARATH
AT1G12610.1_|_Symbols:_DDF1_|_Integrase-type_DNA-binding_superfamily_protein_|	c91057_g4_i3	DREB3_ARATH
AT4G25470.1_|_Symbols:_CBF2,_DREB1C,_FTQ4,_ATCBF2_|_C-repeat/DRE_binding_factor_2_|	c95750_g2_i1	.
AT1G12610.1_|_Symbols:_DDF1_|_Integrase-type_DNA-binding_superfamily_protein_|	c95750_g2_i1	.
AT4G25470.1_|_Symbols:_CBF2,_DREB1C,_FTQ4,_ATCBF2_|_C-repeat/DRE_binding_factor_2_|	c97417_g2_i1	TINY_ARATH
AT1G12610.1_|_Symbols:_DDF1_|_Integrase-type_DNA-binding_superfamily_protein_|	c97417_g2_i1	TINY_ARATH
AT4G25490.1_|_Symbols:_CBF1,_DREB1B,_ATCBF1_|_C-repeat/DRE_binding_factor_1_|	c97417_g2_i1	TINY_ARATH
AT4G25480.1_|_Symbols:_DREB1A,_CBF3,_ATCBF3_|_dehydration_response_element_B1A_|	c97417_g2_i1	TINY_ARATH
AT5G51990.1_|_Symbols:_CBF4,_DREB1D_|_C-repeat-binding_factor_4_|	c97417_g2_i1	TINY_ARATH
AT1G01140.3_|_Symbols:_CIPK9,_PKS6_|_CBL-interacting_protein_kinase_9_|	c90736_g2_i2	CIPKN_ARATH
AT1G01140.3_|_Symbols:_CIPK9,_PKS6_|_CBL-interacting_protein_kinase_9_|	c90736_g2_i1	CIPKN_ARATH
AT1G01420.1_|_Symbols:_UGT72B3_|_UDP-glucosyl_transferase_72B3_|	c80681_g1_i1	HQGT_RAUSE
AT1G01420.1_|_Symbols:_UGT72B3_|_UDP-glucosyl_transferase_72B3_|	c80681_g1_i2	HQGT_RAUSE
AT1G01420.1_|_Symbols:_UGT72B3_|_UDP-glucosyl_transferase_72B3_|	c83283_g1_i1	HQGT_RAUSE
AT1G01560.2_|_Symbols:_ATMPK11,_MPK11_|_MAP_kinase_11_|	c95679_g4_i2	MMK2_MEDSA
AT1G01560.2_|_Symbols:_ATMPK11,_MPK11_|_MAP_kinase_11_|	c95679_g4_i5	MMK2_MEDSA
AT1G01560.2_|_Symbols:_ATMPK11,_MPK11_|_MAP_kinase_11_|	c95679_g4_i6	NTF4_TOBAC
AT1G01560.2_|_Symbols:_ATMPK11,_MPK11_|_MAP_kinase_11_|	c95679_g4_i1	NTF4_TOBAC
AT1G01560.2_|_Symbols:_ATMPK11,_MPK11_|_MAP_kinase_11_|	c95679_g4_i3	NTF4_TOBAC
AT1G01560.2_|_Symbols:_ATMPK11,_MPK11_|_MAP_kinase_11_|	c93746_g2_i4	NTF6_TOBAC
AT1G01650.1_|_Symbols:_SPPL4,_ATSPPL4_|_SIGNAL_PEPTIDE_PEPTIDASE-LIKE_4_|	c86069_g3_i2	SIPL4_ARATH
AT1G01650.1_|_Symbols:_SPPL4,_ATSPPL4_|_SIGNAL_PEPTIDE_PEPTIDASE-LIKE_4_|	c86069_g3_i1	SIPL4_ARATH
AT1G01650.1_|_Symbols:_SPPL4,_ATSPPL4_|_SIGNAL_PEPTIDE_PEPTIDASE-LIKE_4_|	c85695_g2_i1	SIPL2_ARATH
AT1G02270.1_|_Symbols:_|_Calcium-binding_endonuclease/exonuclease/phosphatase_family_|	c93839_g2_i4	YC22_ARATH
AT1G02660.1_|_Symbols:_|_alpha/beta-Hydrolases_superfamily_protein_|	c97241_g2_i2	LIP_RHIMI
AT1G03740.1_|_Symbols:_|_Protein_kinase_superfamily_protein_|	c98469_g4_i1	Y1960_ARATH
AT1G03740.1_|_Symbols:_|_Protein_kinase_superfamily_protein_|	c81821_g1_i2	Y1461_ARATH
AT1G04310.1_|_Symbols:_ERS2_|_ethylene_response_sensor_2_|	c97225_g1_i2	ETR2_ARATH
AT1G06570.1_|_Symbols:_PDS1,_HPD_|_phytoene_desaturation_1_|	c94849_g2_i1	HPPD_ARATH
AT1G06570.1_|_Symbols:_PDS1,_HPD_|_phytoene_desaturation_1_|	c94849_g2_i2	.
AT1G06780.2_|_Symbols:_GAUT6_|_galacturonosyltransferase_6_|	c92458_g3_i2	GAUT6_ARATH
AT1G07180.1_|_Symbols:_ATNDI1,_NDA1_|_alternative_NAD(P)H_dehydrogenase_1_|	c95726_g2_i1	INDA1_SOLTU
AT1G07180.1_|_Symbols:_ATNDI1,_NDA1_|_alternative_NAD(P)H_dehydrogenase_1_|	c89338_g1_i4	NDA1_ARATH
AT1G07180.1_|_Symbols:_ATNDI1,_NDA1_|_alternative_NAD(P)H_dehydrogenase_1_|	c89338_g1_i3	NDA1_ARATH
AT1G07180.1_|_Symbols:_ATNDI1,_NDA1_|_alternative_NAD(P)H_dehydrogenase_1_|	c89338_g1_i5	NDA1_ARATH
AT1G07180.1_|_Symbols:_ATNDI1,_NDA1_|_alternative_NAD(P)H_dehydrogenase_1_|	c89338_g1_i6	NDA1_ARATH
AT1G07180.1_|_Symbols:_ATNDI1,_NDA1_|_alternative_NAD(P)H_dehydrogenase_1_|	c89338_g1_i2	NDA1_ARATH
AT1G07180.1_|_Symbols:_ATNDI1,_NDA1_|_alternative_NAD(P)H_dehydrogenase_1_|	c95726_g2_i3	INDA1_SOLTU
AT1G10090.1_|_Symbols:_|_Early-responsive_to_dehydration_stress_protein_(ERD4)_|	c95533_g2_i3	CSCLA_ARATH
AT1G10090.1_|_Symbols:_|_Early-responsive_to_dehydration_stress_protein_(ERD4)_|	c95533_g2_i2	CSCL9_ARATH
AT1G10270.1_|_Symbols:_GRP23_|_glutamine-rich_protein_23_|	c91217_g1_i1	PPR29_ARATH
AT1G10410.1_|_Symbols:_|_Protein_of_unknown_function_(DUF1336)_|	c86081_g3_i1	.
AT1G10760.1_|_Symbols:_SEX1,_SOP1,_SOP,_GWD1,_GWD_|_Pyruvate_phosphate_dikinase,_PEP/pyruvate_binding_domain_|	c95740_g3_i2	GWD1_CITRE
AT1G10760.1_|_Symbols:_SEX1,_SOP1,_SOP,_GWD1,_GWD_|_Pyruvate_phosphate_dikinase,_PEP/pyruvate_binding_domain_|	c95740_g3_i1	GWD1_CITRE
AT1G10760.1_|_Symbols:_SEX1,_SOP1,_SOP,_GWD1,_GWD_|_Pyruvate_phosphate_dikinase,_PEP/pyruvate_binding_domain_|	c86171_g2_i2	GWD1_CITRE
AT1G10760.1_|_Symbols:_SEX1,_SOP1,_SOP,_GWD1,_GWD_|_Pyruvate_phosphate_dikinase,_PEP/pyruvate_binding_domain_|	c86171_g3_i1	GWD1_CITRE
AT1G10760.1_|_Symbols:_SEX1,_SOP1,_SOP,_GWD1,_GWD_|_Pyruvate_phosphate_dikinase,_PEP/pyruvate_binding_domain_|	c86171_g1_i2	GWD2_ARATH
AT1G10760.1_|_Symbols:_SEX1,_SOP1,_SOP,_GWD1,_GWD_|_Pyruvate_phosphate_dikinase,_PEP/pyruvate_binding_domain_|	c86171_g1_i1	GWD2_ARATH
AT1G10760.1_|_Symbols:_SEX1,_SOP1,_SOP,_GWD1,_GWD_|_Pyruvate_phosphate_dikinase,_PEP/pyruvate_binding_domain_|	c86171_g1_i5	GWD2_ARATH
AT1G10760.1_|_Symbols:_SEX1,_SOP1,_SOP,_GWD1,_GWD_|_Pyruvate_phosphate_dikinase,_PEP/pyruvate_binding_domain_|	c86171_g1_i3	GWD2_ARATH
AT1G11390.1_|_Symbols:_|_Protein_kinase_superfamily_protein_|	c88101_g3_i1	ABKC_DICDI
AT1G11390.1_|_Symbols:_|_Protein_kinase_superfamily_protein_|	c95395_g2_i1	YP109_YEAST
AT1G11960.1_|_Symbols:_|_ERD_(early-responsive_to_dehydration_stress)_family_protein_|	c83395_g2_i1	CSC1_ARATH
AT1G11960.1_|_Symbols:_|_ERD_(early-responsive_to_dehydration_stress)_family_protein_|	c91755_g3_i2	CSC1_ARATH
AT1G11960.1_|_Symbols:_|_ERD_(early-responsive_to_dehydration_stress)_family_protein_|	c91755_g4_i1	CSCL2_ARATH
AT1G11960.1_|_Symbols:_|_ERD_(early-responsive_to_dehydration_stress)_family_protein_|	c96412_g2_i1	CSCL1_ARATH
AT1G14370.1_|_Symbols:_APK2A,_PBL2_|_protein_kinase_2A_|	c91219_g5_i1	APK2B_ARATH
AT1G15440.1_|_Symbols:_PWP2,_ATPWP2_|_periodic_tryptophan_protein_2_|	c99306_g3_i2	PWP2_YEAST
AT1G15440.1_|_Symbols:_PWP2,_ATPWP2_|_periodic_tryptophan_protein_2_|	c99306_g3_i1	PWP2_YEAST
AT1G16280.1_|_Symbols:_RH36,_AtRH36,_SWA3_|_RNA_helicase_36_|	c86235_g2_i5	RH36_ARATH
AT1G16280.1_|_Symbols:_RH36,_AtRH36,_SWA3_|_RNA_helicase_36_|	c86235_g2_i1	RH36_ARATH
AT1G16280.1_|_Symbols:_RH36,_AtRH36,_SWA3_|_RNA_helicase_36_|	c86235_g2_i6	RH36_ARATH
AT1G16860.1_|_Symbols:_|_Ubiquitin-specific_protease_family_C19-related_protein_|	c88964_g4_i3	.
AT1G16860.1_|_Symbols:_|_Ubiquitin-specific_protease_family_C19-related_protein_|	c88964_g4_i2	.
AT1G16860.1_|_Symbols:_|_Ubiquitin-specific_protease_family_C19-related_protein_|	c90288_g2_i1	Y1686_ARATH
AT1G16860.1_|_Symbols:_|_Ubiquitin-specific_protease_family_C19-related_protein_|	c88964_g3_i1	Y1686_ARATH
AT1G16860.1_|_Symbols:_|_Ubiquitin-specific_protease_family_C19-related_protein_|	c88964_g3_i1	Y1686_ARATH
AT1G17050.1_|_Symbols:_SPS2_|_solanesyl_diphosphate_synthase_2_|	c85039_g1_i1	SPS1_ARATH
AT1G17420.1_|_Symbols:_LOX3_|_lipoxygenase_3_|	c97564_g3_i2	LOX31_SOLTU
AT1G17420.1_|_Symbols:_LOX3_|_lipoxygenase_3_|	c97564_g3_i1	LOX31_SOLTU
AT1G17420.1_|_Symbols:_LOX3_|_lipoxygenase_3_|	c98540_g1_i1	LOX6_ARATH
AT1G17420.1_|_Symbols:_LOX3_|_lipoxygenase_3_|	c89228_g1_i1	LOX21_SOLTU
AT1G17420.1_|_Symbols:_LOX3_|_lipoxygenase_3_|	c93172_g1_i1	.
AT1G17420.1_|_Symbols:_LOX3_|_lipoxygenase_3_|	c99889_g1_i5	LOX15_SOLTU
AT1G17420.1_|_Symbols:_LOX3_|_lipoxygenase_3_|	c99889_g1_i3	LOX15_SOLTU
AT1G17420.1_|_Symbols:_LOX3_|_lipoxygenase_3_|	c98886_g2_i4	LOX15_SOLTU
AT1G17420.1_|_Symbols:_LOX3_|_lipoxygenase_3_|	c98886_g2_i2	LOX15_SOLTU
AT1G17420.1_|_Symbols:_LOX3_|_lipoxygenase_3_|	c98476_g2_i1	LOX15_SOLTU
AT1G17420.1_|_Symbols:_LOX3_|_lipoxygenase_3_|	c99889_g1_i6	LOX15_SOLTU
AT1G17420.1_|_Symbols:_LOX3_|_lipoxygenase_3_|	c98886_g2_i1	LOX15_SOLTU
AT1G17420.1_|_Symbols:_LOX3_|_lipoxygenase_3_|	c98886_g2_i1	LOX15_SOLTU
AT1G17420.1_|_Symbols:_LOX3_|_lipoxygenase_3_|	c98886_g2_i3	LOX15_SOLTU
AT1G17420.1_|_Symbols:_LOX3_|_lipoxygenase_3_|	c98886_g2_i3	LOX15_SOLTU
AT1G18390.2_|_Symbols:_|_Protein_kinase_superfamily_protein_|	c98681_g5_i3	Y1839_ARATH
AT1G19270.1_|_Symbols:_DA1_|_DA1_|	c92258_g4_i3	DAR1_ARATH
AT1G19270.1_|_Symbols:_DA1_|_DA1_|	c92258_g4_i5	DAR1_ARATH
AT1G19270.1_|_Symbols:_DA1_|_DA1_|	c92258_g4_i4	DAR1_ARATH
AT1G19270.1_|_Symbols:_DA1_|_DA1_|	c92258_g4_i2	DAR1_ARATH
AT1G19370.1_|_Symbols:_|_unknown_protein;_LOCATED_IN:_endoplasmic_reticulum;_EXPRESSED_IN:_22_plant_structures;_EXPRESSED_DURING:_13_growth_stages;_BEST_Arabidopsis_thaliana_protein_match_is:_unknown_protein_(TAIR:AT1G75140.1);_Has_45_Blast_hits_to_43_proteins_in_15_species:_Archae_-_0;_Bacteria_-_0;_Metazoa_-_0;_Fungi_-_0;_Plants_-_44;_Viruses_-_0;_Other_Eukaryotes_-_1_(source:_NCBI_BLink)._|	c96266_g1_i1	Y1514_ARATH
AT1G19450.1_|_Symbols:_|_Major_facilitator_superfamily_protein_|	c97233_g2_i2	ERDL6_ARATH
AT1G19450.1_|_Symbols:_|_Major_facilitator_superfamily_protein_|	c94087_g1_i3	ERDL4_ARATH
AT1G19450.1_|_Symbols:_|_Major_facilitator_superfamily_protein_|	c97233_g2_i5	ERDL6_ARATH
AT1G19450.1_|_Symbols:_|_Major_facilitator_superfamily_protein_|	c97233_g2_i3	ERDL6_ARATH
AT1G19450.1_|_Symbols:_|_Major_facilitator_superfamily_protein_|	c97233_g2_i1	ERDL6_ARATH
AT1G19450.1_|_Symbols:_|_Major_facilitator_superfamily_protein_|	c97233_g2_i1	ERDL6_ARATH
AT1G19450.1_|_Symbols:_|_Major_facilitator_superfamily_protein_|	c97233_g2_i7	ERDL6_ARATH
AT1G19450.1_|_Symbols:_|_Major_facilitator_superfamily_protein_|	c97233_g2_i7	ERDL6_ARATH
AT1G21540.1_|_Symbols:_|_AMP-dependent_synthetase_and_ligase_family_protein_|	c98993_g2_i2	AAE5_ARATH
AT1G21540.1_|_Symbols:_|_AMP-dependent_synthetase_and_ligase_family_protein_|	c98993_g2_i1	AAE5_ARATH
AT1G21540.1_|_Symbols:_|_AMP-dependent_synthetase_and_ligase_family_protein_|	c93100_g4_i4	AAE6_ARATH
AT1G21540.1_|_Symbols:_|_AMP-dependent_synthetase_and_ligase_family_protein_|	c93100_g4_i2	AAE6_ARATH
AT1G21670.1_|_Symbols:_|_LOCATED_IN:_cell_wall,_plant-type_cell_wall;_EXPRESSED_IN:_23_plant_structures;_EXPRESSED_DURING:_14_growth_stages;_CONTAINS_InterPro_DOMAIN/s:_WD40-like_Beta_Propeller_(InterPro:IPR011659),_Six-bladed_beta-propeller,_TolB-like_(InterPro:IPR011042);_BEST_Arabidopsis_thaliana_protein_match_is:_DPP6_N-terminal_domain-like_protein_(TAIR:AT1G21680.1);_Has_8461_Blast_hits_to_5…	c97627_g1_i1	TOLB_CHLTE
AT1G21670.1_|_Symbols:_|_LOCATED_IN:_cell_wall,_plant-type_cell_wall;_EXPRESSED_IN:_23_plant_structures;_EXPRESSED_DURING:_14_growth_stages;_CONTAINS_InterPro_DOMAIN/s:_WD40-like_Beta_Propeller_(InterPro:IPR011659),_Six-bladed_beta-propeller,_TolB-like_(InterPro:IPR011042);_BEST_Arabidopsis_thaliana_protein_match_is:_DPP6_N-terminal_domain-like_protein_(TAIR:AT1G21680.1);_Has_8461_Blast_hits_to_5…	c82207_g1_i1	TOLB_CHLTE
AT1G22770.1_|_Symbols:_GI,_FB_|_gigantea_protein_(GI)_|	c99108_g3_i1	GIGAN_ARATH
AT1G22770.1_|_Symbols:_GI,_FB_|_gigantea_protein_(GI)_|	c99108_g3_i3	GIGAN_ARATH
AT1G22770.1_|_Symbols:_GI,_FB_|_gigantea_protein_(GI)_|	c99108_g3_i2	GIGAN_ARATH
AT1G24330.1_|_Symbols:_|_ARM_repeat_superfamily_protein_|	c92163_g2_i3	PUB6_ARATH
AT1G24330.1_|_Symbols:_|_ARM_repeat_superfamily_protein_|	c92163_g2_i2	PUB6_ARATH
AT1G24330.1_|_Symbols:_|_ARM_repeat_superfamily_protein_|	c92163_g2_i1	PUB6_ARATH
AT1G25320.1_|_Symbols:_|_Leucine-rich_repeat_protein_kinase_family_protein_|	c95003_g1_i1	Y1668_ARATH
AT1G26270.1_|_Symbols:_|_Phosphatidylinositol_3-_and_4-kinase_family_protein_|	c88732_g4_i2	P4KG7_ARATH
AT1G26270.1_|_Symbols:_|_Phosphatidylinositol_3-_and_4-kinase_family_protein_|	c88732_g4_i1	.
AT1G27200.1_|_Symbols:_|_Domain_of_unknown_function_(DUF23)_|	c96714_g1_i1	Y232_RICCO
AT1G27760.3_|_Symbols:_SAT32,_ATSAT32_|_interferon-related_developmental_regulator_family_protein_/_IFRD_protein_family_|	c89450_g1_i1	IFRD1_PIG
AT1G27910.1_|_Symbols:_PUB45,_ATPUB45_|_plant_U-box_45_|	c92163_g2_i3	PUB6_ARATH
AT1G27910.1_|_Symbols:_PUB45,_ATPUB45_|_plant_U-box_45_|	c92163_g2_i2	PUB6_ARATH
AT1G27910.1_|_Symbols:_PUB45,_ATPUB45_|_plant_U-box_45_|	c92163_g2_i1	PUB6_ARATH
AT1G27920.1_|_Symbols:_MAP65-8_|_microtubule-associated_protein_65-8_|	c85545_g5_i4	MA658_ARATH
AT1G27920.1_|_Symbols:_MAP65-8_|_microtubule-associated_protein_65-8_|	c85545_g5_i4	MA658_ARATH
AT1G27920.1_|_Symbols:_MAP65-8_|_microtubule-associated_protein_65-8_|	c85545_g5_i17	MA658_ARATH
AT1G27920.1_|_Symbols:_MAP65-8_|_microtubule-associated_protein_65-8_|	c85545_g5_i17	MA658_ARATH
AT1G28060.1_|_Symbols:_|_Pre-mRNA-splicing_factor_3_|	c95652_g1_i1	PRPF3_CHICK
AT1G28060.1_|_Symbols:_|_Pre-mRNA-splicing_factor_3_|	c95652_g1_i2	.
AT1G29690.1_|_Symbols:_CAD1_|_MAC/Perforin_domain-containing_protein_|	c97827_g1_i6	CAD1_ARATH
AT1G29690.1_|_Symbols:_CAD1_|_MAC/Perforin_domain-containing_protein_|	c80406_g2_i1	CAD1_ARATH
AT1G29690.1_|_Symbols:_CAD1_|_MAC/Perforin_domain-containing_protein_|	c97827_g1_i8	CAD1_ARATH
AT1G30360.1_|_Symbols:_ERD4_|_Early-responsive_to_dehydration_stress_protein_(ERD4)_|	c87622_g1_i1	CSCLD_ARATH
AT1G30360.1_|_Symbols:_ERD4_|_Early-responsive_to_dehydration_stress_protein_(ERD4)_|	c87622_g1_i2	CSC1L_BRAJU
AT1G30360.1_|_Symbols:_ERD4_|_Early-responsive_to_dehydration_stress_protein_(ERD4)_|	c87622_g1_i2	CSC1L_BRAJU
AT1G30620.1_|_Symbols:_HSR8,_MUR4,_UXE1_|_NAD(P)-binding_Rossmann-fold_superfamily_protein_|	c92707_g4_i2	ARAE2_ARATH
AT1G30620.1_|_Symbols:_HSR8,_MUR4,_UXE1_|_NAD(P)-binding_Rossmann-fold_superfamily_protein_|	c92707_g4_i3	ARAE2_ARATH
AT1G30620.1_|_Symbols:_HSR8,_MUR4,_UXE1_|_NAD(P)-binding_Rossmann-fold_superfamily_protein_|	c92707_g4_i1	ARAE2_ARATH
AT1G30640.1_|_Symbols:_|_Protein_kinase_family_protein_|	c86349_g2_i5	CBK1_PNECA
AT1G30640.1_|_Symbols:_|_Protein_kinase_family_protein_|	c86349_g2_i1	CBK1_PNECA
AT1G30640.1_|_Symbols:_|_Protein_kinase_family_protein_|	c86349_g2_i6	CBK1_PNECA
AT1G30640.1_|_Symbols:_|_Protein_kinase_family_protein_|	c86349_g2_i3	CBK1_PNECA
AT1G30640.1_|_Symbols:_|_Protein_kinase_family_protein_|	c86349_g2_i4	CBK1_PNECA
AT1G30640.1_|_Symbols:_|_Protein_kinase_family_protein_|	c86349_g2_i2	CBK1_PNECA
AT1G30640.1_|_Symbols:_|_Protein_kinase_family_protein_|	c92125_g1_i2	TRC_DROPS
AT1G30640.1_|_Symbols:_|_Protein_kinase_family_protein_|	c92125_g1_i1	TRC_DROPS
AT1G30640.1_|_Symbols:_|_Protein_kinase_family_protein_|	c89531_g1_i1	TRC_DROPS
AT1G30640.1_|_Symbols:_|_Protein_kinase_family_protein_|	c89531_g1_i2	TRC_DROPS
AT1G30640.1_|_Symbols:_|_Protein_kinase_family_protein_|	c85405_g1_i1	ST38L_HUMAN
AT1G30820.1_|_Symbols:_|_CTP_synthase_family_protein_|	c95461_g1_i1	PYRG1_MOUSE
AT1G30820.1_|_Symbols:_|_CTP_synthase_family_protein_|	c95461_g1_i2	PYRG_DICDI
AT1G30820.1_|_Symbols:_|_CTP_synthase_family_protein_|	c99453_g2_i3	PYRG_DICDI
AT1G30820.1_|_Symbols:_|_CTP_synthase_family_protein_|	c99453_g2_i2	PYRG_DICDI
AT1G31280.1_|_Symbols:_AGO2_|_Argonaute_family_protein_|	c100122_g2_i2	AGO2_ARATH
AT1G31850.1_|_Symbols:_|_S-adenosyl-L-methionine-dependent_methyltransferases_superfamily_protein_|	c99943_g1_i3	HFA1D_ARATH
AT1G31850.1_|_Symbols:_|_S-adenosyl-L-methionine-dependent_methyltransferases_superfamily_protein_|	c99943_g1_i1	.
AT1G31850.1_|_Symbols:_|_S-adenosyl-L-methionine-dependent_methyltransferases_superfamily_protein_|	c93931_g2_i1	PMTF_ARATH
AT1G31850.1_|_Symbols:_|_S-adenosyl-L-methionine-dependent_methyltransferases_superfamily_protein_|	c93931_g2_i2	PMTF_ARATH
AT1G31850.1_|_Symbols:_|_S-adenosyl-L-methionine-dependent_methyltransferases_superfamily_protein_|	c85265_g1_i7	PMTI_ARATH
AT1G31850.1_|_Symbols:_|_S-adenosyl-L-methionine-dependent_methyltransferases_superfamily_protein_|	c85265_g1_i3	PMTI_ARATH
AT1G31850.1_|_Symbols:_|_S-adenosyl-L-methionine-dependent_methyltransferases_superfamily_protein_|	c85265_g1_i1	PMTI_ARATH
AT1G31850.1_|_Symbols:_|_S-adenosyl-L-methionine-dependent_methyltransferases_superfamily_protein_|	c85265_g1_i2	PMTI_ARATH
AT1G31850.1_|_Symbols:_|_S-adenosyl-L-methionine-dependent_methyltransferases_superfamily_protein_|	c85265_g1_i4	PMTI_ARATH
AT1G32900.1_|_Symbols:_|_UDP-Glycosyltransferase_superfamily_protein_|	c98639_g1_i1	PP333_ARATH
AT1G32900.1_|_Symbols:_|_UDP-Glycosyltransferase_superfamily_protein_|	c84118_g4_i2	SSG1_ANTMA
AT1G32900.1_|_Symbols:_|_UDP-Glycosyltransferase_superfamily_protein_|	c88819_g1_i1	SSG1_MANES
AT1G32900.1_|_Symbols:_|_UDP-Glycosyltransferase_superfamily_protein_|	c88819_g1_i2	SSG1_ANTMA
AT1G33420.1_|_Symbols:_|_RING/FYVE/PHD_zinc_finger_superfamily_protein_|	c96025_g4_i2	Y1342_ARATH
AT1G33420.1_|_Symbols:_|_RING/FYVE/PHD_zinc_finger_superfamily_protein_|	c96025_g4_i3	Y1342_ARATH
AT1G33420.1_|_Symbols:_|_RING/FYVE/PHD_zinc_finger_superfamily_protein_|	c96025_g4_i1	Y1342_ARATH
AT1G43620.1_|_Symbols:_TT15,_UGT80B1_|_UDP-Glycosyltransferase_superfamily_protein_|	c98310_g1_i10	U80B1_ARATH
AT1G43620.1_|_Symbols:_TT15,_UGT80B1_|_UDP-Glycosyltransferase_superfamily_protein_|	c98310_g1_i7	U80B1_ARATH
AT1G43620.1_|_Symbols:_TT15,_UGT80B1_|_UDP-Glycosyltransferase_superfamily_protein_|	c98310_g1_i1	U80B1_ARATH
AT1G43620.1_|_Symbols:_TT15,_UGT80B1_|_UDP-Glycosyltransferase_superfamily_protein_|	c98310_g1_i4	U80B1_ARATH
AT1G43620.1_|_Symbols:_TT15,_UGT80B1_|_UDP-Glycosyltransferase_superfamily_protein_|	c98310_g1_i5	U80B1_ARATH
AT1G43620.1_|_Symbols:_TT15,_UGT80B1_|_UDP-Glycosyltransferase_superfamily_protein_|	c99263_g3_i1	U80A2_ARATH
AT1G44446.1_|_Symbols:_CH1,_ATCAO,_CAO_|_Pheophorbide_a_oxygenase_family_protein_with_Rieske_[2Fe-2S]_domain_|	c84966_g1_i2	CAO_ARATH
AT1G44446.1_|_Symbols:_CH1,_ATCAO,_CAO_|_Pheophorbide_a_oxygenase_family_protein_with_Rieske_[2Fe-2S]_domain_|	c84966_g1_i1	CAO_ARATH
AT1G47710.1_|_Symbols:_|_Serine_protease_inhibitor_(SERPIN)_family_protein_|	c87093_g1_i1	SPZX_ARATH
AT1G47710.1_|_Symbols:_|_Serine_protease_inhibitor_(SERPIN)_family_protein_|	c87093_g1_i3	SPZX_ARATH
AT1G48100.1_|_Symbols:_|_Pectin_lyase-like_superfamily_protein_|	c82571_g2_i2	PGLR4_ARATH
AT1G48100.1_|_Symbols:_|_Pectin_lyase-like_superfamily_protein_|	c82571_g1_i2	PGLR4_ARATH
AT1G48370.1_|_Symbols:_YSL8_|_YELLOW_STRIPE_like_8_|	c99024_g5_i2	YSL7_ARATH
AT1G48370.1_|_Symbols:_YSL8_|_YELLOW_STRIPE_like_8_|	c98733_g3_i1	YSL7_ARATH
AT1G48370.1_|_Symbols:_YSL8_|_YELLOW_STRIPE_like_8_|	c96463_g1_i1	YSL6_ARATH
AT1G48370.1_|_Symbols:_YSL8_|_YELLOW_STRIPE_like_8_|	c96355_g3_i1	YSL3_ARATH
AT1G48370.1_|_Symbols:_YSL8_|_YELLOW_STRIPE_like_8_|	c98479_g3_i1	.
AT1G48370.1_|_Symbols:_YSL8_|_YELLOW_STRIPE_like_8_|	c98479_g3_i2	YSL1_ARATH
AT1G48370.1_|_Symbols:_YSL8_|_YELLOW_STRIPE_like_8_|	c98479_g3_i4	YSL1_ARATH
AT1G48370.1_|_Symbols:_YSL8_|_YELLOW_STRIPE_like_8_|	c98479_g3_i3	.
AT1G48370.1_|_Symbols:_YSL8_|_YELLOW_STRIPE_like_8_|	c99024_g5_i1	YSL7_ARATH
AT1G51380.1_|_Symbols:_|_DEA(D/H)-box_RNA_helicase_family_protein_|	c91495_g1_i1	IF4A3_NICPL
AT1G51610.1_|_Symbols:_|_Cation_efflux_family_protein_|	c87647_g2_i1	MTPC4_ARATH
AT1G51800.1_|_Symbols:_|_Leucine-rich_repeat_protein_kinase_family_protein_|	c93557_g1_i2	Y2921_ARATH
AT1G51800.1_|_Symbols:_|_Leucine-rich_repeat_protein_kinase_family_protein_|	c93557_g1_i6	Y2921_ARATH
AT1G53100.1_|_Symbols:_|_Core-2/I-branching_beta-1,6-N-acetylglucosaminyltransferase_family_protein_|	c94846_g3_i3	XYLT2_MOUSE
AT1G53100.1_|_Symbols:_|_Core-2/I-branching_beta-1,6-N-acetylglucosaminyltransferase_family_protein_|	c94846_g3_i4	XYLT2_MOUSE
AT1G53100.1_|_Symbols:_|_Core-2/I-branching_beta-1,6-N-acetylglucosaminyltransferase_family_protein_|	c94846_g3_i2	XYLT_DROPS
AT1G53430.1_|_Symbols:_|_Leucine-rich_repeat_transmembrane_protein_kinase_|	c100325_g1_i3	Y5343_ARATH
AT1G53430.1_|_Symbols:_|_Leucine-rich_repeat_transmembrane_protein_kinase_|	c100325_g1_i1	Y5343_ARATH
AT1G53430.1_|_Symbols:_|_Leucine-rich_repeat_transmembrane_protein_kinase_|	c100325_g1_i2	Y5343_ARATH
AT1G53430.1_|_Symbols:_|_Leucine-rich_repeat_transmembrane_protein_kinase_|	c100269_g2_i1	Y1765_ARATH
AT1G53430.1_|_Symbols:_|_Leucine-rich_repeat_transmembrane_protein_kinase_|	c100184_g5_i5	RKF1_ARATH
AT1G53430.1_|_Symbols:_|_Leucine-rich_repeat_transmembrane_protein_kinase_|	c100184_g5_i7	RKF1_ARATH
AT1G53430.1_|_Symbols:_|_Leucine-rich_repeat_transmembrane_protein_kinase_|	c100184_g5_i3	Y5343_ARATH
AT1G53430.1_|_Symbols:_|_Leucine-rich_repeat_transmembrane_protein_kinase_|	c100184_g5_i4	RKF1_ARATH
AT1G53430.1_|_Symbols:_|_Leucine-rich_repeat_transmembrane_protein_kinase_|	c100184_g5_i4	RKF1_ARATH
AT1G53430.1_|_Symbols:_|_Leucine-rich_repeat_transmembrane_protein_kinase_|	c100081_g1_i1	Y3148_ARATH
AT1G53440.1_|_Symbols:_|_Leucine-rich_repeat_transmembrane_protein_kinase_|	c100325_g1_i3	Y5343_ARATH
AT1G53440.1_|_Symbols:_|_Leucine-rich_repeat_transmembrane_protein_kinase_|	c100325_g1_i1	Y5343_ARATH
AT1G53440.1_|_Symbols:_|_Leucine-rich_repeat_transmembrane_protein_kinase_|	c100325_g1_i2	Y5343_ARATH
AT1G53440.1_|_Symbols:_|_Leucine-rich_repeat_transmembrane_protein_kinase_|	c100269_g2_i1	Y1765_ARATH
AT1G53440.1_|_Symbols:_|_Leucine-rich_repeat_transmembrane_protein_kinase_|	c100184_g5_i5	RKF1_ARATH
AT1G53440.1_|_Symbols:_|_Leucine-rich_repeat_transmembrane_protein_kinase_|	c100184_g5_i7	RKF1_ARATH
AT1G53440.1_|_Symbols:_|_Leucine-rich_repeat_transmembrane_protein_kinase_|	c100184_g5_i3	Y5343_ARATH
AT1G53440.1_|_Symbols:_|_Leucine-rich_repeat_transmembrane_protein_kinase_|	c100184_g5_i4	RKF1_ARATH
AT1G53440.1_|_Symbols:_|_Leucine-rich_repeat_transmembrane_protein_kinase_|	c100184_g5_i4	RKF1_ARATH
AT1G53440.1_|_Symbols:_|_Leucine-rich_repeat_transmembrane_protein_kinase_|	c100081_g1_i1	Y3148_ARATH
AT1G54510.1_|_Symbols:_ATNEK1,_NEK1_|_NIMA-related_serine/threonine_kinase_1_|	c95549_g3_i1	NEK2_ORYSI
AT1G54510.1_|_Symbols:_ATNEK1,_NEK1_|_NIMA-related_serine/threonine_kinase_1_|	c95549_g3_i3	NEK2_ORYSI
AT1G54510.1_|_Symbols:_ATNEK1,_NEK1_|_NIMA-related_serine/threonine_kinase_1_|	c95549_g3_i2	NEK2_ORYSI
AT1G54510.1_|_Symbols:_ATNEK1,_NEK1_|_NIMA-related_serine/threonine_kinase_1_|	c95549_g4_i1	NEK2_ORYSI
AT1G55610.1_|_Symbols:_BRL1_|_BRI1_like_|	c91204_g1_i1	BRL1_ARATH
AT1G55610.1_|_Symbols:_BRL1_|_BRI1_like_|	c96216_g1_i1	BRL2_ARATH
AT1G55610.1_|_Symbols:_BRL1_|_BRI1_like_|	c99935_g3_i1	.
AT1G56600.1_|_Symbols:_AtGolS2,_GolS2_|_galactinol_synthase_2_|	c87114_g1_i1	GOLS2_SOLLC
AT1G58290.1_|_Symbols:_HEMA1_|_Glutamyl-tRNA_reductase_family_protein_|	c93980_g1_i2	HEM11_CUCSA
AT1G58290.1_|_Symbols:_HEMA1_|_Glutamyl-tRNA_reductase_family_protein_|	c93980_g1_i4	HEM11_CUCSA
AT1G58290.1_|_Symbols:_HEMA1_|_Glutamyl-tRNA_reductase_family_protein_|	c91069_g1_i2	HEM11_CUCSA
AT1G58290.1_|_Symbols:_HEMA1_|_Glutamyl-tRNA_reductase_family_protein_|	c93282_g2_i1	HEM11_CUCSA
AT1G59500.1_|_Symbols:_GH3.4_|_Auxin-responsive_GH3_family_protein_|	c91160_g1_i1	GH31_ARATH
AT1G59500.1_|_Symbols:_GH3.4_|_Auxin-responsive_GH3_family_protein_|	c91873_g1_i2	GH36_ARATH
AT1G59500.1_|_Symbols:_GH3.4_|_Auxin-responsive_GH3_family_protein_|	c91873_g1_i1	GH36_ARATH
AT1G60140.1_|_Symbols:_ATTPS10,_TPS10_|_trehalose_phosphate_synthase_|	c97663_g4_i6	TPS9_ARATH
AT1G60140.1_|_Symbols:_ATTPS10,_TPS10_|_trehalose_phosphate_synthase_|	c97663_g4_i5	TPS9_ARATH
AT1G60140.1_|_Symbols:_ATTPS10,_TPS10_|_trehalose_phosphate_synthase_|	c97663_g4_i2	TPS9_ARATH
AT1G60140.1_|_Symbols:_ATTPS10,_TPS10_|_trehalose_phosphate_synthase_|	c96458_g2_i1	TPS11_ARATH
AT1G60140.1_|_Symbols:_ATTPS10,_TPS10_|_trehalose_phosphate_synthase_|	c95035_g2_i1	TPS5_ARATH
AT1G60140.1_|_Symbols:_ATTPS10,_TPS10_|_trehalose_phosphate_synthase_|	c94746_g3_i2	.
AT1G60140.1_|_Symbols:_ATTPS10,_TPS10_|_trehalose_phosphate_synthase_|	c91947_g2_i2	TPS7_ARATH
AT1G60140.1_|_Symbols:_ATTPS10,_TPS10_|_trehalose_phosphate_synthase_|	c91947_g2_i1	TPS7_ARATH
AT1G60140.1_|_Symbols:_ATTPS10,_TPS10_|_trehalose_phosphate_synthase_|	c91150_g2_i1	TPS7_ARATH
AT1G60140.1_|_Symbols:_ATTPS10,_TPS10_|_trehalose_phosphate_synthase_|	c94746_g3_i1	TPS6_ARATH
AT1G60140.1_|_Symbols:_ATTPS10,_TPS10_|_trehalose_phosphate_synthase_|	c94746_g3_i1	TPS6_ARATH
AT1G60140.1_|_Symbols:_ATTPS10,_TPS10_|_trehalose_phosphate_synthase_|	c97663_g4_i1	TPS10_ARATH
AT1G60140.1_|_Symbols:_ATTPS10,_TPS10_|_trehalose_phosphate_synthase_|	c97663_g4_i4	TPS9_ARATH
AT1G60140.1_|_Symbols:_ATTPS10,_TPS10_|_trehalose_phosphate_synthase_|	c97663_g3_i1	TPS8_ARATH
AT1G60140.1_|_Symbols:_ATTPS10,_TPS10_|_trehalose_phosphate_synthase_|	c97663_g3_i2	TPS8_ARATH
AT1G60140.1_|_Symbols:_ATTPS10,_TPS10_|_trehalose_phosphate_synthase_|	c97663_g3_i4	TPS8_ARATH
AT1G61380.1_|_Symbols:_SD1-29_|_S-domain-1_29_|	c99698_g1_i6	Y1133_ARATH
AT1G61380.1_|_Symbols:_SD1-29_|_S-domain-1_29_|	c99698_g1_i5	Y1133_ARATH
AT1G61380.1_|_Symbols:_SD1-29_|_S-domain-1_29_|	c99698_g1_i4	Y1133_ARATH
AT1G61380.1_|_Symbols:_SD1-29_|_S-domain-1_29_|	c99698_g1_i7	Y1133_ARATH
AT1G61380.1_|_Symbols:_SD1-29_|_S-domain-1_29_|	c99875_g1_i2	SD18_ARATH
AT1G61380.1_|_Symbols:_SD1-29_|_S-domain-1_29_|	c100313_g2_i2	RKS1_ARATH
AT1G61380.1_|_Symbols:_SD1-29_|_S-domain-1_29_|	c100313_g2_i1	RKS1_ARATH
AT1G61640.1_|_Symbols:_|_Protein_kinase_superfamily_protein_|	c88101_g3_i1	ABKC_DICDI
AT1G61640.1_|_Symbols:_|_Protein_kinase_superfamily_protein_|	c95395_g2_i1	YP109_YEAST
AT1G61890.1_|_Symbols:_|_MATE_efflux_family_protein_|	c78102_g2_i3	TT12_ARATH
AT1G61890.1_|_Symbols:_|_MATE_efflux_family_protein_|	c99317_g3_i1	TT12_ARATH
AT1G61890.1_|_Symbols:_|_MATE_efflux_family_protein_|	c97928_g2_i3	TT12_ARATH
AT1G61890.1_|_Symbols:_|_MATE_efflux_family_protein_|	c97928_g2_i2	TT12_ARATH
AT1G61890.1_|_Symbols:_|_MATE_efflux_family_protein_|	c99317_g3_i7	TT12_ARATH
AT1G61890.1_|_Symbols:_|_MATE_efflux_family_protein_|	c97928_g2_i1	TT12_ARATH
AT1G62310.1_|_Symbols:_|_transcription_factor_jumonji_(jmjC)_domain-containing_protein_|	c98538_g2_i1	JMJ25_ARATH
AT1G62310.1_|_Symbols:_|_transcription_factor_jumonji_(jmjC)_domain-containing_protein_|	c98538_g2_i2	JMJ25_ARATH
AT1G62310.1_|_Symbols:_|_transcription_factor_jumonji_(jmjC)_domain-containing_protein_|	c98538_g2_i3	JMJ25_ARATH
AT1G62320.1_|_Symbols:_|_ERD_(early-responsive_to_dehydration_stress)_family_protein_|	c83395_g2_i1	CSC1_ARATH
AT1G62320.1_|_Symbols:_|_ERD_(early-responsive_to_dehydration_stress)_family_protein_|	c91755_g3_i2	CSC1_ARATH
AT1G62320.1_|_Symbols:_|_ERD_(early-responsive_to_dehydration_stress)_family_protein_|	c91755_g4_i1	CSCL2_ARATH
AT1G62320.1_|_Symbols:_|_ERD_(early-responsive_to_dehydration_stress)_family_protein_|	c96412_g2_i1	CSCL1_ARATH
AT1G62710.1_|_Symbols:_BETA-VPE,_BETAVPE_|_beta_vacuolar_processing_enzyme_|	c83622_g2_i1	VPE_CITSI
AT1G62710.1_|_Symbols:_BETA-VPE,_BETAVPE_|_beta_vacuolar_processing_enzyme_|	c83622_g1_i1	VPE_CITSI
AT1G64170.1_|_Symbols:_ATCHX16,_CHX16_|_cation/H+_exchanger_16_|	c99558_g1_i2	CHX18_ARATH
AT1G64170.1_|_Symbols:_ATCHX16,_CHX16_|_cation/H+_exchanger_16_|	c99558_g1_i1	CHX18_ARATH
AT1G64170.1_|_Symbols:_ATCHX16,_CHX16_|_cation/H+_exchanger_16_|	c92334_g1_i2	CHX15_ARATH
AT1G64760.1_|_Symbols:_|_O-Glycosyl_hydrolases_family_17_protein_|	c99339_g4_i5	E138_ARATH
AT1G64760.1_|_Symbols:_|_O-Glycosyl_hydrolases_family_17_protein_|	c99339_g4_i3	E138_ARATH
AT1G64760.1_|_Symbols:_|_O-Glycosyl_hydrolases_family_17_protein_|	c99339_g4_i1	E138_ARATH
AT1G64760.1_|_Symbols:_|_O-Glycosyl_hydrolases_family_17_protein_|	c92074_g3_i1	E138_ARATH
AT1G64760.1_|_Symbols:_|_O-Glycosyl_hydrolases_family_17_protein_|	c85890_g1_i1	E138_ARATH
AT1G64780.1_|_Symbols:_ATAMT1;2,_AMT1;2_|_ammonium_transporter_1;2_|	c86031_g2_i1	AMT11_SOLLC
AT1G64780.1_|_Symbols:_ATAMT1;2,_AMT1;2_|_ammonium_transporter_1;2_|	c91162_g1_i1	AMT13_SOLLC
AT1G67300.2_|_Symbols:_|_Major_facilitator_superfamily_protein_|	c89418_g3_i1	PLST2_ARATH
AT1G67300.2_|_Symbols:_|_Major_facilitator_superfamily_protein_|	c89418_g3_i2	PLST2_ARATH
AT1G67300.2_|_Symbols:_|_Major_facilitator_superfamily_protein_|	c97856_g1_i2	PLST3_ARATH
AT1G67300.2_|_Symbols:_|_Major_facilitator_superfamily_protein_|	c97856_g1_i3	PLST3_ARATH
AT1G67300.2_|_Symbols:_|_Major_facilitator_superfamily_protein_|	c97856_g1_i9	PLST3_ARATH
AT1G67300.2_|_Symbols:_|_Major_facilitator_superfamily_protein_|	c97856_g1_i10	PLST3_ARATH
AT1G67300.2_|_Symbols:_|_Major_facilitator_superfamily_protein_|	c89418_g3_i3	PLST2_ARATH
AT1G67310.1_|_Symbols:_|_Calmodulin-binding_transcription_activator_protein_with_CG-1_and_Ankyrin_domains_|	c93865_g6_i3	CMTA4_ARATH
AT1G67310.1_|_Symbols:_|_Calmodulin-binding_transcription_activator_protein_with_CG-1_and_Ankyrin_domains_|	c93865_g6_i2	CMTA4_ARATH
AT1G67850.1_|_Symbols:_|_Protein_of_unknown_function_(DUF707)_|	c94091_g2_i1	.
AT1G69480.1_|_Symbols:_|_EXS_(ERD1/XPR1/SYG1)_family_protein_|	c97473_g1_i1	PHO19_ARATH
AT1G69480.1_|_Symbols:_|_EXS_(ERD1/XPR1/SYG1)_family_protein_|	c97473_g1_i3	PHO19_ARATH
AT1G69480.1_|_Symbols:_|_EXS_(ERD1/XPR1/SYG1)_family_protein_|	c97473_g1_i5	PHO19_ARATH
AT1G69480.1_|_Symbols:_|_EXS_(ERD1/XPR1/SYG1)_family_protein_|	c97473_g1_i5	PHO19_ARATH
AT1G69480.1_|_Symbols:_|_EXS_(ERD1/XPR1/SYG1)_family_protein_|	c97473_g1_i2	PHO19_ARATH
AT1G69830.1_|_Symbols:_ATAMY3,_AMY3_|_alpha-amylase-like_3_|	c95931_g1_i3	AMY3_ARATH
AT1G69830.1_|_Symbols:_ATAMY3,_AMY3_|_alpha-amylase-like_3_|	c95931_g1_i2	AMY3_ARATH
AT1G69830.1_|_Symbols:_ATAMY3,_AMY3_|_alpha-amylase-like_3_|	c95931_g1_i1	AMY3_ARATH
AT1G69830.1_|_Symbols:_ATAMY3,_AMY3_|_alpha-amylase-like_3_|	c76699_g1_i1	AMY3_ARATH
AT1G69870.1_|_Symbols:_NRT1.7_|_nitrate_transporter_1.7_|	c99404_g3_i3	PTR21_ARATH
AT1G71710.1_|_Symbols:_|_DNAse_I-like_superfamily_protein_|	c92826_g1_i6	IP5P1_ARATH
AT1G71710.1_|_Symbols:_|_DNAse_I-like_superfamily_protein_|	c92826_g1_i1	IP5P1_ARATH
AT1G71710.1_|_Symbols:_|_DNAse_I-like_superfamily_protein_|	c92826_g1_i11	IP5P1_ARATH
AT1G71710.1_|_Symbols:_|_DNAse_I-like_superfamily_protein_|	c92826_g1_i4	IP5P1_ARATH
AT1G71710.1_|_Symbols:_|_DNAse_I-like_superfamily_protein_|	c92826_g1_i9	IP5P1_ARATH
AT1G71710.1_|_Symbols:_|_DNAse_I-like_superfamily_protein_|	c92826_g1_i2	IP5P1_ARATH
AT1G71710.1_|_Symbols:_|_DNAse_I-like_superfamily_protein_|	c92826_g1_i5	IP5P1_ARATH
AT1G71710.1_|_Symbols:_|_DNAse_I-like_superfamily_protein_|	c92826_g1_i3	IP5P1_ARATH
AT1G71710.1_|_Symbols:_|_DNAse_I-like_superfamily_protein_|	c92826_g1_i8	IP5P1_ARATH
AT1G71710.1_|_Symbols:_|_DNAse_I-like_superfamily_protein_|	c92826_g1_i8	IP5P1_ARATH
AT1G72520.1_|_Symbols:_LOX4_|_PLAT/LH2_domain-containing_lipoxygenase_family_protein_|	c97564_g3_i2	LOX31_SOLTU
AT1G72520.1_|_Symbols:_LOX4_|_PLAT/LH2_domain-containing_lipoxygenase_family_protein_|	c97564_g3_i1	LOX31_SOLTU
AT1G72520.1_|_Symbols:_LOX4_|_PLAT/LH2_domain-containing_lipoxygenase_family_protein_|	c98540_g1_i1	LOX6_ARATH
AT1G72520.1_|_Symbols:_LOX4_|_PLAT/LH2_domain-containing_lipoxygenase_family_protein_|	c89228_g1_i1	LOX21_SOLTU
AT1G72520.1_|_Symbols:_LOX4_|_PLAT/LH2_domain-containing_lipoxygenase_family_protein_|	c93172_g1_i1	.
AT1G72520.1_|_Symbols:_LOX4_|_PLAT/LH2_domain-containing_lipoxygenase_family_protein_|	c99889_g1_i5	LOX15_SOLTU
AT1G72520.1_|_Symbols:_LOX4_|_PLAT/LH2_domain-containing_lipoxygenase_family_protein_|	c99889_g1_i3	LOX15_SOLTU
AT1G72520.1_|_Symbols:_LOX4_|_PLAT/LH2_domain-containing_lipoxygenase_family_protein_|	c98886_g2_i4	LOX15_SOLTU
AT1G72520.1_|_Symbols:_LOX4_|_PLAT/LH2_domain-containing_lipoxygenase_family_protein_|	c98476_g2_i1	LOX15_SOLTU
AT1G72520.1_|_Symbols:_LOX4_|_PLAT/LH2_domain-containing_lipoxygenase_family_protein_|	c98886_g2_i2	LOX15_SOLTU
AT1G72520.1_|_Symbols:_LOX4_|_PLAT/LH2_domain-containing_lipoxygenase_family_protein_|	c99889_g1_i6	LOX15_SOLTU
AT1G72520.1_|_Symbols:_LOX4_|_PLAT/LH2_domain-containing_lipoxygenase_family_protein_|	c98886_g2_i1	LOX15_SOLTU
AT1G72520.1_|_Symbols:_LOX4_|_PLAT/LH2_domain-containing_lipoxygenase_family_protein_|	c98886_g2_i1	LOX15_SOLTU
AT1G72520.1_|_Symbols:_LOX4_|_PLAT/LH2_domain-containing_lipoxygenase_family_protein_|	c98886_g2_i3	LOX15_SOLTU
AT1G72520.1_|_Symbols:_LOX4_|_PLAT/LH2_domain-containing_lipoxygenase_family_protein_|	c98886_g2_i3	LOX15_SOLTU
AT1G74750.1_|_Symbols:_|_Pentatricopeptide_repeat_(PPR)_superfamily_protein_|	c97375_g2_i1	PP123_ARATH
AT1G75450.1_|_Symbols:_CKX5,_ATCKX5,_ATCKX6_|_cytokinin_oxidase_5_|	c83077_g1_i1	CKX5_ARATH
AT1G76130.1_|_Symbols:_ATAMY2,_AMY2_|_alpha-amylase-like_2_|	c90653_g1_i1	AMY2_ARATH
AT1G76160.1_|_Symbols:_sks5_|_SKU5_similar_5_|	c95987_g3_i1	ASOL_BRANA
AT1G76160.1_|_Symbols:_sks5_|_SKU5_similar_5_|	c95987_g3_i2	ASOL_BRANA
AT1G76160.1_|_Symbols:_sks5_|_SKU5_similar_5_|	c85345_g1_i1	ASOL_TOBAC
AT1G76160.1_|_Symbols:_sks5_|_SKU5_similar_5_|	c97146_g1_i1	ASOL_BRANA
AT1G76160.1_|_Symbols:_sks5_|_SKU5_similar_5_|	c93554_g4_i1	.
AT1G76160.1_|_Symbols:_sks5_|_SKU5_similar_5_|	c92709_g6_i1	ASOL_TOBAC
AT1G76160.1_|_Symbols:_sks5_|_SKU5_similar_5_|	c90475_g2_i3	ASOL_BRANA
AT1G76160.1_|_Symbols:_sks5_|_SKU5_similar_5_|	c90475_g2_i6	ASOL_BRANA
AT1G76160.1_|_Symbols:_sks5_|_SKU5_similar_5_|	c90475_g2_i1	ASOL_BRANA
AT1G76160.1_|_Symbols:_sks5_|_SKU5_similar_5_|	c92709_g5_i1	ASOL_TOBAC
AT1G76270.1_|_Symbols:_|_O-fucosyltransferase_family_protein_|	c92731_g1_i3	.
AT1G76270.1_|_Symbols:_|_O-fucosyltransferase_family_protein_|	c92731_g2_i1	Y1491_ARATH
AT1G76270.1_|_Symbols:_|_O-fucosyltransferase_family_protein_|	c92731_g2_i2	Y1491_ARATH
AT1G76270.1_|_Symbols:_|_O-fucosyltransferase_family_protein_|	c92731_g1_i2	.
AT1G76270.1_|_Symbols:_|_O-fucosyltransferase_family_protein_|	c88617_g2_i1	Y1491_ARATH
AT1G76270.1_|_Symbols:_|_O-fucosyltransferase_family_protein_|	c88617_g2_i4	Y1491_ARATH
AT1G76270.1_|_Symbols:_|_O-fucosyltransferase_family_protein_|	c88617_g2_i2	Y1491_ARATH
AT1G76580.1_|_Symbols:_|_Squamosa_promoter-binding_protein-like_(SBP_domain)_transcription_factor_family_protein_|	c94853_g3_i1	SPL14_ARATH
AT1G76700.1_|_Symbols:_|_DNAJ_heat_shock_N-terminal_domain-containing_protein_|	c83886_g1_i1	DNJ10_ARATH
AT1G77000.1_|_Symbols:_ATSKP2;2,_SKP2B_|_RNI-like_superfamily_protein_|	c93025_g2_i3	SKP2A_ARATH
AT1G77000.1_|_Symbols:_ATSKP2;2,_SKP2B_|_RNI-like_superfamily_protein_|	c93025_g2_i4	SKP2A_ARATH
AT1G77120.1_|_Symbols:_ADH1,_ADH,_ATADH,_ATADH1_|_alcohol_dehydrogenase_1_|	c92421_g3_i2	ADH3_SOLTU
AT1G77120.1_|_Symbols:_ADH1,_ADH,_ATADH,_ATADH1_|_alcohol_dehydrogenase_1_|	c92421_g3_i3	ADH3_SOLTU
AT1G77120.1_|_Symbols:_ADH1,_ADH,_ATADH,_ATADH1_|_alcohol_dehydrogenase_1_|	c92421_g3_i1	ADH3_SOLTU
AT1G77120.1_|_Symbols:_ADH1,_ADH,_ATADH,_ATADH1_|_alcohol_dehydrogenase_1_|	c92950_g3_i1	ADH_MALDO
AT1G77120.1_|_Symbols:_ADH1,_ADH,_ATADH,_ATADH1_|_alcohol_dehydrogenase_1_|	c92950_g3_i2	ADH_MALDO
AT1G77680.1_|_Symbols:_|_Ribonuclease_II/R_family_protein_|	c86629_g2_i1	DI3L2_ARATH
AT1G77680.1_|_Symbols:_|_Ribonuclease_II/R_family_protein_|	c86629_g2_i2	DI3L2_ARATH
AT1G78510.1_|_Symbols:_SPS1_|_solanesyl_diphosphate_synthase_1_|	c85039_g1_i1	SPS1_ARATH
AT1G79150.1_|_Symbols:_|_binding_|	c94145_g1_i5	NOC3L_DANRE
AT1G79150.1_|_Symbols:_|_binding_|	c94145_g1_i6	NOC3L_DANRE
AT1G79440.1_|_Symbols:_ALDH5F1,_SSADH1,_SSADH_|_aldehyde_dehydrogenase_5F1_|	c86246_g1_i1	SSDH_ARATH
AT1G79440.1_|_Symbols:_ALDH5F1,_SSADH1,_SSADH_|_aldehyde_dehydrogenase_5F1_|	c86246_g1_i2	SSDH_ARATH
AT1G79520.2_|_Symbols:_|_Cation_efflux_family_protein_|	c74465_g1_i1	MTP10_ARATH
AT2G12400.1_|_Symbols:_|_unknown_protein;_FUNCTIONS_IN:_molecular_function_unknown;_INVOLVED_IN:_biological_process_unknown;_LOCATED_IN:_endomembrane_system;_EXPRESSED_IN:_25_plant_structures;_EXPRESSED_DURING:_13_growth_stages;_BEST_Arabidopsis_thaliana_protein_match_is:_unknown_protein_(TAIR:AT2G25270.1);_Has_177_Blast_hits_to_172_proteins_in_23_species:_Archae_-_0;_Bacteria_-_2;_Metazoa_-_3;_F…	c90119_g1_i1	.
AT2G12400.1_|_Symbols:_|_unknown_protein;_FUNCTIONS_IN:_molecular_function_unknown;_INVOLVED_IN:_biological_process_unknown;_LOCATED_IN:_endomembrane_system;_EXPRESSED_IN:_25_plant_structures;_EXPRESSED_DURING:_13_growth_stages;_BEST_Arabidopsis_thaliana_protein_match_is:_unknown_protein_(TAIR:AT2G25270.1);_Has_177_Blast_hits_to_172_proteins_in_23_species:_Archae_-_0;_Bacteria_-_2;_Metazoa_-_3;_F…	c92290_g1_i5	.
AT2G12400.1_|_Symbols:_|_unknown_protein;_FUNCTIONS_IN:_molecular_function_unknown;_INVOLVED_IN:_biological_process_unknown;_LOCATED_IN:_endomembrane_system;_EXPRESSED_IN:_25_plant_structures;_EXPRESSED_DURING:_13_growth_stages;_BEST_Arabidopsis_thaliana_protein_match_is:_unknown_protein_(TAIR:AT2G25270.1);_Has_177_Blast_hits_to_172_proteins_in_23_species:_Archae_-_0;_Bacteria_-_2;_Metazoa_-_3;_F…	c92290_g1_i6	.
AT2G12550.1_|_Symbols:_|_ubiquitin-associated_(UBA)/TS-N_domain-containing_protein_|	c92902_g3_i2	NUB1_HUMAN
AT2G17480.1_|_Symbols:_MLO8,_ATMLO8_|_Seven_transmembrane_MLO_family_protein_|	c88517_g2_i2	MLO8_ARATH
AT2G17480.1_|_Symbols:_MLO8,_ATMLO8_|_Seven_transmembrane_MLO_family_protein_|	c88517_g3_i1	MLO8_ARATH
AT2G17480.1_|_Symbols:_MLO8,_ATMLO8_|_Seven_transmembrane_MLO_family_protein_|	c82173_g1_i1	MLO5_ARATH
AT2G18170.1_|_Symbols:_ATMPK7,_MPK7_|_MAP_kinase_7_|	c81869_g1_i1	NTF3_TOBAC
AT2G18700.1_|_Symbols:_ATTPS11,_TPS11,_ATTPSB_|_trehalose_phosphatase/synthase_11_|	c96458_g2_i1	TPS11_ARATH
AT2G18700.1_|_Symbols:_ATTPS11,_TPS11,_ATTPSB_|_trehalose_phosphatase/synthase_11_|	c97663_g4_i6	TPS9_ARATH
AT2G18700.1_|_Symbols:_ATTPS11,_TPS11,_ATTPSB_|_trehalose_phosphatase/synthase_11_|	c97663_g4_i5	TPS9_ARATH
AT2G18700.1_|_Symbols:_ATTPS11,_TPS11,_ATTPSB_|_trehalose_phosphatase/synthase_11_|	c97663_g4_i2	TPS9_ARATH
AT2G18700.1_|_Symbols:_ATTPS11,_TPS11,_ATTPSB_|_trehalose_phosphatase/synthase_11_|	c95035_g2_i1	TPS5_ARATH
AT2G18700.1_|_Symbols:_ATTPS11,_TPS11,_ATTPSB_|_trehalose_phosphatase/synthase_11_|	c94746_g3_i2	.
AT2G18700.1_|_Symbols:_ATTPS11,_TPS11,_ATTPSB_|_trehalose_phosphatase/synthase_11_|	c91947_g2_i2	TPS7_ARATH
AT2G18700.1_|_Symbols:_ATTPS11,_TPS11,_ATTPSB_|_trehalose_phosphatase/synthase_11_|	c91947_g2_i1	TPS7_ARATH
AT2G18700.1_|_Symbols:_ATTPS11,_TPS11,_ATTPSB_|_trehalose_phosphatase/synthase_11_|	c91150_g2_i1	TPS7_ARATH
AT2G18700.1_|_Symbols:_ATTPS11,_TPS11,_ATTPSB_|_trehalose_phosphatase/synthase_11_|	c94746_g3_i1	TPS6_ARATH
AT2G18700.1_|_Symbols:_ATTPS11,_TPS11,_ATTPSB_|_trehalose_phosphatase/synthase_11_|	c97663_g4_i4	TPS9_ARATH
AT2G18700.1_|_Symbols:_ATTPS11,_TPS11,_ATTPSB_|_trehalose_phosphatase/synthase_11_|	c97663_g4_i1	TPS10_ARATH
AT2G18900.1_|_Symbols:_|_Transducin/WD40_repeat-like_superfamily_protein_|	c96459_g4_i1	WDR75_DANRE
AT2G19440.1_|_Symbols:_|_O-Glycosyl_hydrolases_family_17_protein_|	c99339_g4_i5	E138_ARATH
AT2G19440.1_|_Symbols:_|_O-Glycosyl_hydrolases_family_17_protein_|	c99339_g4_i3	E138_ARATH
AT2G19440.1_|_Symbols:_|_O-Glycosyl_hydrolases_family_17_protein_|	c99339_g4_i1	E138_ARATH
AT2G19440.1_|_Symbols:_|_O-Glycosyl_hydrolases_family_17_protein_|	c92074_g3_i1	E138_ARATH
AT2G19440.1_|_Symbols:_|_O-Glycosyl_hydrolases_family_17_protein_|	c85890_g1_i1	E138_ARATH
AT2G19450.1_|_Symbols:_TAG1,_AS11,_ABX45,_DGAT1,_RDS1,_ATDGAT_|_membrane_bound_O-acyl_transferase_(MBOAT)_family_protein_|	c91996_g3_i4	DGAT1_ARATH
AT2G19450.1_|_Symbols:_TAG1,_AS11,_ABX45,_DGAT1,_RDS1,_ATDGAT_|_membrane_bound_O-acyl_transferase_(MBOAT)_family_protein_|	c91996_g3_i5	DGAT1_ARATH
AT2G19860.1_|_Symbols:_ATHXK2,_HXK2_|_hexokinase_2_|	c90883_g1_i5	HXK1_ARATH
AT2G19860.1_|_Symbols:_ATHXK2,_HXK2_|_hexokinase_2_|	c90883_g1_i2	HXK1_SPIOL
AT2G19860.1_|_Symbols:_ATHXK2,_HXK2_|_hexokinase_2_|	c90883_g1_i1	HXK1_ARATH
AT2G19860.1_|_Symbols:_ATHXK2,_HXK2_|_hexokinase_2_|	c90883_g1_i4	HXK1_SPIOL
AT2G20370.1_|_Symbols:_KAM1,_MUR3_|_Exostosin_family_protein_|	c93184_g1_i1	KATAM_ARATH
AT2G22240.1_|_Symbols:_ATMIPS2,_MIPS2,_ATIPS2_|_myo-inositol-1-phosphate_synthase_2_|	c88879_g1_i1	INO1_TOBAC
AT2G22240.1_|_Symbols:_ATMIPS2,_MIPS2,_ATIPS2_|_myo-inositol-1-phosphate_synthase_2_|	c87754_g2_i1	INO1_NICPA
AT2G22400.1_|_Symbols:_|_S-adenosyl-L-methionine-dependent_methyltransferases_superfamily_protein_|	c94180_g1_i1	NSUN2_CHICK
AT2G22450.1_|_Symbols:_|_riboflavin_biosynthesis_protein,_putative_|	c92644_g3_i2	RIBA1_ARATH
AT2G22450.1_|_Symbols:_|_riboflavin_biosynthesis_protein,_putative_|	c92644_g3_i3	RIBA1_ARATH
AT2G22450.1_|_Symbols:_|_riboflavin_biosynthesis_protein,_putative_|	c92644_g3_i1	RIBA1_ARATH
AT2G22450.1_|_Symbols:_|_riboflavin_biosynthesis_protein,_putative_|	c92644_g4_i1	RIBA1_ARATH
AT2G22590.1_|_Symbols:_|_UDP-Glycosyltransferase_superfamily_protein_|	c97251_g4_i3	U91A1_ARATH
AT2G22830.1_|_Symbols:_SQE2_|_squalene_epoxidase_2_|	c88282_g3_i1	ERG1_PANGI
AT2G22830.1_|_Symbols:_SQE2_|_squalene_epoxidase_2_|	c88925_g3_i2	ERG1_PANGI
AT2G22830.1_|_Symbols:_SQE2_|_squalene_epoxidase_2_|	c88925_g3_i1	ERG1_PANGI
AT2G22830.1_|_Symbols:_SQE2_|_squalene_epoxidase_2_|	c88282_g3_i2	ERG1_PANGI
AT2G23150.1_|_Symbols:_NRAMP3,_ATNRAMP3_|_natural_resistance-associated_macrophage_protein_3_|	c82809_g1_i1	NRAM3_ARATH
AT2G23150.1_|_Symbols:_NRAMP3,_ATNRAMP3_|_natural_resistance-associated_macrophage_protein_3_|	c94704_g1_i1	NRAM2_ARATH
AT2G24240.1_|_Symbols:_|_BTB/POZ_domain_with_WD40/YVTN_repeat-like_protein_|	c94530_g1_i1	Y2424_ARATH
AT2G25530.1_|_Symbols:_|_AFG1-like_ATPase_family_protein_|	c93143_g1_i5	LACE1_RAT
AT2G25530.1_|_Symbols:_|_AFG1-like_ATPase_family_protein_|	c93143_g1_i2	LACE1_RAT
AT2G25620.1_|_Symbols:_AtDBP1,_DBP1_|_DNA-binding_protein_phosphatase_1_|	c88113_g3_i1	P2C22_ARATH
AT2G25620.1_|_Symbols:_AtDBP1,_DBP1_|_DNA-binding_protein_phosphatase_1_|	c88113_g3_i2	P2C22_ARATH
AT2G25730.2_|_Symbols:_|_unknown_protein;_LOCATED_IN:_cellular_component_unknown;_EXPRESSED_IN:_23_plant_structures;_EXPRESSED_DURING:_14_growth_stages._|	c100233_g2_i4	Y6689_DICDI
AT2G25730.2_|_Symbols:_|_unknown_protein;_LOCATED_IN:_cellular_component_unknown;_EXPRESSED_IN:_23_plant_structures;_EXPRESSED_DURING:_14_growth_stages._|	c100233_g2_i5	Y6689_DICDI
AT2G25730.2_|_Symbols:_|_unknown_protein;_LOCATED_IN:_cellular_component_unknown;_EXPRESSED_IN:_23_plant_structures;_EXPRESSED_DURING:_14_growth_stages._|	c100233_g2_i6	Y6689_DICDI
AT2G25730.2_|_Symbols:_|_unknown_protein;_LOCATED_IN:_cellular_component_unknown;_EXPRESSED_IN:_23_plant_structures;_EXPRESSED_DURING:_14_growth_stages._|	c100233_g2_i7	Y6689_DICDI
AT2G25730.2_|_Symbols:_|_unknown_protein;_LOCATED_IN:_cellular_component_unknown;_EXPRESSED_IN:_23_plant_structures;_EXPRESSED_DURING:_14_growth_stages._|	c100233_g2_i2	Y6689_DICDI
AT2G25730.2_|_Symbols:_|_unknown_protein;_LOCATED_IN:_cellular_component_unknown;_EXPRESSED_IN:_23_plant_structures;_EXPRESSED_DURING:_14_growth_stages._|	c100233_g2_i1	Y6689_DICDI
AT2G25730.2_|_Symbols:_|_unknown_protein;_LOCATED_IN:_cellular_component_unknown;_EXPRESSED_IN:_23_plant_structures;_EXPRESSED_DURING:_14_growth_stages._|	c100233_g2_i3	Y6689_DICDI
AT2G25730.2_|_Symbols:_|_unknown_protein;_LOCATED_IN:_cellular_component_unknown;_EXPRESSED_IN:_23_plant_structures;_EXPRESSED_DURING:_14_growth_stages._|	c100233_g2_i3	Y6689_DICDI
AT2G26200.1_|_Symbols:_|_S-adenosyl-L-methionine-dependent_methyltransferases_superfamily_protein_|	c96851_g4_i9	METL6_RAT
AT2G26200.1_|_Symbols:_|_S-adenosyl-L-methionine-dependent_methyltransferases_superfamily_protein_|	c96851_g4_i13	AB140_YEAST
AT2G26200.1_|_Symbols:_|_S-adenosyl-L-methionine-dependent_methyltransferases_superfamily_protein_|	c96851_g4_i4	METL6_RAT
AT2G26200.1_|_Symbols:_|_S-adenosyl-L-methionine-dependent_methyltransferases_superfamily_protein_|	c96851_g4_i4	METL6_RAT
AT2G26560.1_|_Symbols:_PLP2,_PLA_IIA,_PLA2A_|_phospholipase_A_2A_|	c86825_g1_i1	PLP2_ARATH
AT2G26560.1_|_Symbols:_PLP2,_PLA_IIA,_PLA2A_|_phospholipase_A_2A_|	c86825_g1_i2	PLP2_ARATH
AT2G26560.1_|_Symbols:_PLP2,_PLA_IIA,_PLA2A_|_phospholipase_A_2A_|	c86825_g1_i3	PLP2_ARATH
AT2G26560.1_|_Symbols:_PLP2,_PLA_IIA,_PLA2A_|_phospholipase_A_2A_|	c96036_g2_i2	PLP2_ARATH
AT2G26560.1_|_Symbols:_PLP2,_PLA_IIA,_PLA2A_|_phospholipase_A_2A_|	c96036_g2_i1	PLP2_ARATH
AT2G26830.1_|_Symbols:_emb1187_|_Protein_kinase_superfamily_protein_|	c98377_g3_i4	EKI_ARATH
AT2G26830.1_|_Symbols:_emb1187_|_Protein_kinase_superfamily_protein_|	c98377_g3_i2	EKI_ARATH
AT2G27200.1_|_Symbols:_|_P-loop_containing_nucleoside_triphosphate_hydrolases_superfamily_protein_|	c94209_g3_i1	LSG1_YEAST
AT2G27690.1_|_Symbols:_CYP94C1_|_cytochrome_P450,_family_94,_subfamily_C,_polypeptide_1_|	c97288_g1_i1	C94C1_ARATH
AT2G27690.1_|_Symbols:_CYP94C1_|_cytochrome_P450,_family_94,_subfamily_C,_polypeptide_1_|	c97288_g1_i2	C94C1_ARATH
AT2G28360.1_|_Symbols:_|_SIT4_phosphatase-associated_family_protein_|	c99376_g3_i1	.
AT2G28360.1_|_Symbols:_|_SIT4_phosphatase-associated_family_protein_|	c97617_g2_i1	PP6R3_MOUSE
AT2G28360.1_|_Symbols:_|_SIT4_phosphatase-associated_family_protein_|	c97617_g2_i2	PP6R3_MOUSE
AT2G28840.1_|_Symbols:_XBAT31_|_XB3_ortholog_1_in_Arabidopsis_thaliana_|	c95247_g4_i1	XB31_ARATH
AT2G28840.1_|_Symbols:_XBAT31_|_XB3_ortholog_1_in_Arabidopsis_thaliana_|	c94798_g4_i1	XB31_ARATH
AT2G29650.1_|_Symbols:_ANTR1,_PHT4;1_|_phosphate_transporter_4;1_|	c94757_g1_i2	ANTR1_ARATH
AT2G29650.1_|_Symbols:_ANTR1,_PHT4;1_|_phosphate_transporter_4;1_|	c94757_g1_i1	ANTR1_ARATH
AT2G29650.1_|_Symbols:_ANTR1,_PHT4;1_|_phosphate_transporter_4;1_|	c91555_g2_i2	ANTR2_ARATH
AT2G30600.5_|_Symbols:_|_BTB/POZ_domain-containing_protein_|	c98010_g2_i7	Y2060_ARATH
AT2G30600.5_|_Symbols:_|_BTB/POZ_domain-containing_protein_|	c98010_g2_i5	Y2060_ARATH
AT2G30600.5_|_Symbols:_|_BTB/POZ_domain-containing_protein_|	c98010_g2_i4	.
AT2G30600.5_|_Symbols:_|_BTB/POZ_domain-containing_protein_|	c98010_g2_i3	Y2060_ARATH
AT2G30600.5_|_Symbols:_|_BTB/POZ_domain-containing_protein_|	c98010_g2_i6	.
AT2G31010.1_|_Symbols:_|_Protein_kinase_superfamily_protein_|	c88824_g2_i2	CTR1_ARATH
AT2G31010.1_|_Symbols:_|_Protein_kinase_superfamily_protein_|	c88824_g2_i1	CTR1_ARATH
AT2G31010.1_|_Symbols:_|_Protein_kinase_superfamily_protein_|	c88824_g2_i3	EDR1_ARATH
AT2G31955.1_|_Symbols:_CNX2_|_cofactor_of_nitrate_reductase_and_xanthine_dehydrogenase_2_|	c88339_g2_i1	CNX2_ARATH
AT2G32990.1_|_Symbols:_AtGH9B8,_GH9B8_|_glycosyl_hydrolase_9B8_|	c93523_g3_i1	GUN11_ARATH
AT2G32990.1_|_Symbols:_AtGH9B8,_GH9B8_|_glycosyl_hydrolase_9B8_|	c96794_g2_i1	GUN6_ARATH
AT2G32990.1_|_Symbols:_AtGH9B8,_GH9B8_|_glycosyl_hydrolase_9B8_|	c96794_g2_i2	GUN6_ARATH
AT2G34090.2_|_Symbols:_MEE18_|_maternal_effect_embryo_arrest_18_|	c94178_g1_i7	YNB1_YEAST
AT2G35710.1_|_Symbols:_|_Nucleotide-diphospho-sugar_transferases_superfamily_protein_|	c88140_g5_i2	GUX7_ARATH
AT2G35710.1_|_Symbols:_|_Nucleotide-diphospho-sugar_transferases_superfamily_protein_|	c88140_g4_i1	.
AT2G36390.1_|_Symbols:_SBE2.1,_BE3_|_starch_branching_enzyme_2.1_|	c92917_g1_i2	GLGB1_PEA
AT2G36390.1_|_Symbols:_SBE2.1,_BE3_|_starch_branching_enzyme_2.1_|	c92917_g1_i1	GLGB1_PEA
AT2G36390.1_|_Symbols:_SBE2.1,_BE3_|_starch_branching_enzyme_2.1_|	c64554_g1_i1	GLGB2_ARATH
AT2G36390.1_|_Symbols:_SBE2.1,_BE3_|_starch_branching_enzyme_2.1_|	c95468_g4_i2	GLGB2_PEA
AT2G36390.1_|_Symbols:_SBE2.1,_BE3_|_starch_branching_enzyme_2.1_|	c95468_g4_i3	GLGB2_PEA
AT2G36390.1_|_Symbols:_SBE2.1,_BE3_|_starch_branching_enzyme_2.1_|	c95468_g4_i1	Y5102_ARATH
AT2G36750.1_|_Symbols:_UGT73C1_|_UDP-glucosyl_transferase_73C1_|	c88918_g1_i2	U73C3_ARATH
AT2G36750.1_|_Symbols:_UGT73C1_|_UDP-glucosyl_transferase_73C1_|	c88918_g1_i1	U73C3_ARATH
AT2G37040.1_|_Symbols:_PAL1,_ATPAL1_|_PHE_ammonia_lyase_1_|	c92738_g1_i1	PALY_CAMSI
AT2G37040.1_|_Symbols:_PAL1,_ATPAL1_|_PHE_ammonia_lyase_1_|	c99533_g1_i1	PALY_CAMSI
AT2G37040.1_|_Symbols:_PAL1,_ATPAL1_|_PHE_ammonia_lyase_1_|	c99533_g1_i2	PALY_CAMSI
AT2G37040.1_|_Symbols:_PAL1,_ATPAL1_|_PHE_ammonia_lyase_1_|	c82096_g1_i1	PALY_CAMSI
AT2G37360.1_|_Symbols:_|_ABC-2_type_transporter_family_protein_|	c91053_g7_i1	AB1G_ARATH
AT2G37360.1_|_Symbols:_|_ABC-2_type_transporter_family_protein_|	c77259_g2_i1	AB20G_ARATH
AT2G37520.1_|_Symbols:_|_Acyl-CoA_N-acyltransferase_with_RING/FYVE/PHD-type_zinc_finger_domain_|	c96818_g1_i3	CHD4_MOUSE
AT2G37520.1_|_Symbols:_|_Acyl-CoA_N-acyltransferase_with_RING/FYVE/PHD-type_zinc_finger_domain_|	c96818_g1_i2	CHD4_MOUSE
AT2G37980.1_|_Symbols:_|_O-fucosyltransferase_family_protein_|	c95644_g1_i2	Y1491_ARATH
AT2G37980.1_|_Symbols:_|_O-fucosyltransferase_family_protein_|	c95644_g1_i4	Y1491_ARATH
AT2G37980.1_|_Symbols:_|_O-fucosyltransferase_family_protein_|	c88747_g1_i1	Y1491_ARATH
AT2G37980.1_|_Symbols:_|_O-fucosyltransferase_family_protein_|	c92821_g4_i4	Y1491_ARATH
AT2G37980.1_|_Symbols:_|_O-fucosyltransferase_family_protein_|	c89919_g2_i1	Y1491_ARATH
AT2G37980.1_|_Symbols:_|_O-fucosyltransferase_family_protein_|	c92821_g4_i1	.
AT2G38670.1_|_Symbols:_PECT1_|_phosphorylethanolamine_cytidylyltransferase_1_|	c84412_g1_i1	PECT1_ARATH
AT2G38670.1_|_Symbols:_PECT1_|_phosphorylethanolamine_cytidylyltransferase_1_|	c92539_g2_i1	PECT1_ARATH
AT2G38940.1_|_Symbols:_ATPT2,_PHT1;4_|_phosphate_transporter_1;4_|	c97441_g2_i2	PHT17_ARATH
AT2G38940.1_|_Symbols:_ATPT2,_PHT1;4_|_phosphate_transporter_1;4_|	c90638_g7_i1	PHT14_ARATH
AT2G38940.1_|_Symbols:_ATPT2,_PHT1;4_|_phosphate_transporter_1;4_|	c90638_g7_i2	PHT14_ARATH
AT2G38940.1_|_Symbols:_ATPT2,_PHT1;4_|_phosphate_transporter_1;4_|	c97441_g2_i3	PHT17_ARATH
AT2G38940.1_|_Symbols:_ATPT2,_PHT1;4_|_phosphate_transporter_1;4_|	c97441_g2_i1	PHT17_ARATH
AT2G39130.1_|_Symbols:_|_Transmembrane_amino_acid_transporter_family_protein_|	c93958_g2_i3	AVT1_YEAST
AT2G39130.1_|_Symbols:_|_Transmembrane_amino_acid_transporter_family_protein_|	c93958_g2_i4	AVT1_YEAST
AT2G39130.1_|_Symbols:_|_Transmembrane_amino_acid_transporter_family_protein_|	c93958_g2_i1	AVT1_YEAST
AT2G39800.1_|_Symbols:_P5CS1,_ATP5CS_|_delta1-pyrroline-5-carboxylate_synthase_1_|	c93536_g1_i2	P5CS_ACTDE
AT2G39800.1_|_Symbols:_P5CS1,_ATP5CS_|_delta1-pyrroline-5-carboxylate_synthase_1_|	c93536_g1_i1	P5CS_ACTDE
AT2G39800.1_|_Symbols:_P5CS1,_ATP5CS_|_delta1-pyrroline-5-carboxylate_synthase_1_|	c95941_g1_i1	P5CS_ACTDE
AT2G39980.1_|_Symbols:_|_HXXXD-type_acyl-transferase_family_protein_|	c92002_g4_i1	.
AT2G39980.1_|_Symbols:_|_HXXXD-type_acyl-transferase_family_protein_|	c92002_g4_i2	.
AT2G40140.1_|_Symbols:_CZF1,_ZFAR1,_SZF2,_ATSZF2_|_zinc_finger_(CCCH-type)_family_protein_|	c93330_g1_i1	C3H29_ARATH
AT2G40460.1_|_Symbols:_|_Major_facilitator_superfamily_protein_|	c86363_g1_i1	PTR30_ARATH
AT2G40460.1_|_Symbols:_|_Major_facilitator_superfamily_protein_|	c94378_g1_i1	.
AT2G41190.1_|_Symbols:_|_Transmembrane_amino_acid_transporter_family_protein_|	c78343_g1_i1	AVT1_YEAST
AT2G41210.1_|_Symbols:_PIP5K5_|_phosphatidylinositol-_4-phosphate_5-kinase_5_|	c96939_g1_i1	PI5K5_ARATH
AT2G41210.1_|_Symbols:_PIP5K5_|_phosphatidylinositol-_4-phosphate_5-kinase_5_|	c93644_g3_i2	PI5K2_ARATH
AT2G41210.1_|_Symbols:_PIP5K5_|_phosphatidylinositol-_4-phosphate_5-kinase_5_|	c93644_g3_i3	PI5K1_ARATH
AT2G41210.1_|_Symbols:_PIP5K5_|_phosphatidylinositol-_4-phosphate_5-kinase_5_|	c93644_g3_i1	PI5K1_ARATH
AT2G41210.1_|_Symbols:_PIP5K5_|_phosphatidylinositol-_4-phosphate_5-kinase_5_|	c95910_g1_i1	PI5K9_ARATH
AT2G41210.1_|_Symbols:_PIP5K5_|_phosphatidylinositol-_4-phosphate_5-kinase_5_|	c87071_g2_i1	PI5K6_ARATH
AT2G41640.1_|_Symbols:_|_Glycosyltransferase_family_61_protein_|	c94533_g4_i1	EOGT_BOVIN
AT2G41900.1_|_Symbols:_|_CCCH-type_zinc_finger_protein_with_ARM_repeat_domain_|	c96024_g1_i1	C3H30_ARATH
AT2G41900.1_|_Symbols:_|_CCCH-type_zinc_finger_protein_with_ARM_repeat_domain_|	c96024_g1_i2	C3H30_ARATH
AT2G41900.1_|_Symbols:_|_CCCH-type_zinc_finger_protein_with_ARM_repeat_domain_|	c99310_g1_i1	C3H30_ARATH
AT2G42520.1_|_Symbols:_|_P-loop_containing_nucleoside_triphosphate_hydrolases_superfamily_protein_|	c98601_g1_i2	RH37_ARATH
AT2G42520.1_|_Symbols:_|_P-loop_containing_nucleoside_triphosphate_hydrolases_superfamily_protein_|	c98601_g1_i1	.
AT2G42520.1_|_Symbols:_|_P-loop_containing_nucleoside_triphosphate_hydrolases_superfamily_protein_|	c98601_g1_i3	RH37_ARATH
AT2G42520.1_|_Symbols:_|_P-loop_containing_nucleoside_triphosphate_hydrolases_superfamily_protein_|	c90260_g2_i1	RH37_ORYSJ
AT2G43020.1_|_Symbols:_ATPAO2,_PAO2_|_polyamine_oxidase_2_|	c96822_g1_i1	.
AT2G43020.1_|_Symbols:_ATPAO2,_PAO2_|_polyamine_oxidase_2_|	c89277_g1_i1	.
AT2G43020.1_|_Symbols:_ATPAO2,_PAO2_|_polyamine_oxidase_2_|	c89277_g1_i2	PAO4_ARATH
AT2G43020.1_|_Symbols:_ATPAO2,_PAO2_|_polyamine_oxidase_2_|	c89277_g1_i4	.
AT2G43500.1_|_Symbols:_|_Plant_regulator_RWP-RK_family_protein_|	c99387_g2_i1	NLP8_ARATH
AT2G46620.1_|_Symbols:_|_P-loop_containing_nucleoside_triphosphate_hydrolases_superfamily_protein_|	c97025_g3_i1	BCS1_SCHPO
AT2G46620.1_|_Symbols:_|_P-loop_containing_nucleoside_triphosphate_hydrolases_superfamily_protein_|	c89649_g2_i1	BCS1_SCHPO
AT2G46620.1_|_Symbols:_|_P-loop_containing_nucleoside_triphosphate_hydrolases_superfamily_protein_|	c97025_g3_i4	.
AT2G47180.1_|_Symbols:_AtGolS1,_GolS1_|_galactinol_synthase_1_|	c87114_g1_i1	GOLS2_SOLLC
AT2G47990.1_|_Symbols:_SWA1,_EDA13,_EDA19_|_transducin_family_protein_/_WD-40_repeat_family_protein_|	c88962_g1_i1	.
AT3G01060.1_|_Symbols:_|_unknown_protein;_Has_640_Blast_hits_to_638_proteins_in_201_species:_Archae_-_0;_Bacteria_-_293;_Metazoa_-_0;_Fungi_-_71;_Plants_-_72;_Viruses_-_0;_Other_Eukaryotes_-_204_(source:_NCBI_BLink)._|	c90034_g2_i3	.
AT3G01060.1_|_Symbols:_|_unknown_protein;_Has_640_Blast_hits_to_638_proteins_in_201_species:_Archae_-_0;_Bacteria_-_293;_Metazoa_-_0;_Fungi_-_71;_Plants_-_72;_Viruses_-_0;_Other_Eukaryotes_-_204_(source:_NCBI_BLink)._|	c90034_g2_i1	.
AT3G01060.1_|_Symbols:_|_unknown_protein;_Has_640_Blast_hits_to_638_proteins_in_201_species:_Archae_-_0;_Bacteria_-_293;_Metazoa_-_0;_Fungi_-_71;_Plants_-_72;_Viruses_-_0;_Other_Eukaryotes_-_204_(source:_NCBI_BLink)._|	c90034_g2_i4	.
AT3G01310.1_|_Symbols:_|_Phosphoglycerate_mutase-like_family_protein_|	c94662_g2_i4	VIP1_HUMAN
AT3G01310.1_|_Symbols:_|_Phosphoglycerate_mutase-like_family_protein_|	c94662_g2_i3	VIP1_HUMAN
AT3G01310.1_|_Symbols:_|_Phosphoglycerate_mutase-like_family_protein_|	c94662_g2_i9	VIP1_BOVIN
AT3G01310.1_|_Symbols:_|_Phosphoglycerate_mutase-like_family_protein_|	c94662_g2_i8	VIP1_BOVIN
AT3G01310.1_|_Symbols:_|_Phosphoglycerate_mutase-like_family_protein_|	c94662_g2_i6	VIP1_BOVIN
AT3G01310.1_|_Symbols:_|_Phosphoglycerate_mutase-like_family_protein_|	c94662_g2_i7	VIP1_BOVIN
AT3G01310.1_|_Symbols:_|_Phosphoglycerate_mutase-like_family_protein_|	c94662_g2_i5	VIP1_DROME
AT3G01310.1_|_Symbols:_|_Phosphoglycerate_mutase-like_family_protein_|	c94662_g2_i1	VIP1_RAT
AT3G01650.1_|_Symbols:_RGLG1_|_RING_domain_ligase1_|	c94653_g1_i4	RGLG2_ARATH
AT3G01650.1_|_Symbols:_RGLG1_|_RING_domain_ligase1_|	c94653_g1_i1	RGLG2_ARATH
AT3G01650.1_|_Symbols:_RGLG1_|_RING_domain_ligase1_|	c94653_g1_i8	RGLG2_ARATH
AT3G01650.1_|_Symbols:_RGLG1_|_RING_domain_ligase1_|	c94653_g1_i3	RGLG2_ARATH
AT3G01650.1_|_Symbols:_RGLG1_|_RING_domain_ligase1_|	c93907_g5_i5	RGLG2_ARATH
AT3G02230.1_|_Symbols:_RGP1,_ATRGP1_|_reversibly_glycosylated_polypeptide_1_|	c88535_g3_i1	RGP1_ORYSJ
AT3G02230.1_|_Symbols:_RGP1,_ATRGP1_|_reversibly_glycosylated_polypeptide_1_|	c88535_g2_i1	RGP1_ORYSJ
AT3G02230.1_|_Symbols:_RGP1,_ATRGP1_|_reversibly_glycosylated_polypeptide_1_|	c88535_g2_i2	UPTG2_SOLTU
AT3G02250.1_|_Symbols:_|_O-fucosyltransferase_family_protein_|	c91534_g1_i1	.
AT3G02250.1_|_Symbols:_|_O-fucosyltransferase_family_protein_|	c93790_g2_i1	Y1491_ARATH
AT3G02250.1_|_Symbols:_|_O-fucosyltransferase_family_protein_|	c93790_g2_i2	Y1491_ARATH
AT3G02250.1_|_Symbols:_|_O-fucosyltransferase_family_protein_|	c95590_g2_i1	Y1491_ARATH
AT3G02250.1_|_Symbols:_|_O-fucosyltransferase_family_protein_|	c91534_g1_i2	Y1491_ARATH
AT3G02250.1_|_Symbols:_|_O-fucosyltransferase_family_protein_|	c91534_g1_i2	Y1491_ARATH
AT3G03060.1_|_Symbols:_|_P-loop_containing_nucleoside_triphosphate_hydrolases_superfamily_protein_|	c94569_g6_i5	ATAD3_XENTR
AT3G03060.1_|_Symbols:_|_P-loop_containing_nucleoside_triphosphate_hydrolases_superfamily_protein_|	c94569_g6_i2	ATAD3_XENTR
AT3G03060.1_|_Symbols:_|_P-loop_containing_nucleoside_triphosphate_hydrolases_superfamily_protein_|	c96126_g2_i3	ATAD3_XENTR
AT3G03060.1_|_Symbols:_|_P-loop_containing_nucleoside_triphosphate_hydrolases_superfamily_protein_|	c94569_g6_i4	ATAD3_XENTR
AT3G03060.1_|_Symbols:_|_P-loop_containing_nucleoside_triphosphate_hydrolases_superfamily_protein_|	c94569_g6_i3	ATAD3_XENTR
AT3G04010.1_|_Symbols:_|_O-Glycosyl_hydrolases_family_17_protein_|	c99339_g4_i5	E138_ARATH
AT3G04010.1_|_Symbols:_|_O-Glycosyl_hydrolases_family_17_protein_|	c99339_g4_i3	E138_ARATH
AT3G04010.1_|_Symbols:_|_O-Glycosyl_hydrolases_family_17_protein_|	c99339_g4_i1	E138_ARATH
AT3G04010.1_|_Symbols:_|_O-Glycosyl_hydrolases_family_17_protein_|	c92074_g3_i1	E138_ARATH
AT3G04910.1_|_Symbols:_WNK1,_ZIK4,_ATWNK1_|_with_no_lysine_(K)_kinase_1_|	c93375_g3_i2	WNK1_ARATH
AT3G04910.1_|_Symbols:_WNK1,_ZIK4,_ATWNK1_|_with_no_lysine_(K)_kinase_1_|	c93375_g3_i1	WNK1_ARATH
AT3G05120.1_|_Symbols:_ATGID1A,_GID1A_|_alpha/beta-Hydrolases_superfamily_protein_|	c97376_g2_i1	GID1C_ARATH
AT3G05120.1_|_Symbols:_ATGID1A,_GID1A_|_alpha/beta-Hydrolases_superfamily_protein_|	c97376_g2_i2	GID1C_ARATH
AT3G05580.1_|_Symbols:_|_Calcineurin-like_metallo-phosphoesterase_superfamily_protein_|	c86507_g1_i2	PP18_ARATH
AT3G05580.1_|_Symbols:_|_Calcineurin-like_metallo-phosphoesterase_superfamily_protein_|	c86507_g1_i1	PP19_ARATH
AT3G05630.1_|_Symbols:_PLDP2,_PDLZ2,_PLDZETA2_|_phospholipase_D_P2_|	c99144_g1_i5	PLDP1_ARATH
AT3G05630.1_|_Symbols:_PLDP2,_PDLZ2,_PLDZETA2_|_phospholipase_D_P2_|	c99144_g1_i2	PLDP1_ARATH
AT3G05630.1_|_Symbols:_PLDP2,_PDLZ2,_PLDZETA2_|_phospholipase_D_P2_|	c94468_g1_i2	PLDP1_ARATH
AT3G05640.1_|_Symbols:_|_Protein_phosphatase_2C_family_protein_|	c90210_g7_i1	P2C34_ARATH
AT3G05640.1_|_Symbols:_|_Protein_phosphatase_2C_family_protein_|	c90210_g7_i2	P2C34_ARATH
AT3G06500.1_|_Symbols:_|_Plant_neutral_invertase_family_protein_|	c94823_g4_i1	INVA_ARATH
AT3G06500.1_|_Symbols:_|_Plant_neutral_invertase_family_protein_|	c90284_g1_i2	INVE_ARATH
AT3G06500.1_|_Symbols:_|_Plant_neutral_invertase_family_protein_|	c90284_g1_i1	INVE_ARATH
AT3G06500.1_|_Symbols:_|_Plant_neutral_invertase_family_protein_|	c83827_g1_i1	CINV2_ARATH
AT3G06500.1_|_Symbols:_|_Plant_neutral_invertase_family_protein_|	c95599_g7_i5	INVB_ARATH
AT3G06530.2_|_Symbols:_|_ARM_repeat_superfamily_protein_|	c99831_g3_i4	HEAT1_ARATH
AT3G06530.2_|_Symbols:_|_ARM_repeat_superfamily_protein_|	c99831_g3_i4	HEAT1_ARATH
AT3G06530.2_|_Symbols:_|_ARM_repeat_superfamily_protein_|	c99831_g3_i3	HEAT1_ARATH
AT3G06530.2_|_Symbols:_|_ARM_repeat_superfamily_protein_|	c99831_g3_i1	HEAT1_ARATH
AT3G06530.2_|_Symbols:_|_ARM_repeat_superfamily_protein_|	c99831_g3_i1	HEAT1_ARATH
AT3G06530.2_|_Symbols:_|_ARM_repeat_superfamily_protein_|	c99831_g3_i2	HEAT1_ARATH
AT3G06620.1_|_Symbols:_|_PAS_domain-containing_protein_tyrosine_kinase_family_protein_|	c99333_g4_i1	EDR1_ARATH
AT3G07050.1_|_Symbols:_|_GTP-binding_family_protein_|	c82211_g1_i1	NSN1_ARATH
AT3G07050.1_|_Symbols:_|_GTP-binding_family_protein_|	c82211_g1_i2	NSN1_ARATH
AT3G07360.1_|_Symbols:_PUB9,_ATPUB9_|_plant_U-box_9_|	c94978_g2_i1	PUB9_ARATH
AT3G07360.1_|_Symbols:_PUB9,_ATPUB9_|_plant_U-box_9_|	c86016_g1_i2	PUB9_ARATH
AT3G08720.1_|_Symbols:_ATPK19,_ATS6K2,_S6K2,_ATPK2_|_serine/threonine_protein_kinase_2_|	c97880_g1_i3	KPK2_ARATH
AT3G08760.1_|_Symbols:_ATSIK_|_Protein_kinase_superfamily_protein_|	c84298_g1_i2	Y5158_ARATH
AT3G08760.1_|_Symbols:_ATSIK_|_Protein_kinase_superfamily_protein_|	c84298_g1_i5	Y5158_ARATH
AT3G08760.1_|_Symbols:_ATSIK_|_Protein_kinase_superfamily_protein_|	c84298_g1_i3	Y5158_ARATH
AT3G09350.1_|_Symbols:_Fes1A_|_Fes1A_|	c92953_g1_i2	FES1_PHANO
AT3G09350.1_|_Symbols:_Fes1A_|_Fes1A_|	c92953_g1_i1	FES1_PHANO
AT3G09440.1_|_Symbols:_|_Heat_shock_protein_70_(Hsp_70)_family_protein_|	c94023_g2_i1	HSP7C_PETHY
AT3G09440.1_|_Symbols:_|_Heat_shock_protein_70_(Hsp_70)_family_protein_|	c86188_g4_i1	HSP7C_PETHY
AT3G09440.1_|_Symbols:_|_Heat_shock_protein_70_(Hsp_70)_family_protein_|	c95882_g2_i1	HSP7C_PETHY
AT3G09440.1_|_Symbols:_|_Heat_shock_protein_70_(Hsp_70)_family_protein_|	c92126_g2_i1	HSP7C_PETHY
AT3G09440.1_|_Symbols:_|_Heat_shock_protein_70_(Hsp_70)_family_protein_|	c96683_g4_i2	BIP5_TOBAC
AT3G09440.1_|_Symbols:_|_Heat_shock_protein_70_(Hsp_70)_family_protein_|	c96683_g4_i6	BIP5_TOBAC
AT3G09440.1_|_Symbols:_|_Heat_shock_protein_70_(Hsp_70)_family_protein_|	c96683_g4_i5	BIP5_TOBAC
AT3G09440.1_|_Symbols:_|_Heat_shock_protein_70_(Hsp_70)_family_protein_|	c96683_g4_i1	BIP5_TOBAC
AT3G09440.1_|_Symbols:_|_Heat_shock_protein_70_(Hsp_70)_family_protein_|	c96683_g4_i4	BIP4_TOBAC
AT3G09440.1_|_Symbols:_|_Heat_shock_protein_70_(Hsp_70)_family_protein_|	c96683_g4_i3	BIP5_TOBAC
AT3G09440.1_|_Symbols:_|_Heat_shock_protein_70_(Hsp_70)_family_protein_|	c94023_g1_i1	HSP72_SOLLC
AT3G09440.1_|_Symbols:_|_Heat_shock_protein_70_(Hsp_70)_family_protein_|	c86188_g3_i1	HSP72_SOLLC
AT3G09440.1_|_Symbols:_|_Heat_shock_protein_70_(Hsp_70)_family_protein_|	c88426_g1_i1	BIP5_TOBAC
AT3G09440.1_|_Symbols:_|_Heat_shock_protein_70_(Hsp_70)_family_protein_|	c88426_g1_i2	BIP5_TOBAC
AT3G09440.1_|_Symbols:_|_Heat_shock_protein_70_(Hsp_70)_family_protein_|	c99986_g1_i7	HSP7C_PETHY
AT3G09440.1_|_Symbols:_|_Heat_shock_protein_70_(Hsp_70)_family_protein_|	c99986_g1_i6	HSP7C_PETHY
AT3G09440.1_|_Symbols:_|_Heat_shock_protein_70_(Hsp_70)_family_protein_|	c62601_g1_i1	HSP70_SOYBN
AT3G09440.1_|_Symbols:_|_Heat_shock_protein_70_(Hsp_70)_family_protein_|	c90957_g1_i2	HSP70_DAUCA
AT3G09520.1_|_Symbols:_ATEXO70H4,_EXO70H4_|_exocyst_subunit_exo70_family_protein_H4_|	c96667_g1_i1	E70A1_ARATH
AT3G10410.1_|_Symbols:_SCPL49,_CPY_|_SERINE_CARBOXYPEPTIDASE-LIKE_49_|	c88264_g1_i2	SCP49_ARATH
AT3G10410.1_|_Symbols:_SCPL49,_CPY_|_SERINE_CARBOXYPEPTIDASE-LIKE_49_|	c78180_g1_i2	CBP3_HORVU
AT3G10410.1_|_Symbols:_SCPL49,_CPY_|_SERINE_CARBOXYPEPTIDASE-LIKE_49_|	c92865_g3_i2	SCP48_ARATH
AT3G10410.1_|_Symbols:_SCPL49,_CPY_|_SERINE_CARBOXYPEPTIDASE-LIKE_49_|	c92865_g3_i1	CBPX_PEA
AT3G10410.1_|_Symbols:_SCPL49,_CPY_|_SERINE_CARBOXYPEPTIDASE-LIKE_49_|	c88264_g1_i1	.
AT3G10410.1_|_Symbols:_SCPL49,_CPY_|_SERINE_CARBOXYPEPTIDASE-LIKE_49_|	c88264_g1_i1	.
AT3G10530.1_|_Symbols:_|_Transducin/WD40_repeat-like_superfamily_protein_|	c98015_g1_i2	UTP7_SCHPO
AT3G10530.1_|_Symbols:_|_Transducin/WD40_repeat-like_superfamily_protein_|	c98015_g1_i1	UTP7_SCHPO
AT3G10530.1_|_Symbols:_|_Transducin/WD40_repeat-like_superfamily_protein_|	c98015_g1_i3	UTP7_SCHPO
AT3G11670.1_|_Symbols:_DGD1_|_UDP-Glycosyltransferase_superfamily_protein_|	c96544_g3_i3	DGDG1_LOTJA
AT3G11670.1_|_Symbols:_DGD1_|_UDP-Glycosyltransferase_superfamily_protein_|	c96544_g3_i1	DGDG1_LOTJA
AT3G11670.1_|_Symbols:_DGD1_|_UDP-Glycosyltransferase_superfamily_protein_|	c96544_g3_i2	DGDG1_LOTJA
AT3G11670.1_|_Symbols:_DGD1_|_UDP-Glycosyltransferase_superfamily_protein_|	c86787_g3_i3	DGDG2_LOTJA
AT3G11670.1_|_Symbols:_DGD1_|_UDP-Glycosyltransferase_superfamily_protein_|	c86787_g3_i1	DGDG2_LOTJA
AT3G11670.1_|_Symbols:_DGD1_|_UDP-Glycosyltransferase_superfamily_protein_|	c86787_g3_i2	DGDG2_LOTJA
AT3G12270.1_|_Symbols:_ATPRMT3,_PRMT3_|_protein_arginine_methyltransferase_3_|	c97850_g1_i2	ANM3_ARATH
AT3G12580.1_|_Symbols:_HSP70,_ATHSP70_|_heat_shock_protein_70_|	c94023_g2_i1	HSP7C_PETHY
AT3G12580.1_|_Symbols:_HSP70,_ATHSP70_|_heat_shock_protein_70_|	c86188_g4_i1	HSP7C_PETHY
AT3G12580.1_|_Symbols:_HSP70,_ATHSP70_|_heat_shock_protein_70_|	c95882_g2_i1	HSP7C_PETHY
AT3G12580.1_|_Symbols:_HSP70,_ATHSP70_|_heat_shock_protein_70_|	c92126_g2_i1	HSP7C_PETHY
AT3G12580.1_|_Symbols:_HSP70,_ATHSP70_|_heat_shock_protein_70_|	c96683_g4_i2	BIP5_TOBAC
AT3G12580.1_|_Symbols:_HSP70,_ATHSP70_|_heat_shock_protein_70_|	c96683_g4_i4	BIP4_TOBAC
AT3G12580.1_|_Symbols:_HSP70,_ATHSP70_|_heat_shock_protein_70_|	c96683_g4_i6	BIP5_TOBAC
AT3G12580.1_|_Symbols:_HSP70,_ATHSP70_|_heat_shock_protein_70_|	c96683_g4_i3	BIP5_TOBAC
AT3G12580.1_|_Symbols:_HSP70,_ATHSP70_|_heat_shock_protein_70_|	c96683_g4_i5	BIP5_TOBAC
AT3G12580.1_|_Symbols:_HSP70,_ATHSP70_|_heat_shock_protein_70_|	c96683_g4_i1	BIP5_TOBAC
AT3G12580.1_|_Symbols:_HSP70,_ATHSP70_|_heat_shock_protein_70_|	c94023_g1_i1	HSP72_SOLLC
AT3G12580.1_|_Symbols:_HSP70,_ATHSP70_|_heat_shock_protein_70_|	c86188_g3_i1	HSP72_SOLLC
AT3G12580.1_|_Symbols:_HSP70,_ATHSP70_|_heat_shock_protein_70_|	c88426_g1_i1	BIP5_TOBAC
AT3G12580.1_|_Symbols:_HSP70,_ATHSP70_|_heat_shock_protein_70_|	c88426_g1_i2	BIP5_TOBAC
AT3G12580.1_|_Symbols:_HSP70,_ATHSP70_|_heat_shock_protein_70_|	c99986_g1_i7	HSP7C_PETHY
AT3G12580.1_|_Symbols:_HSP70,_ATHSP70_|_heat_shock_protein_70_|	c99986_g1_i6	HSP7C_PETHY
AT3G12580.1_|_Symbols:_HSP70,_ATHSP70_|_heat_shock_protein_70_|	c62601_g1_i1	HSP70_SOYBN
AT3G12580.1_|_Symbols:_HSP70,_ATHSP70_|_heat_shock_protein_70_|	c90957_g1_i2	HSP70_DAUCA
AT3G13330.1_|_Symbols:_PA200_|_proteasome_activating_protein_200_|	c94577_g1_i2	PSME4_ARATH
AT3G13330.1_|_Symbols:_PA200_|_proteasome_activating_protein_200_|	c94577_g1_i1	PSME4_ARATH
AT3G13330.1_|_Symbols:_PA200_|_proteasome_activating_protein_200_|	c94577_g1_i3	PSME4_ARATH
AT3G13330.1_|_Symbols:_PA200_|_proteasome_activating_protein_200_|	c94577_g1_i4	PSME4_ARATH
AT3G13380.1_|_Symbols:_BRL3_|_BRI1-like_3_|	c91204_g1_i1	BRL1_ARATH
AT3G13380.1_|_Symbols:_BRL3_|_BRI1-like_3_|	c99935_g3_i1	.
AT3G13380.1_|_Symbols:_BRL3_|_BRI1-like_3_|	c96216_g1_i1	BRL2_ARATH
AT3G14050.1_|_Symbols:_RSH2,_AT-RSH2,_ATRSH2_|_RELA/SPOT_homolog_2_|	c98776_g2_i2	RSH3C_ARATH
AT3G14050.1_|_Symbols:_RSH2,_AT-RSH2,_ATRSH2_|_RELA/SPOT_homolog_2_|	c98776_g2_i2	RSH3C_ARATH
AT3G14050.1_|_Symbols:_RSH2,_AT-RSH2,_ATRSH2_|_RELA/SPOT_homolog_2_|	c96920_g4_i1	RSH2C_ARATH
AT3G14440.1_|_Symbols:_NCED3,_ATNCED3,_STO1,_SIS7_|_nine-cis-epoxycarotenoid_dioxygenase_3_|	c99178_g3_i1	NCED1_PHAVU
AT3G14440.1_|_Symbols:_NCED3,_ATNCED3,_STO1,_SIS7_|_nine-cis-epoxycarotenoid_dioxygenase_3_|	c93622_g2_i1	NCED1_PHAVU
AT3G16560.1_|_Symbols:_|_Protein_phosphatase_2C_family_protein_|	c84057_g1_i1	P2C40_ARATH
AT3G16810.1_|_Symbols:_APUM24,_PUM24_|_pumilio_24_|	c89562_g4_i1	PUM24_ARATH
AT3G16860.1_|_Symbols:_COBL8_|_COBRA-like_protein_8_precursor_|	c96542_g1_i1	COBL7_ARATH
AT3G16860.1_|_Symbols:_COBL8_|_COBRA-like_protein_8_precursor_|	c83903_g2_i1	CBL10_ARATH
AT3G18440.1_|_Symbols:_AtALMT9,_ALMT9_|_aluminum-activated_malate_transporter_9_|	c93812_g4_i2	ALMT9_ARATH
AT3G18440.1_|_Symbols:_AtALMT9,_ALMT9_|_aluminum-activated_malate_transporter_9_|	c90181_g1_i1	ALMT4_ARATH
AT3G18440.1_|_Symbols:_AtALMT9,_ALMT9_|_aluminum-activated_malate_transporter_9_|	c95907_g1_i1	ALMT4_ARATH
AT3G18440.1_|_Symbols:_AtALMT9,_ALMT9_|_aluminum-activated_malate_transporter_9_|	c95907_g1_i2	ALMT4_ARATH
AT3G18600.1_|_Symbols:_|_P-loop_containing_nucleoside_triphosphate_hydrolases_superfamily_protein_|	c93941_g1_i1	RH27_ORYSJ
AT3G18600.1_|_Symbols:_|_P-loop_containing_nucleoside_triphosphate_hydrolases_superfamily_protein_|	c80715_g1_i1	RH27_ORYSJ
AT3G18830.1_|_Symbols:_ATPLT5,_PMT5,_ATPMT5_|_polyol/monosaccharide_transporter_5_|	c95868_g1_i1	PLT5_ARATH
AT3G18830.1_|_Symbols:_ATPLT5,_PMT5,_ATPMT5_|_polyol/monosaccharide_transporter_5_|	c95868_g1_i2	PLT5_ARATH
AT3G18830.1_|_Symbols:_ATPLT5,_PMT5,_ATPMT5_|_polyol/monosaccharide_transporter_5_|	c86175_g1_i1	.
AT3G18830.1_|_Symbols:_ATPLT5,_PMT5,_ATPMT5_|_polyol/monosaccharide_transporter_5_|	c88854_g1_i2	PLT5_ARATH
AT3G18830.1_|_Symbols:_ATPLT5,_PMT5,_ATPMT5_|_polyol/monosaccharide_transporter_5_|	c94186_g3_i9	PLT6_ARATH
AT3G18830.1_|_Symbols:_ATPLT5,_PMT5,_ATPMT5_|_polyol/monosaccharide_transporter_5_|	c70838_g1_i1	PLT5_ARATH
AT3G19270.1_|_Symbols:_CYP707A4_|_cytochrome_P450,_family_707,_subfamily_A,_polypeptide_4_|	c80869_g4_i1	ABAH4_ARATH
AT3G19270.1_|_Symbols:_CYP707A4_|_cytochrome_P450,_family_707,_subfamily_A,_polypeptide_4_|	c80869_g3_i6	ABAH4_ARATH
AT3G19270.1_|_Symbols:_CYP707A4_|_cytochrome_P450,_family_707,_subfamily_A,_polypeptide_4_|	c83950_g1_i1	.
AT3G19270.1_|_Symbols:_CYP707A4_|_cytochrome_P450,_family_707,_subfamily_A,_polypeptide_4_|	c80869_g4_i2	ABAH4_ARATH
AT3G19270.1_|_Symbols:_CYP707A4_|_cytochrome_P450,_family_707,_subfamily_A,_polypeptide_4_|	c83950_g1_i2	ABAH4_ARATH
AT3G19270.1_|_Symbols:_CYP707A4_|_cytochrome_P450,_family_707,_subfamily_A,_polypeptide_4_|	c88313_g2_i1	ABAH1_ARATH
AT3G19270.1_|_Symbols:_CYP707A4_|_cytochrome_P450,_family_707,_subfamily_A,_polypeptide_4_|	c80869_g3_i3	ABAH3_ORYSJ
AT3G19270.1_|_Symbols:_CYP707A4_|_cytochrome_P450,_family_707,_subfamily_A,_polypeptide_4_|	c80869_g3_i3	ABAH3_ORYSJ
AT3G19270.1_|_Symbols:_CYP707A4_|_cytochrome_P450,_family_707,_subfamily_A,_polypeptide_4_|	c88313_g1_i1	ABAH1_ARATH
AT3G19270.1_|_Symbols:_CYP707A4_|_cytochrome_P450,_family_707,_subfamily_A,_polypeptide_4_|	c84314_g2_i1	ABAH2_ARATH
AT3G19960.2_|_Symbols:_ATM1_|_myosin_1_|	c96382_g1_i1	MYO1_ARATH
AT3G19960.2_|_Symbols:_ATM1_|_myosin_1_|	c84278_g4_i1	MYO2_ARATH
AT3G19960.2_|_Symbols:_ATM1_|_myosin_1_|	c84278_g4_i2	MYO2_ARATH
AT3G19960.2_|_Symbols:_ATM1_|_myosin_1_|	c59884_g1_i1	MYO1_ARATH
AT3G20500.1_|_Symbols:_ATPAP18,_PAP18_|_purple_acid_phosphatase_18_|	c90434_g2_i1	PPA18_ARATH
AT3G21540.1_|_Symbols:_|_transducin_family_protein_/_WD-40_repeat_family_protein_|	c98686_g1_i1	WDR3_HUMAN
AT3G22910.1_|_Symbols:_|_ATPase_E1-E2_type_family_protein_/_haloacid_dehalogenase-like_hydrolase_family_protein_|	c99736_g1_i1	ACA13_ARATH
AT3G22910.1_|_Symbols:_|_ATPase_E1-E2_type_family_protein_/_haloacid_dehalogenase-like_hydrolase_family_protein_|	c92211_g1_i1	ACA12_ARATH
AT3G22910.1_|_Symbols:_|_ATPase_E1-E2_type_family_protein_/_haloacid_dehalogenase-like_hydrolase_family_protein_|	c99164_g2_i2	ACA8_ARATH
AT3G22910.1_|_Symbols:_|_ATPase_E1-E2_type_family_protein_/_haloacid_dehalogenase-like_hydrolase_family_protein_|	c99164_g2_i4	ACA10_ARATH
AT3G22910.1_|_Symbols:_|_ATPase_E1-E2_type_family_protein_/_haloacid_dehalogenase-like_hydrolase_family_protein_|	c99164_g2_i1	ACA8_ARATH
AT3G22910.1_|_Symbols:_|_ATPase_E1-E2_type_family_protein_/_haloacid_dehalogenase-like_hydrolase_family_protein_|	c99164_g2_i3	ACA8_ARATH
AT3G22910.1_|_Symbols:_|_ATPase_E1-E2_type_family_protein_/_haloacid_dehalogenase-like_hydrolase_family_protein_|	c99164_g2_i5	ACA8_ARATH
AT3G22910.1_|_Symbols:_|_ATPase_E1-E2_type_family_protein_/_haloacid_dehalogenase-like_hydrolase_family_protein_|	c99164_g2_i5	ACA8_ARATH
AT3G22910.1_|_Symbols:_|_ATPase_E1-E2_type_family_protein_/_haloacid_dehalogenase-like_hydrolase_family_protein_|	c98415_g3_i1	ACA11_ARATH
AT3G22910.1_|_Symbols:_|_ATPase_E1-E2_type_family_protein_/_haloacid_dehalogenase-like_hydrolase_family_protein_|	c93968_g1_i3	ACA2_ARATH
AT3G22910.1_|_Symbols:_|_ATPase_E1-E2_type_family_protein_/_haloacid_dehalogenase-like_hydrolase_family_protein_|	c93968_g1_i1	ACA2_ARATH
AT3G22910.1_|_Symbols:_|_ATPase_E1-E2_type_family_protein_/_haloacid_dehalogenase-like_hydrolase_family_protein_|	c93968_g1_i4	ACA2_ARATH
AT3G22910.1_|_Symbols:_|_ATPase_E1-E2_type_family_protein_/_haloacid_dehalogenase-like_hydrolase_family_protein_|	c93968_g1_i5	ACA2_ARATH
AT3G22910.1_|_Symbols:_|_ATPase_E1-E2_type_family_protein_/_haloacid_dehalogenase-like_hydrolase_family_protein_|	c82296_g1_i1	ACA9_ARATH
AT3G22910.1_|_Symbols:_|_ATPase_E1-E2_type_family_protein_/_haloacid_dehalogenase-like_hydrolase_family_protein_|	c82296_g1_i3	ACA9_ARATH
AT3G22910.1_|_Symbols:_|_ATPase_E1-E2_type_family_protein_/_haloacid_dehalogenase-like_hydrolase_family_protein_|	c82296_g1_i2	ACA9_ARATH
AT3G22910.1_|_Symbols:_|_ATPase_E1-E2_type_family_protein_/_haloacid_dehalogenase-like_hydrolase_family_protein_|	c93968_g1_i2	ACA2_ARATH
AT3G24840.1_|_Symbols:_|_Sec14p-like_phosphatidylinositol_transfer_family_protein_|	c89600_g5_i1	SFH9_ARATH
AT3G24840.1_|_Symbols:_|_Sec14p-like_phosphatidylinositol_transfer_family_protein_|	c89600_g5_i2	SFH9_ARATH
AT3G27170.1_|_Symbols:_CLC-B,_ATCLC-B_|_chloride_channel_B_|	c87271_g1_i2	CLCG_ARATH
AT3G27170.1_|_Symbols:_CLC-B,_ATCLC-B_|_chloride_channel_B_|	c97068_g3_i2	CLCC_ARATH
AT3G27170.1_|_Symbols:_CLC-B,_ATCLC-B_|_chloride_channel_B_|	c97068_g3_i15	CLCC_ARATH
AT3G27170.1_|_Symbols:_CLC-B,_ATCLC-B_|_chloride_channel_B_|	c97068_g3_i5	CLCC_ARATH
AT3G27170.1_|_Symbols:_CLC-B,_ATCLC-B_|_chloride_channel_B_|	c97068_g3_i9	CLCC_ARATH
AT3G27170.1_|_Symbols:_CLC-B,_ATCLC-B_|_chloride_channel_B_|	c97068_g3_i12	CLCC_ARATH
AT3G27170.1_|_Symbols:_CLC-B,_ATCLC-B_|_chloride_channel_B_|	c97068_g3_i7	CLCC_ARATH
AT3G27170.1_|_Symbols:_CLC-B,_ATCLC-B_|_chloride_channel_B_|	c97068_g3_i17	CLCC_ARATH
AT3G27170.1_|_Symbols:_CLC-B,_ATCLC-B_|_chloride_channel_B_|	c97068_g3_i10	CLCC_ARATH
AT3G27170.1_|_Symbols:_CLC-B,_ATCLC-B_|_chloride_channel_B_|	c97068_g3_i4	CLCC_ARATH
AT3G27170.1_|_Symbols:_CLC-B,_ATCLC-B_|_chloride_channel_B_|	c97068_g3_i3	CLCC_ARATH
AT3G27170.1_|_Symbols:_CLC-B,_ATCLC-B_|_chloride_channel_B_|	c97068_g3_i8	CLCC_ARATH
AT3G27170.1_|_Symbols:_CLC-B,_ATCLC-B_|_chloride_channel_B_|	c97068_g3_i11	CLCC_ARATH
AT3G27300.1_|_Symbols:_G6PD5_|_glucose-6-phosphate_dehydrogenase_5_|	c83332_g3_i1	G6PD_SOLTU
AT3G46370.1_|_Symbols:_|_Leucine-rich_repeat_protein_kinase_family_protein_|	c93557_g1_i2	Y2921_ARATH
AT3G46970.1_|_Symbols:_ATPHS2,_PHS2_|_alpha-glucan_phosphorylase_2_|	c96706_g3_i3	PHSH_SOLTU
AT3G46970.1_|_Symbols:_ATPHS2,_PHS2_|_alpha-glucan_phosphorylase_2_|	c96706_g3_i2	PHSH_SOLTU
AT3G46970.1_|_Symbols:_ATPHS2,_PHS2_|_alpha-glucan_phosphorylase_2_|	c87748_g2_i4	PHSL1_SOLTU
AT3G46970.1_|_Symbols:_ATPHS2,_PHS2_|_alpha-glucan_phosphorylase_2_|	c87748_g2_i1	PHSL1_SOLTU
AT3G46970.1_|_Symbols:_ATPHS2,_PHS2_|_alpha-glucan_phosphorylase_2_|	c96706_g3_i1	PHSH_SOLTU
AT3G46970.1_|_Symbols:_ATPHS2,_PHS2_|_alpha-glucan_phosphorylase_2_|	c96706_g3_i1	PHSH_SOLTU
AT3G46970.1_|_Symbols:_ATPHS2,_PHS2_|_alpha-glucan_phosphorylase_2_|	c71741_g1_i1	PHSH_SOLTU
AT3G46970.1_|_Symbols:_ATPHS2,_PHS2_|_alpha-glucan_phosphorylase_2_|	c74413_g1_i1	PYGM_RABIT
AT3G46970.1_|_Symbols:_ATPHS2,_PHS2_|_alpha-glucan_phosphorylase_2_|	c87748_g2_i2	PHSL_IPOBA
AT3G47340.1_|_Symbols:_ASN1,_DIN6,_AT-ASN1_|_glutamine-dependent_asparagine_synthase_1_|	c93791_g2_i1	ASNS1_ARATH
AT3G47340.1_|_Symbols:_ASN1,_DIN6,_AT-ASN1_|_glutamine-dependent_asparagine_synthase_1_|	c93791_g2_i2	ASNS1_ARATH
AT3G47340.1_|_Symbols:_ASN1,_DIN6,_AT-ASN1_|_glutamine-dependent_asparagine_synthase_1_|	c84725_g1_i4	ASNS3_ARATH
AT3G47340.1_|_Symbols:_ASN1,_DIN6,_AT-ASN1_|_glutamine-dependent_asparagine_synthase_1_|	c84725_g1_i3	ASNS3_ARATH
AT3G47340.1_|_Symbols:_ASN1,_DIN6,_AT-ASN1_|_glutamine-dependent_asparagine_synthase_1_|	c84725_g1_i2	ASNS3_ARATH
AT3G47340.1_|_Symbols:_ASN1,_DIN6,_AT-ASN1_|_glutamine-dependent_asparagine_synthase_1_|	c84725_g1_i1	ASNS3_ARATH
AT3G47340.1_|_Symbols:_ASN1,_DIN6,_AT-ASN1_|_glutamine-dependent_asparagine_synthase_1_|	c8574_g1_i1	ASNS2_PEA
AT3G47420.1_|_Symbols:_ATPS3,_PS3_|_phosphate_starvation-induced_gene_3_|	c95984_g1_i1	GLPT1_ARATH
AT3G47420.1_|_Symbols:_ATPS3,_PS3_|_phosphate_starvation-induced_gene_3_|	c95984_g1_i2	GLPT1_ARATH
AT3G47420.1_|_Symbols:_ATPS3,_PS3_|_phosphate_starvation-induced_gene_3_|	c85189_g1_i1	GLPT4_ARATH
AT3G48250.1_|_Symbols:_|_Pentatricopeptide_repeat_(PPR)_superfamily_protein_|	c94336_g1_i1	PP269_ARATH
AT3G48520.1_|_Symbols:_CYP94B3_|_cytochrome_P450,_family_94,_subfamily_B,_polypeptide_3_|	c86885_g1_i2	C94B3_ARATH
AT3G48520.1_|_Symbols:_CYP94B3_|_cytochrome_P450,_family_94,_subfamily_B,_polypeptide_3_|	c86885_g1_i1	C94B3_ARATH
AT3G48520.1_|_Symbols:_CYP94B3_|_cytochrome_P450,_family_94,_subfamily_B,_polypeptide_3_|	c95296_g2_i1	C94B3_ARATH
AT3G49220.1_|_Symbols:_|_Plant_invertase/pectin_methylesterase_inhibitor_superfamily_|	c89192_g1_i1	PME34_ARATH
AT3G50500.2_|_Symbols:_SNRK2.2_|_SNF1-related_protein_kinase_2.2_|	c80484_g1_i1	.
AT3G50500.2_|_Symbols:_SNRK2.2_|_SNF1-related_protein_kinase_2.2_|	c91459_g1_i2	SRK2I_ARATH
AT3G50500.2_|_Symbols:_SNRK2.2_|_SNF1-related_protein_kinase_2.2_|	c91459_g2_i3	SRK2I_ARATH
AT3G50500.2_|_Symbols:_SNRK2.2_|_SNF1-related_protein_kinase_2.2_|	c91459_g2_i2	SRK2I_ARATH
AT3G50500.2_|_Symbols:_SNRK2.2_|_SNF1-related_protein_kinase_2.2_|	c91459_g2_i1	SRK2I_ARATH
AT3G50500.2_|_Symbols:_SNRK2.2_|_SNF1-related_protein_kinase_2.2_|	c91459_g2_i7	SRK2E_ARATH
AT3G50500.2_|_Symbols:_SNRK2.2_|_SNF1-related_protein_kinase_2.2_|	c91459_g2_i5	SRK2I_ARATH
AT3G51240.1_|_Symbols:_F3H,_TT6,_F3'H_|_flavanone_3-hydroxylase_|	c86920_g1_i1	FL3H_PETHY
AT3G51240.1_|_Symbols:_F3H,_TT6,_F3'H_|_flavanone_3-hydroxylase_|	c89263_g5_i1	FL3H_PETCR
AT3G51895.1_|_Symbols:_SULTR3;1,_AST12_|_sulfate_transporter_3;1_|	c91569_g1_i1	SUT31_ARATH
AT3G51895.1_|_Symbols:_SULTR3;1,_AST12_|_sulfate_transporter_3;1_|	c79338_g2_i1	SUT31_ARATH
AT3G51895.1_|_Symbols:_SULTR3;1,_AST12_|_sulfate_transporter_3;1_|	c84530_g1_i1	SUT35_ARATH
AT3G51895.1_|_Symbols:_SULTR3;1,_AST12_|_sulfate_transporter_3;1_|	c96739_g3_i2	SUT33_ARATH
AT3G51895.1_|_Symbols:_SULTR3;1,_AST12_|_sulfate_transporter_3;1_|	c84409_g1_i1	SUT34_ARATH
AT3G51895.1_|_Symbols:_SULTR3;1,_AST12_|_sulfate_transporter_3;1_|	c96054_g1_i3	SUT13_ARATH
AT3G51895.1_|_Symbols:_SULTR3;1,_AST12_|_sulfate_transporter_3;1_|	c96054_g1_i10	SUT13_ARATH
AT3G51895.1_|_Symbols:_SULTR3;1,_AST12_|_sulfate_transporter_3;1_|	c96054_g1_i5	SUT13_ARATH
AT3G51895.1_|_Symbols:_SULTR3;1,_AST12_|_sulfate_transporter_3;1_|	c96054_g1_i8	SUT13_ARATH
AT3G51895.1_|_Symbols:_SULTR3;1,_AST12_|_sulfate_transporter_3;1_|	c96054_g1_i4	SUT13_ARATH
AT3G51895.1_|_Symbols:_SULTR3;1,_AST12_|_sulfate_transporter_3;1_|	c96054_g1_i1	DPOE1_ARATH
AT3G51895.1_|_Symbols:_SULTR3;1,_AST12_|_sulfate_transporter_3;1_|	c95844_g1_i5	SUT3_STYHA
AT3G51895.1_|_Symbols:_SULTR3;1,_AST12_|_sulfate_transporter_3;1_|	c95844_g1_i6	SUT3_STYHA
AT3G51895.1_|_Symbols:_SULTR3;1,_AST12_|_sulfate_transporter_3;1_|	c88843_g1_i2	SUT1_STYHA
AT3G51895.1_|_Symbols:_SULTR3;1,_AST12_|_sulfate_transporter_3;1_|	c95844_g1_i7	SUT3_STYHA
AT3G51895.1_|_Symbols:_SULTR3;1,_AST12_|_sulfate_transporter_3;1_|	c95844_g1_i3	SUT3_STYHA
AT3G51895.1_|_Symbols:_SULTR3;1,_AST12_|_sulfate_transporter_3;1_|	c95844_g1_i2	.
AT3G53030.1_|_Symbols:_SRPK4_|_ser/arg-rich_protein_kinase_4_|	c86518_g3_i3	DSK1_SCHPO
AT3G53030.1_|_Symbols:_SRPK4_|_ser/arg-rich_protein_kinase_4_|	c86518_g3_i1	.
AT3G53030.1_|_Symbols:_SRPK4_|_ser/arg-rich_protein_kinase_4_|	c86518_g3_i2	DSK1_SCHPO
AT3G53230.1_|_Symbols:_|_ATPase,_AAA-type,_CDC48_protein_|	c99301_g4_i1	CDC48_SOYBN
AT3G53230.1_|_Symbols:_|_ATPase,_AAA-type,_CDC48_protein_|	c85980_g1_i1	CDC48_SOYBN
AT3G53230.1_|_Symbols:_|_ATPase,_AAA-type,_CDC48_protein_|	c94715_g3_i1	CD48E_ARATH
AT3G53230.1_|_Symbols:_|_ATPase,_AAA-type,_CDC48_protein_|	c85980_g3_i1	CDC48_CAPAN
AT3G53260.1_|_Symbols:_PAL2,_ATPAL2_|_phenylalanine_ammonia-lyase_2_|	c92738_g1_i1	PALY_CAMSI
AT3G53260.1_|_Symbols:_PAL2,_ATPAL2_|_phenylalanine_ammonia-lyase_2_|	c99533_g1_i1	PALY_CAMSI
AT3G53260.1_|_Symbols:_PAL2,_ATPAL2_|_phenylalanine_ammonia-lyase_2_|	c99533_g1_i2	PALY_CAMSI
AT3G53260.1_|_Symbols:_PAL2,_ATPAL2_|_phenylalanine_ammonia-lyase_2_|	c82096_g1_i1	PALY_CAMSI
AT3G53810.1_|_Symbols:_|_Concanavalin_A-like_lectin_protein_kinase_family_protein_|	c98201_g1_i1	LRK41_ARATH
AT3G53810.1_|_Symbols:_|_Concanavalin_A-like_lectin_protein_kinase_family_protein_|	c100224_g3_i1	LRK41_ARATH
AT3G53810.1_|_Symbols:_|_Concanavalin_A-like_lectin_protein_kinase_family_protein_|	c100224_g3_i2	LRK42_ARATH
AT3G53810.1_|_Symbols:_|_Concanavalin_A-like_lectin_protein_kinase_family_protein_|	c96061_g2_i1	LRKS4_ARATH
AT3G53810.1_|_Symbols:_|_Concanavalin_A-like_lectin_protein_kinase_family_protein_|	c96061_g1_i1	LRKS4_ARATH
AT3G54700.1_|_Symbols:_PHT1;7_|_phosphate_transporter_1;7_|	c97441_g2_i2	PHT17_ARATH
AT3G54700.1_|_Symbols:_PHT1;7_|_phosphate_transporter_1;7_|	c90638_g7_i1	PHT14_ARATH
AT3G54700.1_|_Symbols:_PHT1;7_|_phosphate_transporter_1;7_|	c90638_g7_i2	PHT14_ARATH
AT3G54700.1_|_Symbols:_PHT1;7_|_phosphate_transporter_1;7_|	c97441_g2_i3	PHT17_ARATH
AT3G54700.1_|_Symbols:_PHT1;7_|_phosphate_transporter_1;7_|	c97441_g2_i1	PHT17_ARATH
AT3G54950.1_|_Symbols:_PLP7,_PLA_IIIA_|_patatin-like_protein_6_|	c93762_g1_i1	PLP6_ARATH
AT3G55580.1_|_Symbols:_|_Regulator_of_chromosome_condensation_(RCC1)_family_protein_|	c92884_g3_i4	UVR8_ARATH
AT3G55610.1_|_Symbols:_P5CS2_|_delta_1-pyrroline-5-carboxylate_synthase_2_|	c93536_g1_i2	P5CS_ACTDE
AT3G55610.1_|_Symbols:_P5CS2_|_delta_1-pyrroline-5-carboxylate_synthase_2_|	c93536_g1_i1	P5CS_ACTDE
AT3G55610.1_|_Symbols:_P5CS2_|_delta_1-pyrroline-5-carboxylate_synthase_2_|	c95941_g1_i1	P5CS_ACTDE
AT3G55940.1_|_Symbols:_|_Phosphoinositide-specific_phospholipase_C_family_protein_|	c90864_g3_i2	PLCD2_ARATH
AT3G55940.1_|_Symbols:_|_Phosphoinositide-specific_phospholipase_C_family_protein_|	c90864_g3_i1	PLCD2_ARATH
AT3G55940.1_|_Symbols:_|_Phosphoinositide-specific_phospholipase_C_family_protein_|	c74452_g1_i1	PLCD2_ARATH
AT3G55940.1_|_Symbols:_|_Phosphoinositide-specific_phospholipase_C_family_protein_|	c87685_g2_i1	.
AT3G55980.1_|_Symbols:_SZF1,_ATSZF1_|_salt-inducible_zinc_finger_1_|	c93330_g1_i1	C3H29_ARATH
AT3G57520.1_|_Symbols:_AtSIP2,_SIP2_|_seed_imbibition_2_|	c91833_g2_i2	RFS2_ARATH
AT3G57520.1_|_Symbols:_AtSIP2,_SIP2_|_seed_imbibition_2_|	c92665_g1_i1	RFS2_ARATH
AT3G57520.1_|_Symbols:_AtSIP2,_SIP2_|_seed_imbibition_2_|	c91833_g2_i1	RFS2_ARATH
AT3G57520.1_|_Symbols:_AtSIP2,_SIP2_|_seed_imbibition_2_|	c92665_g1_i3	RFS2_ARATH
AT3G57520.1_|_Symbols:_AtSIP2,_SIP2_|_seed_imbibition_2_|	c92137_g2_i1	RFS6_ARATH
AT3G57520.1_|_Symbols:_AtSIP2,_SIP2_|_seed_imbibition_2_|	c95877_g1_i4	RFS2_ARATH
AT3G57520.1_|_Symbols:_AtSIP2,_SIP2_|_seed_imbibition_2_|	c98802_g1_i1	RFS1_ARATH
AT3G57520.1_|_Symbols:_AtSIP2,_SIP2_|_seed_imbibition_2_|	c95877_g1_i2	RFS2_ARATH
AT3G57520.1_|_Symbols:_AtSIP2,_SIP2_|_seed_imbibition_2_|	c98802_g1_i3	RFS1_ARATH
AT3G57520.1_|_Symbols:_AtSIP2,_SIP2_|_seed_imbibition_2_|	c97915_g1_i1	RFS2_ARATH
AT3G57520.1_|_Symbols:_AtSIP2,_SIP2_|_seed_imbibition_2_|	c98802_g1_i2	RFS1_ARATH
AT3G57520.1_|_Symbols:_AtSIP2,_SIP2_|_seed_imbibition_2_|	c99367_g4_i1	.
AT3G57520.1_|_Symbols:_AtSIP2,_SIP2_|_seed_imbibition_2_|	c97915_g1_i2	.
AT3G57520.1_|_Symbols:_AtSIP2,_SIP2_|_seed_imbibition_2_|	c97915_g1_i2	.
AT3G57880.1_|_Symbols:_|_Calcium-dependent_lipid-binding_(CaLB_domain)_plant_phosphoribosyltransferase_family_protein_|	c96354_g2_i1	MCTP2_MOUSE
AT3G57880.1_|_Symbols:_|_Calcium-dependent_lipid-binding_(CaLB_domain)_plant_phosphoribosyltransferase_family_protein_|	c96898_g1_i7	C2GR1_ARATH
AT3G57880.1_|_Symbols:_|_Calcium-dependent_lipid-binding_(CaLB_domain)_plant_phosphoribosyltransferase_family_protein_|	c96898_g1_i6	C2GR1_ARATH
AT3G57880.1_|_Symbols:_|_Calcium-dependent_lipid-binding_(CaLB_domain)_plant_phosphoribosyltransferase_family_protein_|	c96898_g1_i5	C2GR1_ARATH
AT3G57880.1_|_Symbols:_|_Calcium-dependent_lipid-binding_(CaLB_domain)_plant_phosphoribosyltransferase_family_protein_|	c96898_g1_i4	C2GR1_ARATH
AT3G57880.1_|_Symbols:_|_Calcium-dependent_lipid-binding_(CaLB_domain)_plant_phosphoribosyltransferase_family_protein_|	c96898_g1_i3	C2GR1_ARATH
AT3G57880.1_|_Symbols:_|_Calcium-dependent_lipid-binding_(CaLB_domain)_plant_phosphoribosyltransferase_family_protein_|	c96898_g1_i2	C2GR1_ARATH
AT3G57880.1_|_Symbols:_|_Calcium-dependent_lipid-binding_(CaLB_domain)_plant_phosphoribosyltransferase_family_protein_|	c96898_g1_i1	C2GR1_ARATH
AT3G57880.1_|_Symbols:_|_Calcium-dependent_lipid-binding_(CaLB_domain)_plant_phosphoribosyltransferase_family_protein_|	c86473_g1_i2	MCTP1_HUMAN
AT3G57880.1_|_Symbols:_|_Calcium-dependent_lipid-binding_(CaLB_domain)_plant_phosphoribosyltransferase_family_protein_|	c86473_g1_i1	MCTP1_HUMAN
AT3G57880.1_|_Symbols:_|_Calcium-dependent_lipid-binding_(CaLB_domain)_plant_phosphoribosyltransferase_family_protein_|	c100127_g3_i2	MCTP2_HUMAN
AT3G57880.1_|_Symbols:_|_Calcium-dependent_lipid-binding_(CaLB_domain)_plant_phosphoribosyltransferase_family_protein_|	c90163_g2_i1	MCTP2_HUMAN
AT3G57880.1_|_Symbols:_|_Calcium-dependent_lipid-binding_(CaLB_domain)_plant_phosphoribosyltransferase_family_protein_|	c80653_g1_i1	MCTP1_HUMAN
AT3G57880.1_|_Symbols:_|_Calcium-dependent_lipid-binding_(CaLB_domain)_plant_phosphoribosyltransferase_family_protein_|	c95955_g2_i1	MCTP1_HUMAN
AT3G57880.1_|_Symbols:_|_Calcium-dependent_lipid-binding_(CaLB_domain)_plant_phosphoribosyltransferase_family_protein_|	c95955_g3_i1	MCTP1_HUMAN
AT3G57880.1_|_Symbols:_|_Calcium-dependent_lipid-binding_(CaLB_domain)_plant_phosphoribosyltransferase_family_protein_|	c99088_g1_i4	MCTP1_HUMAN
AT3G57880.1_|_Symbols:_|_Calcium-dependent_lipid-binding_(CaLB_domain)_plant_phosphoribosyltransferase_family_protein_|	c99088_g1_i3	MCTP1_HUMAN
AT3G57880.1_|_Symbols:_|_Calcium-dependent_lipid-binding_(CaLB_domain)_plant_phosphoribosyltransferase_family_protein_|	c99088_g1_i6	MCTP1_HUMAN
AT3G57880.1_|_Symbols:_|_Calcium-dependent_lipid-binding_(CaLB_domain)_plant_phosphoribosyltransferase_family_protein_|	c99088_g1_i5	MCTP1_HUMAN
AT3G57880.1_|_Symbols:_|_Calcium-dependent_lipid-binding_(CaLB_domain)_plant_phosphoribosyltransferase_family_protein_|	c99088_g1_i1	MCTP1_HUMAN
AT3G57880.1_|_Symbols:_|_Calcium-dependent_lipid-binding_(CaLB_domain)_plant_phosphoribosyltransferase_family_protein_|	c97676_g1_i1	UN13C_RAT
AT3G57880.1_|_Symbols:_|_Calcium-dependent_lipid-binding_(CaLB_domain)_plant_phosphoribosyltransferase_family_protein_|	c99912_g1_i2	C2GR1_ARATH
AT3G57880.1_|_Symbols:_|_Calcium-dependent_lipid-binding_(CaLB_domain)_plant_phosphoribosyltransferase_family_protein_|	c99912_g1_i3	C2GR1_ARATH
AT3G57880.1_|_Symbols:_|_Calcium-dependent_lipid-binding_(CaLB_domain)_plant_phosphoribosyltransferase_family_protein_|	c96438_g1_i1	.
AT3G57880.1_|_Symbols:_|_Calcium-dependent_lipid-binding_(CaLB_domain)_plant_phosphoribosyltransferase_family_protein_|	c96438_g1_i1	.
AT3G58060.1_|_Symbols:_|_Cation_efflux_family_protein_|	c92143_g1_i4	MTP4_ORYSJ
AT3G58060.1_|_Symbols:_|_Cation_efflux_family_protein_|	c92143_g1_i1	MTP4_ORYSJ
AT3G58060.1_|_Symbols:_|_Cation_efflux_family_protein_|	c92143_g1_i2	.
AT3G58060.1_|_Symbols:_|_Cation_efflux_family_protein_|	c92143_g1_i3	MTP4_ORYSJ
AT3G58570.1_|_Symbols:_|_P-loop_containing_nucleoside_triphosphate_hydrolases_superfamily_protein_|	c98601_g1_i2	RH37_ARATH
AT3G58570.1_|_Symbols:_|_P-loop_containing_nucleoside_triphosphate_hydrolases_superfamily_protein_|	c98601_g1_i1	.
AT3G58570.1_|_Symbols:_|_P-loop_containing_nucleoside_triphosphate_hydrolases_superfamily_protein_|	c98601_g1_i3	RH37_ARATH
AT3G58570.1_|_Symbols:_|_P-loop_containing_nucleoside_triphosphate_hydrolases_superfamily_protein_|	c90260_g2_i1	RH37_ORYSJ
AT3G59350.1_|_Symbols:_|_Protein_kinase_superfamily_protein_|	c94385_g1_i1	PTI13_ARATH
AT3G59350.1_|_Symbols:_|_Protein_kinase_superfamily_protein_|	c94385_g1_i2	PTI13_ARATH
AT3G59350.1_|_Symbols:_|_Protein_kinase_superfamily_protein_|	c94385_g1_i3	PTI13_ARATH
AT3G59350.1_|_Symbols:_|_Protein_kinase_superfamily_protein_|	c94385_g2_i1	PTI13_ARATH
AT3G59820.2_|_Symbols:_|_LETM1-like_protein_|	c96884_g1_i3	LETM1_CHICK
AT3G59820.2_|_Symbols:_|_LETM1-like_protein_|	c96884_g1_i1	LETM1_CHICK
AT3G59820.2_|_Symbols:_|_LETM1-like_protein_|	c93356_g1_i2	LETM1_CHICK
AT3G59820.2_|_Symbols:_|_LETM1-like_protein_|	c93356_g1_i10	LETM1_CHICK
AT3G59820.2_|_Symbols:_|_LETM1-like_protein_|	c93356_g1_i10	LETM1_CHICK
AT3G59820.2_|_Symbols:_|_LETM1-like_protein_|	c93356_g1_i1	LETM1_CHICK
AT3G59820.2_|_Symbols:_|_LETM1-like_protein_|	c93356_g1_i1	LETM1_CHICK
AT3G59820.2_|_Symbols:_|_LETM1-like_protein_|	c93356_g1_i8	MDM38_YEAST
AT3G59820.2_|_Symbols:_|_LETM1-like_protein_|	c93356_g1_i8	MDM38_YEAST
AT3G59820.2_|_Symbols:_|_LETM1-like_protein_|	c93356_g1_i4	LETM1_CHICK
AT3G59820.2_|_Symbols:_|_LETM1-like_protein_|	c93356_g1_i4	LETM1_CHICK
AT3G59820.2_|_Symbols:_|_LETM1-like_protein_|	c93356_g1_i5	MDM38_YEAST
AT3G59820.2_|_Symbols:_|_LETM1-like_protein_|	c93356_g1_i5	MDM38_YEAST
AT3G61580.1_|_Symbols:_|_Fatty_acid/sphingolipid_desaturase_|	c84008_g2_i1	SLD2_ARATH
AT3G61580.1_|_Symbols:_|_Fatty_acid/sphingolipid_desaturase_|	c99311_g1_i2	SLD1_HELAN
AT3G61580.1_|_Symbols:_|_Fatty_acid/sphingolipid_desaturase_|	c99311_g1_i1	CYTM_SOLTU
AT3G62150.1_|_Symbols:_PGP21_|_P-glycoprotein_21_|	c100198_g1_i3	AB4B_ARATH
AT3G62150.1_|_Symbols:_PGP21_|_P-glycoprotein_21_|	c94393_g4_i1	AB9B_ARATH
AT3G62150.1_|_Symbols:_PGP21_|_P-glycoprotein_21_|	c94393_g5_i1	AB9B_ARATH
AT3G62150.1_|_Symbols:_PGP21_|_P-glycoprotein_21_|	c94393_g5_i5	AB9B_ARATH
AT3G62150.1_|_Symbols:_PGP21_|_P-glycoprotein_21_|	c94393_g5_i4	AB9B_ARATH
AT3G62150.1_|_Symbols:_PGP21_|_P-glycoprotein_21_|	c94393_g5_i2	AB9B_ARATH
AT3G62150.1_|_Symbols:_PGP21_|_P-glycoprotein_21_|	c94393_g5_i3	AB9B_ARATH
AT3G62150.1_|_Symbols:_PGP21_|_P-glycoprotein_21_|	c100198_g1_i1	AB4B_ARATH
AT3G62150.1_|_Symbols:_PGP21_|_P-glycoprotein_21_|	c98081_g2_i2	AB19B_ARATH
AT3G62150.1_|_Symbols:_PGP21_|_P-glycoprotein_21_|	c100198_g1_i2	AB4B_ARATH
AT3G62150.1_|_Symbols:_PGP21_|_P-glycoprotein_21_|	c98338_g5_i1	AB2B_ARATH
AT3G62150.1_|_Symbols:_PGP21_|_P-glycoprotein_21_|	c99208_g2_i1	AB1B_ARATH
AT3G62150.1_|_Symbols:_PGP21_|_P-glycoprotein_21_|	c98081_g2_i1	AB19B_ARATH
AT3G62150.1_|_Symbols:_PGP21_|_P-glycoprotein_21_|	c99759_g2_i2	AB15B_ARATH
AT3G62150.1_|_Symbols:_PGP21_|_P-glycoprotein_21_|	c81543_g2_i1	AB13B_ARATH
AT3G62150.1_|_Symbols:_PGP21_|_P-glycoprotein_21_|	c99759_g2_i4	AB15B_ARATH
AT3G62150.1_|_Symbols:_PGP21_|_P-glycoprotein_21_|	c99759_g2_i3	AB15B_ARATH
AT3G62150.1_|_Symbols:_PGP21_|_P-glycoprotein_21_|	c99759_g2_i5	AB15B_ARATH
AT3G62150.1_|_Symbols:_PGP21_|_P-glycoprotein_21_|	c91589_g4_i5	AB8B_ARATH
AT3G62150.1_|_Symbols:_PGP21_|_P-glycoprotein_21_|	c91589_g4_i3	AB8B_ARATH
AT3G62150.1_|_Symbols:_PGP21_|_P-glycoprotein_21_|	c91589_g4_i4	AB8B_ARATH
AT3G62150.1_|_Symbols:_PGP21_|_P-glycoprotein_21_|	c91589_g4_i6	AB8B_ARATH
AT3G62150.1_|_Symbols:_PGP21_|_P-glycoprotein_21_|	c91589_g4_i2	AB8B_ARATH
AT3G62150.1_|_Symbols:_PGP21_|_P-glycoprotein_21_|	c91589_g4_i1	AB8B_ARATH
AT3G62150.1_|_Symbols:_PGP21_|_P-glycoprotein_21_|	c98338_g5_i3	AB2B_ARATH
AT3G62150.1_|_Symbols:_PGP21_|_P-glycoprotein_21_|	c82492_g2_i1	AB11B_ARATH
AT3G62150.1_|_Symbols:_PGP21_|_P-glycoprotein_21_|	c81543_g2_i2	AB13B_ARATH
AT3G62150.1_|_Symbols:_PGP21_|_P-glycoprotein_21_|	c98338_g5_i2	AB2B_ARATH
AT3G63010.1_|_Symbols:_ATGID1B,_GID1B_|_alpha/beta-Hydrolases_superfamily_protein_|	c83856_g1_i2	GID1B_ARATH
AT4G01870.1_|_Symbols:_|_tolB_protein-related_|	c95479_g1_i1	TOLB_BDEBA
AT4G01870.1_|_Symbols:_|_tolB_protein-related_|	c95479_g2_i1	TOLB_BDEBA
AT4G01870.1_|_Symbols:_|_tolB_protein-related_|	c95479_g2_i2	TOLB_BDEBA
AT4G02330.1_|_Symbols:_ATPMEPCRB_|_Plant_invertase/pectin_methylesterase_inhibitor_superfamily_|	c82130_g2_i1	.
AT4G03430.1_|_Symbols:_STA1,_EMB2770_|_pre-mRNA_splicing_factor-related_|	c97364_g2_i1	STA1_ARATH
AT4G03430.1_|_Symbols:_STA1,_EMB2770_|_pre-mRNA_splicing_factor-related_|	c87715_g1_i1	STA1_ARATH
AT4G04940.1_|_Symbols:_|_transducin_family_protein_/_WD-40_repeat_family_protein_|	c92681_g1_i1	UTP21_SCHPO
AT4G05020.2_|_Symbols:_NDB2_|_NAD(P)H_dehydrogenase_B2_|	c93428_g1_i1	.
AT4G05020.2_|_Symbols:_NDB2_|_NAD(P)H_dehydrogenase_B2_|	c89442_g1_i1	NDB3_ARATH
AT4G05020.2_|_Symbols:_NDB2_|_NAD(P)H_dehydrogenase_B2_|	c93685_g2_i1	ENDB1_SOLTU
AT4G05330.1_|_Symbols:_AGD13_|_ARF-GAP_domain_13_|	c91740_g3_i2	AGD12_ARATH
AT4G05520.1_|_Symbols:_ATEHD2,_EHD2_|_EPS15_homology_domain_2_|	c98136_g1_i2	EHD1_BOVIN
AT4G05520.1_|_Symbols:_ATEHD2,_EHD2_|_EPS15_homology_domain_2_|	c94288_g2_i3	EHD1_BOVIN
AT4G05520.1_|_Symbols:_ATEHD2,_EHD2_|_EPS15_homology_domain_2_|	c94288_g2_i3	EHD1_BOVIN
AT4G05520.1_|_Symbols:_ATEHD2,_EHD2_|_EPS15_homology_domain_2_|	c94288_g2_i1	EHD1_BOVIN
AT4G05520.1_|_Symbols:_ATEHD2,_EHD2_|_EPS15_homology_domain_2_|	c94288_g2_i1	EHD1_BOVIN
AT4G05520.1_|_Symbols:_ATEHD2,_EHD2_|_EPS15_homology_domain_2_|	c94288_g2_i4	EHD1_BOVIN
AT4G05520.1_|_Symbols:_ATEHD2,_EHD2_|_EPS15_homology_domain_2_|	c94288_g2_i4	EHD1_BOVIN
AT4G05520.1_|_Symbols:_ATEHD2,_EHD2_|_EPS15_homology_domain_2_|	c98136_g1_i1	EHD1_RAT
AT4G05520.1_|_Symbols:_ATEHD2,_EHD2_|_EPS15_homology_domain_2_|	c98136_g1_i1	EHD1_RAT
AT4G09020.1_|_Symbols:_ATISA3,_ISA3_|_isoamylase_3_|	c93233_g1_i1	ISOA3_ARATH
AT4G09020.1_|_Symbols:_ATISA3,_ISA3_|_isoamylase_3_|	c96200_g3_i1	.
AT4G09570.1_|_Symbols:_CPK4,_ATCPK4_|_calcium-dependent_protein_kinase_4_|	c91035_g1_i2	CDPKB_ARATH
AT4G09570.1_|_Symbols:_CPK4,_ATCPK4_|_calcium-dependent_protein_kinase_4_|	c91035_g1_i1	CDPKB_ARATH
AT4G09570.1_|_Symbols:_CPK4,_ATCPK4_|_calcium-dependent_protein_kinase_4_|	c85633_g4_i1	CDPK4_SOLTU
AT4G09570.1_|_Symbols:_CPK4,_ATCPK4_|_calcium-dependent_protein_kinase_4_|	c92986_g1_i1	CDPK2_ARATH
AT4G09570.1_|_Symbols:_CPK4,_ATCPK4_|_calcium-dependent_protein_kinase_4_|	c92986_g1_i2	CDPK2_ARATH
AT4G09570.1_|_Symbols:_CPK4,_ATCPK4_|_calcium-dependent_protein_kinase_4_|	c85633_g2_i1	CDPK4_SOLTU
AT4G09570.1_|_Symbols:_CPK4,_ATCPK4_|_calcium-dependent_protein_kinase_4_|	c83599_g1_i1	CDPK1_ARATH
AT4G09570.1_|_Symbols:_CPK4,_ATCPK4_|_calcium-dependent_protein_kinase_4_|	c85633_g3_i1	CDPK4_SOLTU
AT4G09570.1_|_Symbols:_CPK4,_ATCPK4_|_calcium-dependent_protein_kinase_4_|	c81835_g1_i1	CDPKK_ARATH
AT4G09570.1_|_Symbols:_CPK4,_ATCPK4_|_calcium-dependent_protein_kinase_4_|	c89421_g3_i1	CDPKH_ARATH
AT4G09570.1_|_Symbols:_CPK4,_ATCPK4_|_calcium-dependent_protein_kinase_4_|	c89421_g4_i1	CDPKH_ARATH
AT4G09570.1_|_Symbols:_CPK4,_ATCPK4_|_calcium-dependent_protein_kinase_4_|	c88976_g1_i1	CDPKT_ARATH
AT4G09570.1_|_Symbols:_CPK4,_ATCPK4_|_calcium-dependent_protein_kinase_4_|	c79711_g1_i1	CDPKL_ARATH
AT4G09570.1_|_Symbols:_CPK4,_ATCPK4_|_calcium-dependent_protein_kinase_4_|	c79711_g1_i2	CDPKL_ARATH
AT4G10960.1_|_Symbols:_UGE5_|_UDP-D-glucose/UDP-D-galactose_4-epimerase_5_|	c94368_g4_i2	GALE2_CYATE
AT4G10960.1_|_Symbols:_UGE5_|_UDP-D-glucose/UDP-D-galactose_4-epimerase_5_|	c94368_g4_i1	GALE2_CYATE
AT4G11350.1_|_Symbols:_|_Protein_of_unknown_function_(DUF604)_|	c92106_g3_i1	.
AT4G11350.1_|_Symbols:_|_Protein_of_unknown_function_(DUF604)_|	c97160_g1_i2	.
AT4G11350.1_|_Symbols:_|_Protein_of_unknown_function_(DUF604)_|	c97160_g1_i1	C1GLT_CAEEL
AT4G12070.1_|_Symbols:_|_unknown_protein;_INVOLVED_IN:_biological_process_unknown;_LOCATED_IN:_plasma_membrane;_EXPRESSED_IN:_22_plant_structures;_EXPRESSED_DURING:_13_growth_stages;_Has_30201_Blast_hits_to_17322_proteins_in_780_species:_Archae_-_12;_Bacteria_-_1396;_Metazoa_-_17338;_Fungi_-_3422;_Plants_-_5037;_Viruses_-_0;_Other_Eukaryotes_-_2996_(source:_NCBI_BLink)._|	c92512_g2_i3	.
AT4G12290.1_|_Symbols:_|_Copper_amine_oxidase_family_protein_|	c81641_g1_i1	AMO_ARATH
AT4G12290.1_|_Symbols:_|_Copper_amine_oxidase_family_protein_|	c94346_g2_i1	AMO_ARATH
AT4G12290.1_|_Symbols:_|_Copper_amine_oxidase_family_protein_|	c59555_g1_i1	AMO_ARATH
AT4G12750.1_|_Symbols:_|_Homeodomain-like_transcriptional_regulator_|	c98322_g2_i5	.
AT4G12750.1_|_Symbols:_|_Homeodomain-like_transcriptional_regulator_|	c98322_g2_i2	.
AT4G12750.1_|_Symbols:_|_Homeodomain-like_transcriptional_regulator_|	c98322_g2_i1	.
AT4G12750.1_|_Symbols:_|_Homeodomain-like_transcriptional_regulator_|	c98322_g2_i6	.
AT4G12750.1_|_Symbols:_|_Homeodomain-like_transcriptional_regulator_|	c98322_g2_i4	.
AT4G12750.1_|_Symbols:_|_Homeodomain-like_transcriptional_regulator_|	c98322_g2_i3	.
AT4G15430.1_|_Symbols:_|_ERD_(early-responsive_to_dehydration_stress)_family_protein_|	c91755_g3_i2	CSC1_ARATH
AT4G15430.1_|_Symbols:_|_ERD_(early-responsive_to_dehydration_stress)_family_protein_|	c83395_g2_i1	CSC1_ARATH
AT4G15430.1_|_Symbols:_|_ERD_(early-responsive_to_dehydration_stress)_family_protein_|	c91755_g4_i1	CSCL2_ARATH
AT4G15430.1_|_Symbols:_|_ERD_(early-responsive_to_dehydration_stress)_family_protein_|	c96412_g2_i1	CSCL1_ARATH
AT4G15530.5_|_Symbols:_PPDK_|_pyruvate_orthophosphate_dikinase_|	c82150_g1_i1	PPDK_MESCR
AT4G15530.5_|_Symbols:_PPDK_|_pyruvate_orthophosphate_dikinase_|	c82150_g1_i2	PPDK_MESCR
AT4G17090.1_|_Symbols:_CT-BMY,_BAM3,_BMY8_|_chloroplast_beta-amylase_|	c81658_g1_i1	BAM3_ARATH
AT4G17090.1_|_Symbols:_CT-BMY,_BAM3,_BMY8_|_chloroplast_beta-amylase_|	c95097_g4_i1	BAM3_ARATH
AT4G17090.1_|_Symbols:_CT-BMY,_BAM3,_BMY8_|_chloroplast_beta-amylase_|	c95097_g1_i2	BAM1_ARATH
AT4G17090.1_|_Symbols:_CT-BMY,_BAM3,_BMY8_|_chloroplast_beta-amylase_|	c95097_g1_i1	BAM1_ARATH
AT4G17090.1_|_Symbols:_CT-BMY,_BAM3,_BMY8_|_chloroplast_beta-amylase_|	c95097_g1_i3	BAM1_ARATH
AT4G17090.1_|_Symbols:_CT-BMY,_BAM3,_BMY8_|_chloroplast_beta-amylase_|	c95097_g1_i4	BAM1_ARATH
AT4G17100.2_|_Symbols:_|_EXPRESSED_IN:_23_plant_structures;_EXPRESSED_DURING:_13_growth_stages;_CONTAINS_InterPro_DOMAIN/s:_Endoribonuclease_XendoU_(InterPro:IPR018998)._|	c83655_g1_i1	ENDUB_DANRE
AT4G17100.2_|_Symbols:_|_EXPRESSED_IN:_23_plant_structures;_EXPRESSED_DURING:_13_growth_stages;_CONTAINS_InterPro_DOMAIN/s:_Endoribonuclease_XendoU_(InterPro:IPR018998)._|	c92131_g1_i1	ENDUB_DANRE
AT4G17140.3_|_Symbols:_|_pleckstrin_homology_(PH)_domain-containing_protein_|	c100169_g3_i1	VP13A_DICDI
AT4G17140.3_|_Symbols:_|_pleckstrin_homology_(PH)_domain-containing_protein_|	c100169_g3_i1	VP13A_DICDI
AT4G17140.3_|_Symbols:_|_pleckstrin_homology_(PH)_domain-containing_protein_|	c96309_g3_i1	.
AT4G17150.1_|_Symbols:_|_alpha/beta-Hydrolases_superfamily_protein_|	c93254_g5_i3	.
AT4G17230.1_|_Symbols:_SCL13_|_SCARECROW-like_13_|	c94032_g2_i1	SCL13_ARATH
AT4G17230.1_|_Symbols:_SCL13_|_SCARECROW-like_13_|	c94032_g3_i1	SCL13_ARATH
AT4G17550.1_|_Symbols:_|_Major_facilitator_superfamily_protein_|	c85189_g1_i1	GLPT4_ARATH
AT4G18010.1_|_Symbols:_IP5PII,_AT5PTASE2,_5PTASE2_|_myo-inositol_polyphosphate_5-phosphatase_2_|	c96286_g1_i2	IP5P2_ARATH
AT4G18010.1_|_Symbols:_IP5PII,_AT5PTASE2,_5PTASE2_|_myo-inositol_polyphosphate_5-phosphatase_2_|	c96286_g1_i1	IP5P2_ARATH
AT4G18010.1_|_Symbols:_IP5PII,_AT5PTASE2,_5PTASE2_|_myo-inositol_polyphosphate_5-phosphatase_2_|	c96286_g1_i3	IP5P2_ARATH
AT4G18240.1_|_Symbols:_ATSS4,_SSIV,_SS4_|_starch_synthase_4_|	c95819_g1_i2	SSY4_ARATH
AT4G18240.1_|_Symbols:_ATSS4,_SSIV,_SS4_|_starch_synthase_4_|	c95819_g1_i3	.
AT4G18240.1_|_Symbols:_ATSS4,_SSIV,_SS4_|_starch_synthase_4_|	c95819_g1_i1	.
AT4G18240.1_|_Symbols:_ATSS4,_SSIV,_SS4_|_starch_synthase_4_|	c95819_g1_i4	SSY4_ARATH
AT4G18700.1_|_Symbols:_CIPK12,_SnRK3.9,_ATWL4,_WL4_|_CBL-interacting_protein_kinase_12_|	c91336_g1_i1	CIPKC_ARATH
AT4G18700.1_|_Symbols:_CIPK12,_SnRK3.9,_ATWL4,_WL4_|_CBL-interacting_protein_kinase_12_|	c612_g1_i1	CIPKC_ARATH
AT4G19120.1_|_Symbols:_ERD3_|_S-adenosyl-L-methionine-dependent_methyltransferases_superfamily_protein_|	c99943_g1_i3	HFA1D_ARATH
AT4G19120.1_|_Symbols:_ERD3_|_S-adenosyl-L-methionine-dependent_methyltransferases_superfamily_protein_|	c99943_g1_i1	.
AT4G19230.2_|_Symbols:_CYP707A1_|_cytochrome_P450,_family_707,_subfamily_A,_polypeptide_1_|	c88313_g2_i1	ABAH1_ARATH
AT4G19230.2_|_Symbols:_CYP707A1_|_cytochrome_P450,_family_707,_subfamily_A,_polypeptide_1_|	c88313_g1_i1	ABAH1_ARATH
AT4G19230.2_|_Symbols:_CYP707A1_|_cytochrome_P450,_family_707,_subfamily_A,_polypeptide_1_|	c83950_g1_i1	.
AT4G19230.2_|_Symbols:_CYP707A1_|_cytochrome_P450,_family_707,_subfamily_A,_polypeptide_1_|	c80869_g4_i1	ABAH4_ARATH
AT4G19230.2_|_Symbols:_CYP707A1_|_cytochrome_P450,_family_707,_subfamily_A,_polypeptide_1_|	c80869_g3_i6	ABAH4_ARATH
AT4G19230.2_|_Symbols:_CYP707A1_|_cytochrome_P450,_family_707,_subfamily_A,_polypeptide_1_|	c84314_g2_i1	ABAH2_ARATH
AT4G19960.1_|_Symbols:_KUP9,_ATKUP9,_HAK9,_KT9_|_K+_uptake_permease_9_|	c94599_g2_i1	POT11_ARATH
AT4G19960.1_|_Symbols:_KUP9,_ATKUP9,_HAK9,_KT9_|_K+_uptake_permease_9_|	c94599_g1_i2	POT11_ARATH
AT4G19960.1_|_Symbols:_KUP9,_ATKUP9,_HAK9,_KT9_|_K+_uptake_permease_9_|	c94599_g1_i1	HAK12_ORYSJ
AT4G19960.1_|_Symbols:_KUP9,_ATKUP9,_HAK9,_KT9_|_K+_uptake_permease_9_|	c97644_g1_i2	POT1_ARATH
AT4G19960.1_|_Symbols:_KUP9,_ATKUP9,_HAK9,_KT9_|_K+_uptake_permease_9_|	c92368_g2_i2	POT4_ARATH
AT4G19960.1_|_Symbols:_KUP9,_ATKUP9,_HAK9,_KT9_|_K+_uptake_permease_9_|	c96674_g2_i3	POT2_ARATH
AT4G19960.1_|_Symbols:_KUP9,_ATKUP9,_HAK9,_KT9_|_K+_uptake_permease_9_|	c96674_g2_i1	POT2_ARATH
AT4G19960.1_|_Symbols:_KUP9,_ATKUP9,_HAK9,_KT9_|_K+_uptake_permease_9_|	c96992_g4_i1	POT6_ARATH
AT4G19960.1_|_Symbols:_KUP9,_ATKUP9,_HAK9,_KT9_|_K+_uptake_permease_9_|	c99341_g3_i4	HAK23_ORYSJ
AT4G19960.1_|_Symbols:_KUP9,_ATKUP9,_HAK9,_KT9_|_K+_uptake_permease_9_|	c99341_g3_i3	HAK23_ORYSJ
AT4G19960.1_|_Symbols:_KUP9,_ATKUP9,_HAK9,_KT9_|_K+_uptake_permease_9_|	c97644_g1_i3	POT1_ARATH
AT4G19960.1_|_Symbols:_KUP9,_ATKUP9,_HAK9,_KT9_|_K+_uptake_permease_9_|	c98236_g2_i2	POT5_ARATH
AT4G19960.1_|_Symbols:_KUP9,_ATKUP9,_HAK9,_KT9_|_K+_uptake_permease_9_|	c98236_g2_i1	POT5_ARATH
AT4G19960.1_|_Symbols:_KUP9,_ATKUP9,_HAK9,_KT9_|_K+_uptake_permease_9_|	c95115_g2_i1	.
AT4G19960.1_|_Symbols:_KUP9,_ATKUP9,_HAK9,_KT9_|_K+_uptake_permease_9_|	c95115_g2_i2	POT7_ARATH
AT4G19960.1_|_Symbols:_KUP9,_ATKUP9,_HAK9,_KT9_|_K+_uptake_permease_9_|	c98963_g2_i13	POT8_ARATH
AT4G20070.1_|_Symbols:_ATAAH,_AAH_|_allantoate_amidohydrolase_|	c92033_g10_i5	AAH_ARATH
AT4G20070.1_|_Symbols:_ATAAH,_AAH_|_allantoate_amidohydrolase_|	c92033_g10_i2	AAH_ARATH
AT4G20070.1_|_Symbols:_ATAAH,_AAH_|_allantoate_amidohydrolase_|	c92033_g10_i3	AAH_ARATH
AT4G20070.1_|_Symbols:_ATAAH,_AAH_|_allantoate_amidohydrolase_|	c92033_g10_i4	AAH_ARATH
AT4G20170.1_|_Symbols:_|_Domain_of_unknown_function_(DUF23)_|	c95573_g1_i3	.
AT4G20320.1_|_Symbols:_|_CTP_synthase_family_protein_|	c95461_g1_i1	PYRG1_MOUSE
AT4G20320.1_|_Symbols:_|_CTP_synthase_family_protein_|	c95461_g1_i2	PYRG_DICDI
AT4G20320.1_|_Symbols:_|_CTP_synthase_family_protein_|	c99453_g2_i3	PYRG_DICDI
AT4G20320.1_|_Symbols:_|_CTP_synthase_family_protein_|	c99453_g2_i2	PYRG_DICDI
AT4G20830.1_|_Symbols:_|_FAD-binding_Berberine_family_protein_|	c98863_g1_i1	RETOL_ARATH
AT4G20830.1_|_Symbols:_|_FAD-binding_Berberine_family_protein_|	c98491_g4_i1	RETOL_ARATH
AT4G20830.1_|_Symbols:_|_FAD-binding_Berberine_family_protein_|	c98491_g4_i2	RETOL_ARATH
AT4G20830.1_|_Symbols:_|_FAD-binding_Berberine_family_protein_|	c98863_g1_i2	RETOL_ARATH
AT4G20890.1_|_Symbols:_TUB9_|_tubulin_beta-9_chain_|	c90821_g3_i1	TBB1_MAIZE
AT4G20890.1_|_Symbols:_TUB9_|_tubulin_beta-9_chain_|	c90821_g3_i3	TBB1_MAIZE
AT4G20890.1_|_Symbols:_TUB9_|_tubulin_beta-9_chain_|	c90821_g3_i2	TBB1_MAIZE
AT4G20890.1_|_Symbols:_TUB9_|_tubulin_beta-9_chain_|	c95694_g3_i1	TBB1_MAIZE
AT4G20890.1_|_Symbols:_TUB9_|_tubulin_beta-9_chain_|	c89184_g1_i1	TBB3_PEA
AT4G21390.1_|_Symbols:_B120_|_S-locus_lectin_protein_kinase_family_protein_|	c99698_g1_i6	Y1133_ARATH
AT4G21390.1_|_Symbols:_B120_|_S-locus_lectin_protein_kinase_family_protein_|	c99875_g1_i2	SD18_ARATH
AT4G21390.1_|_Symbols:_B120_|_S-locus_lectin_protein_kinase_family_protein_|	c100313_g2_i2	RKS1_ARATH
AT4G21390.1_|_Symbols:_B120_|_S-locus_lectin_protein_kinase_family_protein_|	c100313_g2_i1	RKS1_ARATH
AT4G21940.2_|_Symbols:_CPK15_|_calcium-dependent_protein_kinase_15_|	c79711_g1_i1	CDPKL_ARATH
AT4G21940.2_|_Symbols:_CPK15_|_calcium-dependent_protein_kinase_15_|	c79711_g1_i2	CDPKL_ARATH
AT4G21940.2_|_Symbols:_CPK15_|_calcium-dependent_protein_kinase_15_|	c88976_g1_i1	CDPKT_ARATH
AT4G21940.2_|_Symbols:_CPK15_|_calcium-dependent_protein_kinase_15_|	c89421_g4_i1	CDPKH_ARATH
AT4G21940.2_|_Symbols:_CPK15_|_calcium-dependent_protein_kinase_15_|	c89421_g3_i1	CDPKH_ARATH
AT4G21940.2_|_Symbols:_CPK15_|_calcium-dependent_protein_kinase_15_|	c91035_g1_i2	CDPKB_ARATH
AT4G21940.2_|_Symbols:_CPK15_|_calcium-dependent_protein_kinase_15_|	c91035_g1_i1	CDPKB_ARATH
AT4G21940.2_|_Symbols:_CPK15_|_calcium-dependent_protein_kinase_15_|	c92986_g1_i1	CDPK2_ARATH
AT4G21940.2_|_Symbols:_CPK15_|_calcium-dependent_protein_kinase_15_|	c92986_g1_i2	CDPK2_ARATH
AT4G21940.2_|_Symbols:_CPK15_|_calcium-dependent_protein_kinase_15_|	c85633_g4_i1	CDPK4_SOLTU
AT4G21940.2_|_Symbols:_CPK15_|_calcium-dependent_protein_kinase_15_|	c84537_g1_i1	CDPK3_ARATH
AT4G21940.2_|_Symbols:_CPK15_|_calcium-dependent_protein_kinase_15_|	c84537_g1_i1	CDPK3_ARATH
AT4G21940.2_|_Symbols:_CPK15_|_calcium-dependent_protein_kinase_15_|	c77180_g2_i1	CDPK_DAUCA
AT4G21940.2_|_Symbols:_CPK15_|_calcium-dependent_protein_kinase_15_|	c83599_g1_i1	CDPK1_ARATH
AT4G21940.2_|_Symbols:_CPK15_|_calcium-dependent_protein_kinase_15_|	c85633_g2_i1	CDPK4_SOLTU
AT4G21940.2_|_Symbols:_CPK15_|_calcium-dependent_protein_kinase_15_|	c89770_g1_i1	CDPK7_ARATH
AT4G22780.1_|_Symbols:_ACR7_|_ACT_domain_repeat_7_|	c98373_g3_i3	.
AT4G23000.1_|_Symbols:_|_Calcineurin-like_metallo-phosphoesterase_superfamily_protein_|	c96710_g1_i1	.
AT4G23000.1_|_Symbols:_|_Calcineurin-like_metallo-phosphoesterase_superfamily_protein_|	c96710_g1_i3	.
AT4G23000.1_|_Symbols:_|_Calcineurin-like_metallo-phosphoesterase_superfamily_protein_|	c96710_g1_i2	.
AT4G23000.1_|_Symbols:_|_Calcineurin-like_metallo-phosphoesterase_superfamily_protein_|	c96710_g1_i4	.
AT4G23920.1_|_Symbols:_UGE2,_ATUGE2_|_UDP-D-glucose/UDP-D-galactose_4-epimerase_2_|	c94368_g4_i1	GALE2_CYATE
AT4G23920.1_|_Symbols:_UGE2,_ATUGE2_|_UDP-D-glucose/UDP-D-galactose_4-epimerase_2_|	c94368_g4_i2	GALE2_CYATE
AT4G23990.1_|_Symbols:_ATCSLG3,_CSLG3_|_cellulose_synthase_like_G3_|	c99302_g3_i2	CSLG3_ARATH
AT4G23990.1_|_Symbols:_ATCSLG3,_CSLG3_|_cellulose_synthase_like_G3_|	c99302_g3_i1	CSLG3_ARATH
AT4G23990.1_|_Symbols:_ATCSLG3,_CSLG3_|_cellulose_synthase_like_G3_|	c98566_g1_i1	CSLG3_ARATH
AT4G24010.1_|_Symbols:_ATCSLG1,_CSLG1_|_cellulose_synthase_like_G1_|	c99302_g3_i2	CSLG3_ARATH
AT4G24010.1_|_Symbols:_ATCSLG1,_CSLG1_|_cellulose_synthase_like_G1_|	c99302_g3_i1	CSLG3_ARATH
AT4G24160.1_|_Symbols:_|_alpha/beta-Hydrolases_superfamily_protein_|	c88906_g1_i2	LPAAT_ARATH
AT4G24160.1_|_Symbols:_|_alpha/beta-Hydrolases_superfamily_protein_|	c88906_g1_i1	LPAAT_ARATH
AT4G24220.1_|_Symbols:_VEP1,_AWI31_|_NAD(P)-binding_Rossmann-fold_superfamily_protein_|	c96138_g2_i1	5BPOR_DIGLA
AT4G24220.1_|_Symbols:_VEP1,_AWI31_|_NAD(P)-binding_Rossmann-fold_superfamily_protein_|	c96138_g2_i2	5BPOR_DIGLA
AT4G24220.1_|_Symbols:_VEP1,_AWI31_|_NAD(P)-binding_Rossmann-fold_superfamily_protein_|	c96138_g2_i4	5BPOR_DIGLA
AT4G24220.1_|_Symbols:_VEP1,_AWI31_|_NAD(P)-binding_Rossmann-fold_superfamily_protein_|	c96138_g2_i3	VEP1_ARATH
AT4G25730.1_|_Symbols:_|_FtsJ-like_methyltransferase_family_protein_|	c93649_g3_i1	SPB1_SCHPO
AT4G26600.1_|_Symbols:_|_S-adenosyl-L-methionine-dependent_methyltransferases_superfamily_protein_|	c99644_g2_i4	NOP2_MOUSE
AT4G26600.1_|_Symbols:_|_S-adenosyl-L-methionine-dependent_methyltransferases_superfamily_protein_|	c99644_g2_i1	NOP2_MOUSE
AT4G26600.1_|_Symbols:_|_S-adenosyl-L-methionine-dependent_methyltransferases_superfamily_protein_|	c99644_g2_i2	.
AT4G26600.1_|_Symbols:_|_S-adenosyl-L-methionine-dependent_methyltransferases_superfamily_protein_|	c99644_g2_i3	NOP2_HUMAN
AT4G27440.1_|_Symbols:_PORB_|_protochlorophyllide_oxidoreductase_B_|	c86849_g3_i1	PORA_CUCSA
AT4G27440.1_|_Symbols:_PORB_|_protochlorophyllide_oxidoreductase_B_|	c86849_g2_i1	PORA_CUCSA
AT4G27440.1_|_Symbols:_PORB_|_protochlorophyllide_oxidoreductase_B_|	c95238_g3_i3	PORA_CUCSA
AT4G27440.1_|_Symbols:_PORB_|_protochlorophyllide_oxidoreductase_B_|	c95238_g3_i4	PORA_ARATH
AT4G27720.1_|_Symbols:_|_Major_facilitator_superfamily_protein_|	c81237_g1_i1	.
AT4G27820.1_|_Symbols:_BGLU9_|_beta_glucosidase_9_|	c97956_g2_i1	BGL11_ARATH
AT4G27830.1_|_Symbols:_BGLU10_|_beta_glucosidase_10_|	c97956_g2_i1	BGL11_ARATH
AT4G27830.1_|_Symbols:_BGLU10_|_beta_glucosidase_10_|	c97956_g1_i2	BGL11_ARATH
AT4G27830.1_|_Symbols:_BGLU10_|_beta_glucosidase_10_|	c97956_g2_i2	BGL11_ARATH
AT4G27940.1_|_Symbols:_ATMTM1,_MTM1_|_manganese_tracking_factor_for_mitochondrial_SOD2_|	c89002_g5_i1	MTM1_ARATH
AT4G27940.1_|_Symbols:_ATMTM1,_MTM1_|_manganese_tracking_factor_for_mitochondrial_SOD2_|	c89002_g5_i2	MTM1_ARATH
AT4G27940.1_|_Symbols:_ATMTM1,_MTM1_|_manganese_tracking_factor_for_mitochondrial_SOD2_|	c89002_g4_i1	MTM1_ARATH
AT4G27970.1_|_Symbols:_SLAH2_|_SLAC1_homologue_2_|	c99094_g2_i12	SLAH3_ARATH
AT4G27970.1_|_Symbols:_SLAH2_|_SLAC1_homologue_2_|	c99094_g2_i2	SLAH3_ARATH
AT4G27970.1_|_Symbols:_SLAH2_|_SLAC1_homologue_2_|	c99094_g2_i10	SLAH3_ARATH
AT4G27970.1_|_Symbols:_SLAH2_|_SLAC1_homologue_2_|	c99094_g2_i4	SLAH3_ARATH
AT4G27970.1_|_Symbols:_SLAH2_|_SLAC1_homologue_2_|	c99094_g2_i8	SLAH3_ARATH
AT4G28320.1_|_Symbols:_MAN5,_AtMAN5_|_Glycosyl_hydrolase_superfamily_protein_|	c90748_g4_i3	MAN2_ARATH
AT4G28320.1_|_Symbols:_MAN5,_AtMAN5_|_Glycosyl_hydrolase_superfamily_protein_|	c90748_g4_i1	MAN2_ARATH
AT4G29510.1_|_Symbols:_ATPRMT11,_PRMT11,_ATPRMT1B,_PRMT1B_|_arginine_methyltransferase_11_|	c87067_g4_i2	ANM1_ORYSJ
AT4G29510.1_|_Symbols:_ATPRMT11,_PRMT11,_ATPRMT1B,_PRMT1B_|_arginine_methyltransferase_11_|	c87067_g4_i1	ANM1_ORYSJ
AT4G29780.1_|_Symbols:_|_unknown_protein;_BEST_Arabidopsis_thaliana_protein_match_is:_unknown_protein_(TAIR:AT5G12010.1);_Has_945_Blast_hits_to_944_proteins_in_87_species:_Archae_-_0;_Bacteria_-_0;_Metazoa_-_519;_Fungi_-_43;_Plants_-_365;_Viruses_-_0;_Other_Eukaryotes_-_18_(source:_NCBI_BLink)._|	c95591_g1_i1	HARB1_BOVIN
AT4G30350.1_|_Symbols:_|_Double_Clp-N_motif-containing_P-loop_nucleoside_triphosphate_hydrolases_superfamily_protein_|	c97374_g3_i1	CLPE_BACSU
AT4G30350.1_|_Symbols:_|_Double_Clp-N_motif-containing_P-loop_nucleoside_triphosphate_hydrolases_superfamily_protein_|	c97374_g3_i2	CLPE_BACSU
AT4G30560.1_|_Symbols:_ATCNGC9,_CNGC9_|_cyclic_nucleotide_gated_channel_9_|	c85815_g1_i2	CNGC5_ARATH
AT4G30560.1_|_Symbols:_ATCNGC9,_CNGC9_|_cyclic_nucleotide_gated_channel_9_|	c85815_g1_i1	CNGC5_ARATH
AT4G30560.1_|_Symbols:_ATCNGC9,_CNGC9_|_cyclic_nucleotide_gated_channel_9_|	c88270_g1_i1	CNGC8_ARATH
AT4G30560.1_|_Symbols:_ATCNGC9,_CNGC9_|_cyclic_nucleotide_gated_channel_9_|	c95697_g4_i3	CNGC1_ARATH
AT4G30560.1_|_Symbols:_ATCNGC9,_CNGC9_|_cyclic_nucleotide_gated_channel_9_|	c95697_g4_i4	CNGC1_ARATH
AT4G30560.1_|_Symbols:_ATCNGC9,_CNGC9_|_cyclic_nucleotide_gated_channel_9_|	c90422_g1_i1	CNGC1_ARATH
AT4G30560.1_|_Symbols:_ATCNGC9,_CNGC9_|_cyclic_nucleotide_gated_channel_9_|	c90422_g1_i5	CNGC1_ARATH
AT4G30560.1_|_Symbols:_ATCNGC9,_CNGC9_|_cyclic_nucleotide_gated_channel_9_|	c98554_g3_i2	CNG15_ARATH
AT4G30560.1_|_Symbols:_ATCNGC9,_CNGC9_|_cyclic_nucleotide_gated_channel_9_|	c98554_g3_i6	CNG15_ARATH
AT4G30560.1_|_Symbols:_ATCNGC9,_CNGC9_|_cyclic_nucleotide_gated_channel_9_|	c98554_g3_i5	CNG15_ARATH
AT4G30560.1_|_Symbols:_ATCNGC9,_CNGC9_|_cyclic_nucleotide_gated_channel_9_|	c98554_g3_i9	CNG15_ARATH
AT4G30560.1_|_Symbols:_ATCNGC9,_CNGC9_|_cyclic_nucleotide_gated_channel_9_|	c97612_g1_i1	CNG17_ARATH
AT4G30560.1_|_Symbols:_ATCNGC9,_CNGC9_|_cyclic_nucleotide_gated_channel_9_|	c89492_g2_i2	CNG18_ARATH
AT4G30560.1_|_Symbols:_ATCNGC9,_CNGC9_|_cyclic_nucleotide_gated_channel_9_|	c97646_g1_i2	.
AT4G30560.1_|_Symbols:_ATCNGC9,_CNGC9_|_cyclic_nucleotide_gated_channel_9_|	c90422_g1_i2	CNGC1_ARATH
AT4G30560.1_|_Symbols:_ATCNGC9,_CNGC9_|_cyclic_nucleotide_gated_channel_9_|	c90422_g1_i2	CNGC1_ARATH
AT4G30560.1_|_Symbols:_ATCNGC9,_CNGC9_|_cyclic_nucleotide_gated_channel_9_|	c92658_g1_i5	CNG15_ARATH
AT4G30560.1_|_Symbols:_ATCNGC9,_CNGC9_|_cyclic_nucleotide_gated_channel_9_|	c92658_g1_i2	CNG15_ARATH
AT4G31140.1_|_Symbols:_|_O-Glycosyl_hydrolases_family_17_protein_|	c84232_g2_i1	E136_ARATH
AT4G31140.1_|_Symbols:_|_O-Glycosyl_hydrolases_family_17_protein_|	c81898_g1_i1	E135_ARATH
AT4G33070.1_|_Symbols:_|_Thiamine_pyrophosphate_dependent_pyruvate_decarboxylase_family_protein_|	c90548_g1_i2	PDC2_TOBAC
AT4G33070.1_|_Symbols:_|_Thiamine_pyrophosphate_dependent_pyruvate_decarboxylase_family_protein_|	c90548_g1_i1	PDC2_TOBAC
AT4G33070.1_|_Symbols:_|_Thiamine_pyrophosphate_dependent_pyruvate_decarboxylase_family_protein_|	c93266_g8_i1	PDC1_PEA
AT4G33070.1_|_Symbols:_|_Thiamine_pyrophosphate_dependent_pyruvate_decarboxylase_family_protein_|	c93266_g9_i1	PDC1_ARATH
AT4G33070.1_|_Symbols:_|_Thiamine_pyrophosphate_dependent_pyruvate_decarboxylase_family_protein_|	c83887_g2_i2	PDC4_ARATH
AT4G34650.1_|_Symbols:_SQS2_|_squalene_synthase_2_|	c92093_g1_i1	FDFT_NICBE
AT4G34740.1_|_Symbols:_ATASE2,_CIA1,_ATPURF2,_ASE2_|_GLN_phosphoribosyl_pyrophosphate_amidotransferase_2_|	c96462_g3_i2	ASE2_ARATH
AT4G34740.1_|_Symbols:_ATASE2,_CIA1,_ATPURF2,_ASE2_|_GLN_phosphoribosyl_pyrophosphate_amidotransferase_2_|	c96462_g3_i1	ASE1_ARATH
AT4G34740.1_|_Symbols:_ATASE2,_CIA1,_ATPURF2,_ASE2_|_GLN_phosphoribosyl_pyrophosphate_amidotransferase_2_|	c96462_g4_i1	ASE1_ARATH
AT4G34910.1_|_Symbols:_|_P-loop_containing_nucleoside_triphosphate_hydrolases_superfamily_protein_|	c96922_g1_i4	RH16_ARATH
AT4G34950.1_|_Symbols:_|_Major_facilitator_superfamily_protein_|	c97798_g3_i5	YM30_YEAST
AT4G34950.1_|_Symbols:_|_Major_facilitator_superfamily_protein_|	c97798_g3_i1	YM30_YEAST
AT4G34950.1_|_Symbols:_|_Major_facilitator_superfamily_protein_|	c97798_g3_i3	YM30_YEAST
AT4G34950.1_|_Symbols:_|_Major_facilitator_superfamily_protein_|	c92225_g5_i1	.
AT4G35300.1_|_Symbols:_TMT2_|_tonoplast_monosaccharide_transporter2_|	c97082_g1_i1	MSSP2_ARATH
AT4G35300.1_|_Symbols:_TMT2_|_tonoplast_monosaccharide_transporter2_|	c85916_g5_i2	MSSP2_ARATH
AT4G35300.1_|_Symbols:_TMT2_|_tonoplast_monosaccharide_transporter2_|	c85916_g5_i1	MSSP2_ARATH
AT4G35300.1_|_Symbols:_TMT2_|_tonoplast_monosaccharide_transporter2_|	c65168_g1_i1	MSSP3_ARATH
AT4G35310.1_|_Symbols:_CPK5,_ATCPK5_|_calmodulin-domain_protein_kinase_5_|	c85633_g4_i1	CDPK4_SOLTU
AT4G35310.1_|_Symbols:_CPK5,_ATCPK5_|_calmodulin-domain_protein_kinase_5_|	c85633_g2_i1	CDPK4_SOLTU
AT4G35310.1_|_Symbols:_CPK5,_ATCPK5_|_calmodulin-domain_protein_kinase_5_|	c85633_g3_i1	CDPK4_SOLTU
AT4G35310.1_|_Symbols:_CPK5,_ATCPK5_|_calmodulin-domain_protein_kinase_5_|	c92986_g1_i1	CDPK2_ARATH
AT4G35310.1_|_Symbols:_CPK5,_ATCPK5_|_calmodulin-domain_protein_kinase_5_|	c92986_g1_i2	CDPK2_ARATH
AT4G35310.1_|_Symbols:_CPK5,_ATCPK5_|_calmodulin-domain_protein_kinase_5_|	c83599_g1_i1	CDPK1_ARATH
AT4G35310.1_|_Symbols:_CPK5,_ATCPK5_|_calmodulin-domain_protein_kinase_5_|	c91035_g1_i2	CDPKB_ARATH
AT4G35310.1_|_Symbols:_CPK5,_ATCPK5_|_calmodulin-domain_protein_kinase_5_|	c91035_g1_i1	CDPKB_ARATH
AT4G35310.1_|_Symbols:_CPK5,_ATCPK5_|_calmodulin-domain_protein_kinase_5_|	c81835_g1_i1	CDPKK_ARATH
AT4G35310.1_|_Symbols:_CPK5,_ATCPK5_|_calmodulin-domain_protein_kinase_5_|	c89421_g4_i1	CDPKH_ARATH
AT4G35310.1_|_Symbols:_CPK5,_ATCPK5_|_calmodulin-domain_protein_kinase_5_|	c89421_g3_i1	CDPKH_ARATH
AT4G35310.1_|_Symbols:_CPK5,_ATCPK5_|_calmodulin-domain_protein_kinase_5_|	c79711_g1_i1	CDPKL_ARATH
AT4G35310.1_|_Symbols:_CPK5,_ATCPK5_|_calmodulin-domain_protein_kinase_5_|	c79711_g1_i2	CDPKL_ARATH
AT4G35310.1_|_Symbols:_CPK5,_ATCPK5_|_calmodulin-domain_protein_kinase_5_|	c88976_g1_i1	CDPKT_ARATH
AT4G35310.1_|_Symbols:_CPK5,_ATCPK5_|_calmodulin-domain_protein_kinase_5_|	c89770_g1_i3	CDPKW_ARATH
AT4G36580.1_|_Symbols:_|_AAA-type_ATPase_family_protein_|	c96126_g2_i3	ATAD3_XENTR
AT4G36580.1_|_Symbols:_|_AAA-type_ATPase_family_protein_|	c94569_g6_i5	ATAD3_XENTR
AT4G36580.1_|_Symbols:_|_AAA-type_ATPase_family_protein_|	c94569_g6_i2	ATAD3_XENTR
AT4G37390.1_|_Symbols:_YDK1,_GH3.2,_BRU6,_GH3-2,_AUR3_|_Auxin-responsive_GH3_family_protein_|	c91160_g1_i1	GH31_ARATH
AT4G37390.1_|_Symbols:_YDK1,_GH3.2,_BRU6,_GH3-2,_AUR3_|_Auxin-responsive_GH3_family_protein_|	c91873_g1_i2	GH36_ARATH
AT4G37390.1_|_Symbols:_YDK1,_GH3.2,_BRU6,_GH3-2,_AUR3_|_Auxin-responsive_GH3_family_protein_|	c91873_g1_i1	GH36_ARATH
AT4G37760.1_|_Symbols:_SQE3_|_squalene_epoxidase_3_|	c88925_g3_i2	ERG1_PANGI
AT4G37760.1_|_Symbols:_SQE3_|_squalene_epoxidase_3_|	c88925_g3_i1	ERG1_PANGI
AT4G37760.1_|_Symbols:_SQE3_|_squalene_epoxidase_3_|	c88282_g3_i1	ERG1_PANGI
AT4G37760.1_|_Symbols:_SQE3_|_squalene_epoxidase_3_|	c88282_g3_i2	ERG1_PANGI
AT4G38380.1_|_Symbols:_|_MATE_efflux_family_protein_|	c100300_g2_i2	CPR30_ARATH
AT4G38380.1_|_Symbols:_|_MATE_efflux_family_protein_|	c100300_g2_i1	CPR30_ARATH
AT4G38380.1_|_Symbols:_|_MATE_efflux_family_protein_|	c83625_g1_i1	MATE3_ARATH
AT4G39090.1_|_Symbols:_RD19,_RD19A_|_Papain_family_cysteine_protease_|	c92870_g1_i1	RD19A_ARATH
AT4G39090.1_|_Symbols:_RD19,_RD19A_|_Papain_family_cysteine_protease_|	c86424_g1_i3	RD19A_ARATH
AT4G39090.1_|_Symbols:_RD19,_RD19A_|_Papain_family_cysteine_protease_|	c86424_g1_i1	RD19A_ARATH
AT4G39270.1_|_Symbols:_|_Leucine-rich_repeat_protein_kinase_family_protein_|	c89122_g1_i2	Y2165_ARATH
AT4G39270.1_|_Symbols:_|_Leucine-rich_repeat_protein_kinase_family_protein_|	c95779_g1_i6	Y2165_ARATH
AT5G02820.1_|_Symbols:_RHL2,_BIN5_|_Spo11/DNA_topoisomerase_VI,_subunit_A_protein_|	c95587_g1_i4	TOP6A_ARATH
AT5G02820.1_|_Symbols:_RHL2,_BIN5_|_Spo11/DNA_topoisomerase_VI,_subunit_A_protein_|	c95587_g1_i1	TOP6A_ARATH
AT5G02860.1_|_Symbols:_|_Pentatricopeptide_repeat_(PPR)_superfamily_protein_|	c100272_g4_i2	.
AT5G03555.1_|_Symbols:_|_permease,_cytosine/purines,_uracil,_thiamine,_allantoin_family_protein_|	c97446_g2_i1	ALLP_BACSU
AT5G04220.2_|_Symbols:_SYTC,_ATSYTC,_NTMC2TYPE1.3,_NTMC2T1.3,_SYT3_|_Calcium-dependent_lipid-binding_(CaLB_domain)_family_protein_|	c89294_g1_i1	SYT1_ARATH
AT5G04220.2_|_Symbols:_SYTC,_ATSYTC,_NTMC2TYPE1.3,_NTMC2T1.3,_SYT3_|_Calcium-dependent_lipid-binding_(CaLB_domain)_family_protein_|	c89294_g1_i3	SYT1_ARATH
AT5G04220.2_|_Symbols:_SYTC,_ATSYTC,_NTMC2TYPE1.3,_NTMC2T1.3,_SYT3_|_Calcium-dependent_lipid-binding_(CaLB_domain)_family_protein_|	c89058_g2_i1	SYT2_ARATH
AT5G06110.1_|_Symbols:_|_DnaJ_domain_;Myb-like_DNA-binding_domain_|	c90539_g2_i1	DNJC2_RAT
AT5G06110.1_|_Symbols:_|_DnaJ_domain_;Myb-like_DNA-binding_domain_|	c90539_g2_i3	DNJC2_RAT
AT5G06110.1_|_Symbols:_|_DnaJ_domain_;Myb-like_DNA-binding_domain_|	c90539_g2_i4	DNJC2_RAT
AT5G06110.1_|_Symbols:_|_DnaJ_domain_;Myb-like_DNA-binding_domain_|	c90539_g2_i2	DNJC2_RAT
AT5G06530.2_|_Symbols:_|_ABC-2_type_transporter_family_protein_|	c99171_g4_i4	.
AT5G06530.2_|_Symbols:_|_ABC-2_type_transporter_family_protein_|	c99171_g4_i6	C76A2_SOLME
AT5G06530.2_|_Symbols:_|_ABC-2_type_transporter_family_protein_|	c99171_g4_i3	AB22G_ARATH
AT5G06530.2_|_Symbols:_|_ABC-2_type_transporter_family_protein_|	c99171_g4_i3	AB22G_ARATH
AT5G06530.2_|_Symbols:_|_ABC-2_type_transporter_family_protein_|	c99171_g4_i1	C76A2_SOLME
AT5G06530.2_|_Symbols:_|_ABC-2_type_transporter_family_protein_|	c99171_g4_i5	AB22G_ARATH
AT5G07070.1_|_Symbols:_CIPK2,_SnRK3.2_|_CBL-interacting_protein_kinase_2_|	c94951_g2_i1	CIPKA_ARATH
AT5G07070.1_|_Symbols:_CIPK2,_SnRK3.2_|_CBL-interacting_protein_kinase_2_|	c93457_g5_i1	CIPKI_ORYSJ
AT5G07070.1_|_Symbols:_CIPK2,_SnRK3.2_|_CBL-interacting_protein_kinase_2_|	c93457_g5_i2	CIPKI_ORYSJ
AT5G07070.1_|_Symbols:_CIPK2,_SnRK3.2_|_CBL-interacting_protein_kinase_2_|	c92490_g3_i1	CIPKI_ORYSJ
AT5G07920.1_|_Symbols:_DGK1,_ATDGK1_|_diacylglycerol_kinase1_|	c96894_g4_i4	DGK1_ARATH
AT5G07920.1_|_Symbols:_DGK1,_ATDGK1_|_diacylglycerol_kinase1_|	c96894_g4_i2	DGK1_ARATH
AT5G07920.1_|_Symbols:_DGK1,_ATDGK1_|_diacylglycerol_kinase1_|	c96894_g4_i3	DGK1_ARATH
AT5G07920.1_|_Symbols:_DGK1,_ATDGK1_|_diacylglycerol_kinase1_|	c99816_g5_i3	DGK2_ARATH
AT5G07920.1_|_Symbols:_DGK1,_ATDGK1_|_diacylglycerol_kinase1_|	c99816_g5_i5	DGK2_ARATH
AT5G07920.1_|_Symbols:_DGK1,_ATDGK1_|_diacylglycerol_kinase1_|	c99816_g5_i4	DGK2_ARATH
AT5G07920.1_|_Symbols:_DGK1,_ATDGK1_|_diacylglycerol_kinase1_|	c99816_g5_i7	DGK2_ARATH
AT5G07920.1_|_Symbols:_DGK1,_ATDGK1_|_diacylglycerol_kinase1_|	c99816_g5_i2	DGK2_ARATH
AT5G07920.1_|_Symbols:_DGK1,_ATDGK1_|_diacylglycerol_kinase1_|	c99816_g5_i8	DGK2_ARATH
AT5G08500.1_|_Symbols:_|_Transmembrane_CLPTM1_family_protein_|	c80056_g1_i1	CLPT1_DANRE
AT5G08500.1_|_Symbols:_|_Transmembrane_CLPTM1_family_protein_|	c80056_g2_i1	CLPT1_DANRE
AT5G09420.1_|_Symbols:_ATTOC64-V,_MTOM64,_TOC64-V,_OM64,_AtmtOM64_|_translocon_at_the_outer_membrane_of_chloroplasts_64-V_|	c98584_g3_i6	OE64M_ARATH
AT5G09420.1_|_Symbols:_ATTOC64-V,_MTOM64,_TOC64-V,_OM64,_AtmtOM64_|_translocon_at_the_outer_membrane_of_chloroplasts_64-V_|	c98584_g3_i4	OE64M_ARATH
AT5G09420.1_|_Symbols:_ATTOC64-V,_MTOM64,_TOC64-V,_OM64,_AtmtOM64_|_translocon_at_the_outer_membrane_of_chloroplasts_64-V_|	c98584_g3_i2	OE64M_ARATH
AT5G09420.1_|_Symbols:_ATTOC64-V,_MTOM64,_TOC64-V,_OM64,_AtmtOM64_|_translocon_at_the_outer_membrane_of_chloroplasts_64-V_|	c76524_g1_i1	TOC64_PEA
AT5G09420.1_|_Symbols:_ATTOC64-V,_MTOM64,_TOC64-V,_OM64,_AtmtOM64_|_translocon_at_the_outer_membrane_of_chloroplasts_64-V_|	c76524_g1_i2	TOC64_PEA
AT5G09840.1_|_Symbols:_|_Putative_endonuclease_or_glycosyl_hydrolase_|	c99663_g3_i2	MARF1_HUMAN
AT5G09840.1_|_Symbols:_|_Putative_endonuclease_or_glycosyl_hydrolase_|	c99663_g3_i3	JMJ25_ARATH
AT5G10790.1_|_Symbols:_UBP22_|_ubiquitin-specific_protease_22_|	c96251_g4_i1	UBP22_ARATH
AT5G11110.1_|_Symbols:_SPS1,_ATSPS2F,_KNS2,_SPS2F_|_sucrose_phosphate_synthase_2F_|	c99122_g1_i2	SPSA1_CITUN
AT5G11110.1_|_Symbols:_SPS1,_ATSPS2F,_KNS2,_SPS2F_|_sucrose_phosphate_synthase_2F_|	c97440_g1_i2	SPSA1_CITUN
AT5G11110.1_|_Symbols:_SPS1,_ATSPS2F,_KNS2,_SPS2F_|_sucrose_phosphate_synthase_2F_|	c97440_g1_i1	SPSA1_CITUN
AT5G11110.1_|_Symbols:_SPS1,_ATSPS2F,_KNS2,_SPS2F_|_sucrose_phosphate_synthase_2F_|	c93662_g2_i2	SPSA2_CRAPL
AT5G11110.1_|_Symbols:_SPS1,_ATSPS2F,_KNS2,_SPS2F_|_sucrose_phosphate_synthase_2F_|	c93662_g2_i1	SPSA2_CRAPL
AT5G11110.1_|_Symbols:_SPS1,_ATSPS2F,_KNS2,_SPS2F_|_sucrose_phosphate_synthase_2F_|	c87038_g2_i2	SPSA4_ARATH
AT5G11110.1_|_Symbols:_SPS1,_ATSPS2F,_KNS2,_SPS2F_|_sucrose_phosphate_synthase_2F_|	c93662_g2_i3	SPSA2_CRAPL
AT5G11110.1_|_Symbols:_SPS1,_ATSPS2F,_KNS2,_SPS2F_|_sucrose_phosphate_synthase_2F_|	c93662_g2_i3	SPSA2_CRAPL
AT5G13700.1_|_Symbols:_ATPAO1,_APAO,_PAO1_|_polyamine_oxidase_1_|	c88640_g9_i1	PAO1_ARATH
AT5G13930.1_|_Symbols:_CHS,_TT4,_ATCHS_|_Chalcone_and_stilbene_synthase_family_protein_|	c92181_g3_i3	CHS1_CASGL
AT5G13930.1_|_Symbols:_CHS,_TT4,_ATCHS_|_Chalcone_and_stilbene_synthase_family_protein_|	c92181_g2_i1	CHS1_CAMSI
AT5G13930.1_|_Symbols:_CHS,_TT4,_ATCHS_|_Chalcone_and_stilbene_synthase_family_protein_|	c92181_g3_i2	CHS1_CASGL
AT5G13930.1_|_Symbols:_CHS,_TT4,_ATCHS_|_Chalcone_and_stilbene_synthase_family_protein_|	c92181_g1_i1	CHS1_CASGL
AT5G14230.1_|_Symbols:_|_CONTAINS_InterPro_DOMAIN/s:_Ankyrin_repeat-containing_domain_(InterPro:IPR020683),_Ankyrin_repeat_(InterPro:IPR002110);_BEST_Arabidopsis_thaliana_protein_match_is:_XB3_ortholog_2_in_Arabidopsis_thaliana_(TAIR:AT5G57740.1);_Has_66374_Blast_hits_to_25358_proteins_in_1201_species:_Archae_-_121;_Bacteria_-_8133;_Metazoa_-_29530;_Fungi_-_5885;_Plants_-_3349;_Viruses_-_785;_Oth…	c98723_g1_i2	ANK2_HUMAN
AT5G14550.1_|_Symbols:_|_Core-2/I-branching_beta-1,6-N-acetylglucosaminyltransferase_family_protein_|	c94304_g4_i4	.
AT5G14550.1_|_Symbols:_|_Core-2/I-branching_beta-1,6-N-acetylglucosaminyltransferase_family_protein_|	c94304_g4_i2	.
AT5G14550.1_|_Symbols:_|_Core-2/I-branching_beta-1,6-N-acetylglucosaminyltransferase_family_protein_|	c94304_g4_i3	.
AT5G14760.1_|_Symbols:_AO_|_L-aspartate_oxidase_|	c98166_g3_i5	NADB_ARATH
AT5G14760.1_|_Symbols:_AO_|_L-aspartate_oxidase_|	c98166_g3_i4	NADB_ARATH
AT5G14760.1_|_Symbols:_AO_|_L-aspartate_oxidase_|	c98166_g3_i2	NADB_ARATH
AT5G14760.1_|_Symbols:_AO_|_L-aspartate_oxidase_|	c98166_g3_i3	NADB_ARATH
AT5G14760.1_|_Symbols:_AO_|_L-aspartate_oxidase_|	c98166_g3_i1	NADB_ARATH
AT5G15650.1_|_Symbols:_RGP2,_ATRGP2_|_reversibly_glycosylated_polypeptide_2_|	c88535_g3_i1	RGP1_ORYSJ
AT5G15650.1_|_Symbols:_RGP2,_ATRGP2_|_reversibly_glycosylated_polypeptide_2_|	c88535_g2_i1	RGP1_ORYSJ
AT5G15650.1_|_Symbols:_RGP2,_ATRGP2_|_reversibly_glycosylated_polypeptide_2_|	c88535_g2_i2	UPTG2_SOLTU
AT5G16040.1_|_Symbols:_|_Regulator_of_chromosome_condensation_(RCC1)_family_protein_|	c88097_g1_i1	UVR8_ARATH
AT5G16930.1_|_Symbols:_|_AAA-type_ATPase_family_protein_|	c94569_g6_i5	ATAD3_XENTR
AT5G16930.1_|_Symbols:_|_AAA-type_ATPase_family_protein_|	c94569_g6_i2	ATAD3_XENTR
AT5G16930.1_|_Symbols:_|_AAA-type_ATPase_family_protein_|	c96126_g2_i3	ATAD3_XENTR
AT5G16930.1_|_Symbols:_|_AAA-type_ATPase_family_protein_|	c94569_g6_i4	ATAD3_XENTR
AT5G16930.1_|_Symbols:_|_AAA-type_ATPase_family_protein_|	c94569_g6_i3	ATAD3_XENTR
AT5G17490.1_|_Symbols:_RGL3_|_RGA-like_protein_3_|	c96944_g1_i1	GAI1_VITVI
AT5G17490.1_|_Symbols:_RGL3_|_RGA-like_protein_3_|	c96944_g1_i2	GAI1_VITVI
AT5G17490.1_|_Symbols:_RGL3_|_RGA-like_protein_3_|	c96944_g1_i4	GAI1_VITVI
AT5G17490.1_|_Symbols:_RGL3_|_RGA-like_protein_3_|	c96944_g1_i3	GAI1_VITVI
AT5G18525.1_|_Symbols:_|_protein_serine/threonine_kinases;protein_tyrosine_kinases;ATP_binding;protein_kinases_|	c98684_g2_i2	LVSG_DICDI
AT5G18525.1_|_Symbols:_|_protein_serine/threonine_kinases;protein_tyrosine_kinases;ATP_binding;protein_kinases_|	c98684_g2_i3	LVSG_DICDI
AT5G18525.1_|_Symbols:_|_protein_serine/threonine_kinases;protein_tyrosine_kinases;ATP_binding;protein_kinases_|	c98684_g2_i4	WDR81_HUMAN
AT5G18525.1_|_Symbols:_|_protein_serine/threonine_kinases;protein_tyrosine_kinases;ATP_binding;protein_kinases_|	c98684_g2_i4	WDR81_HUMAN
AT5G18525.1_|_Symbols:_|_protein_serine/threonine_kinases;protein_tyrosine_kinases;ATP_binding;protein_kinases_|	c98684_g2_i1	LVSG_DICDI
AT5G18525.1_|_Symbols:_|_protein_serine/threonine_kinases;protein_tyrosine_kinases;ATP_binding;protein_kinases_|	c98684_g2_i1	LVSG_DICDI
AT5G18525.1_|_Symbols:_|_protein_serine/threonine_kinases;protein_tyrosine_kinases;ATP_binding;protein_kinases_|	c98684_g2_i5	WDR81_HUMAN
AT5G20480.1_|_Symbols:_EFR_|_EF-TU_receptor_|	c87640_g4_i1	Y3475_ARATH
AT5G20480.1_|_Symbols:_EFR_|_EF-TU_receptor_|	c99971_g1_i3	Y3475_ARATH
AT5G20480.1_|_Symbols:_EFR_|_EF-TU_receptor_|	c94629_g2_i3	Y3475_ARATH
AT5G20480.1_|_Symbols:_EFR_|_EF-TU_receptor_|	c99668_g1_i1	Y3475_ARATH
AT5G20480.1_|_Symbols:_EFR_|_EF-TU_receptor_|	c94629_g2_i1	Y3475_ARATH
AT5G20480.1_|_Symbols:_EFR_|_EF-TU_receptor_|	c92321_g1_i1	Y3475_ARATH
AT5G20480.1_|_Symbols:_EFR_|_EF-TU_receptor_|	c100281_g1_i3	Y3475_ARATH
AT5G20480.1_|_Symbols:_EFR_|_EF-TU_receptor_|	c100281_g1_i2	Y3475_ARATH
AT5G20480.1_|_Symbols:_EFR_|_EF-TU_receptor_|	c99668_g1_i4	Y3471_ARATH
AT5G20480.1_|_Symbols:_EFR_|_EF-TU_receptor_|	c99668_g1_i2	Y3475_ARATH
AT5G20480.1_|_Symbols:_EFR_|_EF-TU_receptor_|	c92321_g1_i2	Y3475_ARATH
AT5G20480.1_|_Symbols:_EFR_|_EF-TU_receptor_|	c99971_g1_i5	Y3475_ARATH
AT5G20830.1_|_Symbols:_SUS1,_ASUS1,_atsus1_|_sucrose_synthase_1_|	c90093_g3_i3	SUS1_SOLTU
AT5G20830.1_|_Symbols:_SUS1,_ASUS1,_atsus1_|_sucrose_synthase_1_|	c90093_g3_i2	SUS1_SOLTU
AT5G20830.1_|_Symbols:_SUS1,_ASUS1,_atsus1_|_sucrose_synthase_1_|	c90093_g3_i1	SUS1_SOLTU
AT5G20830.1_|_Symbols:_SUS1,_ASUS1,_atsus1_|_sucrose_synthase_1_|	c82582_g1_i1	SUS1_SOLTU
AT5G20830.1_|_Symbols:_SUS1,_ASUS1,_atsus1_|_sucrose_synthase_1_|	c93901_g1_i1	SUS2_PEA
AT5G20830.1_|_Symbols:_SUS1,_ASUS1,_atsus1_|_sucrose_synthase_1_|	c99591_g1_i2	SUS6_ARATH
AT5G20830.1_|_Symbols:_SUS1,_ASUS1,_atsus1_|_sucrose_synthase_1_|	c99591_g1_i1	SUS6_ARATH
AT5G20830.1_|_Symbols:_SUS1,_ASUS1,_atsus1_|_sucrose_synthase_1_|	c93069_g1_i1	SUS5_ARATH
AT5G20830.1_|_Symbols:_SUS1,_ASUS1,_atsus1_|_sucrose_synthase_1_|	c99591_g1_i3	SUS5_ORYSJ
AT5G22630.1_|_Symbols:_ADT5_|_arogenate_dehydratase_5_|	c97417_g1_i1	BAP2_ARATH
AT5G22630.1_|_Symbols:_ADT5_|_arogenate_dehydratase_5_|	c93180_g1_i1	AROD6_ARATH
AT5G23850.1_|_Symbols:_|_Arabidopsis_thaliana_protein_of_unknown_function_(DUF821)_|	c97349_g1_i3	PGLT1_HUMAN
AT5G23850.1_|_Symbols:_|_Arabidopsis_thaliana_protein_of_unknown_function_(DUF821)_|	c97349_g1_i4	RUMI_CULQU
AT5G23850.1_|_Symbols:_|_Arabidopsis_thaliana_protein_of_unknown_function_(DUF821)_|	c82884_g1_i1	PGLT1_HUMAN
AT5G25110.1_|_Symbols:_CIPK25,_SnRK3.25_|_CBL-interacting_protein_kinase_25_|	c91123_g3_i2	CIPK5_ARATH
AT5G25110.1_|_Symbols:_CIPK25,_SnRK3.25_|_CBL-interacting_protein_kinase_25_|	c95051_g1_i1	CIPKP_ARATH
AT5G26040.2_|_Symbols:_HDA2_|_histone_deacetylase_2_|	c93341_g1_i1	HDA2_ARATH
AT5G26340.1_|_Symbols:_MSS1,_STP13,_ATSTP13_|_Major_facilitator_superfamily_protein_|	c90304_g5_i1	STP13_ARATH
AT5G26340.1_|_Symbols:_MSS1,_STP13,_ATSTP13_|_Major_facilitator_superfamily_protein_|	c79481_g1_i1	STP7_ARATH
AT5G26340.1_|_Symbols:_MSS1,_STP13,_ATSTP13_|_Major_facilitator_superfamily_protein_|	c95353_g2_i1	STC_RICCO
AT5G26340.1_|_Symbols:_MSS1,_STP13,_ATSTP13_|_Major_facilitator_superfamily_protein_|	c84272_g1_i1	STP10_ARATH
AT5G26340.1_|_Symbols:_MSS1,_STP13,_ATSTP13_|_Major_facilitator_superfamily_protein_|	c88914_g2_i1	STP8_ARATH
AT5G26570.1_|_Symbols:_PWD,_OK1,_ATGWD3_|_catalytics;carbohydrate_kinases;phosphoglucan,_water_dikinases_|	c99829_g1_i1	PWD_ARATH
AT5G26570.1_|_Symbols:_PWD,_OK1,_ATGWD3_|_catalytics;carbohydrate_kinases;phosphoglucan,_water_dikinases_|	c99829_g1_i2	PWD_ARATH
AT5G26570.1_|_Symbols:_PWD,_OK1,_ATGWD3_|_catalytics;carbohydrate_kinases;phosphoglucan,_water_dikinases_|	c99829_g1_i2	PWD_ARATH
AT5G26570.1_|_Symbols:_PWD,_OK1,_ATGWD3_|_catalytics;carbohydrate_kinases;phosphoglucan,_water_dikinases_|	c99829_g2_i1	PWD_ARATH
AT5G27920.1_|_Symbols:_|_F-box_family_protein_|	c94102_g1_i2	FBL3_ARATH
AT5G27920.1_|_Symbols:_|_F-box_family_protein_|	c94102_g1_i3	FBL3_ARATH
AT5G27930.1_|_Symbols:_|_Protein_phosphatase_2C_family_protein_|	c90210_g7_i1	P2C34_ARATH
AT5G27930.1_|_Symbols:_|_Protein_phosphatase_2C_family_protein_|	c90210_g7_i2	P2C34_ARATH
AT5G28080.2_|_Symbols:_WNK9_|_Protein_kinase_superfamily_protein_|	c93375_g3_i2	WNK1_ARATH
AT5G28080.2_|_Symbols:_WNK9_|_Protein_kinase_superfamily_protein_|	c93375_g3_i1	WNK1_ARATH
AT5G33280.1_|_Symbols:_|_Voltage-gated_chloride_channel_family_protein_|	c87271_g1_i2	CLCG_ARATH
AT5G33280.1_|_Symbols:_|_Voltage-gated_chloride_channel_family_protein_|	c97068_g3_i2	CLCC_ARATH
AT5G33280.1_|_Symbols:_|_Voltage-gated_chloride_channel_family_protein_|	c97068_g3_i15	CLCC_ARATH
AT5G33280.1_|_Symbols:_|_Voltage-gated_chloride_channel_family_protein_|	c97068_g3_i5	CLCC_ARATH
AT5G33280.1_|_Symbols:_|_Voltage-gated_chloride_channel_family_protein_|	c97068_g3_i9	CLCC_ARATH
AT5G33280.1_|_Symbols:_|_Voltage-gated_chloride_channel_family_protein_|	c97068_g3_i12	CLCC_ARATH
AT5G33280.1_|_Symbols:_|_Voltage-gated_chloride_channel_family_protein_|	c97068_g3_i7	CLCC_ARATH
AT5G33280.1_|_Symbols:_|_Voltage-gated_chloride_channel_family_protein_|	c97068_g3_i17	CLCC_ARATH
AT5G33280.1_|_Symbols:_|_Voltage-gated_chloride_channel_family_protein_|	c97068_g3_i10	CLCC_ARATH
AT5G33280.1_|_Symbols:_|_Voltage-gated_chloride_channel_family_protein_|	c97068_g3_i4	CLCC_ARATH
AT5G33280.1_|_Symbols:_|_Voltage-gated_chloride_channel_family_protein_|	c97068_g3_i3	CLCC_ARATH
AT5G33280.1_|_Symbols:_|_Voltage-gated_chloride_channel_family_protein_|	c97068_g3_i8	CLCC_ARATH
AT5G33280.1_|_Symbols:_|_Voltage-gated_chloride_channel_family_protein_|	c97068_g3_i11	CLCC_ARATH
AT5G33280.1_|_Symbols:_|_Voltage-gated_chloride_channel_family_protein_|	c87271_g1_i1	CLCG_ARATH
AT5G35750.1_|_Symbols:_AHK2,_HK2_|_histidine_kinase_2_|	c90292_g2_i3	AHK2_ARATH
AT5G35750.1_|_Symbols:_AHK2,_HK2_|_histidine_kinase_2_|	c90292_g2_i2	AHK2_ARATH
AT5G35750.1_|_Symbols:_AHK2,_HK2_|_histidine_kinase_2_|	c96973_g3_i2	AHK3_ARATH
AT5G35750.1_|_Symbols:_AHK2,_HK2_|_histidine_kinase_2_|	c97457_g1_i1	AHK4_ARATH
AT5G35750.1_|_Symbols:_AHK2,_HK2_|_histidine_kinase_2_|	c97457_g1_i3	AHK4_ARATH
AT5G35750.1_|_Symbols:_AHK2,_HK2_|_histidine_kinase_2_|	c96973_g4_i2	.
AT5G35750.1_|_Symbols:_AHK2,_HK2_|_histidine_kinase_2_|	c96973_g3_i4	AHK3_ARATH
AT5G35790.1_|_Symbols:_G6PD1_|_glucose-6-phosphate_dehydrogenase_1_|	c87531_g1_i1	G6PDC_SOLTU
AT5G35790.1_|_Symbols:_G6PD1_|_glucose-6-phosphate_dehydrogenase_1_|	c93171_g1_i5	G6PDC_TOBAC
AT5G35790.1_|_Symbols:_G6PD1_|_glucose-6-phosphate_dehydrogenase_1_|	c97060_g6_i2	G6PD4_ARATH
AT5G35970.1_|_Symbols:_|_P-loop_containing_nucleoside_triphosphate_hydrolases_superfamily_protein_|	c97148_g2_i2	SMBP2_HUMAN
AT5G35970.1_|_Symbols:_|_P-loop_containing_nucleoside_triphosphate_hydrolases_superfamily_protein_|	c97148_g2_i3	SMBP2_HUMAN
AT5G37500.1_|_Symbols:_GORK_|_gated_outwardly-rectifying_K+_channel_|	c97046_g5_i7	SKOR_ARATH
AT5G37500.1_|_Symbols:_GORK_|_gated_outwardly-rectifying_K+_channel_|	c97046_g5_i6	SKOR_ARATH
AT5G37500.1_|_Symbols:_GORK_|_gated_outwardly-rectifying_K+_channel_|	c97046_g5_i2	SKOR_ARATH
AT5G37500.1_|_Symbols:_GORK_|_gated_outwardly-rectifying_K+_channel_|	c97046_g5_i3	SKOR_ARATH
AT5G37500.1_|_Symbols:_GORK_|_gated_outwardly-rectifying_K+_channel_|	c97046_g5_i5	SKOR_ARATH
AT5G37500.1_|_Symbols:_GORK_|_gated_outwardly-rectifying_K+_channel_|	c97046_g5_i5	SKOR_ARATH
AT5G37500.1_|_Symbols:_GORK_|_gated_outwardly-rectifying_K+_channel_|	c97046_g6_i1	SKOR_ARATH
AT5G37500.1_|_Symbols:_GORK_|_gated_outwardly-rectifying_K+_channel_|	c97046_g6_i4	SKOR_ARATH
AT5G37500.1_|_Symbols:_GORK_|_gated_outwardly-rectifying_K+_channel_|	c97046_g6_i2	SKOR_ARATH
AT5G37600.1_|_Symbols:_ATGSR1,_GLN1;1,_GSR_1,_ATGLN1;1_|_glutamine_synthase_clone_R1_|	c82293_g1_i1	GLNA1_LOTJA
AT5G37600.1_|_Symbols:_ATGSR1,_GLN1;1,_GSR_1,_ATGLN1;1_|_glutamine_synthase_clone_R1_|	c90037_g3_i2	GLNA2_DAUCA
AT5G37600.1_|_Symbols:_ATGSR1,_GLN1;1,_GSR_1,_ATGLN1;1_|_glutamine_synthase_clone_R1_|	c90037_g3_i1	GLNA2_DAUCA
AT5G37600.1_|_Symbols:_ATGSR1,_GLN1;1,_GSR_1,_ATGLN1;1_|_glutamine_synthase_clone_R1_|	c90037_g2_i1	GLNA2_DAUCA
AT5G38120.1_|_Symbols:_4CL8_|_AMP-dependent_synthetase_and_ligase_family_protein_|	c97211_g2_i1	4CLL5_ARATH
AT5G39410.1_|_Symbols:_|_Saccharopine_dehydrogenase_|	c98296_g2_i4	SCPDL_ARATH
AT5G40390.1_|_Symbols:_SIP1_|_Raffinose_synthase_family_protein_|	c99367_g4_i1	.
AT5G40390.1_|_Symbols:_SIP1_|_Raffinose_synthase_family_protein_|	c99367_g2_i1	RFS_PEA
AT5G40540.1_|_Symbols:_|_Protein_kinase_superfamily_protein_|	c97193_g3_i3	HT1_ARATH
AT5G40540.1_|_Symbols:_|_Protein_kinase_superfamily_protein_|	c97193_g3_i1	HT1_ARATH
AT5G40540.1_|_Symbols:_|_Protein_kinase_superfamily_protein_|	c97193_g3_i2	HT1_ARATH
AT5G40780.1_|_Symbols:_LHT1_|_lysine_histidine_transporter_1_|	c85692_g1_i1	LHT1_ARATH
AT5G40780.1_|_Symbols:_LHT1_|_lysine_histidine_transporter_1_|	c97123_g2_i1	LHT1_ARATH
AT5G40780.1_|_Symbols:_LHT1_|_lysine_histidine_transporter_1_|	c97123_g2_i2	LHT1_ARATH
AT5G40780.1_|_Symbols:_LHT1_|_lysine_histidine_transporter_1_|	c92881_g2_i2	LHTL6_ARATH
AT5G40780.1_|_Symbols:_LHT1_|_lysine_histidine_transporter_1_|	c92881_g2_i1	LHTL6_ARATH
AT5G41460.1_|_Symbols:_|_Protein_of_unknown_function_(DUF604)_|	c92106_g3_i1	.
AT5G41460.1_|_Symbols:_|_Protein_of_unknown_function_(DUF604)_|	c97160_g1_i2	.
AT5G41460.1_|_Symbols:_|_Protein_of_unknown_function_(DUF604)_|	c97160_g1_i1	C1GLT_CAEEL
AT5G42250.1_|_Symbols:_|_Zinc-binding_alcohol_dehydrogenase_family_protein_|	c92823_g7_i1	ADHL7_ARATH
AT5G42250.1_|_Symbols:_|_Zinc-binding_alcohol_dehydrogenase_family_protein_|	c92823_g6_i3	ADHL7_ARATH
AT5G42250.1_|_Symbols:_|_Zinc-binding_alcohol_dehydrogenase_family_protein_|	c92823_g6_i1	ADHL7_ARATH
AT5G44050.1_|_Symbols:_|_MATE_efflux_family_protein_|	c92171_g1_i2	.
AT5G44050.1_|_Symbols:_|_MATE_efflux_family_protein_|	c96684_g1_i3	TT12_ARATH
AT5G44050.1_|_Symbols:_|_MATE_efflux_family_protein_|	c96684_g1_i2	TT12_ARATH
AT5G44050.1_|_Symbols:_|_MATE_efflux_family_protein_|	c96684_g1_i10	TT12_ARATH
AT5G45340.1_|_Symbols:_CYP707A3_|_cytochrome_P450,_family_707,_subfamily_A,_polypeptide_3_|	c88313_g2_i1	ABAH1_ARATH
AT5G45340.1_|_Symbols:_CYP707A3_|_cytochrome_P450,_family_707,_subfamily_A,_polypeptide_3_|	c88313_g1_i1	ABAH1_ARATH
AT5G45340.1_|_Symbols:_CYP707A3_|_cytochrome_P450,_family_707,_subfamily_A,_polypeptide_3_|	c83950_g1_i1	.
AT5G45340.1_|_Symbols:_CYP707A3_|_cytochrome_P450,_family_707,_subfamily_A,_polypeptide_3_|	c80869_g4_i1	ABAH4_ARATH
AT5G45340.1_|_Symbols:_CYP707A3_|_cytochrome_P450,_family_707,_subfamily_A,_polypeptide_3_|	c80869_g3_i6	ABAH4_ARATH
AT5G45340.1_|_Symbols:_CYP707A3_|_cytochrome_P450,_family_707,_subfamily_A,_polypeptide_3_|	c84314_g2_i1	ABAH2_ARATH
AT5G45340.1_|_Symbols:_CYP707A3_|_cytochrome_P450,_family_707,_subfamily_A,_polypeptide_3_|	c83950_g1_i2	ABAH4_ARATH
AT5G45650.1_|_Symbols:_|_subtilase_family_protein_|	c96083_g2_i2	SBT54_ARATH
AT5G45820.1_|_Symbols:_CIPK20,_SnRK3.6,_PKS18_|_CBL-interacting_protein_kinase_20_|	c95494_g3_i1	CIPK5_ORYSJ
AT5G45820.1_|_Symbols:_CIPK20,_SnRK3.6,_PKS18_|_CBL-interacting_protein_kinase_20_|	c94951_g2_i1	CIPKA_ARATH
AT5G45820.1_|_Symbols:_CIPK20,_SnRK3.6,_PKS18_|_CBL-interacting_protein_kinase_20_|	c93457_g5_i1	CIPKI_ORYSJ
AT5G45820.1_|_Symbols:_CIPK20,_SnRK3.6,_PKS18_|_CBL-interacting_protein_kinase_20_|	c93457_g5_i2	CIPKI_ORYSJ
AT5G45820.1_|_Symbols:_CIPK20,_SnRK3.6,_PKS18_|_CBL-interacting_protein_kinase_20_|	c92490_g3_i1	CIPKI_ORYSJ
AT5G45820.1_|_Symbols:_CIPK20,_SnRK3.6,_PKS18_|_CBL-interacting_protein_kinase_20_|	c94040_g1_i1	CIPK6_ARATH
AT5G45820.1_|_Symbols:_CIPK20,_SnRK3.6,_PKS18_|_CBL-interacting_protein_kinase_20_|	c94040_g1_i3	CIPK6_ARATH
AT5G45820.1_|_Symbols:_CIPK20,_SnRK3.6,_PKS18_|_CBL-interacting_protein_kinase_20_|	c94040_g2_i4	CIPK6_ARATH
AT5G46330.1_|_Symbols:_FLS2_|_Leucine-rich_receptor-like_protein_kinase_family_protein_|	c99270_g2_i3	FLS2_ARATH
AT5G46330.1_|_Symbols:_FLS2_|_Leucine-rich_receptor-like_protein_kinase_family_protein_|	c99270_g2_i4	FLS2_ARATH
AT5G47880.1_|_Symbols:_ERF1-1_|_eukaryotic_release_factor_1-1_|	c93427_g5_i4	ERF1Z_ARATH
AT5G47880.1_|_Symbols:_ERF1-1_|_eukaryotic_release_factor_1-1_|	c93427_g5_i1	ERF1Z_ARATH
AT5G47880.1_|_Symbols:_ERF1-1_|_eukaryotic_release_factor_1-1_|	c93427_g5_i2	ERF1Z_ARATH
AT5G47880.1_|_Symbols:_ERF1-1_|_eukaryotic_release_factor_1-1_|	c93427_g5_i6	.
AT5G47880.1_|_Symbols:_ERF1-1_|_eukaryotic_release_factor_1-1_|	c93427_g5_i3	ERF1Z_ARATH
AT5G47880.1_|_Symbols:_ERF1-1_|_eukaryotic_release_factor_1-1_|	c93427_g5_i9	ERF1Z_ARATH
AT5G47880.1_|_Symbols:_ERF1-1_|_eukaryotic_release_factor_1-1_|	c93427_g5_i5	ERF1Z_ARATH
AT5G47880.1_|_Symbols:_ERF1-1_|_eukaryotic_release_factor_1-1_|	c93427_g5_i8	.
AT5G47880.1_|_Symbols:_ERF1-1_|_eukaryotic_release_factor_1-1_|	c93427_g5_i7	.
AT5G47910.1_|_Symbols:_RBOHD,_ATRBOHD_|_respiratory_burst_oxidase_homologue_D_|	c99153_g2_i2	RBOHC_SOLTU
AT5G47910.1_|_Symbols:_RBOHD,_ATRBOHD_|_respiratory_burst_oxidase_homologue_D_|	c99153_g2_i1	RBOHC_SOLTU
AT5G47910.1_|_Symbols:_RBOHD,_ATRBOHD_|_respiratory_burst_oxidase_homologue_D_|	c97938_g1_i2	RBOHA_SOLTU
AT5G47910.1_|_Symbols:_RBOHD,_ATRBOHD_|_respiratory_burst_oxidase_homologue_D_|	c97487_g1_i2	RBOHH_ARATH
AT5G47910.1_|_Symbols:_RBOHD,_ATRBOHD_|_respiratory_burst_oxidase_homologue_D_|	c97487_g1_i1	RBOHH_ARATH
AT5G47910.1_|_Symbols:_RBOHD,_ATRBOHD_|_respiratory_burst_oxidase_homologue_D_|	c97487_g1_i6	RBOHH_ARATH
AT5G47910.1_|_Symbols:_RBOHD,_ATRBOHD_|_respiratory_burst_oxidase_homologue_D_|	c97487_g1_i5	RBOHH_ARATH
AT5G48380.1_|_Symbols:_BIR1_|_BAK1-interacting_receptor-like_kinase_1_|	c90921_g3_i2	Y5838_ARATH
AT5G48380.1_|_Symbols:_BIR1_|_BAK1-interacting_receptor-like_kinase_1_|	c90921_g3_i1	Y5838_ARATH
AT5G49360.1_|_Symbols:_BXL1,_ATBXL1_|_beta-xylosidase_1_|	c96592_g4_i3	BXL1_ARATH
AT5G49360.1_|_Symbols:_BXL1,_ATBXL1_|_beta-xylosidase_1_|	c98523_g4_i1	XYL2_MEDSV
AT5G49360.1_|_Symbols:_BXL1,_ATBXL1_|_beta-xylosidase_1_|	c96592_g4_i4	BXL1_ARATH
AT5G49360.1_|_Symbols:_BXL1,_ATBXL1_|_beta-xylosidase_1_|	c100112_g1_i2	BXL7_ARATH
AT5G49360.1_|_Symbols:_BXL1,_ATBXL1_|_beta-xylosidase_1_|	c100112_g1_i1	BXL7_ARATH
AT5G49360.1_|_Symbols:_BXL1,_ATBXL1_|_beta-xylosidase_1_|	c96951_g1_i1	BXL6_ARATH
AT5G49360.1_|_Symbols:_BXL1,_ATBXL1_|_beta-xylosidase_1_|	c96951_g1_i2	BXL6_ARATH
AT5G49360.1_|_Symbols:_BXL1,_ATBXL1_|_beta-xylosidase_1_|	c94617_g1_i2	BXL2_ARATH
AT5G49360.1_|_Symbols:_BXL1,_ATBXL1_|_beta-xylosidase_1_|	c94617_g1_i1	BXL2_ARATH
AT5G49730.1_|_Symbols:_ATFRO6,_FRO6_|_ferric_reduction_oxidase_6_|	c10524_g2_i1	FRO6_ARATH
AT5G49730.1_|_Symbols:_ATFRO6,_FRO6_|_ferric_reduction_oxidase_6_|	c99611_g4_i3	YBDL_ECOLI
AT5G49740.1_|_Symbols:_ATFRO7,_FRO7_|_ferric_reduction_oxidase_7_|	c10524_g2_i1	FRO6_ARATH
AT5G49740.1_|_Symbols:_ATFRO7,_FRO7_|_ferric_reduction_oxidase_7_|	c99611_g4_i3	YBDL_ECOLI
AT5G49900.1_|_Symbols:_|_Beta-glucosidase,_GBA2_type_family_protein_|	c98635_g4_i3	GBA2_RAT
AT5G49900.1_|_Symbols:_|_Beta-glucosidase,_GBA2_type_family_protein_|	c98635_g4_i2	GBA2_RAT
AT5G49900.1_|_Symbols:_|_Beta-glucosidase,_GBA2_type_family_protein_|	c98635_g4_i6	GBA2_RAT
AT5G49900.1_|_Symbols:_|_Beta-glucosidase,_GBA2_type_family_protein_|	c98635_g4_i7	GBA2_RAT
AT5G49900.1_|_Symbols:_|_Beta-glucosidase,_GBA2_type_family_protein_|	c98047_g1_i2	GBA2_RAT
AT5G49900.1_|_Symbols:_|_Beta-glucosidase,_GBA2_type_family_protein_|	c98047_g1_i1	GBA2_RAT
AT5G49900.1_|_Symbols:_|_Beta-glucosidase,_GBA2_type_family_protein_|	c98635_g4_i1	GBA2_HUMAN
AT5G52820.1_|_Symbols:_|_WD-40_repeat_family_protein_/_notchless_protein,_putative_|	c87393_g1_i1	NLE1_ARATH
AT5G53170.1_|_Symbols:_FTSH11_|_FTSH_protease_11_|	c91947_g1_i1	FTSHB_ARATH
AT5G53170.1_|_Symbols:_FTSH11_|_FTSH_protease_11_|	c61297_g1_i1	FTSHB_ARATH
AT5G53170.1_|_Symbols:_FTSH11_|_FTSH_protease_11_|	c61297_g1_i2	FTSHB_ARATH
AT5G53170.1_|_Symbols:_FTSH11_|_FTSH_protease_11_|	c91607_g1_i1	FTSH4_ARATH
AT5G53170.1_|_Symbols:_FTSH11_|_FTSH_protease_11_|	c91607_g1_i2	FTSH4_ARATH
AT5G53970.1_|_Symbols:_|_Tyrosine_transaminase_family_protein_|	c80066_g1_i1	TAT2_ARATH
AT5G53970.1_|_Symbols:_|_Tyrosine_transaminase_family_protein_|	c80066_g1_i2	TAT2_ARATH
AT5G53970.1_|_Symbols:_|_Tyrosine_transaminase_family_protein_|	c76621_g1_i1	TAT2_ARATH
AT5G54130.2_|_Symbols:_|_Calcium-binding_endonuclease/exonuclease/phosphatase_family_|	c93839_g2_i4	YC22_ARATH
AT5G54130.2_|_Symbols:_|_Calcium-binding_endonuclease/exonuclease/phosphatase_family_|	c93839_g2_i3	YC22_ARATH
AT5G54130.2_|_Symbols:_|_Calcium-binding_endonuclease/exonuclease/phosphatase_family_|	c93839_g2_i3	YC22_ARATH
AT5G54200.1_|_Symbols:_|_Transducin/WD40_repeat-like_superfamily_protein_|	c99001_g3_i1	WDR44_BOVIN
AT5G54250.1_|_Symbols:_ATCNGC4,_CNGC4,_HLM1,_DND2_|_cyclic_nucleotide-gated_cation_channel_4_|	c92640_g1_i1	.
AT5G54250.1_|_Symbols:_ATCNGC4,_CNGC4,_HLM1,_DND2_|_cyclic_nucleotide-gated_cation_channel_4_|	c99577_g1_i1	CNGC2_ARATH
AT5G54380.1_|_Symbols:_THE1_|_protein_kinase_family_protein_|	c94170_g3_i2	THE1_ARATH
AT5G54380.1_|_Symbols:_THE1_|_protein_kinase_family_protein_|	c94170_g3_i1	THE1_ARATH
AT5G54380.1_|_Symbols:_THE1_|_protein_kinase_family_protein_|	c95477_g2_i1	HERK_ARATH
AT5G54380.1_|_Symbols:_THE1_|_protein_kinase_family_protein_|	c98499_g2_i1	Y5241_ARATH
AT5G54380.1_|_Symbols:_THE1_|_protein_kinase_family_protein_|	c95538_g3_i1	Y4391_ARATH
AT5G54380.1_|_Symbols:_THE1_|_protein_kinase_family_protein_|	c91929_g1_i1	HERK_ARATH
AT5G54380.1_|_Symbols:_THE1_|_protein_kinase_family_protein_|	c97626_g2_i1	FERON_ARATH
AT5G54380.1_|_Symbols:_THE1_|_protein_kinase_family_protein_|	c98904_g2_i2	FERON_ARATH
AT5G54380.1_|_Symbols:_THE1_|_protein_kinase_family_protein_|	c98904_g2_i3	FERON_ARATH
AT5G54380.1_|_Symbols:_THE1_|_protein_kinase_family_protein_|	c97725_g1_i1	Y1357_ARATH
AT5G54380.1_|_Symbols:_THE1_|_protein_kinase_family_protein_|	c97725_g1_i2	Y1357_ARATH
AT5G54380.1_|_Symbols:_THE1_|_protein_kinase_family_protein_|	c98904_g2_i1	FERON_ARATH
AT5G54380.1_|_Symbols:_THE1_|_protein_kinase_family_protein_|	c100020_g2_i3	Y4391_ARATH
AT5G54380.1_|_Symbols:_THE1_|_protein_kinase_family_protein_|	c100020_g2_i2	Y4391_ARATH
AT5G54960.1_|_Symbols:_PDC2_|_pyruvate_decarboxylase-2_|	c90548_g1_i2	PDC2_TOBAC
AT5G54960.1_|_Symbols:_PDC2_|_pyruvate_decarboxylase-2_|	c93266_g8_i1	PDC1_PEA
AT5G54960.1_|_Symbols:_PDC2_|_pyruvate_decarboxylase-2_|	c90548_g1_i1	PDC2_TOBAC
AT5G54960.1_|_Symbols:_PDC2_|_pyruvate_decarboxylase-2_|	c93266_g9_i1	PDC1_ARATH
AT5G54960.1_|_Symbols:_PDC2_|_pyruvate_decarboxylase-2_|	c83887_g2_i2	PDC4_ARATH
AT5G55120.1_|_Symbols:_VTC5_|_galactose-1-phosphate_guanylyltransferase_(GDP)s;GDP-D-glucose_phosphorylases;quercetin_4'-O-glucosyltransferases_|	c94218_g4_i1	GGAP1_ARATH
AT5G55120.1_|_Symbols:_VTC5_|_galactose-1-phosphate_guanylyltransferase_(GDP)s;GDP-D-glucose_phosphorylases;quercetin_4'-O-glucosyltransferases_|	c94808_g1_i1	GGAP1_ARATH
AT5G55180.2_|_Symbols:_|_O-Glycosyl_hydrolases_family_17_protein_|	c96212_g1_i1	E1313_ARATH
AT5G55400.1_|_Symbols:_|_Actin_binding_Calponin_homology_(CH)_domain-containing_protein_|	c94349_g1_i5	FIMB1_ARATH
AT5G55400.1_|_Symbols:_|_Actin_binding_Calponin_homology_(CH)_domain-containing_protein_|	c94198_g2_i2	FIMB2_ARATH
AT5G55400.1_|_Symbols:_|_Actin_binding_Calponin_homology_(CH)_domain-containing_protein_|	c94349_g1_i3	FIMB3_ARATH
AT5G55400.1_|_Symbols:_|_Actin_binding_Calponin_homology_(CH)_domain-containing_protein_|	c94349_g1_i8	FIMB3_ARATH
AT5G55400.1_|_Symbols:_|_Actin_binding_Calponin_homology_(CH)_domain-containing_protein_|	c88330_g1_i1	.
AT5G55400.1_|_Symbols:_|_Actin_binding_Calponin_homology_(CH)_domain-containing_protein_|	c94198_g2_i3	FIMB2_ARATH
AT5G55400.1_|_Symbols:_|_Actin_binding_Calponin_homology_(CH)_domain-containing_protein_|	c94198_g2_i1	FIMB2_ARATH
AT5G55400.1_|_Symbols:_|_Actin_binding_Calponin_homology_(CH)_domain-containing_protein_|	c94349_g1_i6	FIMB5_ARATH
AT5G55400.1_|_Symbols:_|_Actin_binding_Calponin_homology_(CH)_domain-containing_protein_|	c94349_g1_i9	FIMB1_ARATH
AT5G55400.1_|_Symbols:_|_Actin_binding_Calponin_homology_(CH)_domain-containing_protein_|	c94349_g1_i1	FIMB1_ARATH
AT5G55400.1_|_Symbols:_|_Actin_binding_Calponin_homology_(CH)_domain-containing_protein_|	c94349_g1_i4	FIMB1_ARATH
AT5G55400.1_|_Symbols:_|_Actin_binding_Calponin_homology_(CH)_domain-containing_protein_|	c94349_g1_i2	FIMB1_ARATH
AT5G56190.2_|_Symbols:_|_Transducin/WD40_repeat-like_superfamily_protein_|	c96049_g4_i1	YGI3_SCHPO
AT5G56190.2_|_Symbols:_|_Transducin/WD40_repeat-like_superfamily_protein_|	c96049_g3_i1	YGI3_SCHPO
AT5G56190.2_|_Symbols:_|_Transducin/WD40_repeat-like_superfamily_protein_|	c96049_g4_i2	YGI3_SCHPO
AT5G56350.1_|_Symbols:_|_Pyruvate_kinase_family_protein_|	c80658_g2_i1	KPYC_TOBAC
AT5G56350.1_|_Symbols:_|_Pyruvate_kinase_family_protein_|	c88423_g1_i1	KPYC_TOBAC
AT5G56350.1_|_Symbols:_|_Pyruvate_kinase_family_protein_|	c97829_g1_i1	KPYC_SOYBN
AT5G56350.1_|_Symbols:_|_Pyruvate_kinase_family_protein_|	c90102_g2_i1	KPYC_SOLTU
AT5G56630.1_|_Symbols:_PFK7_|_phosphofructokinase_7_|	c89103_g2_i1	PFKA3_ARATH
AT5G56630.1_|_Symbols:_PFK7_|_phosphofructokinase_7_|	c89103_g2_i2	PFKA3_ARATH
AT5G56630.1_|_Symbols:_PFK7_|_phosphofructokinase_7_|	c93435_g1_i1	PFKA3_ARATH
AT5G56630.1_|_Symbols:_PFK7_|_phosphofructokinase_7_|	c99233_g2_i12	PFKA6_ARATH
AT5G56630.1_|_Symbols:_PFK7_|_phosphofructokinase_7_|	c99233_g2_i7	PFKA3_ARATH
AT5G56630.1_|_Symbols:_PFK7_|_phosphofructokinase_7_|	c99233_g2_i5	PFKA3_ARATH
AT5G56630.1_|_Symbols:_PFK7_|_phosphofructokinase_7_|	c93435_g1_i2	PFKA3_ARATH
AT5G56630.1_|_Symbols:_PFK7_|_phosphofructokinase_7_|	c91083_g1_i1	PFKA4_ARATH
AT5G56630.1_|_Symbols:_PFK7_|_phosphofructokinase_7_|	c99233_g2_i9	PFKA6_ARATH
AT5G56630.1_|_Symbols:_PFK7_|_phosphofructokinase_7_|	c99233_g2_i9	PFKA6_ARATH
AT5G56630.1_|_Symbols:_PFK7_|_phosphofructokinase_7_|	c99233_g2_i9	PFKA6_ARATH
AT5G56870.1_|_Symbols:_BGAL4_|_beta-galactosidase_4_|	c90057_g3_i1	BGAL_SOLLC
AT5G56870.1_|_Symbols:_BGAL4_|_beta-galactosidase_4_|	c97930_g2_i1	BGAL_SOLLC
AT5G56870.1_|_Symbols:_BGAL4_|_beta-galactosidase_4_|	c97930_g2_i2	BGAL_SOLLC
AT5G56870.1_|_Symbols:_BGAL4_|_beta-galactosidase_4_|	c92583_g1_i1	BGAL3_ARATH
AT5G56870.1_|_Symbols:_BGAL4_|_beta-galactosidase_4_|	c94262_g2_i1	BGAL3_ARATH
AT5G56870.1_|_Symbols:_BGAL4_|_beta-galactosidase_4_|	c94262_g2_i2	BGAL3_ARATH
AT5G56870.1_|_Symbols:_BGAL4_|_beta-galactosidase_4_|	c99470_g4_i1	BGAL8_ARATH
AT5G56870.1_|_Symbols:_BGAL4_|_beta-galactosidase_4_|	c99667_g5_i4	BGAL6_ORYSJ
AT5G56870.1_|_Symbols:_BGAL4_|_beta-galactosidase_4_|	c99962_g1_i2	BGAL9_ARATH
AT5G56870.1_|_Symbols:_BGAL4_|_beta-galactosidase_4_|	c99667_g5_i1	BGAL6_ORYSJ
AT5G56870.1_|_Symbols:_BGAL4_|_beta-galactosidase_4_|	c99667_g5_i2	BGAL8_ARATH
AT5G56870.1_|_Symbols:_BGAL4_|_beta-galactosidase_4_|	c98294_g1_i1	BGA13_ARATH
AT5G56870.1_|_Symbols:_BGAL4_|_beta-galactosidase_4_|	c96838_g1_i1	BGAL6_ARATH
AT5G56870.1_|_Symbols:_BGAL4_|_beta-galactosidase_4_|	c96838_g1_i8	BGAL6_ARATH
AT5G56870.1_|_Symbols:_BGAL4_|_beta-galactosidase_4_|	c92583_g5_i1	BGAL3_ARATH
AT5G56870.1_|_Symbols:_BGAL4_|_beta-galactosidase_4_|	c96838_g1_i7	BGAL6_ARATH
AT5G57110.1_|_Symbols:_ACA8,_AT-ACA8_|_autoinhibited_Ca2+_-ATPase,_isoform_8_|	c99164_g2_i2	ACA8_ARATH
AT5G57110.1_|_Symbols:_ACA8,_AT-ACA8_|_autoinhibited_Ca2+_-ATPase,_isoform_8_|	c99164_g2_i4	ACA10_ARATH
AT5G57110.1_|_Symbols:_ACA8,_AT-ACA8_|_autoinhibited_Ca2+_-ATPase,_isoform_8_|	c99164_g2_i1	ACA8_ARATH
AT5G57110.1_|_Symbols:_ACA8,_AT-ACA8_|_autoinhibited_Ca2+_-ATPase,_isoform_8_|	c99164_g2_i3	ACA8_ARATH
AT5G57110.1_|_Symbols:_ACA8,_AT-ACA8_|_autoinhibited_Ca2+_-ATPase,_isoform_8_|	c82296_g1_i3	ACA9_ARATH
AT5G57110.1_|_Symbols:_ACA8,_AT-ACA8_|_autoinhibited_Ca2+_-ATPase,_isoform_8_|	c82296_g1_i2	ACA9_ARATH
AT5G57110.1_|_Symbols:_ACA8,_AT-ACA8_|_autoinhibited_Ca2+_-ATPase,_isoform_8_|	c82296_g1_i1	ACA9_ARATH
AT5G57110.1_|_Symbols:_ACA8,_AT-ACA8_|_autoinhibited_Ca2+_-ATPase,_isoform_8_|	c99736_g1_i1	ACA13_ARATH
AT5G57110.1_|_Symbols:_ACA8,_AT-ACA8_|_autoinhibited_Ca2+_-ATPase,_isoform_8_|	c92211_g1_i1	ACA12_ARATH
AT5G57110.1_|_Symbols:_ACA8,_AT-ACA8_|_autoinhibited_Ca2+_-ATPase,_isoform_8_|	c98415_g3_i1	ACA11_ARATH
AT5G57110.1_|_Symbols:_ACA8,_AT-ACA8_|_autoinhibited_Ca2+_-ATPase,_isoform_8_|	c93968_g1_i4	ACA2_ARATH
AT5G57110.1_|_Symbols:_ACA8,_AT-ACA8_|_autoinhibited_Ca2+_-ATPase,_isoform_8_|	c93968_g1_i5	ACA2_ARATH
AT5G57110.1_|_Symbols:_ACA8,_AT-ACA8_|_autoinhibited_Ca2+_-ATPase,_isoform_8_|	c93968_g1_i3	ACA2_ARATH
AT5G57110.1_|_Symbols:_ACA8,_AT-ACA8_|_autoinhibited_Ca2+_-ATPase,_isoform_8_|	c93968_g1_i1	ACA2_ARATH
AT5G57110.1_|_Symbols:_ACA8,_AT-ACA8_|_autoinhibited_Ca2+_-ATPase,_isoform_8_|	c93968_g1_i2	ACA2_ARATH
AT5G57110.1_|_Symbols:_ACA8,_AT-ACA8_|_autoinhibited_Ca2+_-ATPase,_isoform_8_|	c99164_g2_i5	ACA8_ARATH
AT5G57110.1_|_Symbols:_ACA8,_AT-ACA8_|_autoinhibited_Ca2+_-ATPase,_isoform_8_|	c99164_g2_i5	ACA8_ARATH
AT5G57110.1_|_Symbols:_ACA8,_AT-ACA8_|_autoinhibited_Ca2+_-ATPase,_isoform_8_|	c97397_g3_i2	ACA10_ARATH
AT5G57110.1_|_Symbols:_ACA8,_AT-ACA8_|_autoinhibited_Ca2+_-ATPase,_isoform_8_|	c97397_g3_i3	ACA10_ARATH
AT5G57110.1_|_Symbols:_ACA8,_AT-ACA8_|_autoinhibited_Ca2+_-ATPase,_isoform_8_|	c97397_g3_i1	ACA10_ARATH
AT5G57110.1_|_Symbols:_ACA8,_AT-ACA8_|_autoinhibited_Ca2+_-ATPase,_isoform_8_|	c63156_g1_i1	ACA9_ARATH
AT5G57110.1_|_Symbols:_ACA8,_AT-ACA8_|_autoinhibited_Ca2+_-ATPase,_isoform_8_|	c94965_g2_i2	ACA1_ARATH
AT5G57110.1_|_Symbols:_ACA8,_AT-ACA8_|_autoinhibited_Ca2+_-ATPase,_isoform_8_|	c94965_g2_i1	ACA1_ARATH
AT5G57630.1_|_Symbols:_CIPK21,_SnRK3.4_|_CBL-interacting_protein_kinase_21_|	c92748_g3_i3	CIPKL_ARATH
AT5G57800.1_|_Symbols:_FLP1,_YRE,_CER3,_WAX2_|_Fatty_acid_hydroxylase_superfamily_|	c86593_g1_i1	CER3_ARATH
AT5G57800.1_|_Symbols:_FLP1,_YRE,_CER3,_WAX2_|_Fatty_acid_hydroxylase_superfamily_|	c86593_g1_i2	CER3_ARATH
AT5G58350.1_|_Symbols:_WNK4,_ZIK2_|_with_no_lysine_(K)_kinase_4_|	c93510_g3_i5	WNK4_ARATH
AT5G58480.1_|_Symbols:_|_O-Glycosyl_hydrolases_family_17_protein_|	c94445_g2_i3	E139_ARATH
AT5G58670.1_|_Symbols:_ATPLC1,_ATPLC,_PLC1_|_phospholipase_C1_|	c90864_g3_i2	PLCD2_ARATH
AT5G58670.1_|_Symbols:_ATPLC1,_ATPLC,_PLC1_|_phospholipase_C1_|	c90864_g3_i1	PLCD2_ARATH
AT5G58670.1_|_Symbols:_ATPLC1,_ATPLC,_PLC1_|_phospholipase_C1_|	c87685_g2_i1	.
AT5G58690.1_|_Symbols:_ATPLC5,_PLC5_|_phosphatidylinositol-speciwc_phospholipase_C5_|	c87685_g2_i1	.
AT5G58690.1_|_Symbols:_ATPLC5,_PLC5_|_phosphatidylinositol-speciwc_phospholipase_C5_|	c90864_g3_i2	PLCD2_ARATH
AT5G58690.1_|_Symbols:_ATPLC5,_PLC5_|_phosphatidylinositol-speciwc_phospholipase_C5_|	c90864_g3_i1	PLCD2_ARATH
AT5G58690.1_|_Symbols:_ATPLC5,_PLC5_|_phosphatidylinositol-speciwc_phospholipase_C5_|	c74452_g1_i1	PLCD2_ARATH
AT5G58700.1_|_Symbols:_ATPLC4,_PLC4_|_phosphatidylinositol-speciwc_phospholipase_C4_|	c87685_g2_i1	.
AT5G58700.1_|_Symbols:_ATPLC4,_PLC4_|_phosphatidylinositol-speciwc_phospholipase_C4_|	c90864_g3_i2	PLCD2_ARATH
AT5G58700.1_|_Symbols:_ATPLC4,_PLC4_|_phosphatidylinositol-speciwc_phospholipase_C4_|	c90864_g3_i1	PLCD2_ARATH
AT5G58700.1_|_Symbols:_ATPLC4,_PLC4_|_phosphatidylinositol-speciwc_phospholipase_C4_|	c74452_g1_i1	PLCD2_ARATH
AT5G59730.1_|_Symbols:_ATEXO70H7,_EXO70H7_|_exocyst_subunit_exo70_family_protein_H7_|	c93731_g1_i1	E70A1_ARATH
AT5G60790.1_|_Symbols:_ATGCN1,_GCN1_|_ABC_transporter_family_protein_|	c96155_g1_i3	AB1F_ARATH
AT5G60790.1_|_Symbols:_ATGCN1,_GCN1_|_ABC_transporter_family_protein_|	c96155_g1_i2	AB1F_ARATH
AT5G60790.1_|_Symbols:_ATGCN1,_GCN1_|_ABC_transporter_family_protein_|	c96155_g1_i1	AB1F_ARATH
AT5G60790.1_|_Symbols:_ATGCN1,_GCN1_|_ABC_transporter_family_protein_|	c96155_g2_i1	AB1F_ARATH
AT5G61350.1_|_Symbols:_|_Protein_kinase_superfamily_protein_|	c100020_g2_i2	Y4391_ARATH
AT5G61350.1_|_Symbols:_|_Protein_kinase_superfamily_protein_|	c100020_g2_i3	Y4391_ARATH
AT5G61350.1_|_Symbols:_|_Protein_kinase_superfamily_protein_|	c95538_g3_i1	Y4391_ARATH
AT5G61350.1_|_Symbols:_|_Protein_kinase_superfamily_protein_|	c94170_g3_i1	THE1_ARATH
AT5G61350.1_|_Symbols:_|_Protein_kinase_superfamily_protein_|	c94170_g3_i2	THE1_ARATH
AT5G61350.1_|_Symbols:_|_Protein_kinase_superfamily_protein_|	c95477_g2_i1	HERK_ARATH
AT5G61350.1_|_Symbols:_|_Protein_kinase_superfamily_protein_|	c100020_g2_i1	Y4391_ARATH
AT5G61350.1_|_Symbols:_|_Protein_kinase_superfamily_protein_|	c98499_g2_i1	Y5241_ARATH
AT5G61350.1_|_Symbols:_|_Protein_kinase_superfamily_protein_|	c91929_g1_i1	HERK_ARATH
AT5G61350.1_|_Symbols:_|_Protein_kinase_superfamily_protein_|	c90255_g1_i1	ANX2_ARATH
AT5G61350.1_|_Symbols:_|_Protein_kinase_superfamily_protein_|	c98904_g2_i2	FERON_ARATH
AT5G61350.1_|_Symbols:_|_Protein_kinase_superfamily_protein_|	c98904_g2_i3	FERON_ARATH
AT5G61350.1_|_Symbols:_|_Protein_kinase_superfamily_protein_|	c98904_g2_i1	FERON_ARATH
AT5G61350.1_|_Symbols:_|_Protein_kinase_superfamily_protein_|	c97725_g1_i1	Y1357_ARATH
AT5G61350.1_|_Symbols:_|_Protein_kinase_superfamily_protein_|	c97725_g1_i2	Y1357_ARATH
AT5G61370.1_|_Symbols:_|_Pentatricopeptide_repeat_(PPR)_superfamily_protein_|	c98254_g4_i2	PP439_ARATH
AT5G61810.1_|_Symbols:_|_Mitochondrial_substrate_carrier_family_protein_|	c92847_g2_i3	SCMC3_MOUSE
AT5G61810.1_|_Symbols:_|_Mitochondrial_substrate_carrier_family_protein_|	c92847_g2_i2	SCMC3_MOUSE
AT5G61810.1_|_Symbols:_|_Mitochondrial_substrate_carrier_family_protein_|	c92847_g2_i2	SCMC3_MOUSE
AT5G63120.2_|_Symbols:_|_P-loop_containing_nucleoside_triphosphate_hydrolases_superfamily_protein_|	c93873_g1_i1	RH20_ARATH
AT5G63120.2_|_Symbols:_|_P-loop_containing_nucleoside_triphosphate_hydrolases_superfamily_protein_|	c93335_g3_i3	RH30_ARATH
AT5G63120.2_|_Symbols:_|_P-loop_containing_nucleoside_triphosphate_hydrolases_superfamily_protein_|	c93283_g4_i2	RH30_ARATH
AT5G63770.1_|_Symbols:_ATDGK2,_DGK2_|_diacylglycerol_kinase_2_|	c99816_g5_i3	DGK2_ARATH
AT5G63770.1_|_Symbols:_ATDGK2,_DGK2_|_diacylglycerol_kinase_2_|	c99816_g5_i4	DGK2_ARATH
AT5G63770.1_|_Symbols:_ATDGK2,_DGK2_|_diacylglycerol_kinase_2_|	c99816_g5_i7	DGK2_ARATH
AT5G63770.1_|_Symbols:_ATDGK2,_DGK2_|_diacylglycerol_kinase_2_|	c99816_g5_i5	DGK2_ARATH
AT5G63770.1_|_Symbols:_ATDGK2,_DGK2_|_diacylglycerol_kinase_2_|	c99816_g5_i8	DGK2_ARATH
AT5G63770.1_|_Symbols:_ATDGK2,_DGK2_|_diacylglycerol_kinase_2_|	c99816_g5_i2	DGK2_ARATH
AT5G63770.1_|_Symbols:_ATDGK2,_DGK2_|_diacylglycerol_kinase_2_|	c96894_g4_i2	DGK1_ARATH
AT5G63770.1_|_Symbols:_ATDGK2,_DGK2_|_diacylglycerol_kinase_2_|	c96894_g4_i4	DGK1_ARATH
AT5G63770.1_|_Symbols:_ATDGK2,_DGK2_|_diacylglycerol_kinase_2_|	c96894_g4_i3	DGK1_ARATH
AT5G63770.1_|_Symbols:_ATDGK2,_DGK2_|_diacylglycerol_kinase_2_|	c99816_g5_i1	DGK2_ARATH
AT5G63770.1_|_Symbols:_ATDGK2,_DGK2_|_diacylglycerol_kinase_2_|	c99816_g5_i9	DGK2_ARATH
AT5G63810.1_|_Symbols:_BGAL10_|_beta-galactosidase_10_|	c90057_g3_i1	BGAL_SOLLC
AT5G63810.1_|_Symbols:_BGAL10_|_beta-galactosidase_10_|	c99470_g4_i1	BGAL8_ARATH
AT5G63810.1_|_Symbols:_BGAL10_|_beta-galactosidase_10_|	c97930_g2_i1	BGAL_SOLLC
AT5G63810.1_|_Symbols:_BGAL10_|_beta-galactosidase_10_|	c97930_g2_i2	BGAL_SOLLC
AT5G63810.1_|_Symbols:_BGAL10_|_beta-galactosidase_10_|	c92583_g1_i1	BGAL3_ARATH
AT5G63810.1_|_Symbols:_BGAL10_|_beta-galactosidase_10_|	c94262_g2_i1	BGAL3_ARATH
AT5G63810.1_|_Symbols:_BGAL10_|_beta-galactosidase_10_|	c99962_g1_i2	BGAL9_ARATH
AT5G63810.1_|_Symbols:_BGAL10_|_beta-galactosidase_10_|	c99667_g5_i4	BGAL6_ORYSJ
AT5G63810.1_|_Symbols:_BGAL10_|_beta-galactosidase_10_|	c94262_g2_i2	BGAL3_ARATH
AT5G63810.1_|_Symbols:_BGAL10_|_beta-galactosidase_10_|	c99667_g5_i1	BGAL6_ORYSJ
AT5G63810.1_|_Symbols:_BGAL10_|_beta-galactosidase_10_|	c99667_g5_i2	BGAL8_ARATH
AT5G63810.1_|_Symbols:_BGAL10_|_beta-galactosidase_10_|	c98294_g1_i1	BGA13_ARATH
AT5G63810.1_|_Symbols:_BGAL10_|_beta-galactosidase_10_|	c96838_g1_i1	BGAL6_ARATH
AT5G63810.1_|_Symbols:_BGAL10_|_beta-galactosidase_10_|	c89791_g3_i1	BGAL3_ORYSJ
AT5G63810.1_|_Symbols:_BGAL10_|_beta-galactosidase_10_|	c99962_g1_i1	BGAL9_ARATH
AT5G63810.1_|_Symbols:_BGAL10_|_beta-galactosidase_10_|	c99962_g1_i1	BGAL9_ARATH
AT5G63810.1_|_Symbols:_BGAL10_|_beta-galactosidase_10_|	c96838_g1_i8	BGAL6_ARATH
AT5G63850.1_|_Symbols:_AAP4_|_amino_acid_permease_4_|	c97659_g1_i1	AAP2_ARATH
AT5G63850.1_|_Symbols:_AAP4_|_amino_acid_permease_4_|	c97659_g1_i4	AAP2_ARATH
AT5G63850.1_|_Symbols:_AAP4_|_amino_acid_permease_4_|	c86576_g3_i1	AAP3_ARATH
AT5G63850.1_|_Symbols:_AAP4_|_amino_acid_permease_4_|	c89170_g3_i1	AAP6_ARATH
AT5G63850.1_|_Symbols:_AAP4_|_amino_acid_permease_4_|	c97659_g1_i2	AAP2_ARATH
AT5G64410.1_|_Symbols:_ATOPT4,_OPT4_|_oligopeptide_transporter_4_|	c95173_g2_i1	OPT4_ARATH
AT5G64410.1_|_Symbols:_ATOPT4,_OPT4_|_oligopeptide_transporter_4_|	c93836_g1_i2	OPT4_ARATH
AT5G64410.1_|_Symbols:_ATOPT4,_OPT4_|_oligopeptide_transporter_4_|	c99163_g2_i2	OPT7_ARATH
AT5G64410.1_|_Symbols:_ATOPT4,_OPT4_|_oligopeptide_transporter_4_|	c91088_g2_i1	OPT3_ARATH
AT5G64410.1_|_Symbols:_ATOPT4,_OPT4_|_oligopeptide_transporter_4_|	c94071_g3_i1	OPT1_ARATH
AT5G64410.1_|_Symbols:_ATOPT4,_OPT4_|_oligopeptide_transporter_4_|	c93767_g1_i1	OPT9_ARATH
AT5G64410.1_|_Symbols:_ATOPT4,_OPT4_|_oligopeptide_transporter_4_|	c88350_g1_i1	OPT7_ARATH
AT5G64410.1_|_Symbols:_ATOPT4,_OPT4_|_oligopeptide_transporter_4_|	c99163_g2_i4	OPT7_ARATH
AT5G64410.1_|_Symbols:_ATOPT4,_OPT4_|_oligopeptide_transporter_4_|	c99163_g2_i3	OPT7_ARATH
AT5G64410.1_|_Symbols:_ATOPT4,_OPT4_|_oligopeptide_transporter_4_|	c91088_g2_i2	.
AT5G64570.1_|_Symbols:_XYL4,_ATBXL4_|_beta-D-xylosidase_4_|	c98523_g4_i1	XYL2_MEDSV
AT5G64570.1_|_Symbols:_XYL4,_ATBXL4_|_beta-D-xylosidase_4_|	c96592_g4_i3	BXL1_ARATH
AT5G64570.1_|_Symbols:_XYL4,_ATBXL4_|_beta-D-xylosidase_4_|	c100112_g1_i1	BXL7_ARATH
AT5G64570.1_|_Symbols:_XYL4,_ATBXL4_|_beta-D-xylosidase_4_|	c100112_g1_i2	BXL7_ARATH
AT5G64570.1_|_Symbols:_XYL4,_ATBXL4_|_beta-D-xylosidase_4_|	c96951_g1_i1	BXL6_ARATH
AT5G64570.1_|_Symbols:_XYL4,_ATBXL4_|_beta-D-xylosidase_4_|	c96951_g1_i2	BXL6_ARATH
AT5G64570.1_|_Symbols:_XYL4,_ATBXL4_|_beta-D-xylosidase_4_|	c96592_g4_i4	BXL1_ARATH
AT5G64570.1_|_Symbols:_XYL4,_ATBXL4_|_beta-D-xylosidase_4_|	c90470_g7_i1	BXL5_ARATH
AT5G64570.1_|_Symbols:_XYL4,_ATBXL4_|_beta-D-xylosidase_4_|	c96951_g1_i3	BXL6_ARATH
AT5G64570.1_|_Symbols:_XYL4,_ATBXL4_|_beta-D-xylosidase_4_|	c96951_g1_i3	BXL6_ARATH
AT5G64570.1_|_Symbols:_XYL4,_ATBXL4_|_beta-D-xylosidase_4_|	c94617_g1_i1	BXL2_ARATH
AT5G64570.1_|_Symbols:_XYL4,_ATBXL4_|_beta-D-xylosidase_4_|	c94617_g1_i2	BXL2_ARATH
AT5G64870.1_|_Symbols:_|_SPFH/Band_7/PHB_domain-containing_membrane-associated_protein_family_|	c97190_g3_i1	FLOT1_MEDTR
AT5G65280.1_|_Symbols:_GCL1_|_GCR2-like_1_|	c93942_g4_i1	GCL1_ARATH
AT5G65380.1_|_Symbols:_|_MATE_efflux_family_protein_|	c92171_g1_i2	.
AT5G65380.1_|_Symbols:_|_MATE_efflux_family_protein_|	c92171_g1_i1	TT12_ARATH
AT5G65380.1_|_Symbols:_|_MATE_efflux_family_protein_|	c92171_g1_i1	TT12_ARATH
AT5G65380.1_|_Symbols:_|_MATE_efflux_family_protein_|	c96684_g1_i3	TT12_ARATH
AT5G65380.1_|_Symbols:_|_MATE_efflux_family_protein_|	c96684_g1_i2	TT12_ARATH
AT5G65380.1_|_Symbols:_|_MATE_efflux_family_protein_|	c96684_g1_i10	TT12_ARATH
AT5G66210.2_|_Symbols:_CPK28_|_calcium-dependent_protein_kinase_28_|	c93497_g6_i1	CDPKG_ARATH
AT5G66210.2_|_Symbols:_CPK28_|_calcium-dependent_protein_kinase_28_|	c93497_g6_i2	CDPKS_ARATH
AT5G66210.2_|_Symbols:_CPK28_|_calcium-dependent_protein_kinase_28_|	c93497_g6_i5	CDPKG_ARATH
AT5G66460.1_|_Symbols:_MAN7,_AtMAN7_|_Glycosyl_hydrolase_superfamily_protein_|	c91643_g1_i2	MAN7_ARATH
AT5G66460.1_|_Symbols:_MAN7,_AtMAN7_|_Glycosyl_hydrolase_superfamily_protein_|	c87268_g1_i1	MAN7_ARATH
AT5G66460.1_|_Symbols:_MAN7,_AtMAN7_|_Glycosyl_hydrolase_superfamily_protein_|	c91643_g1_i3	MAN7_ARATH
AT5G66460.1_|_Symbols:_MAN7,_AtMAN7_|_Glycosyl_hydrolase_superfamily_protein_|	c87947_g2_i1	MAN7_ARATH
AT5G66740.1_|_Symbols:_|_Protein_of_unknown_function_(DUF620)_|	c83747_g1_i1	.
AT5G67030.1_|_Symbols:_ABA1,_LOS6,_NPQ2,_ATABA1,_ZEP,_IBS3,_ATZEP_|_zeaxanthin_epoxidase_(ZEP)_(ABA1)_|	c88366_g1_i2	ABA2_SOLLC
AT5G67030.1_|_Symbols:_ABA1,_LOS6,_NPQ2,_ATABA1,_ZEP,_IBS3,_ATZEP_|_zeaxanthin_epoxidase_(ZEP)_(ABA1)_|	c88366_g1_i3	ABA2_SOLLC
AT5G67030.1_|_Symbols:_ABA1,_LOS6,_NPQ2,_ATABA1,_ZEP,_IBS3,_ATZEP_|_zeaxanthin_epoxidase_(ZEP)_(ABA1)_|	c47970_g1_i1	ABA2_PRUAR
AT5G67030.1_|_Symbols:_ABA1,_LOS6,_NPQ2,_ATABA1,_ZEP,_IBS3,_ATZEP_|_zeaxanthin_epoxidase_(ZEP)_(ABA1)_|	c88366_g1_i1	ABA2_SOLLC
AT5G67030.1_|_Symbols:_ABA1,_LOS6,_NPQ2,_ATABA1,_ZEP,_IBS3,_ATZEP_|_zeaxanthin_epoxidase_(ZEP)_(ABA1)_|	c88366_g1_i1	ABA2_SOLLC
AT5G67090.1_|_Symbols:_|_Subtilisin-like_serine_endopeptidase_family_protein_|	c95723_g1_i1	SUBL_ARATH
AT1G01120.1_|_Symbols:_KCS1_|_3-ketoacyl-CoA_synthase_1_|	c91845_g5_i2	KCS1_ARATH
AT1G01120.1_|_Symbols:_KCS1_|_3-ketoacyl-CoA_synthase_1_|	c91845_g5_i1	KCS1_ARATH
AT1G01120.1_|_Symbols:_KCS1_|_3-ketoacyl-CoA_synthase_1_|	c95558_g1_i2	KCS11_ARATH
AT1G01120.1_|_Symbols:_KCS1_|_3-ketoacyl-CoA_synthase_1_|	c95558_g1_i1	KCS11_ARATH
AT1G01120.1_|_Symbols:_KCS1_|_3-ketoacyl-CoA_synthase_1_|	c89346_g3_i2	KCS11_ARATH
AT1G01120.1_|_Symbols:_KCS1_|_3-ketoacyl-CoA_synthase_1_|	c89346_g3_i1	KCS11_ARATH
AT1G01120.1_|_Symbols:_KCS1_|_3-ketoacyl-CoA_synthase_1_|	c89346_g3_i4	KCS11_ARATH
AT1G01120.1_|_Symbols:_KCS1_|_3-ketoacyl-CoA_synthase_1_|	c88463_g3_i1	KCS4_ARATH
AT1G01120.1_|_Symbols:_KCS1_|_3-ketoacyl-CoA_synthase_1_|	c88463_g3_i2	KCS4_ARATH
AT1G01120.1_|_Symbols:_KCS1_|_3-ketoacyl-CoA_synthase_1_|	c93117_g3_i1	KCS10_ARATH
AT1G01120.1_|_Symbols:_KCS1_|_3-ketoacyl-CoA_synthase_1_|	c92315_g2_i1	KCS6_ARATH
AT1G01120.1_|_Symbols:_KCS1_|_3-ketoacyl-CoA_synthase_1_|	c93117_g2_i1	KCS10_ARATH
AT1G01120.1_|_Symbols:_KCS1_|_3-ketoacyl-CoA_synthase_1_|	c73362_g2_i1	KCS4_ARATH
AT1G01120.1_|_Symbols:_KCS1_|_3-ketoacyl-CoA_synthase_1_|	c91948_g6_i1	KCS6_ARATH
AT1G01320.1_|_Symbols:_|_Tetratricopeptide_repeat_(TPR)-like_superfamily_protein_|	c98488_g4_i2	CLU_ARATH
AT1G01320.1_|_Symbols:_|_Tetratricopeptide_repeat_(TPR)-like_superfamily_protein_|	c98488_g4_i1	CLU_ARATH
AT1G01320.1_|_Symbols:_|_Tetratricopeptide_repeat_(TPR)-like_superfamily_protein_|	c98488_g4_i3	CLU_ARATH
AT1G01320.1_|_Symbols:_|_Tetratricopeptide_repeat_(TPR)-like_superfamily_protein_|	c100197_g2_i1	.
AT1G01320.1_|_Symbols:_|_Tetratricopeptide_repeat_(TPR)-like_superfamily_protein_|	c93834_g2_i1	CLU_ARATH
AT1G01320.1_|_Symbols:_|_Tetratricopeptide_repeat_(TPR)-like_superfamily_protein_|	c93834_g2_i3	CLU_ARATH
AT1G01320.1_|_Symbols:_|_Tetratricopeptide_repeat_(TPR)-like_superfamily_protein_|	c100197_g2_i2	CLU_AEDAE
AT1G01770.1_|_Symbols:_|_unknown_protein;_CONTAINS_InterPro_DOMAIN/s:_Protein_of_unknown_function_DUF1446_(InterPro:IPR010839);_Has_1597_Blast_hits_to_1509_proteins_in_306_species:_Archae_-_4;_Bacteria_-_843;_Metazoa_-_22;_Fungi_-_131;_Plants_-_31;_Viruses_-_0;_Other_Eukaryotes_-_566_(source:_NCBI_BLink)._|	c97200_g1_i2	.
AT1G01770.1_|_Symbols:_|_unknown_protein;_CONTAINS_InterPro_DOMAIN/s:_Protein_of_unknown_function_DUF1446_(InterPro:IPR010839);_Has_1597_Blast_hits_to_1509_proteins_in_306_species:_Archae_-_4;_Bacteria_-_843;_Metazoa_-_22;_Fungi_-_131;_Plants_-_31;_Viruses_-_0;_Other_Eukaryotes_-_566_(source:_NCBI_BLink)._|	c97200_g1_i5	.
AT1G01770.1_|_Symbols:_|_unknown_protein;_CONTAINS_InterPro_DOMAIN/s:_Protein_of_unknown_function_DUF1446_(InterPro:IPR010839);_Has_1597_Blast_hits_to_1509_proteins_in_306_species:_Archae_-_4;_Bacteria_-_843;_Metazoa_-_22;_Fungi_-_131;_Plants_-_31;_Viruses_-_0;_Other_Eukaryotes_-_566_(source:_NCBI_BLink)._|	c97200_g1_i1	.
AT1G02640.1_|_Symbols:_BXL2,_ATBXL2_|_beta-xylosidase_2_|	c96592_g4_i3	BXL1_ARATH
AT1G02640.1_|_Symbols:_BXL2,_ATBXL2_|_beta-xylosidase_2_|	c98523_g4_i1	XYL2_MEDSV
AT1G02640.1_|_Symbols:_BXL2,_ATBXL2_|_beta-xylosidase_2_|	c94617_g1_i2	BXL2_ARATH
AT1G02640.1_|_Symbols:_BXL2,_ATBXL2_|_beta-xylosidase_2_|	c94617_g1_i1	BXL2_ARATH
AT1G02640.1_|_Symbols:_BXL2,_ATBXL2_|_beta-xylosidase_2_|	c96592_g4_i4	BXL1_ARATH
AT1G02640.1_|_Symbols:_BXL2,_ATBXL2_|_beta-xylosidase_2_|	c100112_g1_i1	BXL7_ARATH
AT1G02640.1_|_Symbols:_BXL2,_ATBXL2_|_beta-xylosidase_2_|	c100112_g1_i2	BXL7_ARATH
AT1G02640.1_|_Symbols:_BXL2,_ATBXL2_|_beta-xylosidase_2_|	c96951_g1_i1	BXL6_ARATH
AT1G02640.1_|_Symbols:_BXL2,_ATBXL2_|_beta-xylosidase_2_|	c96951_g1_i2	BXL6_ARATH
AT1G02640.1_|_Symbols:_BXL2,_ATBXL2_|_beta-xylosidase_2_|	c90470_g7_i1	BXL5_ARATH
AT1G02640.1_|_Symbols:_BXL2,_ATBXL2_|_beta-xylosidase_2_|	c96951_g1_i3	BXL6_ARATH
AT1G02640.1_|_Symbols:_BXL2,_ATBXL2_|_beta-xylosidase_2_|	c96951_g1_i3	BXL6_ARATH
AT1G02640.1_|_Symbols:_BXL2,_ATBXL2_|_beta-xylosidase_2_|	c96951_g1_i7	BXL6_ARATH
AT1G02640.1_|_Symbols:_BXL2,_ATBXL2_|_beta-xylosidase_2_|	c96951_g1_i5	BXL6_ARATH
AT1G02850.4_|_Symbols:_BGLU11_|_beta_glucosidase_11_|	c97956_g2_i1	BGL11_ARATH
AT1G02850.4_|_Symbols:_BGLU11_|_beta_glucosidase_11_|	c97956_g2_i2	BGL11_ARATH
AT1G02850.4_|_Symbols:_BGLU11_|_beta_glucosidase_11_|	c97956_g1_i2	BGL11_ARATH
AT1G02850.4_|_Symbols:_BGLU11_|_beta_glucosidase_11_|	c91881_g1_i1	HIUH_SOYBN
AT1G03440.1_|_Symbols:_|_Leucine-rich_repeat_(LRR)_family_protein_|	c89689_g1_i1	ERECT_ARATH
AT1G05230.1_|_Symbols:_HDG2_|_homeodomain_GLABROUS_2_|	c99358_g3_i2	ROC2_ORYSJ
AT1G05230.1_|_Symbols:_HDG2_|_homeodomain_GLABROUS_2_|	c99358_g3_i1	ROC2_ORYSJ
AT1G05230.1_|_Symbols:_HDG2_|_homeodomain_GLABROUS_2_|	c93198_g2_i1	ATML1_ARATH
AT1G05230.1_|_Symbols:_HDG2_|_homeodomain_GLABROUS_2_|	c93198_g1_i1	ATML1_ARATH
AT1G05230.1_|_Symbols:_HDG2_|_homeodomain_GLABROUS_2_|	c96388_g1_i1	ANL2_ARATH
AT1G05230.1_|_Symbols:_HDG2_|_homeodomain_GLABROUS_2_|	c98953_g1_i1	.
AT1G05230.1_|_Symbols:_HDG2_|_homeodomain_GLABROUS_2_|	c97351_g2_i2	HDG11_ARATH
AT1G05230.1_|_Symbols:_HDG2_|_homeodomain_GLABROUS_2_|	c97351_g2_i1	HDG11_ARATH
AT1G05230.1_|_Symbols:_HDG2_|_homeodomain_GLABROUS_2_|	c87036_g4_i2	HGL2_ARATH
AT1G07880.2_|_Symbols:_ATMPK13_|_Protein_kinase_superfamily_protein_|	c93746_g2_i4	NTF6_TOBAC
AT1G07880.2_|_Symbols:_ATMPK13_|_Protein_kinase_superfamily_protein_|	c95679_g4_i2	MMK2_MEDSA
AT1G07880.2_|_Symbols:_ATMPK13_|_Protein_kinase_superfamily_protein_|	c95679_g4_i5	MMK2_MEDSA
AT1G07880.2_|_Symbols:_ATMPK13_|_Protein_kinase_superfamily_protein_|	c95679_g4_i6	NTF4_TOBAC
AT1G07880.2_|_Symbols:_ATMPK13_|_Protein_kinase_superfamily_protein_|	c95679_g4_i1	NTF4_TOBAC
AT1G07880.2_|_Symbols:_ATMPK13_|_Protein_kinase_superfamily_protein_|	c95679_g4_i3	NTF4_TOBAC
AT1G07880.2_|_Symbols:_ATMPK13_|_Protein_kinase_superfamily_protein_|	c94084_g1_i2	MPK3_ARATH
AT1G08250.1_|_Symbols:_ADT6_|_arogenate_dehydratase_6_|	c93180_g1_i1	AROD6_ARATH
AT1G08250.1_|_Symbols:_ADT6_|_arogenate_dehydratase_6_|	c93180_g1_i2	AROD6_ARATH
AT1G08250.1_|_Symbols:_ADT6_|_arogenate_dehydratase_6_|	c97417_g1_i1	BAP2_ARATH
AT1G08250.1_|_Symbols:_ADT6_|_arogenate_dehydratase_6_|	c97417_g4_i1	AROD3_ARATH
AT1G09010.1_|_Symbols:_|_glycoside_hydrolase_family_2_protein_|	c98930_g3_i4	EBM_LILLO
AT1G09010.1_|_Symbols:_|_glycoside_hydrolase_family_2_protein_|	c98930_g3_i3	.
AT1G09010.1_|_Symbols:_|_glycoside_hydrolase_family_2_protein_|	c98930_g3_i2	EBM_LILLO
AT1G09010.1_|_Symbols:_|_glycoside_hydrolase_family_2_protein_|	c98930_g3_i1	.
AT1G10020.1_|_Symbols:_|_Protein_of_unknown_function_(DUF1005)_|	c94440_g1_i1	.
AT1G10020.1_|_Symbols:_|_Protein_of_unknown_function_(DUF1005)_|	c94440_g1_i2	.
AT1G10240.1_|_Symbols:_FRS11_|_FAR1-related_sequence_11_|	c93637_g1_i4	.
AT1G10240.1_|_Symbols:_FRS11_|_FAR1-related_sequence_11_|	c93637_g1_i3	FRS11_ARATH
AT1G10240.1_|_Symbols:_FRS11_|_FAR1-related_sequence_11_|	c93637_g1_i2	FRS11_ARATH
AT1G10240.1_|_Symbols:_FRS11_|_FAR1-related_sequence_11_|	c94768_g1_i1	FRS11_ARATH
AT1G10240.1_|_Symbols:_FRS11_|_FAR1-related_sequence_11_|	c94768_g1_i3	FRS11_ARATH
AT1G10240.1_|_Symbols:_FRS11_|_FAR1-related_sequence_11_|	c94768_g1_i2	FRS11_ARATH
AT1G11050.1_|_Symbols:_|_Protein_kinase_superfamily_protein_|	c96693_g6_i1	Y1105_ARATH
AT1G11050.1_|_Symbols:_|_Protein_kinase_superfamily_protein_|	c96693_g6_i2	Y1105_ARATH
AT1G11580.1_|_Symbols:_ATPMEPCRA,_PMEPCRA_|_methylesterase_PCR_A_|	c94608_g1_i1	PME21_SOLLC
AT1G11580.1_|_Symbols:_ATPMEPCRA,_PMEPCRA_|_methylesterase_PCR_A_|	c94608_g3_i1	PME21_SOLLC
AT1G12240.1_|_Symbols:_ATBETAFRUCT4,_VAC-INV_|_Glycosyl_hydrolases_family_32_protein_|	c83769_g1_i1	.
AT1G12240.1_|_Symbols:_ATBETAFRUCT4,_VAC-INV_|_Glycosyl_hydrolases_family_32_protein_|	c87403_g4_i1	INVB_DAUCA
AT1G12460.1_|_Symbols:_|_Leucine-rich_repeat_protein_kinase_family_protein_|	c96568_g2_i2	.
AT1G12460.1_|_Symbols:_|_Leucine-rich_repeat_protein_kinase_family_protein_|	c96568_g2_i1	Y1124_ARATH
AT1G14360.1_|_Symbols:_ATUTR3,_UTR3_|_UDP-galactose_transporter_3_|	c95781_g2_i2	UTR3_ARATH
AT1G14360.1_|_Symbols:_ATUTR3,_UTR3_|_UDP-galactose_transporter_3_|	c95781_g2_i1	UTR3_ARATH
AT1G14840.1_|_Symbols:_ATMAP70-4,_MAP70-4_|_microtubule-associated_proteins_70-4_|	c97901_g3_i4	MP702_ARATH
AT1G14840.1_|_Symbols:_ATMAP70-4,_MAP70-4_|_microtubule-associated_proteins_70-4_|	c97901_g3_i6	MP702_ARATH
AT1G14840.1_|_Symbols:_ATMAP70-4,_MAP70-4_|_microtubule-associated_proteins_70-4_|	c97901_g3_i2	MP702_ARATH
AT1G14840.1_|_Symbols:_ATMAP70-4,_MAP70-4_|_microtubule-associated_proteins_70-4_|	c97901_g3_i3	MP702_ARATH
AT1G14840.1_|_Symbols:_ATMAP70-4,_MAP70-4_|_microtubule-associated_proteins_70-4_|	c97901_g3_i5	MP702_ARATH
AT1G14840.1_|_Symbols:_ATMAP70-4,_MAP70-4_|_microtubule-associated_proteins_70-4_|	c97901_g3_i1	MP702_ARATH
AT1G14840.1_|_Symbols:_ATMAP70-4,_MAP70-4_|_microtubule-associated_proteins_70-4_|	c91130_g2_i1	MP701_ARATH
AT1G14920.1_|_Symbols:_GAI,_RGA2_|_GRAS_family_transcription_factor_family_protein_|	c96944_g1_i1	GAI1_VITVI
AT1G14920.1_|_Symbols:_GAI,_RGA2_|_GRAS_family_transcription_factor_family_protein_|	c96944_g1_i2	GAI1_VITVI
AT1G14920.1_|_Symbols:_GAI,_RGA2_|_GRAS_family_transcription_factor_family_protein_|	c94769_g1_i1	MGAT3_HUMAN
AT1G14920.1_|_Symbols:_GAI,_RGA2_|_GRAS_family_transcription_factor_family_protein_|	c96944_g1_i4	GAI1_VITVI
AT1G14920.1_|_Symbols:_GAI,_RGA2_|_GRAS_family_transcription_factor_family_protein_|	c96944_g1_i3	GAI1_VITVI
AT1G15290.1_|_Symbols:_|_Tetratricopeptide_repeat_(TPR)-like_superfamily_protein_|	c93834_g2_i3	CLU_ARATH
AT1G15290.1_|_Symbols:_|_Tetratricopeptide_repeat_(TPR)-like_superfamily_protein_|	c93834_g2_i1	CLU_ARATH
AT1G15290.1_|_Symbols:_|_Tetratricopeptide_repeat_(TPR)-like_superfamily_protein_|	c100197_g2_i1	.
AT1G15290.1_|_Symbols:_|_Tetratricopeptide_repeat_(TPR)-like_superfamily_protein_|	c98488_g4_i1	CLU_ARATH
AT1G15290.1_|_Symbols:_|_Tetratricopeptide_repeat_(TPR)-like_superfamily_protein_|	c98488_g4_i3	CLU_ARATH
AT1G15290.1_|_Symbols:_|_Tetratricopeptide_repeat_(TPR)-like_superfamily_protein_|	c98488_g4_i2	CLU_ARATH
AT1G15290.1_|_Symbols:_|_Tetratricopeptide_repeat_(TPR)-like_superfamily_protein_|	c81017_g1_i1	CLU_ARATH
AT1G15490.1_|_Symbols:_|_alpha/beta-Hydrolases_superfamily_protein_|	c94202_g3_i1	ESL2_MYCGE
AT1G16260.1_|_Symbols:_|_Wall-associated_kinase_family_protein_|	c98099_g2_i4	WAKLG_ARATH
AT1G17340.1_|_Symbols:_|_Phosphoinositide_phosphatase_family_protein_|	c97811_g4_i3	SAC2_ARATH
AT1G17340.1_|_Symbols:_|_Phosphoinositide_phosphatase_family_protein_|	c97811_g4_i1	SAC2_ARATH
AT1G17340.1_|_Symbols:_|_Phosphoinositide_phosphatase_family_protein_|	c97811_g4_i2	.
AT1G17340.1_|_Symbols:_|_Phosphoinositide_phosphatase_family_protein_|	c96175_g1_i7	SAC1_ARATH
AT1G17340.1_|_Symbols:_|_Phosphoinositide_phosphatase_family_protein_|	c96175_g1_i4	SAC1_ARATH
AT1G17745.2_|_Symbols:_PGDH_|_D-3-phosphoglycerate_dehydrogenase_|	c98671_g4_i2	SERA2_ARATH
AT1G17745.2_|_Symbols:_PGDH_|_D-3-phosphoglycerate_dehydrogenase_|	c98671_g5_i1	SERA1_ARATH
AT1G17745.2_|_Symbols:_PGDH_|_D-3-phosphoglycerate_dehydrogenase_|	c89768_g1_i1	SERA1_ARATH
AT1G18000.1_|_Symbols:_|_Major_facilitator_superfamily_protein_|	c92969_g2_i2	UN932_ARATH
AT1G18010.1_|_Symbols:_|_Major_facilitator_superfamily_protein_|	c92969_g2_i2	UN932_ARATH
AT1G18485.1_|_Symbols:_|_Pentatricopeptide_repeat_(PPR)_superfamily_protein_|	c97009_g1_i1	PPR48_ARATH
AT1G18485.1_|_Symbols:_|_Pentatricopeptide_repeat_(PPR)_superfamily_protein_|	c63564_g1_i1	PP296_ARATH
AT1G20560.1_|_Symbols:_AAE1_|_acyl_activating_enzyme_1_|	c88162_g2_i1	AAE1_ARATH
AT1G20560.1_|_Symbols:_AAE1_|_acyl_activating_enzyme_1_|	c91127_g3_i1	AEE7_ARATH
AT1G20560.1_|_Symbols:_AAE1_|_acyl_activating_enzyme_1_|	c92712_g1_i1	AAE11_ARATH
AT1G22370.2_|_Symbols:_AtUGT85A5,_UGT85A5_|_UDP-glucosyl_transferase_85A5_|	c81348_g1_i1	UGT2_GARJA
AT1G22370.2_|_Symbols:_AtUGT85A5,_UGT85A5_|_UDP-glucosyl_transferase_85A5_|	c100151_g2_i4	UGT2_GARJA
AT1G22370.2_|_Symbols:_AtUGT85A5,_UGT85A5_|_UDP-glucosyl_transferase_85A5_|	c100151_g2_i3	UGT2_GARJA
AT1G22370.2_|_Symbols:_AtUGT85A5,_UGT85A5_|_UDP-glucosyl_transferase_85A5_|	c86248_g2_i1	UGT2_GARJA
AT1G22370.2_|_Symbols:_AtUGT85A5,_UGT85A5_|_UDP-glucosyl_transferase_85A5_|	c89032_g1_i2	UGT2_GARJA
AT1G22370.2_|_Symbols:_AtUGT85A5,_UGT85A5_|_UDP-glucosyl_transferase_85A5_|	c89032_g2_i1	UGT2_GARJA
AT1G23020.2_|_Symbols:_FRO3_|_ferric_reduction_oxidase_3_|	c82823_g1_i1	FRO2_ARATH
AT1G23020.2_|_Symbols:_FRO3_|_ferric_reduction_oxidase_3_|	c99769_g2_i3	FRO2_ARATH
AT1G23030.1_|_Symbols:_|_ARM_repeat_superfamily_protein_|	c90167_g1_i1	PUB10_ARATH
AT1G23480.1_|_Symbols:_ATCSLA03,_CSLA03,_ATCSLA3,_CSLA3_|_cellulose_synthase-like_A3_|	c95271_g2_i2	CSLA9_ARATH
AT1G23480.1_|_Symbols:_ATCSLA03,_CSLA03,_ATCSLA3,_CSLA3_|_cellulose_synthase-like_A3_|	c85076_g1_i1	CSLA2_ARATH
AT1G23480.1_|_Symbols:_ATCSLA03,_CSLA03,_ATCSLA3,_CSLA3_|_cellulose_synthase-like_A3_|	c85076_g1_i3	CSLA2_ARATH
AT1G23480.1_|_Symbols:_ATCSLA03,_CSLA03,_ATCSLA3,_CSLA3_|_cellulose_synthase-like_A3_|	c85076_g1_i4	CSLA2_ARATH
AT1G23480.1_|_Symbols:_ATCSLA03,_CSLA03,_ATCSLA3,_CSLA3_|_cellulose_synthase-like_A3_|	c95271_g2_i1	CSLA9_ARATH
AT1G23480.1_|_Symbols:_ATCSLA03,_CSLA03,_ATCSLA3,_CSLA3_|_cellulose_synthase-like_A3_|	c99052_g1_i3	CSLA1_CYATE
AT1G23480.1_|_Symbols:_ATCSLA03,_CSLA03,_ATCSLA3,_CSLA3_|_cellulose_synthase-like_A3_|	c99052_g1_i2	CSLA1_CYATE
AT1G23480.1_|_Symbols:_ATCSLA03,_CSLA03,_ATCSLA3,_CSLA3_|_cellulose_synthase-like_A3_|	c85076_g1_i2	CSLA2_ARATH
AT1G26150.1_|_Symbols:_ATPERK10,_PERK10_|_proline-rich_extensin-like_receptor_kinase_10_|	c94489_g2_i2	PERK9_ARATH
AT1G26560.1_|_Symbols:_BGLU40_|_beta_glucosidase_40_|	c95169_g3_i1	BGL40_ARATH
AT1G26560.1_|_Symbols:_BGLU40_|_beta_glucosidase_40_|	c95169_g3_i4	BGL40_ARATH
AT1G26560.1_|_Symbols:_BGLU40_|_beta_glucosidase_40_|	c94804_g2_i2	BGL41_ARATH
AT1G26560.1_|_Symbols:_BGLU40_|_beta_glucosidase_40_|	c95169_g3_i2	BGL34_ORYSJ
AT1G26560.1_|_Symbols:_BGLU40_|_beta_glucosidase_40_|	c94804_g2_i1	BGL41_ARATH
AT1G27120.1_|_Symbols:_|_Galactosyltransferase_family_protein_|	c94638_g2_i2	B3GTJ_ARATH
AT1G27120.1_|_Symbols:_|_Galactosyltransferase_family_protein_|	c94638_g2_i1	B3GTJ_ARATH
AT1G27120.1_|_Symbols:_|_Galactosyltransferase_family_protein_|	c70911_g1_i1	B3GTK_ARATH
AT1G29720.1_|_Symbols:_|_Leucine-rich_repeat_transmembrane_protein_kinase_|	c100184_g5_i5	RKF1_ARATH
AT1G29720.1_|_Symbols:_|_Leucine-rich_repeat_transmembrane_protein_kinase_|	c100184_g5_i7	RKF1_ARATH
AT1G29720.1_|_Symbols:_|_Leucine-rich_repeat_transmembrane_protein_kinase_|	c100269_g2_i1	Y1765_ARATH
AT1G29720.1_|_Symbols:_|_Leucine-rich_repeat_transmembrane_protein_kinase_|	c100184_g5_i3	Y5343_ARATH
AT1G29720.1_|_Symbols:_|_Leucine-rich_repeat_transmembrane_protein_kinase_|	c100184_g5_i4	RKF1_ARATH
AT1G29720.1_|_Symbols:_|_Leucine-rich_repeat_transmembrane_protein_kinase_|	c100184_g5_i4	RKF1_ARATH
AT1G29720.1_|_Symbols:_|_Leucine-rich_repeat_transmembrane_protein_kinase_|	c100325_g1_i2	Y5343_ARATH
AT1G29720.1_|_Symbols:_|_Leucine-rich_repeat_transmembrane_protein_kinase_|	c100325_g1_i3	Y5343_ARATH
AT1G29720.1_|_Symbols:_|_Leucine-rich_repeat_transmembrane_protein_kinase_|	c100325_g1_i1	Y5343_ARATH
AT1G29720.1_|_Symbols:_|_Leucine-rich_repeat_transmembrane_protein_kinase_|	c100081_g1_i1	Y3148_ARATH
AT1G31650.1_|_Symbols:_ATROPGEF14,_ROPGEF14_|_RHO_guanyl-nucleotide_exchange_factor_14_|	c96140_g1_i6	ROGFE_ARATH
AT1G31690.1_|_Symbols:_|_Copper_amine_oxidase_family_protein_|	c88726_g1_i1	AMO_PEA
AT1G31690.1_|_Symbols:_|_Copper_amine_oxidase_family_protein_|	c81641_g1_i1	AMO_ARATH
AT1G31690.1_|_Symbols:_|_Copper_amine_oxidase_family_protein_|	c88726_g1_i4	AMO_PEA
AT1G31690.1_|_Symbols:_|_Copper_amine_oxidase_family_protein_|	c88726_g1_i2	AMO_PEA
AT1G31690.1_|_Symbols:_|_Copper_amine_oxidase_family_protein_|	c99274_g4_i1	AMO_LENCU
AT1G31820.1_|_Symbols:_|_Amino_acid_permease_family_protein_|	c85269_g1_i1	PHSB_ARATH
AT1G31920.1_|_Symbols:_|_Tetratricopeptide_repeat_(TPR)-like_superfamily_protein_|	c85975_g2_i1	PPR68_ARATH
AT1G32450.1_|_Symbols:_NRT1.5_|_nitrate_transporter_1.5_|	c96786_g1_i1	PTR14_ARATH
AT1G32450.1_|_Symbols:_NRT1.5_|_nitrate_transporter_1.5_|	c95322_g2_i4	PTR51_ARATH
AT1G32450.1_|_Symbols:_NRT1.5_|_nitrate_transporter_1.5_|	c95322_g2_i5	PTR51_ARATH
AT1G32450.1_|_Symbols:_NRT1.5_|_nitrate_transporter_1.5_|	c95322_g2_i6	PTR51_ARATH
AT1G32450.1_|_Symbols:_NRT1.5_|_nitrate_transporter_1.5_|	c77510_g1_i1	PTR14_ARATH
AT1G32780.1_|_Symbols:_|_GroES-like_zinc-binding_dehydrogenase_family_protein_|	c83187_g1_i1	ADHL3_ARATH
AT1G34210.1_|_Symbols:_SERK2,_ATSERK2_|_somatic_embryogenesis_receptor-like_kinase_2_|	c87508_g1_i1	SERK1_ARATH
AT1G34210.1_|_Symbols:_SERK2,_ATSERK2_|_somatic_embryogenesis_receptor-like_kinase_2_|	c92127_g3_i1	NIK3_ARATH
AT1G34210.1_|_Symbols:_SERK2,_ATSERK2_|_somatic_embryogenesis_receptor-like_kinase_2_|	c92472_g2_i1	.
AT1G35710.1_|_Symbols:_|_Protein_kinase_family_protein_with_leucine-rich_repeat_domain_|	c100210_g1_i3	Y4885_ARATH
AT1G35710.1_|_Symbols:_|_Protein_kinase_family_protein_with_leucine-rich_repeat_domain_|	c100210_g1_i1	.
AT1G35710.1_|_Symbols:_|_Protein_kinase_family_protein_with_leucine-rich_repeat_domain_|	c96512_g3_i2	Y4885_ARATH
AT1G35710.1_|_Symbols:_|_Protein_kinase_family_protein_with_leucine-rich_repeat_domain_|	c99723_g1_i6	Y4885_ARATH
AT1G35710.1_|_Symbols:_|_Protein_kinase_family_protein_with_leucine-rich_repeat_domain_|	c99723_g1_i1	Y4885_ARATH
AT1G35710.1_|_Symbols:_|_Protein_kinase_family_protein_with_leucine-rich_repeat_domain_|	c88956_g1_i1	Y1723_ARATH
AT1G35710.1_|_Symbols:_|_Protein_kinase_family_protein_with_leucine-rich_repeat_domain_|	c99723_g1_i5	Y4885_ARATH
AT1G48430.1_|_Symbols:_|_Dihydroxyacetone_kinase_|	c70515_g1_i2	DHBK_SOLLC
AT1G49730.1_|_Symbols:_|_Protein_kinase_superfamily_protein_|	c96098_g1_i8	Y1497_ARATH
AT1G49740.1_|_Symbols:_|_PLC-like_phosphodiesterases_superfamily_protein_|	c87220_g1_i2	Y5713_ARATH
AT1G49740.1_|_Symbols:_|_PLC-like_phosphodiesterases_superfamily_protein_|	c87220_g1_i1	Y5713_ARATH
AT1G51680.1_|_Symbols:_4CL1,_4CL.1,_AT4CL1_|_4-coumarate:CoA_ligase_1_|	c96391_g1_i1	.
AT1G51680.1_|_Symbols:_4CL1,_4CL.1,_AT4CL1_|_4-coumarate:CoA_ligase_1_|	c93368_g2_i1	.
AT1G51680.1_|_Symbols:_4CL1,_4CL.1,_AT4CL1_|_4-coumarate:CoA_ligase_1_|	c93801_g2_i1	4CL2_SOYBN
AT1G51680.1_|_Symbols:_4CL1,_4CL.1,_AT4CL1_|_4-coumarate:CoA_ligase_1_|	c93368_g3_i1	.
AT1G52190.1_|_Symbols:_|_Major_facilitator_superfamily_protein_|	c97701_g3_i2	PTR6_ARATH
AT1G52190.1_|_Symbols:_|_Major_facilitator_superfamily_protein_|	c97701_g3_i1	PTR6_ARATH
AT1G52190.1_|_Symbols:_|_Major_facilitator_superfamily_protein_|	c97701_g4_i1	PTR6_ARATH
AT1G52190.1_|_Symbols:_|_Major_facilitator_superfamily_protein_|	c79803_g1_i2	PTR6_ARATH
AT1G52260.1_|_Symbols:_ATPDIL1-5,_ATPDI3,_PDI3,_PDIL1-5_|_PDI-like_1-5_|	c94597_g1_i1	PDI16_ARATH
AT1G52260.1_|_Symbols:_ATPDIL1-5,_ATPDI3,_PDI3,_PDIL1-5_|_PDI-like_1-5_|	c94597_g1_i2	PDI16_ARATH
AT1G55020.1_|_Symbols:_LOX1,_ATLOX1_|_lipoxygenase_1_|	c99889_g1_i5	LOX15_SOLTU
AT1G55020.1_|_Symbols:_LOX1,_ATLOX1_|_lipoxygenase_1_|	c99889_g1_i3	LOX15_SOLTU
AT1G55020.1_|_Symbols:_LOX1,_ATLOX1_|_lipoxygenase_1_|	c98476_g2_i1	LOX15_SOLTU
AT1G55020.1_|_Symbols:_LOX1,_ATLOX1_|_lipoxygenase_1_|	c98886_g2_i4	LOX15_SOLTU
AT1G55020.1_|_Symbols:_LOX1,_ATLOX1_|_lipoxygenase_1_|	c98886_g2_i2	LOX15_SOLTU
AT1G55020.1_|_Symbols:_LOX1,_ATLOX1_|_lipoxygenase_1_|	c99889_g1_i6	LOX15_SOLTU
AT1G55020.1_|_Symbols:_LOX1,_ATLOX1_|_lipoxygenase_1_|	c99889_g1_i4	LOX16_SOLTU
AT1G55020.1_|_Symbols:_LOX1,_ATLOX1_|_lipoxygenase_1_|	c98886_g2_i3	LOX15_SOLTU
AT1G55020.1_|_Symbols:_LOX1,_ATLOX1_|_lipoxygenase_1_|	c98886_g2_i3	LOX15_SOLTU
AT1G55020.1_|_Symbols:_LOX1,_ATLOX1_|_lipoxygenase_1_|	c98886_g2_i1	LOX15_SOLTU
AT1G55020.1_|_Symbols:_LOX1,_ATLOX1_|_lipoxygenase_1_|	c98886_g2_i1	LOX15_SOLTU
AT1G55020.1_|_Symbols:_LOX1,_ATLOX1_|_lipoxygenase_1_|	c90040_g3_i2	LOX15_SOLTU
AT1G55020.1_|_Symbols:_LOX1,_ATLOX1_|_lipoxygenase_1_|	c99889_g1_i7	LOX16_SOLTU
AT1G55020.1_|_Symbols:_LOX1,_ATLOX1_|_lipoxygenase_1_|	c97564_g3_i2	LOX31_SOLTU
AT1G55020.1_|_Symbols:_LOX1,_ATLOX1_|_lipoxygenase_1_|	c97564_g3_i1	LOX31_SOLTU
AT1G55020.1_|_Symbols:_LOX1,_ATLOX1_|_lipoxygenase_1_|	c98540_g1_i1	LOX6_ARATH
AT1G55020.1_|_Symbols:_LOX1,_ATLOX1_|_lipoxygenase_1_|	c89228_g1_i1	LOX21_SOLTU
AT1G55020.1_|_Symbols:_LOX1,_ATLOX1_|_lipoxygenase_1_|	c93172_g1_i1	.
AT1G55020.1_|_Symbols:_LOX1,_ATLOX1_|_lipoxygenase_1_|	c90040_g3_i1	LOX5_ARATH
AT1G55360.1_|_Symbols:_|_Protein_of_Unknown_Function_(DUF239)_|	c83889_g8_i1	.
AT1G55360.1_|_Symbols:_|_Protein_of_Unknown_Function_(DUF239)_|	c81330_g1_i1	.
AT1G55850.1_|_Symbols:_ATCSLE1,_CSLE1_|_cellulose_synthase_like_E1_|	c98980_g1_i6	CSLE1_ARATH
AT1G55850.1_|_Symbols:_ATCSLE1,_CSLE1_|_cellulose_synthase_like_E1_|	c98986_g4_i9	CSLE6_ORYSJ
AT1G55850.1_|_Symbols:_ATCSLE1,_CSLE1_|_cellulose_synthase_like_E1_|	c98986_g4_i7	CSLE6_ORYSJ
AT1G55850.1_|_Symbols:_ATCSLE1,_CSLE1_|_cellulose_synthase_like_E1_|	c98980_g1_i3	CSLE1_ARATH
AT1G55850.1_|_Symbols:_ATCSLE1,_CSLE1_|_cellulose_synthase_like_E1_|	c98112_g2_i1	CSLE6_ORYSJ
AT1G55850.1_|_Symbols:_ATCSLE1,_CSLE1_|_cellulose_synthase_like_E1_|	c98112_g2_i2	CSLE6_ORYSJ
AT1G55850.1_|_Symbols:_ATCSLE1,_CSLE1_|_cellulose_synthase_like_E1_|	c98980_g1_i5	CSLE6_ORYSJ
AT1G55850.1_|_Symbols:_ATCSLE1,_CSLE1_|_cellulose_synthase_like_E1_|	c98986_g4_i3	CSLE6_ORYSJ
AT1G55850.1_|_Symbols:_ATCSLE1,_CSLE1_|_cellulose_synthase_like_E1_|	c98980_g1_i4	CSLE6_ORYSJ
AT1G55850.1_|_Symbols:_ATCSLE1,_CSLE1_|_cellulose_synthase_like_E1_|	c98980_g1_i4	CSLE6_ORYSJ
AT1G56720.1_|_Symbols:_|_Protein_kinase_superfamily_protein_|	c92700_g4_i1	Y5185_ARATH
AT1G56720.1_|_Symbols:_|_Protein_kinase_superfamily_protein_|	c85686_g3_i1	Y2296_ARATH
AT1G56720.1_|_Symbols:_|_Protein_kinase_superfamily_protein_|	c85686_g3_i2	Y2296_ARATH
AT1G56720.1_|_Symbols:_|_Protein_kinase_superfamily_protein_|	c85686_g3_i3	Y2296_ARATH
AT1G60590.1_|_Symbols:_|_Pectin_lyase-like_superfamily_protein_|	c95028_g3_i1	PGLR4_ARATH
AT1G60590.1_|_Symbols:_|_Pectin_lyase-like_superfamily_protein_|	c82889_g1_i1	PGLR4_ARATH
AT1G60800.1_|_Symbols:_NIK3_|_NSP-interacting_kinase_3_|	c92127_g3_i1	NIK3_ARATH
AT1G60800.1_|_Symbols:_NIK3_|_NSP-interacting_kinase_3_|	c86006_g3_i1	NIK1_ARATH
AT1G60800.1_|_Symbols:_NIK3_|_NSP-interacting_kinase_3_|	c93050_g3_i7	Y2239_ARATH
AT1G60800.1_|_Symbols:_NIK3_|_NSP-interacting_kinase_3_|	c93050_g3_i3	Y2239_ARATH
AT1G61350.1_|_Symbols:_|_ARM_repeat_superfamily_protein_|	c93065_g3_i1	VAC8_CANGA
AT1G61350.1_|_Symbols:_|_ARM_repeat_superfamily_protein_|	c93065_g3_i2	VAC8_CANGA
AT1G61350.1_|_Symbols:_|_ARM_repeat_superfamily_protein_|	c93065_g3_i3	VAC8_CANGA
AT1G61350.1_|_Symbols:_|_ARM_repeat_superfamily_protein_|	c93065_g3_i4	VAC8_CANGA
AT1G61500.1_|_Symbols:_|_S-locus_lectin_protein_kinase_family_protein_|	c99698_g1_i6	Y1133_ARATH
AT1G61500.1_|_Symbols:_|_S-locus_lectin_protein_kinase_family_protein_|	c99698_g1_i5	Y1133_ARATH
AT1G61500.1_|_Symbols:_|_S-locus_lectin_protein_kinase_family_protein_|	c99698_g1_i4	Y1133_ARATH
AT1G61500.1_|_Symbols:_|_S-locus_lectin_protein_kinase_family_protein_|	c99698_g1_i7	Y1133_ARATH
AT1G61500.1_|_Symbols:_|_S-locus_lectin_protein_kinase_family_protein_|	c99875_g1_i2	SD18_ARATH
AT1G61500.1_|_Symbols:_|_S-locus_lectin_protein_kinase_family_protein_|	c100313_g2_i2	RKS1_ARATH
AT1G61500.1_|_Symbols:_|_S-locus_lectin_protein_kinase_family_protein_|	c100313_g2_i1	RKS1_ARATH
AT1G62800.2_|_Symbols:_ASP4_|_aspartate_aminotransferase_4_|	c91033_g1_i1	AAT3_ARATH
AT1G62960.1_|_Symbols:_ACS10_|_ACC_synthase_10_|	c93576_g2_i2	1A110_ARATH
AT1G62960.1_|_Symbols:_ACS10_|_ACC_synthase_10_|	c93576_g2_i3	1A110_ARATH
AT1G62960.1_|_Symbols:_ACS10_|_ACC_synthase_10_|	c93576_g2_i5	1A110_ARATH
AT1G62960.1_|_Symbols:_ACS10_|_ACC_synthase_10_|	c97486_g2_i2	1A112_ARATH
AT1G62960.1_|_Symbols:_ACS10_|_ACC_synthase_10_|	c97486_g2_i1	1A112_ARATH
AT1G62960.1_|_Symbols:_ACS10_|_ACC_synthase_10_|	c97486_g2_i4	1A112_ARATH
AT1G62960.1_|_Symbols:_ACS10_|_ACC_synthase_10_|	c97486_g2_i3	.
AT1G62960.1_|_Symbols:_ACS10_|_ACC_synthase_10_|	c97486_g2_i5	.
AT1G62960.1_|_Symbols:_ACS10_|_ACC_synthase_10_|	c97486_g2_i6	.
AT1G64670.1_|_Symbols:_BDG1_|_alpha/beta-Hydrolases_superfamily_protein_|	c95562_g3_i1	ABHD4_HUMAN
AT1G66350.1_|_Symbols:_RGL1,_RGL_|_RGA-like_1_|	c94769_g1_i1	MGAT3_HUMAN
AT1G66350.1_|_Symbols:_RGL1,_RGL_|_RGA-like_1_|	c96944_g1_i2	GAI1_VITVI
AT1G66350.1_|_Symbols:_RGL1,_RGL_|_RGA-like_1_|	c96944_g1_i1	GAI1_VITVI
AT1G66350.1_|_Symbols:_RGL1,_RGL_|_RGA-like_1_|	c96944_g1_i4	GAI1_VITVI
AT1G66350.1_|_Symbols:_RGL1,_RGL_|_RGA-like_1_|	c96944_g1_i3	GAI1_VITVI
AT1G67750.1_|_Symbols:_|_Pectate_lyase_family_protein_|	c95487_g5_i1	PLY5_ARATH
AT1G67750.1_|_Symbols:_|_Pectate_lyase_family_protein_|	c93798_g1_i1	.
AT1G69850.1_|_Symbols:_ATNRT1:2,_NTL1,_NRT1:2_|_nitrate_transporter_1:2_|	c87247_g1_i1	PTR19_ARATH
AT1G69850.1_|_Symbols:_ATNRT1:2,_NTL1,_NRT1:2_|_nitrate_transporter_1:2_|	c87566_g1_i1	PTR19_ARATH
AT1G70550.1_|_Symbols:_|_Protein_of_Unknown_Function_(DUF239)_|	c89285_g6_i2	.
AT1G70550.1_|_Symbols:_|_Protein_of_Unknown_Function_(DUF239)_|	c89285_g6_i1	.
AT1G70550.1_|_Symbols:_|_Protein_of_Unknown_Function_(DUF239)_|	c89285_g5_i1	.
AT1G70550.1_|_Symbols:_|_Protein_of_Unknown_Function_(DUF239)_|	c81422_g2_i1	.
AT1G70580.1_|_Symbols:_AOAT2,_GGT2_|_alanine-2-oxoglutarate_aminotransferase_2_|	c86378_g1_i1	GGT2_ARATH
AT1G70580.1_|_Symbols:_AOAT2,_GGT2_|_alanine-2-oxoglutarate_aminotransferase_2_|	c74787_g1_i1	GGT2_ARATH
AT1G71696.2_|_Symbols:_SOL1_|_carboxypeptidase_D,_putative_|	c96039_g1_i8	CBPD_LOPSP
AT1G71990.1_|_Symbols:_FUT13,_ATFUT13,_FUCTC,_FT4-M,_ATFT4_|_fucosyltransferase_13_|	c93036_g1_i1	FUT13_ARATH
AT1G72300.1_|_Symbols:_|_Leucine-rich_receptor-like_protein_kinase_family_protein_|	c91819_g3_i1	PSKR1_DAUCA
AT1G72300.1_|_Symbols:_|_Leucine-rich_receptor-like_protein_kinase_family_protein_|	c91819_g3_i3	PSKR1_DAUCA
AT1G72970.1_|_Symbols:_HTH,_EDA17_|_Glucose-methanol-choline_(GMC)_oxidoreductase_family_protein_|	c96373_g1_i1	HTH_ARATH
AT1G72970.1_|_Symbols:_HTH,_EDA17_|_Glucose-methanol-choline_(GMC)_oxidoreductase_family_protein_|	c97828_g1_i1	HTH_ARATH
AT1G75130.1_|_Symbols:_CYP721A1_|_cytochrome_P450,_family_721,_subfamily_A,_polypeptide_1_|	c95221_g5_i1	C734A_ARATH
AT1G75960.1_|_Symbols:_|_AMP-dependent_synthetase_and_ligase_family_protein_|	c98993_g2_i1	AAE5_ARATH
AT1G75960.1_|_Symbols:_|_AMP-dependent_synthetase_and_ligase_family_protein_|	c98993_g2_i2	AAE5_ARATH
AT1G75960.1_|_Symbols:_|_AMP-dependent_synthetase_and_ligase_family_protein_|	c93100_g4_i4	AAE6_ARATH
AT1G75960.1_|_Symbols:_|_AMP-dependent_synthetase_and_ligase_family_protein_|	c93100_g4_i2	AAE6_ARATH
AT1G75960.1_|_Symbols:_|_AMP-dependent_synthetase_and_ligase_family_protein_|	c88162_g2_i1	AAE1_ARATH
AT1G75960.1_|_Symbols:_|_AMP-dependent_synthetase_and_ligase_family_protein_|	c92712_g1_i1	AAE11_ARATH
AT1G77020.1_|_Symbols:_|_DNAJ_heat_shock_N-terminal_domain-containing_protein_|	c81210_g1_i1	DNJ10_ARATH
AT1G77460.1_|_Symbols:_|_Armadillo/beta-catenin-like_repeat_;_C2_calcium/lipid-binding_domain_(CaLB)_protein_|	c99463_g5_i1	PUB4_ARATH
AT1G77460.1_|_Symbols:_|_Armadillo/beta-catenin-like_repeat_;_C2_calcium/lipid-binding_domain_(CaLB)_protein_|	c99204_g1_i1	PUB4_ARATH
AT1G77990.1_|_Symbols:_AST56,_SULTR2;2_|_STAS_domain_/_Sulfate_transporter_family_|	c95844_g1_i5	SUT3_STYHA
AT1G77990.1_|_Symbols:_AST56,_SULTR2;2_|_STAS_domain_/_Sulfate_transporter_family_|	c95844_g1_i6	SUT3_STYHA
AT1G77990.1_|_Symbols:_AST56,_SULTR2;2_|_STAS_domain_/_Sulfate_transporter_family_|	c95844_g1_i7	SUT3_STYHA
AT1G77990.1_|_Symbols:_AST56,_SULTR2;2_|_STAS_domain_/_Sulfate_transporter_family_|	c95844_g1_i3	SUT3_STYHA
AT1G77990.1_|_Symbols:_AST56,_SULTR2;2_|_STAS_domain_/_Sulfate_transporter_family_|	c95844_g1_i2	.
AT1G77990.1_|_Symbols:_AST56,_SULTR2;2_|_STAS_domain_/_Sulfate_transporter_family_|	c96054_g1_i3	SUT13_ARATH
AT1G77990.1_|_Symbols:_AST56,_SULTR2;2_|_STAS_domain_/_Sulfate_transporter_family_|	c96054_g1_i10	SUT13_ARATH
AT1G77990.1_|_Symbols:_AST56,_SULTR2;2_|_STAS_domain_/_Sulfate_transporter_family_|	c96054_g1_i5	SUT13_ARATH
AT1G77990.1_|_Symbols:_AST56,_SULTR2;2_|_STAS_domain_/_Sulfate_transporter_family_|	c96054_g1_i8	SUT13_ARATH
AT1G77990.1_|_Symbols:_AST56,_SULTR2;2_|_STAS_domain_/_Sulfate_transporter_family_|	c96054_g1_i4	SUT13_ARATH
AT1G77990.1_|_Symbols:_AST56,_SULTR2;2_|_STAS_domain_/_Sulfate_transporter_family_|	c96054_g1_i1	DPOE1_ARATH
AT1G77990.1_|_Symbols:_AST56,_SULTR2;2_|_STAS_domain_/_Sulfate_transporter_family_|	c79338_g2_i1	SUT31_ARATH
AT1G78000.1_|_Symbols:_SULTR1;2,_SEL1_|_sulfate_transporter_1;2_|	c96054_g1_i3	SUT13_ARATH
AT1G78000.1_|_Symbols:_SULTR1;2,_SEL1_|_sulfate_transporter_1;2_|	c96054_g1_i10	SUT13_ARATH
AT1G78000.1_|_Symbols:_SULTR1;2,_SEL1_|_sulfate_transporter_1;2_|	c96054_g1_i8	SUT13_ARATH
AT1G78000.1_|_Symbols:_SULTR1;2,_SEL1_|_sulfate_transporter_1;2_|	c96054_g1_i5	SUT13_ARATH
AT1G78000.1_|_Symbols:_SULTR1;2,_SEL1_|_sulfate_transporter_1;2_|	c96054_g1_i4	SUT13_ARATH
AT1G78000.1_|_Symbols:_SULTR1;2,_SEL1_|_sulfate_transporter_1;2_|	c96054_g1_i1	DPOE1_ARATH
AT1G78000.1_|_Symbols:_SULTR1;2,_SEL1_|_sulfate_transporter_1;2_|	c88843_g1_i2	SUT1_STYHA
AT1G78000.1_|_Symbols:_SULTR1;2,_SEL1_|_sulfate_transporter_1;2_|	c79338_g2_i1	SUT31_ARATH
AT1G78000.1_|_Symbols:_SULTR1;2,_SEL1_|_sulfate_transporter_1;2_|	c91569_g1_i1	SUT31_ARATH
AT1G78000.1_|_Symbols:_SULTR1;2,_SEL1_|_sulfate_transporter_1;2_|	c95844_g1_i5	SUT3_STYHA
AT1G78000.1_|_Symbols:_SULTR1;2,_SEL1_|_sulfate_transporter_1;2_|	c95844_g1_i6	SUT3_STYHA
AT1G78000.1_|_Symbols:_SULTR1;2,_SEL1_|_sulfate_transporter_1;2_|	c84409_g1_i1	SUT34_ARATH
AT1G78000.1_|_Symbols:_SULTR1;2,_SEL1_|_sulfate_transporter_1;2_|	c95844_g1_i7	SUT3_STYHA
AT1G78000.1_|_Symbols:_SULTR1;2,_SEL1_|_sulfate_transporter_1;2_|	c88843_g1_i3	SUT13_ARATH
AT1G78000.1_|_Symbols:_SULTR1;2,_SEL1_|_sulfate_transporter_1;2_|	c95844_g1_i3	SUT3_STYHA
AT1G78000.1_|_Symbols:_SULTR1;2,_SEL1_|_sulfate_transporter_1;2_|	c96739_g3_i2	SUT33_ARATH
AT1G78000.1_|_Symbols:_SULTR1;2,_SEL1_|_sulfate_transporter_1;2_|	c95844_g1_i2	.
AT1G78000.1_|_Symbols:_SULTR1;2,_SEL1_|_sulfate_transporter_1;2_|	c84530_g1_i1	SUT35_ARATH
AT1G80830.1_|_Symbols:_NRAMP1,_PMIT1,_ATNRAMP1_|_natural_resistance-associated_macrophage_protein_1_|	c94682_g1_i2	NRAM1_ARATH
AT1G80830.1_|_Symbols:_NRAMP1,_PMIT1,_ATNRAMP1_|_natural_resistance-associated_macrophage_protein_1_|	c74342_g1_i1	NRAM5_ORYSJ
[truncated: 140,696 more rows]
