# Supplementary material for: The Cold-Regulated Genes of Blueberry and Their Response to Overexpression of VcDDF1 in Several Tissues
Source: Int J Mol Sci. 2018 May 23;19(6):1553. doi: 10.3390/ijms19061553 (PMC6032386; doi:10.3390/ijms19061553)
Supplement: Supplementary file 1 [file ijms-19-01553-s001.zip › VcCOR_Table_Ss/VcCOR_Table S2.xlsx]

## Sheet: Sheet1
Table S2. Differentially expressed cold-regulated genes (CORs) of blueberry in non-acclimated leaves, buds, and flowers of nontransgenic 'Legacy'. LogFC: log2(fold change). Bud: non-acclimated flower bud.
Transcript_id	Arabidopsis	evalue_to_blast	Description	annotation	specificity	LogFC = Log2(leaf/flower)	LogFC = Log2(flower/bud)	LogFC = Log2(leaf/bud)	LogFC = Log2(flower/chilled bud)	non-acclimated bud)
c87098_g6_i1	AT3G58120.1_|_Symbols:_ATBZIP61,_BZIP61_|_Basic-leucine_zipper_(bZIP)_transcription_factor_family_protein_|	6e-67	Basic leucine zipper 61	BZP61_ARATH	bud<flower<leaf	3.35722	6.11176	9.5544	4.10768	0
c90297_g1_i1	AT2G25790.1_|_Symbols:_|_Leucine-rich_receptor-like_protein_kinase_family_protein_|	1e-22	Pollen-specific leucine-rich repeat extensin-like protein 4	PLRX4_ARATH	leaf=bud<flower	-11.0419	13.3554	#N/A	9.58036	0
c134239_g1_i1	AT4G27440.1_|_Symbols:_PORB_|_protochlorophyllide_oxidoreductase_B_|	2e-92	Protochlorophyllide reductase, chloroplastic	POR_PEA	leaf<bud, bud = flower, bud = leaf	4.68101	#N/A	#N/A	#N/A	#N/A
c28786_g1_i1	AT5G54270.1_|_Symbols:_LHCB3,_LHCB3*1_|_light-harvesting_chlorophyll_B-binding_protein_3_|	3e-39	Chlorophyll a-b binding protein CP26, chloroplastic	CB5_ARATH	bud=flower<leaf	10.0176	#N/A	10.1538	0	-7.86869
c99327_g2_i3	AT4G04750.1_|_Symbols:_|_Major_facilitator_superfamily_protein_|	3e-105	Sugar transporter ERD6-like 7	ERDL7_ARATH	leaf=flower<bud	#N/A	-0.321767	-0.337585	-0.678514	0.462115
c99126_g1_i11	AT2G23010.2_|_Symbols:_SCPL9_|_serine_carboxypeptidase-like_9_|	2e-30	Serine carboxypeptidase-like 15	SCP15_ARATH	leaf=bud=flower	#N/A	5.13175	4.24756	#N/A	#N/A
c85740_g4_i1	AT4G26520.1_|_Symbols:_|_Aldolase_superfamily_protein_|	1e-136	Fructose-bisphosphate aldolase, cytoplasmic isozyme 1	ALF1_PEA	bud<leaf=flower	#N/A	4.11178	4.36486	#N/A	#N/A
c99667_g5_i3	AT3G13750.1_|_Symbols:_BGAL1_|_beta_galactosidase_1_|	2e-60	Beta-galactosidase 8	BGAL8_ARATH	flower<bud, leaf=flower, leaf=bud	#N/A	-1.47096	#N/A	#N/A	#N/A
c99889_g1_i3	AT3G45140.1_|_Symbols:_LOX2,_ATLOX2_|_lipoxygenase_2_|	0	Probable linoleate 9S-lipoxygenase 5	LOX15_SOLTU	bud<flower, leaf=flower, leaf=bud	#N/A	0.43777	#N/A	#N/A	#N/A
c99497_g2_i2	AT3G46530.1_|_Symbols:_RPP13_|_NB-ARC_domain-containing_disease_resistance_protein_|	2e-34	Putative disease resistance protein RGA3	RGA3_SOLBU	bud<leaf, leaf=flower, flower=bud	#N/A	#N/A	0.675488	0	-0.748155
c99436_g1_i13	AT3G16010.1_|_Symbols:_|_Pentatricopeptide_repeat_(PPR-like)_superfamily_protein_|	2e-21	Pentatricopeptide repeat-containing protein At1g77405	PP130_ARATH	leaf<bud, leaf=flower, flower=bud	#N/A	#N/A	-0.86958	#N/A	#N/A
c88116_g1_i1	AT3G57390.1_|_Symbols:_AGL18_|_AGAMOUS-like_18_|	1e-30	Agamous-like MADS-box protein AGL8 homolog	AGL8_SOLTU	Leaf<bud<flower	-10.8719	0.671296	-10.3603	0.770937	-0.441773
c88293_g4_i3	AT3G57390.1_|_Symbols:_AGL18_|_AGAMOUS-like_18_|	1e-25	Floral homeotic protein AGAMOUS	AG_SOLLC	Leaf<bud<flower	-11.0671	2.26397	-8.88212	1.00857	0
c88293_g4_i2	AT3G57390.1_|_Symbols:_AGL18_|_AGAMOUS-like_18_|	1e-27	Floral homeotic protein AGAMOUS	AG_SOLLC	Leaf<bud<flower	-10.823	2.13534	-8.76707	1.0244	0
c88116_g3_i1	AT3G57390.1_|_Symbols:_AGL18_|_AGAMOUS-like_18_|	3e-32	Developmental protein SEPALLATA 2	SEP2_ARATH	Leaf<bud<flower	-10.7184	2.27606	-8.47687	1.93986	0
c72632_g1_i1	AT3G57390.1_|_Symbols:_AGL18_|_AGAMOUS-like_18_|	6e-27	Floral homeotic protein GLOBOSA	AMP22_MACIN	Leaf<Flower<Bud	-7.70315	-0.728368	-8.46004	-0.69548	-0.657329
c80356_g4_i1	AT5G23860.1_|_Symbols:_TUB8_|_tubulin_beta_8_|	2e-116	Tubulin beta-1 chain	TBB1_AVESA	Leaf<Flower<Bud	-5.74361	-1.92344	-7.82322	-1.23604	0
c90788_g1_i2	AT5G14450.1_|_Symbols:_|_GDSL-like_Lipase/Acylhydrolase_superfamily_protein_|	2e-29	GDSL esterase/lipase At5g03820	GDL73_ARATH	Leaf<Flower<Bud	-3.00062	-4.35005	-7.42694	-3.49882	0
c92021_g1_i2	AT3G57390.1_|_Symbols:_AGL18_|_AGAMOUS-like_18_|	2e-29	Agamous-like MADS-box protein AGL8 homolog	AGL8_SOLTU	Leaf<Flower<Bud	-5.00845	-2.21897	-7.25019	-2.01557	0
c88116_g6_i1	AT3G57390.1_|_Symbols:_AGL18_|_AGAMOUS-like_18_|	2e-33	Developmental protein SEPALLATA 1	SEP1_ARATH	Leaf<bud<flower	-9.4872	2.41759	-7.22843	-1.85693	4.05702
c91178_g1_i2	AT3G57390.1_|_Symbols:_AGL18_|_AGAMOUS-like_18_|	9e-27	Floral homeotic protein AGAMOUS	AG_PETHY	Leaf<bud<flower	-8.99716	1.95836	-7.08546	0.91607	0.795429
c83301_g2_i1	AT3G57390.1_|_Symbols:_AGL18_|_AGAMOUS-like_18_|	2e-23	Floral homeotic protein DEFICIENS	DEFA_ANTMA	Leaf<bud<flower	-8.57239	1.62942	-6.96869	0.808452	0.625109
c92021_g1_i1	AT3G57390.1_|_Symbols:_AGL18_|_AGAMOUS-like_18_|	8e-28	Agamous-like MADS-box protein AGL8 homolog	AGL8_SOLTU	Leaf<Flower<Bud	-4.80178	-2.08865	-6.91232	-1.80131	-0.590455
c91178_g1_i1	AT3G57390.1_|_Symbols:_AGL18_|_AGAMOUS-like_18_|	1e-26	Floral homeotic protein AGAMOUS	.	Leaf<bud<flower	-8.64627	1.84907	-6.83856	0.91527	0
c86928_g1_i2	AT1G05710.2_|_Symbols:_|_basic_helix-loop-helix_(bHLH)_DNA-binding_superfamily_protein_|	3e-23	Transcription factor bHLH113	.	Leaf<Flower<Bud	-4.74081	-1.54832	-6.33726	0	-0.726327
c77424_g2_i2	AT3G57390.1_|_Symbols:_AGL18_|_AGAMOUS-like_18_|	1e-25	Agamous-like MADS-box protein AGL11	AGL11_ARATH	Leaf<bud<flower	-9.89918	3.75239	-6.30633	2.22337	1.03269
c99614_g1_i6	AT3G20810.2_|_Symbols:_JMJD5_|_2-oxoglutarate_(2OG)_and_Fe(II)-dependent_oxygenase_superfamily_protein_|	3e-28	Putative lysine-specific demethylase JMJD5	JMJ30_ARATH	Leaf<Flower<Bud	-1.97197	-4.08484	-6.07663	-3.95929	0
c77424_g2_i1	AT3G57390.1_|_Symbols:_AGL18_|_AGAMOUS-like_18_|	3e-25	Agamous-like MADS-box protein AGL11	AGL11_ARATH	Leaf<bud<flower	-9.91822	4.01682	-6.06057	2.8464	0
c85837_g1_i2	AT1G49450.1_|_Symbols:_|_Transducin/WD40_repeat-like_superfamily_protein_|	5e-58	Uncharacterized WD repeat-containing protein alr3466	.	Leaf<Flower<Bud	-2.54298	-3.09291	-5.67938	-2.27213	0
c87885_g1_i5	AT5G61590.1_|_Symbols:_|_Integrase-type_DNA-binding_superfamily_protein_|	2e-24	Ethylene-responsive transcription factor 5	EF102_ARATH	Leaf<Flower<Bud	-3.10912	-2.45483	-5.64076	0	-3.30002
c88116_g7_i1	AT3G57390.1_|_Symbols:_AGL18_|_AGAMOUS-like_18_|	2e-30	Floral homeotic protein APETALA 1	AP1_SINAL	leaf<bud<flower	-6.43061	0.988156	-5.6	-2.73373	3.57929
c68849_g1_i1	AT5G23860.1_|_Symbols:_TUB8_|_tubulin_beta_8_|	7e-33	Tubulin alpha-5 chain	TBA5_ARATH	Leaf<Flower<Bud	-0.99707	-4.42925	-5.44259	-3.32247	0
c83301_g1_i1	AT3G57390.1_|_Symbols:_AGL18_|_AGAMOUS-like_18_|	3e-21	Floral homeotic protein DEFICIENS	DEFA_ANTMA	Leaf<bud<flower	-6.90428	1.54277	-5.44218	-1.46114	2.99072
c94930_g3_i1	AT5G61380.1_|_Symbols:_TOC1,_APRR1,_PRR1,_AtTOC1_|_CCT_motif_-containing_response_regulator_protein_|	1e-155	Two-component response regulator-like APRR1	APRR1_ARATH	Leaf<Flower<Bud	-1.19418	-4.19356	-5.40938	-2.5961	0
c94930_g3_i2	AT5G61380.1_|_Symbols:_TOC1,_APRR1,_PRR1,_AtTOC1_|_CCT_motif_-containing_response_regulator_protein_|	1e-153	Two-component response regulator-like APRR1	APRR1_ARATH	Leaf<Flower<Bud	-0.764757	-4.57921	-5.3637	-3.05784	0
c93969_g1_i1	AT3G13960.1_|_Symbols:_AtGRF5,_GRF5_|_growth-regulating_factor_5_|	3e-27	Growth-regulating factor 7	GRF7_ARATH	flower<leaf<bud	1.9568	-7.2944	-5.33872	-6.65926	-0.818017
c99061_g1_i1	AT1G68190.1_|_Symbols:_|_B-box_zinc_finger_family_protein_|	4e-26	Zinc finger protein CONSTANS-LIKE 12	COL12_ARATH	Leaf<bud<flower	-6.74038	1.59643	-5.29915	#N/A	#N/A
c81830_g2_i1	AT3G57390.1_|_Symbols:_AGL18_|_AGAMOUS-like_18_|	2e-24	Agamous-like MADS-box protein AGL9 homolog	AGL9_PETHY	Leaf<bud<flower	-7.28825	2.02301	-5.29073	1.65047	0
c94842_g6_i1	AT5G23860.1_|_Symbols:_TUB8_|_tubulin_beta_8_|	6e-77	Tubulin alpha-3 chain	TBA3_ELEIN	Leaf<Flower<Bud	-0.975091	-4.22804	-5.22245	-3.40215	0
c97100_g3_i2	AT5G06870.1_|_Symbols:_PGIP2,_ATPGIP2_|_polygalacturonase_inhibiting_protein_2_|	2e-26	DNA-damage-repair/toleration protein DRT100	DR100_ARATH	Leaf<Flower<Bud	-1.09226	-4.08396	-5.19512	-2.67235	0
c93969_g1_i2	AT3G13960.1_|_Symbols:_AtGRF5,_GRF5_|_growth-regulating_factor_5_|	3e-27	Growth-regulating factor 7	GRF7_ARATH	flower<leaf<bud	2.93584	-8.12045	-5.17158	-7.53304	0
c86425_g1_i1	AT5G59670.1_|_Symbols:_|_Leucine-rich_repeat_protein_kinase_family_protein_|	1e-43	Probable LRR receptor-like serine/threonine-protein kinase At1g51810	Y5181_ARATH	Leaf<bud<flower	-10.0012	5.04328	-5.11588	6.4305	0
c87982_g1_i2	AT1G16060.1_|_Symbols:_ADAP_|_ARIA-interacting_double_AP2_domain_protein_|	4e-57	AP2-like ethylene-responsive transcription factor AIL1	AIL1_ARATH	Leaf<Flower<Bud	-3.19897	-1.84571	-5.09899	-1.86301	-0.866554
c99614_g1_i3	AT3G20810.2_|_Symbols:_JMJD5_|_2-oxoglutarate_(2OG)_and_Fe(II)-dependent_oxygenase_superfamily_protein_|	8e-144	Putative lysine-specific demethylase JMJD5	JMJ30_ARATH	Leaf<Flower<Bud	-1.46654	-3.6088	-5.0979	-3.58784	0
c59116_g1_i1	AT1G12240.1_|_Symbols:_ATBETAFRUCT4,_VAC-INV_|_Glycosyl_hydrolases_family_32_protein_|	6e-62	Beta-fructofuranosidase, insoluble isoenzyme CWINV1	INV1_ARATH	Leaf<bud<flower	-6.49988	1.58738	-5.0722	0	2.93023
c93597_g1_i1	AT5G36220.1_|_Symbols:_CYP81D1,_CYP91A1_|_cytochrome_p450_81d1_|	2e-48	Cytochrome P450 78A7	C78A7_ARATH	flower<leaf<bud	4.86134	-9.86028	-5.0026	-8.90247	-1.81558
c94608_g1_i1	AT5G47500.1_|_Symbols:_|_Pectin_lyase-like_superfamily_protein_|	1e-37	Pectinesterase 2.1	PME21_SOLLC	Leaf<Flower<Bud	-4.4787	-0.401941	-4.90056	1.02582	0
c75940_g1_i1	AT1G01470.1_|_Symbols:_LEA14,_LSR3_|_Late_embryogenesis_abundant_protein_|	3e-57	Late embryogenesis abundant protein Lea14-A	LEA14_GOSHI	Leaf<Flower<Bud	-1.94204	-2.90852	-4.87153	-0.662475	0
c83481_g1_i1	AT4G34135.1_|_Symbols:_UGT73B2_|_UDP-glucosyltransferase_73B2_|	4e-33	UDP-glycosyltransferase 87A2	U87A2_ARATH	Leaf<Flower<Bud	-1.85293	-2.95553	-4.84187	-1.78046	0
c80516_g1_i2	AT1G49450.1_|_Symbols:_|_Transducin/WD40_repeat-like_superfamily_protein_|	1e-54	Myosin heavy chain kinase B	MHCKB_DICDI	Leaf<Flower<Bud	-3.23896	-1.55483	-4.83733	-0.774901	0
c91057_g4_i3	AT5G25810.1_|_Symbols:_tny_|_Integrase-type_DNA-binding_superfamily_protein_|	2e-37	Dehydration-responsive element-binding protein 3	DREB3_ARATH	flower<leaf<bud	3.95682	-8.75432	-4.80881	-7.49472	-0.962062
c82588_g1_i1	AT2G33480.1_|_Symbols:_ANAC041,_NAC041_|_NAC_domain_containing_protein_41_|	2e-51	NAC transcription factor NAM-2	NAM2_HORVD	Leaf<bud<flower	-6.35905	1.59265	-4.79822	0	1.1096
c77146_g1_i1	AT3G57390.1_|_Symbols:_AGL18_|_AGAMOUS-like_18_|	6e-32	MADS-box transcription factor 6	MADS6_ORYSJ	Leaf<bud<flower	-6.05093	1.44994	-4.75755	-3.05567	4.86245
c94473_g5_i1	AT5G67190.1_|_Symbols:_DEAR2_|_DREB_and_EAR_motif_protein_2_|	9e-39	Ethylene-responsive transcription factor ERF011	ERF11_ARATH	Leaf<Flower<Bud	-3.2855	-1.37726	-4.71634	#N/A	#N/A
c87940_g4_i1	AT5G46690.1_|_Symbols:_bHLH071_|_beta_HLH_protein_71_|	1e-28	Transcription factor bHLH96	BH096_ARATH	Leaf<Flower<Bud	-1.50478	-3.10774	-4.6331	-2.87129	0.438333
c87940_g4_i2	AT5G46690.1_|_Symbols:_bHLH071_|_beta_HLH_protein_71_|	5e-38	Transcription factor bHLH96	BH096_ARATH	Leaf<Flower<Bud	-1.49043	-3.03286	-4.54355	-2.96082	0.532216
c93075_g2_i1	AT4G34135.1_|_Symbols:_UGT73B2_|_UDP-glucosyltransferase_73B2_|	3e-76	UDP-glycosyltransferase 90A1	.	Leaf<bud<flower	-6.31711	1.80592	-4.52536	0	5.01137
c59116_g3_i1	AT1G12240.1_|_Symbols:_ATBETAFRUCT4,_VAC-INV_|_Glycosyl_hydrolases_family_32_protein_|	3e-39	Fructan 6-exohydrolase {ECO:0000312|EMBL:CAD48404.1}	6FEH_BETVU	leaf<bud<flower	-6.60931	2.27432	-4.48998	1.69864	2.85075
c81154_g1_i1	AT1G77920.1_|_Symbols:_|_bZIP_transcription_factor_family_protein_|	2e-85	Transcription factor HBP-1b(c1)	HBP1C_WHEAT	leaf<bud<flower	-6.12173	1.72527	-4.47699	0	1.84163
c91459_g2_i3	AT4G04740.2_|_Symbols:_CPK23_|_calcium-dependent_protein_kinase_23_|	3e-30	Serine/threonine-protein kinase SRK2I	SRK2I_ARATH	Leaf<Flower<Bud	-2.37458	-2.07599	-4.47513	-1.87389	0
c97956_g2_i2	AT3G60130.1_|_Symbols:_BGLU16_|_beta_glucosidase_16_|	2e-121	Beta-glucosidase 11	BGL11_ARATH	Leaf<Flower<Bud	-2.63183	-1.82206	-4.47389	-2.1395	0
c93974_g3_i1	AT5G24470.1_|_Symbols:_APRR5,_PRR5_|_pseudo-response_regulator_5_|	5e-57	Two-component response regulator-like APRR5	APRR5_ARATH	flower<leaf<bud	1.45467	-5.88993	-4.45872	-4.87279	0
c54669_g1_i1	AT3G19000.1_|_Symbols:_|_2-oxoglutarate_(2OG)_and_Fe(II)-dependent_oxygenase_superfamily_protein_|	3e-26	Feruloyl CoA ortho-hydroxylase 1	F6H1_ARATH	leaf<bud<flower	-5.8681	1.56432	-4.36329	0	1.68338
c92704_g6_i2	AT3G16857.2_|_Symbols:_ARR1,_RR1_|_response_regulator_1_|	3e-22	Two-component response regulator-like PRR95	PRR95_ORYSJ	flower<leaf<bud	1.46199	-5.79549	-4.3538	-5.30443	-0.692404
c87982_g1_i5	AT1G16060.1_|_Symbols:_ADAP_|_ARIA-interacting_double_AP2_domain_protein_|	2e-52	AP2-like ethylene-responsive transcription factor AIL1	AIL1_ARATH	Leaf<Flower<Bud	-2.14807	-2.0961	-4.27947	-1.86665	-0.666309
c92704_g6_i1	AT3G16857.2_|_Symbols:_ARR1,_RR1_|_response_regulator_1_|	2e-22	Two-component response regulator-like APRR5	APRR5_ARATH	flower<leaf<bud	1.43138	-5.63173	-4.22494	-5.17026	-0.738145
c87982_g1_i1	AT1G16060.1_|_Symbols:_ADAP_|_ARIA-interacting_double_AP2_domain_protein_|	4e-57	AP2-like ethylene-responsive transcription factor AIL1	.	Leaf<Flower<Bud	-2.20685	-1.96856	-4.21479	-1.91775	0
c93648_g4_i1	AT2G45050.1_|_Symbols:_GATA2_|_GATA_transcription_factor_2_|	2e-58	GATA transcription factor 4	GATA4_ARATH	Leaf<Flower<Bud	-1.56027	-2.59541	-4.17685	-2.03779	-1.77799
c98328_g1_i2	AT3G22830.1_|_Symbols:_AT-HSFA6B,_HSFA6B_|_heat_shock_transcription_factor_A6B_|	2e-22	Heat stress transcription factor A-3	HSFA3_ARATH	Leaf<Flower<Bud	-1.57031	-2.5518	-4.13857	0	-0.969315
c88116_g8_i1	AT3G57390.1_|_Symbols:_AGL18_|_AGAMOUS-like_18_|	8e-32	Agamous-like MADS-box protein AGL8 homolog	AGL8_SOLTU	Leaf<Flower<Bud	-2.87593	-1.17874	-4.10158	-5.44862	3.20283
c87573_g8_i3	AT5G36220.1_|_Symbols:_CYP81D1,_CYP91A1_|_cytochrome_p450_81d1_|	6e-62	Angelicin synthase	C71A1_PERAE	leaf<bud<flower	-7.14713	3.26466	-4.06255	0	4.89862
c79636_g1_i3	AT4G25780.1_|_Symbols:_|_CAP_(Cysteine-rich_secretory_proteins,_Antigen_5,_and_Pathogenesis-related_1_protein)_superfamily_protein_|	9e-51	Pathogenesis-related protein PR-1	PR1_MEDTR	Leaf<bud<flower	-7.27669	3.40564	-4.02887	2.77924	0
c97190_g3_i1	AT5G64870.1_|_Symbols:_|_SPFH/Band_7/PHB_domain-containing_membrane-associated_protein_family_|	0	Flotillin-like protein 1	FLOT1_MEDTR	Leaf<bud<flower	-5.90353	1.89817	-4.02698	0.854912	0
c97505_g3_i3	AT1G32780.1_|_Symbols:_|_GroES-like_zinc-binding_dehydrogenase_family_protein_|	2e-23	Alcohol dehydrogenase-like 3	ADHL3_ARATH	Leaf<Flower<Bud	-3.07287	-0.841661	-3.93725	#N/A	#N/A
c93648_g4_i2	AT2G45050.1_|_Symbols:_GATA2_|_GATA_transcription_factor_2_|	1e-58	GATA transcription factor 4	GATA4_ARATH	Leaf<Flower<Bud	-1.2414	-2.5602	-3.82297	-1.97978	-1.82854
c59426_g1_i1	AT3G53990.1_|_Symbols:_|_Adenine_nucleotide_alpha_hydrolases-like_superfamily_protein_|	2e-60	Universal stress protein A-like protein	USPAL_ARATH	Leaf<Flower<Bud	-2.60779	-1.17015	-3.8003	#N/A	#N/A
c77553_g1_i1	AT5G14880.1_|_Symbols:_|_Potassium_transporter_family_protein_|	7e-70	Probable potassium transporter 13	HAK13_ORYSJ	leaf<bud<flower	-5.23288	1.5132	-3.79866	2.10397	0
c86174_g4_i1	AT4G30610.1_|_Symbols:_BRS1,_SCPL24_|_alpha/beta-Hydrolases_superfamily_protein_|	7e-141	Serine carboxypeptidase II-3	CBP23_HORVU	flower<leaf<bud	1.65581	-5.39419	-3.76287	-4.32728	0
c92307_g2_i1	AT3G51430.1_|_Symbols:_YLS2,_SSL5_|_Calcium-dependent_phosphotriesterase_superfamily_protein_|	9e-31	Protein STRICTOSIDINE SYNTHASE-LIKE 13 {ECO:0000303|PubMed:10777701}	SSL13_ARATH	Leaf<Flower<Bud	-1.97252	-1.75709	-3.76066	-6.9775	4.70496
c90296_g1_i2	AT3G61890.1_|_Symbols:_ATHB-12,_ATHB12,_HB-12_|_homeobox_12_|	9e-28	Homeobox-leucine zipper protein ATHB-7	ATHB7_ARATH	Leaf<Flower<Bud	-1.38723	-2.28338	-3.70093	-1.40046	0
c86167_g1_i1	AT5G58700.1_|_Symbols:_ATPLC4,_PLC4_|_phosphatidylinositol-speciwc_phospholipase_C4_|	1e-45	Phosphoinositide phospholipase C 6	PLCD4_ARATH	Leaf<Flower<Bud	-1.6481	-2.03432	-3.69874	#N/A	#N/A
c94119_g4_i1	AT3G57390.1_|_Symbols:_AGL18_|_AGAMOUS-like_18_|	2e-47	Agamous-like MADS-box protein AGL15	AGL15_ARATH	Leaf<bud<flower	-5.36599	1.7405	-3.67166	0	1.0762
c84803_g1_i1	AT1G49450.1_|_Symbols:_|_Transducin/WD40_repeat-like_superfamily_protein_|	4e-60	Uncharacterized WD repeat-containing protein alr3466	YY46_NOSS1	Leaf<Flower<Bud	-2.08446	-1.52713	-3.63901	-2.51305	1.07859
c99052_g1_i3	AT4G13410.1_|_Symbols:_ATCSLA15,_CSLA15_|_Nucleotide-diphospho-sugar_transferases_superfamily_protein_|	0	Mannan synthase 1	CSLA1_CYATE	Leaf<Flower<Bud	-1.96369	-1.63141	-3.61713	-0.852787	0
c87555_g1_i1	AT3G57390.1_|_Symbols:_AGL18_|_AGAMOUS-like_18_|	3e-31	Agamous-like MADS-box protein AGL6	AGL6_ARATH	Leaf<bud<flower	-4.76104	1.17326	-3.60996	0.935487	0
c99052_g1_i2	AT4G13410.1_|_Symbols:_ATCSLA15,_CSLA15_|_Nucleotide-diphospho-sugar_transferases_superfamily_protein_|	0	Mannan synthase 1	CSLA1_CYATE	Leaf<Flower<Bud	-2.31513	-1.25765	-3.59909	#N/A	#N/A
c95955_g2_i1	AT3G57880.1_|_Symbols:_|_Calcium-dependent_lipid-binding_(CaLB_domain)_plant_phosphoribosyltransferase_family_protein_|	0	Multiple C2 and transmembrane domain-containing protein 1	MCTP1_HUMAN	flower<leaf<bud	2.81398	-6.39054	-3.58108	-5.44471	-2.56335
c84001_g1_i1	AT5G24420.1_|_Symbols:_PGL5_|_6-phosphogluconolactonase_5_|	3e-67	Probable 6-phosphogluconolactonase 4, chloroplastic	6PGL4_ORYSJ	leaf<bud<flower	-12.9383	9.53743	-3.55174	8.24527	0
c85131_g2_i1	AT1G12240.1_|_Symbols:_ATBETAFRUCT4,_VAC-INV_|_Glycosyl_hydrolases_family_32_protein_|	4e-130	Beta-fructofuranosidase, insoluble isoenzyme CWINV1	INV1_ARATH	flower<leaf<bud	2.63712	-6.16906	-3.54862	-5.17551	0
c84189_g1_i1	AT3G23120.1_|_Symbols:_AtRLP38,_RLP38_|_receptor_like_protein_38_|	1e-26	Piriformospora indica-insensitive protein 2	PII2_ARATH	flower<leaf<bud	2.14793	-5.67157	-3.533	-5.43695	0
c96747_g5_i1	AT3G60130.1_|_Symbols:_BGLU16_|_beta_glucosidase_16_|	6e-170	Furcatin hydrolase {ECO:0000303|PubMed:14976214, ECO:0000312|EMBL:BAD14925.1}	FURH_VIBFR	flower<leaf<bud	4.30541	-7.80419	-3.51846	-4.58919	-2.12008
c94379_g5_i1	AT2G29290.2_|_Symbols:_|_NAD(P)-binding_Rossmann-fold_superfamily_protein_|	2e-22	Glucose and ribitol dehydrogenase homolog 1	GRDH1_ARATH	Leaf<Flower<Bud	-2.2361	-1.25197	-3.50754	0	-1.09283
c87677_g2_i1	AT4G38670.1_|_Symbols:_|_Pathogenesis-related_thaumatin_superfamily_protein_|	6e-104	Thaumatin-like protein 1a	TP1A_MALDO	Leaf<Flower<Bud	-1.93709	-1.53884	-3.50254	#N/A	#N/A
c84014_g1_i1	AT4G14560.1_|_Symbols:_IAA1,_AXR5_|_indole-3-acetic_acid_inducible_|	8e-35	Auxin-responsive protein IAA14	IAA14_ARATH	Leaf<Flower<Bud	-2.96723	-0.509752	-3.49548	0.6523	0
c91057_g4_i2	AT5G25810.1_|_Symbols:_tny_|_Integrase-type_DNA-binding_superfamily_protein_|	1e-28	Ethylene-responsive transcription factor ERF043	ERF43_ARATH	flower<leaf<bud	4.48242	-7.97057	-3.47972	-6.56529	-0.779387
c88362_g1_i1	AT2G33480.1_|_Symbols:_ANAC041,_NAC041_|_NAC_domain_containing_protein_41_|	5e-41	Protein CUP-SHAPED COTYLEDON 2	NAC98_ARATH	Leaf<Flower<Bud	-1.66773	-1.78087	-3.4788	-2.27253	0
c94800_g4_i1	AT3G20500.1_|_Symbols:_ATPAP18,_PAP18_|_purple_acid_phosphatase_18_|	2e-36	Purple acid phosphatase 22	PPA22_ARATH	Leaf<bud<flower	-5.17935	1.74269	-3.47699	1.4204	1.5074
c90152_g5_i1	AT2G03750.1_|_Symbols:_|_P-loop_containing_nucleoside_triphosphate_hydrolases_superfamily_protein_|	3e-78	Cytosolic sulfotransferase 15	SOT15_ARATH	Leaf<Flower<Bud	-2.60826	-0.83126	-3.46676	-1.26935	1.09279
c89177_g2_i1	AT2G33830.2_|_Symbols:_|_Dormancy/auxin_associated_family_protein_|	4e-32	Auxin-repressed 12.5 kDa protein	12KD_FRAAN	Leaf<Flower<Bud	-0.697609	-2.71199	-3.43135	-2.75893	0
c55909_g1_i1	AT5G54490.1_|_Symbols:_PBP1_|_pinoid-binding_protein_1_|	2e-25	Calcium-binding protein KIC	KIC_ARATH	Leaf<Flower<Bud	-1.49492	-1.90807	-3.41081	1.90725	-2.11962
c95669_g2_i1	AT4G25520.1_|_Symbols:_SLK1_|_SEUSS-like_1_|	1e-42	Probable transcriptional regulator SLK3	SLK3_ARATH	Leaf<Flower<Bud	-1.74442	-1.58324	-3.35177	0	-0.987069
c91623_g2_i1	AT4G17460.1_|_Symbols:_HAT1_|_Homeobox-leucine_zipper_protein_4_(HB-4)_/_HD-ZIP_protein_|	2e-43	Homeobox-leucine zipper protein HAT14	HAT14_ARATH	flower<leaf<bud	3.5454	-6.89122	-3.34896	-5.79789	0
c90296_g1_i3	AT3G61890.1_|_Symbols:_ATHB-12,_ATHB12,_HB-12_|_homeobox_12_|	1e-28	Homeobox-leucine zipper protein ATHB-7	ATHB7_ARATH	Leaf<Flower<Bud	-1.27012	-2.02265	-3.32334	-1.03934	0
c95776_g3_i1	AT1G66900.1_|_Symbols:_|_alpha/beta-Hydrolases_superfamily_protein_|	2e-96	Alpha/beta hydrolase domain-containing protein 17C	AB17C_DANRE	Leaf<Flower<Bud	-1.62071	-1.67904	-3.3226	-1.24062	-0.942871
c95776_g3_i2	AT1G66900.1_|_Symbols:_|_alpha/beta-Hydrolases_superfamily_protein_|	5e-96	Alpha/beta hydrolase domain-containing protein 17C	AB17C_DANRE	Leaf<Flower<Bud	-1.78779	-1.51386	-3.32108	-1.33399	-0.797363
c92305_g1_i4	AT3G28040.1_|_Symbols:_|_Leucine-rich_receptor-like_protein_kinase_family_protein_|	1e-37	LRR receptor-like serine/threonine-protein kinase GSO1	GSO1_ARATH	flower<leaf<bud	2.85817	-6.12829	-3.29926	-7.85974	2.11852
c95669_g1_i5	AT4G25520.1_|_Symbols:_SLK1_|_SEUSS-like_1_|	5e-103	Probable transcriptional regulator SLK3	.	Leaf<Flower<Bud	-2.0248	-1.2381	-3.28562	-0.868678	-0.638915
c84054_g2_i1	AT5G57800.1_|_Symbols:_FLP1,_YRE,_CER3,_WAX2_|_Fatty_acid_hydroxylase_superfamily_|	3e-130	Protein ECERIFERUM 3	CER3_ARATH	Leaf<Flower<Bud	-2.50558	-0.744072	-3.27906	-1.50291	0
c88726_g1_i4	AT3G43670.1_|_Symbols:_|_Copper_amine_oxidase_family_protein_|	3e-26	Primary amine oxidase	AMO_PEA	Leaf<bud<flower	-8.81029	5.57727	-3.27873	5.10178	0
c96036_g2_i2	AT3G54950.1_|_Symbols:_PLP7,_PLA_IIIA_|_patatin-like_protein_6_|	3e-25	Patatin-like protein 2	PLP2_ARATH	flower<leaf<bud	3.16543	-6.42003	-3.273	-6.33889	0
c82108_g1_i1	AT1G77920.1_|_Symbols:_|_bZIP_transcription_factor_family_protein_|	1e-82	Transcription factor PERIANTHIA	PAN_ARATH	flower<leaf<bud	3.43539	-6.69687	-3.27241	-6.14226	0
c97488_g1_i2	AT5G36220.1_|_Symbols:_CYP81D1,_CYP91A1_|_cytochrome_p450_81d1_|	2e-59	Cytochrome P450 78A5	C78A5_ARATH	Leaf<bud<flower	-5.47121	2.26127	-3.22158	3.12975	-1.55494
c95669_g1_i4	AT4G25520.1_|_Symbols:_SLK1_|_SEUSS-like_1_|	2e-111	Probable transcriptional regulator SLK3	SLK3_ARATH	Leaf<Flower<Bud	-2.17264	-1.01226	-3.20761	-0.81748	-0.580232
c98445_g2_i2	AT5G61420.2_|_Symbols:_MYB28,_HAG1_|_myb_domain_protein_28_|	5e-37	Protein ODORANT1	ODO1_PETHY	Leaf<Flower<Bud	-0.918741	-2.25562	-3.19718	-1.35988	0
c90774_g3_i1	AT5G23240.1_|_Symbols:_|_DNAJ_heat_shock_N-terminal_domain-containing_protein_|	4e-40	Chaperone protein DnaJ {ECO:0000255|HAMAP-Rule:MF_01152}	DNAJ_HYDTT	Leaf<Flower<Bud	-1.17857	-1.99238	-3.19113	-2.80359	0.68098
c98507_g1_i1	AT5G51570.1_|_Symbols:_|_SPFH/Band_7/PHB_domain-containing_membrane-associated_protein_family_|	6e-111	Hypersensitive-induced response protein 1	YABDL_ORYSJ	Leaf<bud<flower	-7.144	3.97621	-3.1863	3.05683	0.760576
c90089_g1_i1	AT3G14240.1_|_Symbols:_|_Subtilase_family_protein_|	1e-127	Xylem serine proteinase 1	CUCM1_CUCME	leaf<bud<flower	-5.89227	2.83197	-3.13339	3.00746	0
c87054_g2_i1	AT3G62660.1_|_Symbols:_GATL7_|_galacturonosyltransferase-like_7_|	3e-134	Probable galacturonosyltransferase-like 1	GATL1_ARATH	flower<leaf<bud	0.586703	-3.67741	-3.11224	-1.3469	-1.2914
c88971_g2_i2	AT2G33480.1_|_Symbols:_ANAC041,_NAC041_|_NAC_domain_containing_protein_41_|	1e-23	NAC domain-containing protein 90	NAC90_ARATH	Leaf<Flower<Bud	-1.95097	-1.12438	-3.10102	0	-1.8146
c91459_g2_i2	AT4G04740.2_|_Symbols:_CPK23_|_calcium-dependent_protein_kinase_23_|	4e-30	Serine/threonine-protein kinase SRK2I	SRK2I_ARATH	Leaf<Flower<Bud	-1.35168	-1.71923	-3.09502	-1.85938	0
c86167_g1_i2	AT5G58700.1_|_Symbols:_ATPLC4,_PLC4_|_phosphatidylinositol-speciwc_phospholipase_C4_|	5e-144	Phosphoinositide phospholipase C 6	PLCD6_ARATH	Leaf<Flower<Bud	-1.38671	-1.6726	-3.07535	0	-1.05047
c96204_g4_i1	AT4G13990.1_|_Symbols:_|_Exostosin_family_protein_|	4e-89	Xyloglucan galactosyltransferase KATAMARI1 homolog	KATAM_ORYSJ	Leaf<Flower<Bud	-1.08344	-1.96862	-3.07184	0	-1.22623
c91459_g2_i6	AT5G45820.1_|_Symbols:_CIPK20,_SnRK3.6,_PKS18_|_CBL-interacting_protein_kinase_20_|	3e-23	Serine/threonine-protein kinase SRK2I	SRK2E_ARATH	Leaf<Flower<Bud	-1.34243	-1.71792	-3.06666	-1.81483	0
c93016_g2_i13	AT1G31280.1_|_Symbols:_AGO2_|_Argonaute_family_protein_|	6e-141	Protein argonaute PNH1	PNH1_ORYSJ	flower<leaf<bud	3.40466	-6.46007	-3.05276	-5.65019	-0.992521
c93722_g1_i1	AT3G62690.1_|_Symbols:_ATL5_|_AtL5_|	3e-25	RING-H2 finger protein ATL2	.	flower<leaf<bud	1.12158	-4.12995	-3.02897	-0.981596	-1.79078
c66870_g1_i1	AT5G49480.1_|_Symbols:_ATCP1,_CP1_|_Ca2+-binding_protein_1_|	1e-39	Squidulin	CABO_DORPE	Leaf<Flower<Bud	-2.04989	-0.953465	-3.02775	0	-1.39455
c54669_g2_i1	AT3G21420.1_|_Symbols:_|_2-oxoglutarate_(2OG)_and_Fe(II)-dependent_oxygenase_superfamily_protein_|	8e-22	Feruloyl CoA ortho-hydroxylase 2	F6H2_ARATH	leaf<bud<flower	-4.64506	1.69312	-3.02364	#N/A	#N/A
c88536_g1_i1	AT1G68840.1_|_Symbols:_RAV2,_RAP2.8,_TEM2,_EDF2,_AtRAV2_|_related_to_ABI3/VP1_2_|	1e-41	B3 domain-containing protein Os03g0120900	Y3209_ORYSJ	Leaf<bud<flower	-4.56845	1.57117	-3.02029	0.930237	0
c89924_g1_i3	AT4G31800.1_|_Symbols:_WRKY18,_ATWRKY18_|_WRKY_DNA-binding_protein_18_|	2e-78	Probable WRKY transcription factor 40	WRK40_ARATH	Leaf<Flower<Bud	-1.75021	-1.24376	-3.01748	#N/A	#N/A
c91459_g2_i7	AT4G04740.2_|_Symbols:_CPK23_|_calcium-dependent_protein_kinase_23_|	3e-30	Serine/threonine-protein kinase SRK2E	SRK2E_ARATH	Leaf<Flower<Bud	-1.58251	-1.39846	-3.00353	-1.33992	0
c81892_g2_i1	AT3G50310.1_|_Symbols:_MAPKKK20_|_mitogen-activated_protein_kinase_kinase_kinase_20_|	2e-32	Mitogen-activated protein kinase kinase kinase A {ECO:0000303|PubMed:9832508}	MKKA_DICDI	Leaf<Flower<Bud	-1.7459	-1.23109	-2.99949	#N/A	#N/A
c89924_g1_i1	AT4G31800.1_|_Symbols:_WRKY18,_ATWRKY18_|_WRKY_DNA-binding_protein_18_|	3e-70	Probable WRKY transcription factor 40	WRK40_ARATH	Leaf<Flower<Bud	-1.58982	-1.38083	-2.99309	#N/A	#N/A
c92293_g2_i1	AT2G22840.1_|_Symbols:_AtGRF1,_GRF1_|_growth-regulating_factor_1_|	1e-36	Growth-regulating factor 1	GRF1_ARATH	flower<leaf<bud	1.53182	-4.47932	-2.97042	-4.04689	0
c79696_g2_i1	AT5G57630.1_|_Symbols:_CIPK21,_SnRK3.4_|_CBL-interacting_protein_kinase_21_|	3e-22	Serine/threonine-protein kinase WAG1	WAG1_ARATH	Leaf<Flower<Bud	-1.68219	-1.26153	-2.97014	#N/A	#N/A
c77465_g1_i1	AT5G14920.1_|_Symbols:_|_Gibberellin-regulated_family_protein_|	7e-25	Gibberellin-regulated protein 14	GASAE_ARATH	Leaf<bud<flower	-4.06338	1.12	-2.96584	1.04241	0.586471
c88313_g1_i1	AT3G44970.1_|_Symbols:_|_Cytochrome_P450_superfamily_protein_|	4e-46	Abscisic acid 8'-hydroxylase 1	ABAH1_ARATH	leaf<bud<flower	-4.43662	1.51656	-2.95654	1.62007	1.66244
c94167_g3_i1	AT1G77850.1_|_Symbols:_ARF17_|_auxin_response_factor_17_|	4e-52	Auxin response factor 5	.	Leaf<Flower<Bud	-0.596588	-2.33712	-2.95254	-1.99918	0
c93124_g4_i1	AT5G52320.1_|_Symbols:_CYP96A4_|_cytochrome_P450,_family_96,_subfamily_A,_polypeptide_4_|	2e-72	Cytochrome P450 704B1	C70B1_ARATH	Leaf<bud<flower	-6.85469	3.94896	-2.94304	-4.23818	9.17047
c96036_g2_i1	AT3G54950.1_|_Symbols:_PLP7,_PLA_IIIA_|_patatin-like_protein_6_|	6e-25	Patatin-like protein 2	PLP2_ARATH	flower<leaf<bud	2.54406	-5.46457	-2.94266	-5.53086	0
c88330_g1_i1	AT5G55400.1_|_Symbols:_|_Actin_binding_Calponin_homology_(CH)_domain-containing_protein_|	0	Fimbrin-5 {ECO:0000305}	.	leaf<bud<flower	-5.91133	3.02549	-2.93145	3.62705	0
c97956_g2_i3	AT3G60130.1_|_Symbols:_BGLU16_|_beta_glucosidase_16_|	1e-103	Beta-glucosidase 11	BGL11_ARATH	Leaf<bud<flower	-4.16115	1.27249	-2.91393	1.63824	0
c83278_g2_i1	AT3G54950.1_|_Symbols:_PLP7,_PLA_IIIA_|_patatin-like_protein_6_|	2e-30	Patatin-like protein 2	PLP2_ARATH	Leaf<Flower<Bud	-0.686395	-2.19896	-2.90797	-0.889452	0
c95669_g1_i1	AT4G25520.1_|_Symbols:_SLK1_|_SEUSS-like_1_|	5e-111	Probable transcriptional regulator SLK3	SLK3_ARATH	Leaf<Flower<Bud	-1.48037	-1.39002	-2.89265	-1.29625	-0.632166
c95655_g1_i1	AT5G53290.1_|_Symbols:_CRF3_|_cytokinin_response_factor_3_|	5e-34	Ethylene-responsive transcription factor CRF2	CRF2_ARATH	leaf<bud<flower	-3.55734	0.686192	-2.89263	1.6777	0
c92961_g2_i2	AT3G10570.1_|_Symbols:_CYP77A6_|_cytochrome_P450,_family_77,_subfamily_A,_polypeptide_6_|	2e-75	Cytochrome P450 77A3	C77A3_SOYBN	Leaf<Flower<Bud	-2.06454	-0.788394	-2.87618	#N/A	#N/A
c78553_g1_i1	AT5G04340.1_|_Symbols:_C2H2,_CZF2,_ZAT6_|_zinc_finger_of_Arabidopsis_thaliana_6_|	7e-31	Zinc finger protein ZAT10	ZAT10_ARATH	Leaf<Flower<Bud	-2.05821	-0.782242	-2.86679	#N/A	#N/A
c92869_g2_i1	AT5G57800.1_|_Symbols:_FLP1,_YRE,_CER3,_WAX2_|_Fatty_acid_hydroxylase_superfamily_|	5e-145	Protein ECERIFERUM 3	CER3_ARATH	Leaf<Flower<Bud	-1.36051	-1.48014	-2.86205	-1.7576	0
c92293_g1_i1	AT3G13960.1_|_Symbols:_AtGRF5,_GRF5_|_growth-regulating_factor_5_|	1e-34	Growth-regulating factor 1	GRF1_ARATH	flower<leaf<bud	1.51355	-4.34337	-2.84407	-3.11741	-1.312
c78113_g1_i1	AT2G38470.1_|_Symbols:_WRKY33,_ATWRKY33_|_WRKY_DNA-binding_protein_33_|	5e-53	Probable WRKY transcription factor 26	WRK26_ARATH	flower<leaf<bud	1.3999	-4.21878	-2.83991	-1.99963	0
c88726_g1_i2	AT3G43670.1_|_Symbols:_|_Copper_amine_oxidase_family_protein_|	3e-26	Primary amine oxidase	AMO_PEA	Leaf<bud<flower	-9.05644	6.28751	-2.81435	5.27706	0
c79125_g1_i1	AT3G57390.1_|_Symbols:_AGL18_|_AGAMOUS-like_18_|	1e-26	Floral homeotic protein DEFICIENS	DEFA_ANTMA	Leaf<Flower<Bud	-1.52746	-1.26384	-2.80972	-1.06553	-0.337232
c92305_g1_i1	AT3G28040.1_|_Symbols:_|_Leucine-rich_receptor-like_protein_kinase_family_protein_|	1e-32	LRR receptor-like serine/threonine-protein kinase GSO1	.	flower<leaf<bud	3.34172	-6.12024	-2.79298	-8.12894	2.22581
c89337_g2_i1	AT4G28780.1_|_Symbols:_|_GDSL-like_Lipase/Acylhydrolase_superfamily_protein_|	4e-58	GDSL esterase/lipase At1g29670	GDL15_ARATH	Leaf<Flower<Bud	-1.75643	-1.00378	-2.77621	0	0.560281
c92305_g1_i3	AT5G56040.2_|_Symbols:_|_Leucine-rich_receptor-like_protein_kinase_family_protein_|	5e-25	LRR receptor-like serine/threonine-protein kinase GSO2	GSO2_ARATH	flower<leaf<bud	2.24165	-4.99959	-2.77255	-7.08093	2.25879
c80184_g1_i1	AT4G17970.1_|_Symbols:_ALMT12,_ATALMT12_|_aluminum-activated,_malate_transporter_12_|	8e-71	Aluminum-activated malate transporter 8	ALMT8_ARATH	Leaf<Flower<Bud	-1.22689	-1.52914	-2.7712	-1.81925	2.0744
c78113_g1_i2	AT2G38470.1_|_Symbols:_WRKY33,_ATWRKY33_|_WRKY_DNA-binding_protein_33_|	2e-40	Probable WRKY transcription factor 26	WRK26_ARATH	flower<leaf<bud	1.18245	-3.92626	-2.76891	-1.71386	0
c84549_g2_i1	AT2G33480.1_|_Symbols:_ANAC041,_NAC041_|_NAC_domain_containing_protein_41_|	5e-44	NAC domain-containing protein 100	NC100_ARATH	leaf<bud<flower	-4.14972	1.43773	-2.73517	0.631089	0.979397
c96979_g5_i1	AT1G16060.1_|_Symbols:_ADAP_|_ARIA-interacting_double_AP2_domain_protein_|	1e-54	AP2-like ethylene-responsive transcription factor ANT	ANT_ARATH	flower<leaf<bud	2.42881	-5.14208	-2.72763	-4.87679	-1.05871
c85807_g3_i1	AT4G02340.1_|_Symbols:_|_alpha/beta-Hydrolases_superfamily_protein_|	1e-127	Bifunctional epoxide hydrolase 2	HYES_HUMAN	Leaf<bud<flower	-4.74129	2.06776	-2.70696	2.28694	0
c86492_g3_i1	AT5G51570.1_|_Symbols:_|_SPFH/Band_7/PHB_domain-containing_membrane-associated_protein_family_|	2e-47	Hypersensitive-induced response protein 4	HIR4_ARATH	Leaf<Flower<Bud	-1.24015	-1.42502	-2.68753	#N/A	#N/A
c82887_g1_i1	AT5G61420.2_|_Symbols:_MYB28,_HAG1_|_myb_domain_protein_28_|	4e-35	Transcription factor MYB108	MY108_ARATH	Leaf<bud<flower	-6.01247	3.36441	-2.67726	0.904406	1.8114
c85079_g3_i12	AT1G49740.1_|_Symbols:_|_PLC-like_phosphodiesterases_superfamily_protein_|	2e-67	PI-PLC X domain-containing protein At5g67130	Y5713_ARATH	Leaf<Flower<Bud	-1.2663	-1.38649	-2.67719	-1.09672	0
c84431_g2_i3	AT2G17480.1_|_Symbols:_MLO8,_ATMLO8_|_Seven_transmembrane_MLO_family_protein_|	1e-29	MLO-like protein 1	MLO1_ARATH	Leaf<Flower<Bud	-1.74653	-0.904341	-2.67207	-1.15851	0
c79125_g1_i2	AT3G57390.1_|_Symbols:_AGL18_|_AGAMOUS-like_18_|	1e-26	Floral homeotic protein DEFICIENS	DEFA_ANTMA	Leaf<Flower<Bud	-1.4285	-1.22279	-2.6715	-1.33763	0
c80136_g1_i1	AT3G57390.1_|_Symbols:_AGL18_|_AGAMOUS-like_18_|	5e-23	MADS-box transcription factor 6	MADS6_ORYSJ	Leaf<Flower<Bud	-1.02269	-1.61967	-2.66356	-1.17782	-0.902144
c88798_g1_i2	AT3G54720.1_|_Symbols:_AMP1,_COP2,_HPT,_PT,_MFO1_|_Peptidase_M28_family_protein_|	2e-176	Probable glutamate carboxypeptidase 2	GCP2_ARATH	Leaf<Flower<Bud	-2.19557	-0.432588	-2.64863	0	-1.21161
c83832_g2_i4	AT4G11660.1_|_Symbols:_AT-HSFB2B,_HSFB2B_|_winged-helix_DNA-binding_transcription_factor_family_protein_|	6e-33	Heat shock factor protein HSF30	HSF30_SOLPE	Leaf<Flower<Bud	-1.58538	-1.03961	-2.64203	-1.61737	0
c90341_g1_i1	AT4G08300.1_|_Symbols:_|_nodulin_MtN21_/EamA-like_transporter_family_protein_|	2e-43	WAT1-related protein At5g64700	WTR45_ARATH	Leaf<bud<flower	-4.86238	2.25715	-2.6376	0	1.33261
c96979_g5_i2	AT1G16060.1_|_Symbols:_ADAP_|_ARIA-interacting_double_AP2_domain_protein_|	2e-46	AP2-like ethylene-responsive transcription factor ANT	ANT_ARATH	flower<leaf<bud	2.9646	-5.57911	-2.62927	-5.48424	-0.910958
c93016_g2_i3	AT1G31280.1_|_Symbols:_AGO2_|_Argonaute_family_protein_|	4e-142	Protein argonaute PNH1	PNH1_ORYSJ	flower<leaf<bud	2.9722	-5.57805	-2.61965	-4.77919	-1.0652
c94087_g1_i1	AT4G04750.1_|_Symbols:_|_Major_facilitator_superfamily_protein_|	3e-24	Sugar transporter ERD6-like 6	ERDL6_ARATH	Leaf<bud<flower	-4.00014	1.42473	-2.61867	#N/A	#N/A
c98662_g2_i6	AT5G06530.2_|_Symbols:_|_ABC-2_type_transporter_family_protein_|	5e-25	Pleiotropic drug resistance protein 1	PDR3_ORYSI	Leaf<bud<flower	-10.5824	7.99886	-2.61381	7.30618	0
c88798_g1_i1	AT3G54720.1_|_Symbols:_AMP1,_COP2,_HPT,_PT,_MFO1_|_Peptidase_M28_family_protein_|	2e-30	Probable glutamate carboxypeptidase 2	GCP2_ARATH	Leaf<Flower<Bud	-2.16385	-0.42518	-2.61068	0.571833	-1.47861
c97822_g2_i1	AT5G40330.1_|_Symbols:_MYB23,_ATMYB23,_ATMYBRTF_|_myb_domain_protein_23_|	2e-23	Transcription factor MYB44	MYB44_ARATH	flower<leaf<bud	1.30388	-3.9062	-2.60942	-4.37345	0
c95736_g1_i6	AT5G40380.1_|_Symbols:_CRK42_|_cysteine-rich_RLK_(RECEPTOR-like_protein_kinase)_42_|	3e-43	G-type lectin S-receptor-like serine/threonine-protein kinase At5g24080	Y5248_ARATH	flower<leaf<bud	4.39912	-7.04339	-2.60743	-8.20221	2.17864
c95627_g1_i3	AT3G13960.1_|_Symbols:_AtGRF5,_GRF5_|_growth-regulating_factor_5_|	6e-39	Growth-regulating factor 6	GRF6_ORYSJ	flower<leaf<bud	3.35458	-5.94149	-2.60105	-5.22127	-1.22566
c93016_g2_i10	AT1G31280.1_|_Symbols:_AGO2_|_Argonaute_family_protein_|	5e-141	Protein argonaute PNH1	PNH1_ORYSJ	flower<leaf<bud	4.36709	-6.99557	-2.60011	-6.05953	-1.1128
c98630_g1_i4	AT2G32540.1_|_Symbols:_ATCSLB04,_CSLB04,_ATCSLB4_|_cellulose_synthase-like_B4_|	1e-87	Cellulose synthase-like protein G2	CSLE1_ORYSJ	Leaf<Flower<Bud	-1.73496	-0.843776	-2.59819	#N/A	#N/A
c97225_g1_i1	AT1G04310.1_|_Symbols:_ERS2_|_ethylene_response_sensor_2_|	2e-29	Ethylene receptor 2	ETR2_ARATH	Leaf<Flower<Bud	-1.58564	-0.987223	-2.59602	#N/A	#N/A
c94812_g1_i2	AT5G61590.1_|_Symbols:_|_Integrase-type_DNA-binding_superfamily_protein_|	4e-22	Ethylene-responsive transcription factor 5	ERF5_TOBAC	flower<leaf<bud	0.819075	-3.39216	-2.59536	-1.11971	-0.926165
c98630_g1_i1	AT2G32540.1_|_Symbols:_ATCSLB04,_CSLB04,_ATCSLB4_|_cellulose_synthase-like_B4_|	3e-28	Cellulose synthase-like protein G2	CSLG2_ARATH	Leaf<Flower<Bud	-1.62114	-0.946602	-2.59037	#N/A	#N/A
c98630_g1_i2	AT2G32540.1_|_Symbols:_ATCSLB04,_CSLB04,_ATCSLB4_|_cellulose_synthase-like_B4_|	1e-97	Cellulose synthase-like protein G2	CSLG2_ARATH	Leaf<Flower<Bud	-1.7593	-0.806112	-2.58938	#N/A	#N/A
c89032_g1_i2	AT4G34135.1_|_Symbols:_UGT73B2_|_UDP-glucosyltransferase_73B2_|	7e-45	7-deoxyloganetin glucosyltransferase	UGT2_GARJA	flower<leaf<bud	4.20245	-6.75008	-2.56959	-7.34585	0.957116
c85641_g2_i1	AT5G57630.1_|_Symbols:_CIPK21,_SnRK3.4_|_CBL-interacting_protein_kinase_21_|	5e-25	Mitogen-activated protein kinase kinase kinase A {ECO:0000303|PubMed:9832508}	MKKA_DICDI	Leaf<Flower<Bud	-1.66572	-0.880688	-2.56434	2.02199	-1.54975
c92317_g2_i5	AT4G11660.1_|_Symbols:_AT-HSFB2B,_HSFB2B_|_winged-helix_DNA-binding_transcription_factor_family_protein_|	6e-29	Heat stress transcription factor A-8	HSFA8_ARATH	Leaf<Flower<Bud	-1.33685	-1.20312	-2.56157	-1.68824	0
c92317_g2_i4	AT4G11660.1_|_Symbols:_AT-HSFB2B,_HSFB2B_|_winged-helix_DNA-binding_transcription_factor_family_protein_|	6e-29	Heat stress transcription factor A-8	HSFA8_ARATH	Leaf<Flower<Bud	-1.25792	-1.28058	-2.55984	-1.62829	0
c83349_g3_i1	AT5G36220.1_|_Symbols:_CYP81D1,_CYP91A1_|_cytochrome_p450_81d1_|	4e-70	Geraniol 8-hydroxylase	C76B6_CATRO	Leaf<bud<flower	-8.95969	6.42949	-2.55553	5.78679	0
c88131_g2_i1	AT5G53290.1_|_Symbols:_CRF3_|_cytokinin_response_factor_3_|	2e-21	Ethylene-responsive transcription factor CRF2	CRF2_ARATH	Leaf<Flower<Bud	-1.27486	-1.25423	-2.54551	#N/A	#N/A
c81830_g1_i1	AT3G57390.1_|_Symbols:_AGL18_|_AGAMOUS-like_18_|	4e-25	Agamous-like MADS-box protein AGL9 homolog	AGL9_PETHY	Leaf<bud<flower	-5.17355	2.67713	-2.54413	-2.12244	3.47777
c91160_g1_i1	AT5G13320.1_|_Symbols:_PBS3,_GDG1,_WIN3,_GH3.12_|_Auxin-responsive_GH3_family_protein_|	0	Probable indole-3-acetic acid-amido synthetase GH3.1	GH31_ARATH	Leaf<Flower<Bud	-1.19517	-1.32763	-2.54299	0	-0.912394
c89032_g1_i4	AT1G22370.2_|_Symbols:_AtUGT85A5,_UGT85A5_|_UDP-glucosyl_transferase_85A5_|	6e-75	7-deoxyloganetin glucosyltransferase	UGT2_GARJA	flower<leaf<bud	4.22642	-6.76481	-2.54258	-6.7516	0
c98662_g2_i7	AT5G06530.2_|_Symbols:_|_ABC-2_type_transporter_family_protein_|	8e-23	Pleiotropic drug resistance protein 1	PDR3_ORYSI	Leaf<bud<flower	-10.3393	7.83724	-2.53369	7.41126	0
c88726_g1_i3	AT3G43670.1_|_Symbols:_|_Copper_amine_oxidase_family_protein_|	2e-26	Primary amine oxidase	AMO_PEA	Leaf<bud<flower	-7.94641	5.46007	-2.52107	4.84273	-0.762044
c90903_g2_i1	AT4G37530.1_|_Symbols:_|_Peroxidase_superfamily_protein_|	3e-69	Peroxidase 12	PER12_ARATH	Leaf<Flower<Bud	-1.49226	-1.00867	-2.51896	0	-1.05489
c93016_g2_i8	AT1G31280.1_|_Symbols:_AGO2_|_Argonaute_family_protein_|	6e-143	Protein argonaute PNH1	PNH1_ORYSJ	flower<leaf<bud	2.96639	-5.46714	-2.50948	-4.57328	-1.22517
c95627_g1_i1	AT3G13960.1_|_Symbols:_AtGRF5,_GRF5_|_growth-regulating_factor_5_|	5e-41	Growth-regulating factor 6	GRF6_ORYSJ	flower<leaf<bud	3.36026	-5.85462	-2.50035	-4.45863	-1.91354
c93016_g2_i1	AT1G31280.1_|_Symbols:_AGO2_|_Argonaute_family_protein_|	4e-142	Protein argonaute PNH1	PNH1_ORYSJ	flower<leaf<bud	3.44685	-5.9455	-2.49288	-4.89935	-1.20339
c78893_g1_i1	AT5G58620.1_|_Symbols:_|_zinc_finger_(CCCH-type)_family_protein_|	1e-50	Zinc finger CCCH domain-containing protein 49	C3H49_ARATH	Leaf<Flower<Bud	-1.12005	-1.34441	-2.4886	0	-1.5886
c82097_g1_i1	AT4G28720.1_|_Symbols:_YUC8_|_Flavin-binding_monooxygenase_family_protein_|	1e-165	Indole-3-pyruvate monooxygenase YUCCA2	YUC2_ARATH	flower<leaf<bud	1.15909	-3.62625	-2.48647	-2.82794	-0.720837
c90066_g1_i2	AT5G36220.1_|_Symbols:_CYP81D1,_CYP91A1_|_cytochrome_p450_81d1_|	3e-92	Cytochrome P450 82A3	C82A3_SOYBN	flower<leaf<bud	2.69812	-5.15684	-2.47839	-6.1728	0.978737
c95687_g3_i4	AT5G36220.1_|_Symbols:_CYP81D1,_CYP91A1_|_cytochrome_p450_81d1_|	2e-68	Cytochrome P450 71B35	C71E1_SORBI	Leaf<bud<flower	-4.08369	1.62842	-2.47664	2.51995	0
c99093_g2_i1	AT5G16590.1_|_Symbols:_LRR1_|_Leucine-rich_repeat_protein_kinase_family_protein_|	3e-29	Probable LRR receptor-like serine/threonine-protein kinase At4g37250	Y4372_ARATH	Leaf<Flower<Bud	-0.568517	-1.88589	-2.47322	-0.491528	-1.02622
c94544_g4_i1	AT3G01650.1_|_Symbols:_RGLG1_|_RING_domain_ligase1_|	1e-22	Protein BONZAI 3	BON3_ARATH	Leaf<bud<flower	-3.56534	1.118	-2.46595	0.441024	0
c86955_g1_i1	AT5G57150.4_|_Symbols:_|_basic_helix-loop-helix_(bHLH)_DNA-binding_superfamily_protein_|	1e-21	Transcription factor ABORTED MICROSPORES	AMS_ARATH	Leaf<Flower<Bud	-1.35115	-1.07255	-2.44674	-3.40797	1.7263
c95669_g1_i2	AT4G25520.1_|_Symbols:_SLK1_|_SEUSS-like_1_|	1e-109	Probable transcriptional regulator SLK3	SLK3_ARATH	Leaf<Flower<Bud	-1.62566	-0.788926	-2.43783	-0.839082	-0.607268
c98662_g2_i8	AT5G06530.2_|_Symbols:_|_ABC-2_type_transporter_family_protein_|	4e-40	Pleiotropic drug resistance protein 1	PDR1_NICPL	Leaf<bud<flower	-10.3869	7.9803	-2.43663	7.45263	0
c78314_g1_i4	AT1G09500.1_|_Symbols:_|_NAD(P)-binding_Rossmann-fold_superfamily_protein_|	5e-26	Cinnamoyl-CoA reductase 2	CCR2_ARATH	Leaf<Flower<Bud	-0.706846	-1.70504	-2.43159	-1.21551	0
c94812_g1_i5	AT5G61590.1_|_Symbols:_|_Integrase-type_DNA-binding_superfamily_protein_|	3e-22	Ethylene-responsive transcription factor 5	ERF5_TOBAC	flower<leaf<bud	1.50685	-3.91521	-2.42072	-1.96253	0
c96340_g2_i2	AT3G22370.1_|_Symbols:_AOX1A,_ATAOX1A_|_alternative_oxidase_1A_|	6e-169	Ubiquinol oxidase 1a, mitochondrial	AOX1A_ARATH	Leaf<bud<flower	-6.37084	3.98574	-2.41949	2.2412	2.65219
c89309_g3_i1	AT5G47500.1_|_Symbols:_|_Pectin_lyase-like_superfamily_protein_|	8e-28	Pectinesterase 2.2	PME22_SOLLC	Leaf<Flower<Bud	-0.624445	-1.74248	-2.38614	-1.31024	0
c91907_g1_i2	AT5G46690.1_|_Symbols:_bHLH071_|_beta_HLH_protein_71_|	3e-46	Transcription factor bHLH96	BH096_ARATH	Leaf<bud<flower	-3.23814	0.882096	-2.38261	#N/A	#N/A
c95669_g1_i3	AT4G25520.1_|_Symbols:_SLK1_|_SEUSS-like_1_|	2e-106	Probable transcriptional regulator SLK3	SLK3_ARATH	Leaf<Flower<Bud	-1.23496	-1.11895	-2.37541	-1.05634	-0.540693
c92950_g3_i2	AT1G32780.1_|_Symbols:_|_GroES-like_zinc-binding_dehydrogenase_family_protein_|	2e-137	Alcohol dehydrogenase	ADH_MALDO	Leaf<Flower<Bud	-0.73382	-1.61809	-2.37234	-0.841968	0
c93468_g2_i1	AT5G14450.1_|_Symbols:_|_GDSL-like_Lipase/Acylhydrolase_superfamily_protein_|	0	GDSL esterase/lipase At5g14450	GDL76_ARATH	Leaf<Flower<Bud	-1.00367	-1.34188	-2.36637	-0.57532	-0.796912
c89924_g1_i2	AT4G31800.1_|_Symbols:_WRKY18,_ATWRKY18_|_WRKY_DNA-binding_protein_18_|	1e-48	Probable WRKY transcription factor 40	WRK40_ARATH	Leaf<Flower<Bud	-0.998307	-1.34539	-2.36614	#N/A	#N/A
c95498_g2_i1	AT4G34135.1_|_Symbols:_UGT73B2_|_UDP-glucosyltransferase_73B2_|	6e-42	Zeatin O-glucosyltransferase	ZOG_PHALU	leaf<bud<flower	-7.04066	4.71511	-2.35585	2.88735	2.05855
c95627_g1_i5	AT3G13960.1_|_Symbols:_AtGRF5,_GRF5_|_growth-regulating_factor_5_|	2e-39	Growth-regulating factor 6	GRF6_ORYSJ	flower<leaf<bud	3.86462	-6.19757	-2.34389	-5.64291	-1.12432
c96045_g2_i4	AT4G34135.1_|_Symbols:_UGT73B2_|_UDP-glucosyltransferase_73B2_|	2e-44	Anthocyanidin 3-O-glucosyltransferase 5	UFOG5_MANES	flower<leaf<bud	1.1486	-3.46834	-2.33966	-3.43638	0.880806
c96319_g1_i5	AT5G43270.2_|_Symbols:_SPL2_|_squamosa_promoter_binding_protein-like_2_|	2e-29	Squamosa promoter-binding-like protein 8	SPL8_ARATH	Leaf<Flower<Bud	-0.987185	-1.32821	-2.33428	-0.999056	0
c87685_g2_i2	AT5G58700.1_|_Symbols:_ATPLC4,_PLC4_|_phosphatidylinositol-speciwc_phospholipase_C4_|	2e-130	Phosphoinositide phospholipase C 6	PLCD6_ARATH	Leaf<Flower<Bud	-0.836847	-1.48133	-2.33293	0	-0.90935
c88494_g1_i2	AT5G61810.1_|_Symbols:_|_Mitochondrial_substrate_carrier_family_protein_|	3e-39	Mitochondrial substrate carrier family protein B	MCFB_DICDI	Leaf<Flower<Bud	-1.67915	-0.629932	-2.33097	#N/A	#N/A
c96319_g1_i1	AT5G43270.2_|_Symbols:_SPL2_|_squamosa_promoter_binding_protein-like_2_|	2e-29	Squamosa promoter-binding-like protein 8	SPL8_ARATH	Leaf<Flower<Bud	-1.21125	-1.09988	-2.32609	#N/A	#N/A
c89224_g1_i1	AT2G33480.1_|_Symbols:_ANAC041,_NAC041_|_NAC_domain_containing_protein_41_|	7e-45	NAC domain-containing protein 45 {ECO:0000312|EMBL:AEE73912.1}	NAC45_ARATH	flower<leaf<bud	1.53313	-3.83436	-2.31994	-3.1285	0
c89032_g1_i3	AT4G34135.1_|_Symbols:_UGT73B2_|_UDP-glucosyltransferase_73B2_|	1e-33	7-deoxyloganetin glucosyltransferase	UGT2_GARJA	flower<leaf<bud	4.84881	-7.14351	-2.31059	-7.99177	0.92457
c97225_g1_i3	AT1G04310.1_|_Symbols:_ERS2_|_ethylene_response_sensor_2_|	2e-29	Ethylene receptor 2	ETR2_ARATH	Leaf<Flower<Bud	-1.64525	-0.636553	-2.30522	#N/A	#N/A
c90066_g1_i1	AT5G36220.1_|_Symbols:_CYP81D1,_CYP91A1_|_cytochrome_p450_81d1_|	2e-60	Cytochrome P450 82A3	C82A3_SOYBN	flower<leaf<bud	1.37801	-3.66517	-2.30435	-4.96934	0.953931
c97538_g1_i2	AT3G62550.1_|_Symbols:_|_Adenine_nucleotide_alpha_hydrolases-like_superfamily_protein_|	6e-35	Universal stress protein A-like protein	USPAL_ARATH	Leaf<bud<flower	-5.6867	3.43395	-2.29086	0	1.90574
c99310_g1_i1	AT5G58620.1_|_Symbols:_|_zinc_finger_(CCCH-type)_family_protein_|	3e-129	Zinc finger CCCH domain-containing protein 30	C3H30_ARATH	Leaf<Flower<Bud	-1.52142	-0.73135	-2.27037	0.591983	0
c91203_g1_i1	AT5G41920.1_|_Symbols:_|_GRAS_family_transcription_factor_|	2e-24	Scarecrow-like protein 3	SCL3_ARATH	Leaf<Flower<Bud	-1.05235	-1.19416	-2.26563	-1.51011	0
c90834_g1_i1	AT5G27950.1_|_Symbols:_|_P-loop_containing_nucleoside_triphosphate_hydrolases_superfamily_protein_|	8e-27	Kinesin KP1	ATK4_ARATH	leaf<bud<flower	-3.4817	1.24049	-2.26487	1.96295	0
c89704_g1_i1	AT5G22700.1_|_Symbols:_|_F-box/RNI-like/FBD-like_domains-containing_protein_|	1e-21	F-box/LRR-repeat protein At4g14103	FBL75_ARATH	Leaf<Flower<Bud	-1.09183	-1.14663	-2.25822	#N/A	#N/A
c94087_g1_i3	AT5G61520.1_|_Symbols:_|_Major_facilitator_superfamily_protein_|	4e-24	Sugar transporter ERD6-like 4	ERDL4_ARATH	Leaf<bud<flower	-4.68219	2.45955	-2.24839	1.88544	0
c81301_g6_i1	AT3G56060.1_|_Symbols:_|_Glucose-methanol-choline_(GMC)_oxidoreductase_family_protein_|	2e-83	Protein HOTHEAD	HTH_ARATH	Leaf<Flower<Bud	-1.22069	-1.0111	-2.24129	0	-1.57315
c85125_g1_i1	AT3G54720.1_|_Symbols:_AMP1,_COP2,_HPT,_PT,_MFO1_|_Peptidase_M28_family_protein_|	4e-142	Probable glutamate carboxypeptidase 2	GCP2_ARATH	Leaf<Flower<Bud	-1.85076	-0.359031	-2.23086	0.483557	-0.670176
c80056_g1_i1	AT5G08500.1_|_Symbols:_|_Transmembrane_CLPTM1_family_protein_|	0	Cleft lip and palate transmembrane protein 1 homolog	CLPT1_DANRE	Leaf<Flower<Bud	-0.733692	-1.46576	-2.21883	-1.05014	0
c92961_g2_i1	AT4G37430.1_|_Symbols:_CYP91A2,_CYP81F1_|_cytochrome_P450,_family_91,_subfamily_A,_polypeptide_2_|	2e-27	Cytochrome P450 77A3	C77A3_SOYBN	Leaf<Flower<Bud	-1.41663	-0.777781	-2.21533	#N/A	#N/A
c91873_g1_i1	AT5G13320.1_|_Symbols:_PBS3,_GDG1,_WIN3,_GH3.12_|_Auxin-responsive_GH3_family_protein_|	2e-179	Indole-3-acetic acid-amido synthetase GH3.6	GH36_ARATH	Leaf<Flower<Bud	-1.346	-0.838277	-2.20503	-0.711239	-0.831916
c78007_g1_i1	AT5G54470.1_|_Symbols:_|_B-box_type_zinc_finger_family_protein_|	1e-29	Putative zinc finger protein At1g68190	COLX_ARATH	Leaf<Flower<Bud	-1.39277	-0.781335	-2.19256	#N/A	#N/A
c89337_g2_i2	AT4G28780.1_|_Symbols:_|_GDSL-like_Lipase/Acylhydrolase_superfamily_protein_|	1e-31	GDSL esterase/lipase At1g29670	GDL15_ARATH	Leaf<Flower<Bud	-1.44197	-0.732629	-2.19117	#N/A	#N/A
c88490_g4_i1	AT5G63120.2_|_Symbols:_|_P-loop_containing_nucleoside_triphosphate_hydrolases_superfamily_protein_|	9e-69	DEAD-box ATP-dependent RNA helicase 53	RH53_ORYSJ	Leaf<Flower<Bud	-1.11061	-1.05122	-2.18105	#N/A	#N/A
c81658_g1_i1	AT5G18670.1_|_Symbols:_BMY3,_BAM9_|_beta-amylase_3_|	5e-89	Beta-amylase 3, chloroplastic	BAM3_ARATH	flower<leaf<bud	4.17917	-6.33582	-2.17952	-5.0514	0
c91729_g2_i1	AT5G62730.1_|_Symbols:_|_Major_facilitator_superfamily_protein_|	7e-67	Protein NRT1/ PTR FAMILY 6.4	PTR33_ARATH	Leaf<Flower<Bud	-1.74555	-0.413205	-2.17873	0.730369	0
c62872_g1_i1	AT5G49520.1_|_Symbols:_WRKY48,_ATWRKY48_|_WRKY_DNA-binding_protein_48_|	2e-44	Probable WRKY transcription factor 48	WRK48_ARATH	Leaf<Flower<Bud	-1.22014	-0.937345	-2.17701	-0.636596	0
c95990_g2_i2	AT5G36220.1_|_Symbols:_CYP81D1,_CYP91A1_|_cytochrome_p450_81d1_|	5e-65	Geraniol 8-hydroxylase	C76B6_CATRO	Leaf<bud<flower	-3.22166	1.07874	-2.16472	-0.466083	2.839
c93804_g4_i3	AT5G61590.1_|_Symbols:_|_Integrase-type_DNA-binding_superfamily_protein_|	7e-24	Ethylene-responsive transcription factor 5	ERF5_TOBAC	flower<leaf<bud	1.07498	-3.21504	-2.15803	#N/A	#N/A
c77236_g2_i1	AT4G29360.1_|_Symbols:_|_O-Glycosyl_hydrolases_family_17_protein_|	2e-67	Glucan endo-1,3-beta-glucosidase 11	E1311_ARATH	Leaf<Flower<Bud	-1.33744	-0.804159	-2.15576	0.685602	0
c88490_g4_i2	AT5G63120.2_|_Symbols:_|_P-loop_containing_nucleoside_triphosphate_hydrolases_superfamily_protein_|	6e-69	DEAD-box ATP-dependent RNA helicase 53	RH53_ORYSJ	Leaf<Flower<Bud	-0.974936	-1.15804	-2.15208	-0.615308	0
c98662_g2_i1	AT5G06530.2_|_Symbols:_|_ABC-2_type_transporter_family_protein_|	5e-25	Pleiotropic drug resistance protein 3	PDR1_NICPL	Leaf<bud<flower	-9.87166	7.75494	-2.14669	7.85274	0
c99122_g1_i2	AT4G10120.1_|_Symbols:_ATSPS4F_|_Sucrose-phosphate_synthase_family_protein_|	0	Probable sucrose-phosphate synthase 1	SPSA1_CITUN	Leaf<bud<flower	-2.68334	0.578089	-2.12419	0	1.01812
c98605_g2_i6	AT5G59670.1_|_Symbols:_|_Leucine-rich_repeat_protein_kinase_family_protein_|	5e-43	G-type lectin S-receptor-like serine/threonine-protein kinase RKS1	.	flower<leaf<bud	2.16908	-4.27001	-2.119	-4.20022	0
c98152_g1_i2	AT4G34135.1_|_Symbols:_UGT73B2_|_UDP-glucosyltransferase_73B2_|	7e-33	Putative UDP-glucose flavonoid 3-O-glucosyltransferase 3 {ECO:0000250|UniProtKB:Q2V6K0}	UFOG3_FRAAN	Leaf<Flower<Bud	-0.803661	-1.27584	-2.09996	-1.07509	0
c98662_g2_i5	AT5G06530.2_|_Symbols:_|_ABC-2_type_transporter_family_protein_|	9e-21	Pleiotropic drug resistance protein 1	PDR1_TOBAC	Leaf<bud<flower	-10.2557	8.18546	-2.09933	7.68288	0
c92194_g1_i1	AT4G01120.1_|_Symbols:_GBF2,_ATBZIP54_|_G-box_binding_factor_2_|	5e-50	Common plant regulatory factor 1	CPRF1_PETCR	Leaf<Flower<Bud	-0.65639	-1.41678	-2.09196	0	-1.81047
c77553_g1_i3	AT5G14880.1_|_Symbols:_|_Potassium_transporter_family_protein_|	0	Probable potassium transporter 13	HAK13_ORYSJ	leaf<bud<flower	-3.09556	1.03114	-2.08549	1.21277	0
c96196_g4_i6	AT3G08720.1_|_Symbols:_ATPK19,_ATS6K2,_S6K2,_ATPK2_|_serine/threonine_protein_kinase_2_|	8e-25	Serine/threonine-protein kinase D6PKL2	D6KL2_ARATH	Leaf<Flower<Bud	-1.0348	-1.01232	-2.0677	-0.908303	-0.674914
c91467_g3_i1	AT4G35985.1_|_Symbols:_|_Senescence/dehydration-associated_protein-related_|	6e-135	Spartin	SPG20_HUMAN	Leaf<Flower<Bud	-1.62863	-0.41802	-2.06709	0.410343	0
c85125_g1_i3	AT3G54720.1_|_Symbols:_AMP1,_COP2,_HPT,_PT,_MFO1_|_Peptidase_M28_family_protein_|	7e-78	Probable glutamate carboxypeptidase 2	GCP2_ARATH	Leaf<Flower<Bud	-1.68163	-0.362412	-2.06649	0.813893	-1.01893
c91764_g1_i1	AT4G30935.1_|_Symbols:_WRKY32,_ATWRKY32_|_WRKY_DNA-binding_protein_32_|	5e-25	Probable WRKY transcription factor 26	WRK26_ARATH	flower<leaf<bud	1.56365	-3.60647	-2.06321	-2.48937	0
c95759_g2_i1	AT2G46780.1_|_Symbols:_|_RNA-binding_(RRM/RBD/RNP_motifs)_family_protein_|	6e-35	RNA-binding protein 24	RBM24_DANRE	Leaf<Flower<Bud	-0.814692	-1.22775	-2.06105	#N/A	#N/A
c100274_g2_i1	AT5G49520.1_|_Symbols:_WRKY48,_ATWRKY48_|_WRKY_DNA-binding_protein_48_|	1e-25	Probable WRKY transcription factor 33	WRK33_ARATH	flower<leaf<bud	0.536864	-2.56152	-2.04402	-1.36383	0
c80964_g1_i1	AT5G16930.1_|_Symbols:_|_AAA-type_ATPase_family_protein_|	6e-60	ATPase family AAA domain-containing protein 3-B	ATD3B_XENLA	Leaf<Flower<Bud	-1.15818	-0.868051	-2.04171	#N/A	#N/A
c93216_g1_i3	AT1G15380.1_|_Symbols:_|_Lactoylglutathione_lyase_/_glyoxalase_I_family_protein_|	1e-86	Metallothiol transferase FosB {ECO:0000255|HAMAP-Rule:MF_01512}	FOSB_BACLD	Leaf<Flower<Bud	-1.13325	-0.881144	-2.03408	-1.53547	1.87239
c88726_g1_i1	AT3G43670.1_|_Symbols:_|_Copper_amine_oxidase_family_protein_|	2e-149	Primary amine oxidase	AMO_PEA	Leaf<bud<flower	-7.9622	5.98419	-2.00703	4.69812	0
c95350_g2_i1	AT1G31280.1_|_Symbols:_AGO2_|_Argonaute_family_protein_|	5e-102	Protein argonaute 5	AGO5_ARATH	leaf<bud<flower	-3.31405	1.33904	-1.99254	0.735411	0
c94828_g2_i2	AT3G23110.1_|_Symbols:_AtRLP37,_RLP37_|_receptor_like_protein_37_|	3e-21	Protein TOO MANY MOUTHS	TMM_ARATH	leaf<bud<flower	-3.32531	1.36257	-1.98687	1.84331	0
c95990_g2_i3	AT5G36220.1_|_Symbols:_CYP81D1,_CYP91A1_|_cytochrome_p450_81d1_|	7e-44	Geraniol 8-hydroxylase	C76B6_CATRO	Leaf<bud<flower	-2.8629	0.895465	-1.98605	0	2.25665
c99583_g2_i2	AT4G24570.1_|_Symbols:_DIC2_|_dicarboxylate_carrier_2_|	1e-136	Mitochondrial uncoupling protein 4	PUMP4_ARATH	Leaf<Flower<Bud	-1.48582	-0.47899	-1.98416	2.26749	-1.40479
c95070_g1_i3	AT5G02760.1_|_Symbols:_|_Protein_phosphatase_2C_family_protein_|	4e-111	Probable protein phosphatase 2C 63	P2C63_ARATH	Leaf<Flower<Bud	-0.700796	-1.26199	-1.98307	0.618277	0
c66682_g1_i1	AT4G36020.1_|_Symbols:_CSDP1_|_cold_shock_domain_protein_1_|	2e-29	Cold shock protein 1	CSP1_ARATH	Leaf<Flower<Bud	-1.3784	-0.586029	-1.97979	-0.723244	0
c92797_g2_i1	AT4G22770.1_|_Symbols:_|_AT_hook_motif_DNA-binding_family_protein_|	4e-42	Putative DNA-binding protein ESCAROLA	ESCA_ARATH	flower<leaf<bud	1.50131	-3.45456	-1.97037	-2.89388	0
c83825_g2_i1	AT5G59670.1_|_Symbols:_|_Leucine-rich_repeat_protein_kinase_family_protein_|	5e-65	Serine/threonine-protein kinase CDL1 {ECO:0000305}	CDL1_ARATH	flower<leaf<bud	1.14411	-3.08952	-1.96679	-2.47497	-0.843495
c96045_g2_i1	AT4G34135.1_|_Symbols:_UGT73B2_|_UDP-glucosyltransferase_73B2_|	2e-34	Anthocyanidin 3-O-glucosyltransferase 5	UFOG5_MANES	flower<leaf<bud	1.68371	-3.6176	-1.95645	-3.37166	0.621994
c96355_g3_i2	AT3G27020.1_|_Symbols:_YSL6_|_YELLOW_STRIPE_like_6_|	1e-109	Metal-nicotianamine transporter YSL3	YSL3_ARATH	Leaf<Flower<Bud	-0.603201	-1.32843	-1.95283	#N/A	#N/A
c76494_g2_i1	AT1G79110.1_|_Symbols:_|_zinc_ion_binding_|	5e-38	Probable BOI-related E3 ubiquitin-protein ligase 3	BRG3_ARATH	Leaf<Flower<Bud	-0.832538	-1.10102	-1.95197	-0.89452	0
c99270_g2_i4	AT5G56040.2_|_Symbols:_|_Leucine-rich_receptor-like_protein_kinase_family_protein_|	1e-130	LRR receptor-like serine/threonine-protein kinase FLS2	FLS2_ARATH	Leaf<bud<flower	-3.53498	1.61309	-1.9453	1.22308	0
c76731_g1_i1	AT3G43800.1_|_Symbols:_ATGSTU27,_GSTU27_|_glutathione_S-transferase_tau_27_|	2e-25	Probable glutathione S-transferase	GSTX6_SOYBN	leaf<bud<flower	-10.3341	8.41421	-1.94459	8.47705	0
c94997_g2_i4	AT2G46780.1_|_Symbols:_|_RNA-binding_(RRM/RBD/RNP_motifs)_family_protein_|	1e-35	RNA-binding protein 24	RBM24_HUMAN	Leaf<Flower<Bud	-1.21139	-0.711101	-1.94163	-0.614973	0
c92961_g5_i1	AT3G10570.1_|_Symbols:_CYP77A6_|_cytochrome_P450,_family_77,_subfamily_A,_polypeptide_6_|	9e-35	Cytochrome P450 77A4	C77A4_ARATH	Leaf<Flower<Bud	-1.29001	-0.62415	-1.94015	#N/A	#N/A
c94617_g1_i2	AT1G02640.1_|_Symbols:_BXL2,_ATBXL2_|_beta-xylosidase_2_|	0	Probable beta-D-xylosidase 2	BXL2_ARATH	flower<leaf<bud	1.11708	-3.0242	-1.92767	-2.83549	0
c86058_g2_i1	AT3G53950.1_|_Symbols:_|_glyoxal_oxidase-related_protein_|	0	Galactose oxidase	GAOA_GIBZE	flower<leaf<bud	1.94473	-3.83246	-1.91419	-2.06604	-1.19349
c94087_g1_i2	AT4G04750.1_|_Symbols:_|_Major_facilitator_superfamily_protein_|	3e-27	Sugar transporter ERD6-like 6	ERDL6_ARATH	leaf<bud<flower	-3.4915	1.60676	-1.91085	1.04073	0
c98708_g2_i1	AT5G44680.1_|_Symbols:_|_DNA_glycosylase_superfamily_protein_|	3e-63	Probable GMP synthase [glutamine-hydrolyzing]	GUAA_HELHP	flower<leaf<bud	1.64546	-3.53094	-1.90227	-3.42978	-0.795552
c90304_g5_i1	AT5G61520.1_|_Symbols:_|_Major_facilitator_superfamily_protein_|	2e-140	Sugar transport protein 13	STP13_ARATH	Leaf<Flower<Bud	-1.50213	-0.375715	-1.89821	0	0.801468
c79339_g2_i1	AT5G25810.1_|_Symbols:_tny_|_Integrase-type_DNA-binding_superfamily_protein_|	2e-34	Dehydration-responsive element-binding protein 3	DREB3_ARATH	leaf<bud<flower	-4.77139	2.90191	-1.89528	3.148	0
c95736_g1_i16	AT5G40380.1_|_Symbols:_CRK42_|_cysteine-rich_RLK_(RECEPTOR-like_protein_kinase)_42_|	5e-49	G-type lectin S-receptor-like serine/threonine-protein kinase At5g24080	Y5248_ARATH	flower<leaf<bud	3.62914	-5.5074	-1.8835	-6.598	2.42249
c82091_g1_i1	AT5G59670.1_|_Symbols:_|_Leucine-rich_repeat_protein_kinase_family_protein_|	1e-48	LRR receptor-like serine/threonine-protein kinase ERECTA {ECO:0000303|PubMed:8624444}	ERECT_ARATH	flower<leaf<bud	1.32607	-3.19056	-1.88328	-2.68883	0
c88828_g1_i1	AT4G31800.1_|_Symbols:_WRKY18,_ATWRKY18_|_WRKY_DNA-binding_protein_18_|	5e-23	WRKY transcription factor 6	WRKY6_ARATH	Leaf<Flower<Bud	-0.987215	-0.875488	-1.88175	-0.397114	0
c100254_g2_i1	AT5G51570.1_|_Symbols:_|_SPFH/Band_7/PHB_domain-containing_membrane-associated_protein_family_|	1e-173	Hypersensitive-induced response protein 4	HIR4_ARATH	Leaf<Flower<Bud	-0.924335	-0.931047	-1.87698	-0.757325	0
c99270_g2_i3	AT5G56040.2_|_Symbols:_|_Leucine-rich_receptor-like_protein_kinase_family_protein_|	4e-131	LRR receptor-like serine/threonine-protein kinase FLS2	FLS2_ARATH	Leaf<bud<flower	-3.39753	1.54957	-1.87	1.47644	0
c89704_g1_i5	AT5G22700.1_|_Symbols:_|_F-box/RNI-like/FBD-like_domains-containing_protein_|	4e-22	F-box/LRR-repeat protein At4g14103	FBL75_ARATH	Leaf<Flower<Bud	-0.898567	-0.950496	-1.86736	#N/A	#N/A
c97351_g2_i3	AT1G05230.1_|_Symbols:_HDG2_|_homeodomain_GLABROUS_2_|	7e-97	Homeobox-leucine zipper protein HDG11	HDG11_ARATH	flower<leaf<bud	1.45772	-3.30049	-1.86288	-1.74582	-1.37737
c95958_g3_i1	AT5G56040.2_|_Symbols:_|_Leucine-rich_receptor-like_protein_kinase_family_protein_|	2e-37	Leucine-rich repeat receptor protein kinase EXS	EXS_ARATH	flower<leaf<bud	1.86921	-3.71574	-1.86234	-2.75906	-1.82564
c88015_g2_i1	AT4G17460.1_|_Symbols:_HAT1_|_Homeobox-leucine_zipper_protein_4_(HB-4)_/_HD-ZIP_protein_|	9e-46	Homeobox-leucine zipper protein HAT14	HAT14_ARATH	flower<leaf<bud	1.91185	-3.75498	-1.85804	-3.04535	-0.752417
c83624_g2_i1	AT4G34590.1_|_Symbols:_ATB2,_GBF6,_AtbZIP11,_BZIP11_|_G-box_binding_factor_6_|	3e-43	Ocs element-binding factor 1	OCS1_MAIZE	Leaf<Flower<Bud	-0.530058	-1.30525	-1.85365	-0.606887	0
c65168_g1_i1	AT4G35300.1_|_Symbols:_TMT2_|_tonoplast_monosaccharide_transporter2_|	0	Monosaccharide-sensing protein 3	MSSP3_ARATH	Leaf<bud<flower	-4.31527	2.47732	-1.84741	2.84775	0
c90269_g2_i1	AT3G29575.1_|_Symbols:_AFP3_|_ABI_five_binding_protein_3_|	8e-37	Ninja-family protein AFP3	AFP3_ARATH	Leaf<Flower<Bud	-0.753932	-1.07196	-1.84554	0	-1.60321
c87573_g3_i1	AT5G36220.1_|_Symbols:_CYP81D1,_CYP91A1_|_cytochrome_p450_81d1_|	2e-79	Cytochrome P450 71A9	C71A9_SOYBN	Leaf<bud<flower	-7.2737	5.45117	-1.84426	3.64387	2.78614
c95977_g4_i2	AT1G30500.2_|_Symbols:_NF-YA7_|_nuclear_factor_Y,_subunit_A7_|	8e-27	Nuclear transcription factor Y subunit A-3	NFYA3_ARATH	flower<leaf<bud	4.19343	-6.02083	-1.84371	-4.99802	-1.32014
c97318_g1_i3	AT5G63120.2_|_Symbols:_|_P-loop_containing_nucleoside_triphosphate_hydrolases_superfamily_protein_|	3e-25	Probable DEAD-box ATP-dependent RNA helicase 48	RH33_ARATH	Leaf<Flower<Bud	-0.686613	-1.13525	-1.83798	-0.898576	0
c98662_g2_i2	AT5G06530.2_|_Symbols:_|_ABC-2_type_transporter_family_protein_|	4e-40	Pleiotropic drug resistance protein 1	PDR3_ORYSI	Leaf<bud<flower	-9.81494	8.00036	-1.83796	7.3327	0
c90932_g2_i1	AT1G79720.1_|_Symbols:_|_Eukaryotic_aspartyl_protease_family_protein_|	4e-28	Aspartic proteinase nepenthesin-1	NEP1_NEPGR	flower<leaf<bud	2.09844	-3.91602	-1.83774	-2.39473	-1.52099
c98589_g3_i2	AT5G59670.1_|_Symbols:_|_Leucine-rich_repeat_protein_kinase_family_protein_|	1e-56	Probable LRR receptor-like serine/threonine-protein kinase RKF3	RKF3_ARATH	flower<leaf<bud	0.580652	-2.39948	-1.83741	-0.515581	-1.09559
c97909_g1_i1	AT5G56040.2_|_Symbols:_|_Leucine-rich_receptor-like_protein_kinase_family_protein_|	1e-40	LRR receptor-like serine/threonine-protein kinase ERL2	ERL2_ARATH	flower<leaf<bud	0.629975	-2.44382	-1.83361	-1.78646	-0.949557
c90834_g1_i7	AT4G38950.1_|_Symbols:_|_ATP_binding_microtubule_motor_family_protein_|	8e-25	Kinesin KP1	KP1_ARATH	Leaf<bud<flower	-3.45552	1.65738	-1.82697	0.962017	0
c95808_g2_i3	AT4G15550.1_|_Symbols:_IAGLU_|_indole-3-acetate_beta-D-glucosyltransferase_|	1e-26	UDP-glycosyltransferase 74B1	U74B1_ARATH	leaf<bud<flower	-3.79944	1.98745	-1.82647	1.20909	0
c87694_g1_i1	AT1G28370.1_|_Symbols:_ERF11,_ATERF11_|_ERF_domain_protein_11_|	3e-25	Ethylene-responsive transcription factor 12	ERF81_ARATH	flower<leaf<bud	1.57442	-3.38179	-1.82513	-2.59884	-1.6246
c96177_g6_i1	AT1G09240.1_|_Symbols:_NAS3,_ATNAS3_|_nicotianamine_synthase_3_|	6e-129	Nicotianamine synthase	NAS_SOLLC	flower<leaf<bud	1.44441	-3.23375	-1.81443	-4.1135	1.7496
c97644_g1_i1	AT5G14880.1_|_Symbols:_|_Potassium_transporter_family_protein_|	9e-30	Potassium transporter 1	POT1_ARATH	leaf<bud<flower	-3.4977	1.71943	-1.81194	1.43187	0
c82282_g2_i1	AT4G23630.1_|_Symbols:_BTI1,_RTNLB1_|_VIRB2-interacting_protein_1_|	3e-106	Reticulon-like protein B1	RTNLA_ARATH	Leaf<Flower<Bud	-0.641428	-1.14932	-1.81104	-0.686481	0
c95740_g3_i1	AT1G10760.1_|_Symbols:_SEX1,_SOP1,_SOP,_GWD1,_GWD_|_Pyruvate_phosphate_dikinase,_PEP/pyruvate_binding_domain_|	0	Alpha-glucan water dikinase, chloroplastic	GWD1_CITRE	Leaf<Flower<Bud	-0.555361	-1.23424	-1.81003	#N/A	#N/A
c72884_g1_i1	AT4G14130.1_|_Symbols:_XTR7,_XTH15_|_xyloglucan_endotransglucosylase/hydrolase_15_|	2e-58	Xyloglucan endotransglucosylase/hydrolase protein 20	XTH20_ARATH	Leaf<bud<flower	-4.50144	2.72261	-1.80966	1.55998	1.50454
c93731_g1_i1	AT5G59730.1_|_Symbols:_ATEXO70H7,_EXO70H7_|_exocyst_subunit_exo70_family_protein_H7_|	0	Exocyst complex component EXO70A1	E70A1_ARATH	flower<leaf<bud	1.79815	-3.57885	-1.80435	-1.44649	0
c82282_g2_i2	AT4G23630.1_|_Symbols:_BTI1,_RTNLB1_|_VIRB2-interacting_protein_1_|	3e-106	Reticulon-like protein B1	RTNLA_ARATH	Leaf<Flower<Bud	-0.718178	-1.05315	-1.79103	-0.547772	0
c97001_g2_i2	AT5G40390.1_|_Symbols:_SIP1_|_Raffinose_synthase_family_protein_|	5e-73	Stachyose synthase	STSYN_PEA	flower<leaf<bud	0.757887	-2.5255	-1.78975	0	-2.0368
c87734_g2_i1	AT5G27920.1_|_Symbols:_|_F-box_family_protein_|	7e-30	EIN3-binding F-box protein 1	EBF1_ARATH	Leaf<Flower<Bud	-0.58596	-1.18517	-1.78954	0	-0.661649
c95673_g1_i1	AT1G43910.1_|_Symbols:_|_P-loop_containing_nucleoside_triphosphate_hydrolases_superfamily_protein_|	3e-82	Probable mitochondrial chaperone BCS1-B	BCS1B_DICDI	Leaf<Flower<Bud	-0.587569	-1.17047	-1.78	-0.917247	0
c74465_g1_i1	AT3G58060.1_|_Symbols:_|_Cation_efflux_family_protein_|	2e-109	Metal tolerance protein 10	MTP10_ARATH	flower<leaf<bud	0.619617	-2.37685	-1.77851	-2.71467	0.734029
c89629_g3_i1	AT1G31280.1_|_Symbols:_AGO2_|_Argonaute_family_protein_|	3e-137	Protein argonaute 10	AGO10_ARATH	flower<leaf<bud	2.0779	-3.83708	-1.77797	-3.44901	0
c96177_g6_i2	AT1G09240.1_|_Symbols:_NAS3,_ATNAS3_|_nicotianamine_synthase_3_|	1e-38	Nicotianamine synthase	NAS_SOLLC	flower<leaf<bud	2.32984	-4.0887	-1.77019	-4.37876	0
c98453_g2_i3	AT1G16060.1_|_Symbols:_ADAP_|_ARIA-interacting_double_AP2_domain_protein_|	2e-31	Floral homeotic protein APETALA 2	AP2_ARATH	flower<leaf<bud	1.35879	-3.10988	-1.76701	-2.18728	0
c95977_g4_i1	AT1G30500.2_|_Symbols:_NF-YA7_|_nuclear_factor_Y,_subunit_A7_|	9e-24	Nuclear transcription factor Y subunit A-6	NFYA6_ARATH	flower<leaf<bud	4.17695	-5.92682	-1.76697	-5.04123	-1.27881
c89158_g1_i1	AT3G53030.1_|_Symbols:_SRPK4_|_ser/arg-rich_protein_kinase_4_|	6e-168	Serine/threonine-protein kinase SRPK {ECO:0000303|PubMed:19657567}	SRPK_PHYPO	Leaf<Flower<Bud	-0.918125	-0.826146	-1.76538	#N/A	#N/A
c89887_g5_i3	AT5G24420.1_|_Symbols:_PGL5_|_6-phosphogluconolactonase_5_|	4e-87	Probable 6-phosphogluconolactonase 4, chloroplastic	6PGL4_ORYSI	Leaf<Flower<Bud	-0.555703	-1.19001	-1.76402	-1.06505	0
c76574_g1_i1	AT2G46270.1_|_Symbols:_GBF3_|_G-box_binding_factor_3_|	2e-24	Common plant regulatory factor 1	CPRF1_PETCR	Leaf<Flower<Bud	-0.534507	-1.20599	-1.76071	0	-1.03093
c93016_g2_i6	AT1G31280.1_|_Symbols:_AGO2_|_Argonaute_family_protein_|	1e-88	Protein argonaute PNH1	PNH1_ORYSJ	flower<leaf<bud	1.00607	-2.74451	-1.7588	-1.78745	-1.27214
c97440_g1_i2	AT4G10120.1_|_Symbols:_ATSPS4F_|_Sucrose-phosphate_synthase_family_protein_|	0	Probable sucrose-phosphate synthase 1	SPSA1_CITUN	Leaf<bud<flower	-2.33975	0.602369	-1.75839	0.835453	0
c99797_g2_i3	AT2G25790.1_|_Symbols:_|_Leucine-rich_receptor-like_protein_kinase_family_protein_|	2e-21	Probable LRR receptor-like serine/threonine-protein kinase At3g47570	Y3475_ARATH	flower<leaf<bud	3.03575	-4.77534	-1.75788	-3.52047	0
c93285_g2_i1	AT1G04990.2_|_Symbols:_|_Zinc_finger_C-x8-C-x5-C-x3-H_type_family_protein_|	3e-26	Zinc finger CCCH domain-containing protein 67	C3H67_ARATH	Leaf<Flower<Bud	-0.742513	-0.997002	-1.75726	#N/A	#N/A
c77553_g1_i2	AT5G14880.1_|_Symbols:_|_Potassium_transporter_family_protein_|	9e-152	Probable potassium transporter 13	HAK13_ORYSJ	leaf<bud<flower	-3.19281	1.47212	-1.75518	2.18885	0
c98716_g2_i9	AT4G22200.1_|_Symbols:_AKT2/3,_AKT3,_AKT2,_KT2/3_|_potassium_transport_2/3_|	1e-70	Potassium channel AKT6	AKT1_ARATH	leaf<bud<flower	-2.4326	0.699695	-1.75387	0.648377	0
c88863_g1_i1	AT5G44410.1_|_Symbols:_|_FAD-binding_Berberine_family_protein_|	3e-145	Cannabidiolic acid synthase	CBDAS_CANSA	flower<leaf<bud	4.02833	-5.77364	-1.75256	-7.59746	2.89708
c92797_g2_i2	AT4G22770.1_|_Symbols:_|_AT_hook_motif_DNA-binding_family_protein_|	5e-42	Putative DNA-binding protein ESCAROLA	ESCA_ARATH	flower<leaf<bud	2.13039	-3.86979	-1.75158	-3.118	-0.778944
c90613_g2_i4	AT4G23690.1_|_Symbols:_|_Disease_resistance-responsive_(dirigent-like_protein)_family_protein_|	4e-73	Dirigent protein 5	DIR5_ARATH	Leaf<bud<flower	-3.58232	1.86446	-1.74989	0	3.43905
c84431_g2_i4	AT2G17480.1_|_Symbols:_MLO8,_ATMLO8_|_Seven_transmembrane_MLO_family_protein_|	7e-36	MLO-like protein 1	MLO1_ARATH	Leaf<Flower<Bud	-0.877626	-0.847143	-1.744	-1.21052	0
c97691_g3_i6	AT3G51430.1_|_Symbols:_YLS2,_SSL5_|_Calcium-dependent_phosphotriesterase_superfamily_protein_|	4e-129	Protein STRICTOSIDINE SYNTHASE-LIKE 5 {ECO:0000303|PubMed:10777701}	SSL5_ARATH	Leaf<Flower<Bud	-0.62218	-1.09802	-1.74022	-0.873078	-0.54103
c96275_g5_i1	AT1G29160.1_|_Symbols:_|_Dof-type_zinc_finger_DNA-binding_family_protein_|	8e-22	Dof zinc finger protein DOF1.7	DOF17_ARATH	flower<leaf<bud	1.54457	-3.26804	-1.7395	-2.03794	-1.18454
c94814_g1_i2	AT5G27930.1_|_Symbols:_|_Protein_phosphatase_2C_family_protein_|	2e-74	Probable protein phosphatase 2C 1	P2C01_ARATH	flower<leaf<bud	1.70065	-3.42551	-1.7391	-2.4954	0
c89207_g2_i5	AT5G59220.1_|_Symbols:_HAI1_|_highly_ABA-induced_PP2C_gene_1_|	1e-88	Protein phosphatase 2C 3	P2C03_ARATH	Leaf<Flower<Bud	-0.992129	-0.721705	-1.73677	2.1006	-2.02239
c92501_g1_i5	AT2G36950.1_|_Symbols:_|_Heavy_metal_transport/detoxification_superfamily_protein_|	5e-21	Heavy metal-associated isoprenylated plant protein 26	HIP26_ARATH	Leaf<bud<flower	-2.82511	1.11159	-1.73506	1.9468	-1.56674
c87621_g2_i1	AT3G19000.1_|_Symbols:_|_2-oxoglutarate_(2OG)_and_Fe(II)-dependent_oxygenase_superfamily_protein_|	1e-42	Gibberellin 20 oxidase 1	GAOX1_ARATH	flower<leaf<bud	1.5408	-3.23082	-1.73377	-1.60942	0
c76494_g2_i2	AT1G79110.1_|_Symbols:_|_zinc_ion_binding_|	2e-36	Probable BOI-related E3 ubiquitin-protein ligase 3	BRG3_ARATH	Leaf<Flower<Bud	-0.802103	-0.904938	-1.7254	-0.873406	0
c97351_g2_i2	AT1G05230.1_|_Symbols:_HDG2_|_homeodomain_GLABROUS_2_|	0	Homeobox-leucine zipper protein HDG11	HDG11_ARATH	flower<leaf<bud	1.42643	-3.13242	-1.72393	-1.5319	-1.44669
c90932_g2_i2	AT1G79720.1_|_Symbols:_|_Eukaryotic_aspartyl_protease_family_protein_|	5e-28	Aspartic proteinase nepenthesin-1	NEP1_NEPGR	flower<leaf<bud	2.10692	-3.80967	-1.72316	-2.53891	-1.31501
c92838_g1_i3	AT1G76790.1_|_Symbols:_|_O-methyltransferase_family_protein_|	3e-59	Caffeic acid 3-O-methyltransferase	COMT1_ROSCH	bud<leaf<lower	-2.51655	0.819456	-1.7219	1.87209	0
c98605_g2_i5	AT1G61500.1_|_Symbols:_|_S-locus_lectin_protein_kinase_family_protein_|	7e-40	G-type lectin S-receptor-like serine/threonine-protein kinase RKS1	RKS1_ARATH	flower<leaf<bud	1.70889	-3.41285	-1.72189	-3.1361	0
c99136_g3_i3	AT2G02780.1_|_Symbols:_|_Leucine-rich_repeat_protein_kinase_family_protein_|	7e-60	Probable inactive leucine-rich repeat receptor-like protein kinase At3g03770	Y3037_ARATH	Leaf<Flower<Bud	-0.874745	-0.826607	-1.71794	0	-0.522895
c82349_g2_i1	AT1G07090.1_|_Symbols:_LSH6_|_Protein_of_unknown_function_(DUF640)_|	3e-71	Protein LIGHT-DEPENDENT SHORT HYPOCOTYLS 3	LSH3_ARATH	Leaf<Flower<Bud	-0.781499	-0.916974	-1.71793	0	-0.675962
c80808_g1_i1	AT4G38670.1_|_Symbols:_|_Pathogenesis-related_thaumatin_superfamily_protein_|	4e-43	Osmotin-like protein OSML13	OS13_SOLCO	flower<leaf<bud	1.63317	-3.32749	-1.71079	-4.89455	1.72136
c81301_g4_i4	AT3G56060.1_|_Symbols:_|_Glucose-methanol-choline_(GMC)_oxidoreductase_family_protein_|	2e-51	Protein HOTHEAD	.	Leaf<Flower<Bud	-0.715757	-0.963888	-1.70035	#N/A	#N/A
c80823_g2_i2	AT4G18390.1_|_Symbols:_TCP2_|_TEOSINTE_BRANCHED_1,_cycloidea_and_PCF_transcription_factor_2_|	1e-23	Transcription factor TCP13	TCP13_ARATH	flower<leaf<bud	3.20109	-4.89507	-1.70006	-5.99407	2.30402
c96050_g2_i1	AT1G02370.1_|_Symbols:_|_Tetratricopeptide_repeat_(TPR)-like_superfamily_protein_|	2e-70	Pentatricopeptide repeat-containing protein At1g60770	PPR86_ARATH	Leaf<Flower<Bud	-0.743368	-0.938783	-1.69989	-0.701278	0
c87071_g2_i1	AT3G09920.1_|_Symbols:_PIP5K9_|_phosphatidyl_inositol_monophosphate_5_kinase_|	1e-104	Phosphatidylinositol 4-phosphate 5-kinase 6	PI5K6_ARATH	Leaf<bud<flower	-2.39019	0.70976	-1.69741	1.59847	0
c92214_g4_i1	AT5G10250.1_|_Symbols:_DOT3_|_Phototropic-responsive_NPH3_family_protein_|	7e-71	BTB/POZ domain-containing protein At5g48800	Y5880_ARATH	flower<leaf<bud	3.87069	-5.54798	-1.69128	-5.5539	0
c98453_g2_i7	AT1G16060.1_|_Symbols:_ADAP_|_ARIA-interacting_double_AP2_domain_protein_|	2e-31	Ethylene-responsive transcription factor RAP2-7	RAP27_ARATH	flower<leaf<bud	1.4513	-3.12073	-1.68872	-1.83477	-0.760996
c98453_g2_i4	AT1G16060.1_|_Symbols:_ADAP_|_ARIA-interacting_double_AP2_domain_protein_|	3e-31	Ethylene-responsive transcription factor RAP2-7	RAP27_ARATH	flower<leaf<bud	1.43652	-3.09532	-1.68335	-2.07111	0
c95831_g2_i1	AT1G68190.1_|_Symbols:_|_B-box_zinc_finger_family_protein_|	6e-26	Zinc finger protein CONSTANS-LIKE 10	COL10_ARATH	Leaf<Flower<Bud	-1.13538	-0.518377	-1.67346	-0.570758	0
c97440_g1_i1	AT4G10120.1_|_Symbols:_ATSPS4F_|_Sucrose-phosphate_synthase_family_protein_|	0	Probable sucrose-phosphate synthase 1	SPSA1_CITUN	Leaf<bud<flower	-2.35523	0.703826	-1.67319	1.06105	0
c89158_g1_i2	AT3G53030.1_|_Symbols:_SRPK4_|_ser/arg-rich_protein_kinase_4_|	1e-133	Serine/threonine-protein kinase SRPK {ECO:0000303|PubMed:19657567}	SRPK_PHYPO	Leaf<Flower<Bud	-0.851682	-0.801014	-1.67197	-0.759873	0
c98662_g2_i4	AT5G06530.2_|_Symbols:_|_ABC-2_type_transporter_family_protein_|	4e-40	Pleiotropic drug resistance protein 3	PDR1_TOBAC	Leaf<bud<flower	-9.88847	8.26366	-1.66387	7.58215	0
c89887_g5_i1	AT5G24420.1_|_Symbols:_PGL5_|_6-phosphogluconolactonase_5_|	3e-87	Probable 6-phosphogluconolactonase 4, chloroplastic	6PGL4_ORYSI	Leaf<Flower<Bud	-0.670951	-0.974628	-1.66377	-0.810397	0
c92109_g2_i1	AT1G28060.1_|_Symbols:_|_Pre-mRNA-splicing_factor_3_|	6e-164	U4/U6 small nuclear ribonucleoprotein Prp3	PRPF3_CHICK	Leaf<Flower<Bud	-0.870657	-0.770806	-1.66258	#N/A	#N/A
c96340_g3_i1	AT3G22370.1_|_Symbols:_AOX1A,_ATAOX1A_|_alternative_oxidase_1A_|	2e-86	Ubiquinol oxidase 1, mitochondrial	AOX1_TOBAC	leaf<bud<flower	-2.47808	0.838514	-1.66154	0	1.26372
c80104_g1_i1	AT5G14450.1_|_Symbols:_|_GDSL-like_Lipase/Acylhydrolase_superfamily_protein_|	6e-22	GDSL esterase/lipase At1g71250	GDL28_ARATH	Leaf<bud<flower	-3.32045	1.69456	-1.65476	-0.931366	2.8069
c83797_g2_i1	AT1G07880.2_|_Symbols:_ATMPK13_|_Protein_kinase_superfamily_protein_|	7e-37	Probable serine/threonine-protein kinase At1g54610	Y1461_ARATH	Leaf<bud<flower	-5.63311	4.00659	-1.65274	4.10105	0
c88355_g1_i1	AT1G25320.1_|_Symbols:_|_Leucine-rich_repeat_protein_kinase_family_protein_|	6e-33	Probable inactive leucine-rich repeat receptor-like protein kinase At1g66830	Y1668_ARATH	flower<leaf<bud	1.17659	-2.80488	-1.6458	-2.32373	-1.1242
c95177_g1_i1	AT2G16365.1_|_Symbols:_|_F-box_family_protein_|	2e-28	F-box protein At2g16365	FB348_ARATH	flower<leaf<bud	0.419799	-2.03595	-1.63723	-0.620964	-0.815386
c96480_g2_i1	AT1G76790.1_|_Symbols:_|_O-methyltransferase_family_protein_|	7e-23	Trans-resveratrol di-O-methyltransferase	ROMT_VITVI	flower<leaf<bud	1.65259	-3.26763	-1.63364	-4.04203	1.46129
c89212_g2_i1	AT5G42050.1_|_Symbols:_|_DCD_(Development_and_Cell_Death)_domain_protein_|	4e-82	B2 protein	B2_DAUCA	Leaf<Flower<Bud	-0.831813	-0.782606	-1.633	#N/A	#N/A
c88546_g1_i1	AT1G10360.1_|_Symbols:_ATGSTU18,_GST29,_GSTU18_|_glutathione_S-transferase_TAU_18_|	2e-26	Glutathione S-transferase U18	GSTUI_ARATH	flower<leaf<bud	2.45504	-4.07552	-1.63105	-4.27042	0
c96045_g2_i3	AT4G34135.1_|_Symbols:_UGT73B2_|_UDP-glucosyltransferase_73B2_|	1e-34	Anthocyanidin 3-O-glucosyltransferase 5	UFOG5_MANES	flower<leaf<bud	1.70779	-3.31717	-1.62895	-3.36403	0.852952
c95241_g2_i1	AT1G53650.1_|_Symbols:_CID8_|_CTC-interacting_domain_8_|	1e-101	Polyadenylate-binding protein-interacting protein 9	CID9_ARATH	Leaf<Flower<Bud	-0.577421	-1.031	-1.6283	-0.63415	0
c84232_g2_i1	AT4G29360.1_|_Symbols:_|_O-Glycosyl_hydrolases_family_17_protein_|	2e-47	Glucan endo-1,3-beta-glucosidase 6	E136_ARATH	Leaf<Flower<Bud	-1.05211	-0.554757	-1.62416	0	-0.672537
c98453_g2_i2	AT1G16060.1_|_Symbols:_ADAP_|_ARIA-interacting_double_AP2_domain_protein_|	3e-31	Ethylene-responsive transcription factor RAP2-7	RAP27_ARATH	flower<leaf<bud	1.33065	-2.9316	-1.62308	-2.0546	0
c95296_g2_i1	AT5G52320.1_|_Symbols:_CYP96A4_|_cytochrome_P450,_family_96,_subfamily_A,_polypeptide_4_|	2e-66	Cytochrome P450 94B3	C94B3_ARATH	leaf<bud<flower	-2.56417	0.964638	-1.61968	0.672203	0
c94771_g1_i3	AT3G20500.1_|_Symbols:_ATPAP18,_PAP18_|_purple_acid_phosphatase_18_|	4e-84	Purple acid phosphatase 15	PPA15_ARATH	leaf<bud<flower	-2.11323	0.514471	-1.61732	#N/A	#N/A
c98453_g2_i8	AT1G16060.1_|_Symbols:_ADAP_|_ARIA-interacting_double_AP2_domain_protein_|	2e-31	Ethylene-responsive transcription factor RAP2-7	RAP27_ARATH	flower<leaf<bud	1.43785	-3.03178	-1.61393	-1.95482	0
c99816_g5_i1	AT5G63770.1_|_Symbols:_ATDGK2,_DGK2_|_diacylglycerol_kinase_2_|	3e-71	Diacylglycerol kinase 2	DGK2_ARATH	Leaf<Flower<Bud	-0.765854	-0.819676	-1.60853	#N/A	#N/A
c94617_g1_i1	AT1G02640.1_|_Symbols:_BXL2,_ATBXL2_|_beta-xylosidase_2_|	0	Probable beta-D-xylosidase 2	BXL2_ARATH	flower<leaf<bud	1.59716	-3.18353	-1.60498	-2.97495	0
c93810_g6_i1	AT4G29220.1_|_Symbols:_PFK1_|_phosphofructokinase_1_|	9e-157	ATP-dependent 6-phosphofructokinase 2 {ECO:0000255|HAMAP-Rule:MF_03186}	PFKA2_ARATH	Leaf<Flower<Bud	-0.691634	-0.891193	-1.60266	0	-0.862796
c72842_g1_i1	AT5G52320.1_|_Symbols:_CYP96A4_|_cytochrome_P450,_family_96,_subfamily_A,_polypeptide_4_|	5e-64	Cytochrome P450 86A1	C86A1_ARATH	flower<leaf<bud	4.40026	-6.04732	-1.60243	-4.93246	-1.68436
c94384_g2_i1	AT5G08350.1_|_Symbols:_|_GRAM_domain-containing_protein_/_ABA-responsive_protein-related_|	4e-37	GEM-like protein 5	GEML5_ARATH	Leaf<bud<flower	-2.20815	0.624086	-1.60138	#N/A	#N/A
c96922_g1_i4	AT5G63120.2_|_Symbols:_|_P-loop_containing_nucleoside_triphosphate_hydrolases_superfamily_protein_|	3e-34	DEAD-box ATP-dependent RNA helicase 16	RH16_ARATH	Leaf<Flower<Bud	-0.516803	-1.06327	-1.60001	-0.669906	0
c81579_g2_i1	AT1G22180.2_|_Symbols:_|_Sec14p-like_phosphatidylinositol_transfer_family_protein_|	1e-82	CRAL-TRIO domain-containing protein C23B6.04c	YJX4_SCHPO	Leaf<bud<flower	-1.92041	0.341562	-1.59734	#N/A	#N/A
c83954_g2_i1	AT5G56040.2_|_Symbols:_|_Leucine-rich_receptor-like_protein_kinase_family_protein_|	2e-29	Probably inactive leucine-rich repeat receptor-like protein kinase At3g28040	Y3804_ARATH	flower<leaf<bud	1.45433	-3.03395	-1.59639	-2.28354	-0.529733
c92034_g5_i3	AT5G06530.2_|_Symbols:_|_ABC-2_type_transporter_family_protein_|	6e-30	Pleiotropic drug resistance protein 2	PDR2_NICPL	Leaf<Flower<Bud	-1.00116	-0.569515	-1.59066	-0.534842	0
c99942_g5_i3	AT5G60790.1_|_Symbols:_ATGCN1,_GCN1_|_ABC_transporter_family_protein_|	2e-125	ABC transporter F family member 4	AB4F_ARATH	Leaf<Flower<Bud	-0.400698	-1.16728	-1.58739	-0.411875	0
c92959_g2_i5	AT5G37770.1_|_Symbols:_TCH2,_CML24_|_EF_hand_calcium-binding_protein_family_|	2e-28	Calmodulin-like protein 3	CML3_ARATH	leaf<bud<flower	-4.57002	3.00219	-1.58615	3.44884	0
c91361_g2_i1	AT4G23630.1_|_Symbols:_BTI1,_RTNLB1_|_VIRB2-interacting_protein_1_|	4e-97	Reticulon-like protein B5	RTNLE_ARATH	flower<leaf<bud	0.586014	-2.15018	-1.58355	-1.44871	0
c87417_g1_i4	AT2G03550.1_|_Symbols:_|_alpha/beta-Hydrolases_superfamily_protein_|	8e-26	Probable carboxylesterase 15	CXE15_ARATH	Leaf<bud<flower	-4.29534	2.74308	-1.57875	2.95346	0
c91564_g3_i1	AT5G37750.1_|_Symbols:_|_Chaperone_DnaJ-domain_superfamily_protein_|	6e-21	Protein HLJ1	HLJ1_YEAST	Leaf<Flower<Bud	-0.885276	-0.671574	-1.57756	-0.451831	0
c94485_g2_i1	AT1G62310.1_|_Symbols:_|_transcription_factor_jumonji_(jmjC)_domain-containing_protein_|	5e-178	Lysine-specific demethylase JMJ25	JMJ25_ARATH	flower<leaf<bud	0.821202	-2.37779	-1.5767	-1.80132	-1.19275
c87654_g1_i5	AT5G41920.1_|_Symbols:_|_GRAS_family_transcription_factor_|	4e-27	Scarecrow-like protein 14	SCL14_ARATH	Leaf<Flower<Bud	-0.562702	-0.992144	-1.57598	#N/A	#N/A
c91256_g1_i1	AT1G03530.1_|_Symbols:_ATNAF1,_NAF1_|_nuclear_assembly_factor_1_|	2e-70	H/ACA ribonucleoprotein complex non-core subunit NAF1	NAF1_HUMAN	Leaf<Flower<Bud	-0.910442	-0.644562	-1.57476	-0.975131	0
c75302_g1_i1	AT4G22790.1_|_Symbols:_|_MATE_efflux_family_protein_|	4e-54	MATE efflux family protein 9	MATE9_ARATH	flower<leaf<bud	2.85699	-4.41645	-1.57065	-3.22836	-1.79188
c86228_g2_i2	AT2G17280.1_|_Symbols:_|_Phosphoglycerate_mutase_family_protein_|	1e-118	Phosphoglycerate mutase-like protein 1 {ECO:0000305}	PGML1_ARATH	Leaf<Flower<Bud	-0.459538	-1.08712	-1.56819	#N/A	#N/A
c82524_g2_i2	AT5G63180.1_|_Symbols:_|_Pectin_lyase-like_superfamily_protein_|	1e-148	Probable pectate lyase 15	PLY15_ARATH	flower<leaf<bud	1.31537	-2.85533	-1.56024	0	-2.54048
c83239_g2_i1	AT5G58310.1_|_Symbols:_ATMES18,_MES18_|_methyl_esterase_18_|	9e-44	Salicylic acid-binding protein 2	SABP2_TOBAC	flower<leaf<bud	2.36758	-3.90775	-1.55774	-4.4827	1.47709
c99257_g4_i7	AT4G04750.1_|_Symbols:_|_Major_facilitator_superfamily_protein_|	2e-81	Sugar transporter ERD6-like 5	ERDL5_ARATH	flower<leaf<bud	0.913331	-2.45037	-1.55505	-0.853338	-1.03954
c92501_g1_i1	AT2G36950.1_|_Symbols:_|_Heavy_metal_transport/detoxification_superfamily_protein_|	3e-21	Heavy metal-associated isoprenylated plant protein 26	HIP26_ARATH	Leaf<bud<flower	-3.40913	1.88666	-1.54817	2.29073	-1.56998
c89528_g2_i2	AT5G10550.1_|_Symbols:_GTE2_|_global_transcription_factor_group_E2_|	4e-35	Transcription factor GTE3, chloroplastic	GTE3_ARATH	Leaf<Flower<Bud	-0.804783	-0.720413	-1.54536	0	-0.568714
c87525_g2_i2	AT3G59010.1_|_Symbols:_PME61_|_pectin_methylesterase_61_|	5e-43	Pectinesterase/pectinesterase inhibitor U1	PMEU1_SOLLC	flower<leaf<bud	1.29543	-2.81795	-1.54145	-4.78346	2.29171
c82524_g2_i1	AT5G63180.1_|_Symbols:_|_Pectin_lyase-like_superfamily_protein_|	4e-161	Probable pectate lyase 15	PLY15_ARATH	flower<leaf<bud	1.42541	-2.94555	-1.54142	0	-2.7336
c72415_g1_i1	AT5G59570.1_|_Symbols:_|_Homeodomain-like_superfamily_protein_|	3e-59	Transcription factor LUX	PCL1_ARATH	Leaf<Flower<Bud	-0.691297	-0.832473	-1.54068	-0.861882	-0.712484
c89376_g1_i1	AT2G28630.1_|_Symbols:_KCS12_|_3-ketoacyl-CoA_synthase_12_|	9e-97	Probable 3-ketoacyl-CoA synthase 2	KCS2_ARATH	Leaf<bud<flower	-4.83202	3.31453	-1.54021	1.60766	2.09646
c97538_g1_i5	AT3G62550.1_|_Symbols:_|_Adenine_nucleotide_alpha_hydrolases-like_superfamily_protein_|	9e-53	Universal stress protein A-like protein	USPAL_ARATH	Leaf<bud<flower	-3.91755	2.40636	-1.53458	-0.731908	1.77612
c99816_g5_i2	AT5G63770.1_|_Symbols:_ATDGK2,_DGK2_|_diacylglycerol_kinase_2_|	0	Diacylglycerol kinase 2	DGK2_ARATH	Leaf<Flower<Bud	-0.812187	-0.692057	-1.53075	#N/A	#N/A
c98695_g2_i1	AT5G61420.2_|_Symbols:_MYB28,_HAG1_|_myb_domain_protein_28_|	2e-53	Protein ODORANT1	ODO1_PETHY	Leaf<Flower<Bud	-0.848613	-0.660082	-1.52924	-0.994484	0
c99136_g3_i4	AT2G02780.1_|_Symbols:_|_Leucine-rich_repeat_protein_kinase_family_protein_|	2e-21	Probable inactive leucine-rich repeat receptor-like protein kinase At3g03770	Y3037_ARATH	Leaf<Flower<Bud	-0.843367	-0.660541	-1.52611	0	-0.857882
c95613_g2_i1	AT5G59670.1_|_Symbols:_|_Leucine-rich_repeat_protein_kinase_family_protein_|	1e-48	U-box domain-containing protein 34	PUB34_ARATH	Leaf<bud<flower	-3.63242	2.11788	-1.52521	3.1072	-1.25327
c91374_g1_i1	AT5G59670.1_|_Symbols:_|_Leucine-rich_repeat_protein_kinase_family_protein_|	5e-49	Receptor-like serine/threonine-protein kinase At1g78530	Y1853_ARATH	leaf<bud<flower	-2.4828	0.978128	-1.52196	0	2.71073
c98708_g2_i4	AT5G44680.1_|_Symbols:_|_DNA_glycosylase_superfamily_protein_|	3e-63	Probable GMP synthase [glutamine-hydrolyzing]	GUAA_HELHP	flower<leaf<bud	1.37988	-2.88232	-1.52195	-2.68833	-0.805883
c98246_g6_i2	AT5G21100.1_|_Symbols:_|_Plant_L-ascorbate_oxidase_|	4e-51	Laccase-15	LAC14_ARATH	flower<leaf<bud	2.15976	-3.66202	-1.51846	-3.89202	0
c91059_g1_i1	AT5G21100.1_|_Symbols:_|_Plant_L-ascorbate_oxidase_|	1e-58	Laccase-6	LAC6_ARATH	flower<leaf<bud	3.33728	-4.83549	-1.51797	-5.44513	1.01422
c94771_g1_i2	AT3G20500.1_|_Symbols:_ATPAP18,_PAP18_|_purple_acid_phosphatase_18_|	4e-84	Purple acid phosphatase 15	PPA15_ARATH	leaf<bud<flower	-1.99025	0.491942	-1.5169	#N/A	#N/A
c96592_g5_i1	AT1G02640.1_|_Symbols:_BXL2,_ATBXL2_|_beta-xylosidase_2_|	4e-160	Beta-D-xylosidase 1	BXL1_ARATH	flower<leaf<bud	1.60626	-3.10203	-1.51583	-2.27526	0
c96966_g1_i3	AT1G19700.1_|_Symbols:_BEL10,_BLH10_|_BEL1-like_homeodomain_10_|	4e-21	BEL1-like homeodomain protein 11	BLH11_ARATH	Leaf<Flower<Bud	-0.835299	-0.661508	-1.51378	-1.25422	0
c94828_g2_i1	AT3G23110.1_|_Symbols:_AtRLP37,_RLP37_|_receptor_like_protein_37_|	1e-21	Protein TOO MANY MOUTHS	TMM_ARATH	leaf<bud<flower	-3.0734	1.57285	-1.51309	1.73893	0
c89492_g2_i2	AT2G46450.1_|_Symbols:_ATCNGC12,_CNGC12_|_cyclic_nucleotide-gated_channel_12_|	1e-139	Putative cyclic nucleotide-gated ion channel 18	CNG18_ARATH	Leaf<bud<flower	-3.77785	2.28326	-1.51232	2.46744	0
c99942_g5_i1	AT5G60790.1_|_Symbols:_ATGCN1,_GCN1_|_ABC_transporter_family_protein_|	4e-125	ABC transporter F family member 4	AB4F_ARATH	Leaf<Flower<Bud	-0.465069	-1.02432	-1.50971	#N/A	#N/A
c89528_g2_i1	AT5G10550.1_|_Symbols:_GTE2_|_global_transcription_factor_group_E2_|	2e-35	Transcription factor GTE3, chloroplastic	GTE3_ARATH	Leaf<Flower<Bud	-0.803151	-0.683695	-1.50647	0	-0.730085
c96050_g2_i2	AT1G02370.1_|_Symbols:_|_Tetratricopeptide_repeat_(TPR)-like_superfamily_protein_|	2e-70	Pentatricopeptide repeat-containing protein At1g60770	PPR86_ARATH	Leaf<Flower<Bud	-0.74171	-0.741878	-1.50353	-0.660582	0
c83826_g1_i1	AT5G44410.1_|_Symbols:_|_FAD-binding_Berberine_family_protein_|	3e-144	Tetrahydrocannabinolic acid synthase	THCAS_CANSA	leaf<bud<flower	-2.10886	0.625404	-1.49975	0	0.736942
c92838_g1_i4	AT1G76790.1_|_Symbols:_|_O-methyltransferase_family_protein_|	8e-50	Caffeic acid 3-O-methyltransferase	COMT1_CATRO	leaf<bud<flower	-4.51099	3.04048	-1.499	2.91893	0
c93039_g4_i1	AT5G57800.1_|_Symbols:_FLP1,_YRE,_CER3,_WAX2_|_Fatty_acid_hydroxylase_superfamily_|	6e-65	Protein ECERIFERUM 1	CER1_ARATH	Leaf<bud<flower	-3.78981	2.31359	-1.49608	0	1.58614
c99136_g3_i2	AT5G39000.1_|_Symbols:_|_Malectin/receptor-like_protein_kinase_family_protein_|	5e-44	Probable inactive leucine-rich repeat receptor-like protein kinase At3g03770	Y3037_ARATH	Leaf<Flower<Bud	-0.819361	-0.655354	-1.4934	0	-0.683238
c95030_g2_i1	AT3G32920.1_|_Symbols:_|_P-loop_containing_nucleoside_triphosphate_hydrolases_superfamily_protein_|	2e-85	DNA repair protein recA homolog 3, mitochondrial	RECA3_ARATH	Leaf<Flower<Bud	-0.716755	-0.752797	-1.48985	#N/A	#N/A
c94814_g1_i1	AT5G27930.1_|_Symbols:_|_Protein_phosphatase_2C_family_protein_|	1e-96	Probable protein phosphatase 2C 52	P2C52_ARATH	flower<leaf<bud	1.27145	-2.74498	-1.48859	-2.22532	0
c96992_g4_i2	AT5G14880.1_|_Symbols:_|_Potassium_transporter_family_protein_|	0	Potassium transporter 25	HAK25_ORYSJ	Leaf<Flower<Bud	-0.646598	-0.819087	-1.48609	-0.580351	0
c99257_g4_i1	AT4G04750.1_|_Symbols:_|_Major_facilitator_superfamily_protein_|	2e-74	Sugar transporter ERD6-like 3	ERDL5_ARATH	flower<leaf<bud	0.913519	-2.37614	-1.482	0	-1.38489
c94814_g1_i5	AT5G27930.1_|_Symbols:_|_Protein_phosphatase_2C_family_protein_|	6e-97	Probable protein phosphatase 2C 52	P2C52_ARATH	flower<leaf<bud	1.51447	-2.978	-1.4813	-2.36874	0
c96277_g1_i2	AT5G59670.1_|_Symbols:_|_Leucine-rich_repeat_protein_kinase_family_protein_|	2e-51	LysM domain receptor-like kinase 3	LYK3_ARATH	Leaf<Flower<Bud	-0.765997	-0.693849	-1.47876	-0.568688	0
c96992_g4_i3	AT5G14880.1_|_Symbols:_|_Potassium_transporter_family_protein_|	7e-141	Potassium transporter 6	HAK25_ORYSJ	Leaf<Flower<Bud	-0.524434	-0.930755	-1.4759	-0.37239	0
c86257_g2_i1	AT3G22120.1_|_Symbols:_CWLP_|_cell_wall-plasma_membrane_linker_protein_|	1e-26	36.4 kDa proline-rich protein	PRF1_SOLLC	flower<leaf<bud	2.39342	-3.8407	-1.47454	-2.85406	0
c89947_g1_i2	AT5G56040.2_|_Symbols:_|_Leucine-rich_receptor-like_protein_kinase_family_protein_|	2e-27	Probable LRR receptor-like serine/threonine-protein kinase At4g36180	.	flower<leaf<bud	2.64165	-4.12972	-1.47135	-2.52068	-2.00637
c85079_g3_i9	AT1G49740.1_|_Symbols:_|_PLC-like_phosphodiesterases_superfamily_protein_|	7e-117	PI-PLC X domain-containing protein At5g67130	Y5713_ARATH	Leaf<Flower<Bud	-0.782409	-0.671231	-1.47125	0	-0.777141
c97110_g1_i1	AT5G23850.1_|_Symbols:_|_Arabidopsis_thaliana_protein_of_unknown_function_(DUF821)_|	4e-122	O-glucosyltransferase rumi homolog	RUMI_CULQU	Leaf<bud<flower	-4.13061	2.68185	-1.4693	2.53966	0
c88846_g2_i1	AT5G10760.1_|_Symbols:_|_Eukaryotic_aspartyl_protease_family_protein_|	6e-23	Aspartic proteinase PCS1	PCS1L_ARATH	Leaf<Flower<Bud	-0.970289	-0.477697	-1.46891	0.601149	0
c89869_g2_i1	AT4G04740.2_|_Symbols:_CPK23_|_calcium-dependent_protein_kinase_23_|	8e-59	Phosphoenolpyruvate carboxylase kinase 2	PPCK2_ARATH	bud<leaf<lower	-1.94537	0.499803	-1.46432	0.848569	-1.80175
c98708_g2_i7	AT5G44680.1_|_Symbols:_|_DNA_glycosylase_superfamily_protein_|	3e-26	DNA-3-methyladenine glycosylase 1	3MG1_ECOLI	flower<leaf<bud	1.98216	-3.4274	-1.46342	-3.11671	0
c99528_g1_i2	AT1G77850.1_|_Symbols:_ARF17_|_auxin_response_factor_17_|	8e-54	Auxin response factor 8	ARFH_ARATH	Leaf<Flower<Bud	-1.20921	-0.235697	-1.46312	0	-0.40995
c91690_g1_i5	AT5G16590.1_|_Symbols:_LRR1_|_Leucine-rich_repeat_protein_kinase_family_protein_|	6e-27	Probable LRR receptor-like serine/threonine-protein kinase At1g06840	.	flower<leaf<bud	1.59005	-3.03412	-1.46299	-2.99133	0.647764
c94544_g4_i2	AT3G01650.1_|_Symbols:_RGLG1_|_RING_domain_ligase1_|	1e-22	Protein BONZAI 3	BON3_ARATH	Leaf<bud<flower	-2.71435	1.27259	-1.46089	0.524186	-0.623421
c98246_g6_i1	AT5G21100.1_|_Symbols:_|_Plant_L-ascorbate_oxidase_|	8e-57	Laccase-14	LAC14_ARATH	flower<leaf<bud	2.38255	-3.82537	-1.45834	-4.15161	0
c94725_g3_i1	AT2G33480.1_|_Symbols:_ANAC041,_NAC041_|_NAC_domain_containing_protein_41_|	9e-47	NAC domain-containing protein 7	NAC7_ARATH	flower<leaf<bud	3.23037	-4.67144	-1.45804	-4.40627	0
c100169_g3_i1	AT4G17140.3_|_Symbols:_|_pleckstrin_homology_(PH)_domain-containing_protein_|	0	Putative vacuolar protein sorting-associated protein 13A	VP13A_DICDI	flower<leaf<bud	0.563268	-2.00165	-1.45723	-1.13669	-0.909414
c99942_g5_i2	AT5G60790.1_|_Symbols:_ATGCN1,_GCN1_|_ABC_transporter_family_protein_|	3e-125	ABC transporter F family member 4	AB4F_ARATH	Leaf<Flower<Bud	-0.466296	-0.969271	-1.45559	#N/A	#N/A
c86576_g3_i1	AT5G63850.1_|_Symbols:_AAP4_|_amino_acid_permease_4_|	0	Amino acid permease 3	AAP3_ARATH	leaf<bud<flower	-2.0092	0.574002	-1.45013	#N/A	#N/A
c87525_g2_i1	AT3G59010.1_|_Symbols:_PME61_|_pectin_methylesterase_61_|	6e-43	Pectinesterase/pectinesterase inhibitor U1	.	flower<leaf<bud	1.43259	-2.85476	-1.44383	-4.84252	2.25334
c99623_g3_i2	AT5G03350.1_|_Symbols:_|_Legume_lectin_family_protein_|	8e-46	L-type lectin-domain containing receptor kinase V.9	LRK59_ARATH	flower<leaf<bud	0.69154	-2.11101	-1.44101	-1.75923	0
c94672_g1_i2	AT5G53290.1_|_Symbols:_CRF3_|_cytokinin_response_factor_3_|	1e-35	Ethylene-responsive transcription factor CRF2	CRF2_ARATH	flower<leaf<bud	2.95593	-4.37303	-1.43941	-1.43289	-2.39442
c95722_g1_i3	AT3G22660.1_|_Symbols:_|_rRNA_processing_protein-related_|	2e-94	Probable rRNA-processing protein EBP2 homolog	EBP2_ARATH	Leaf<Flower<Bud	-0.611639	-0.807238	-1.43863	-1.04429	0.601024
c96050_g2_i3	AT1G02370.1_|_Symbols:_|_Tetratricopeptide_repeat_(TPR)-like_superfamily_protein_|	1e-86	Pentatricopeptide repeat-containing protein At1g02370, mitochondrial	PPR4_ARATH	Leaf<Flower<Bud	-0.790695	-0.623326	-1.43477	-0.751455	0
c92694_g3_i1	AT3G24460.1_|_Symbols:_|_Serinc-domain_containing_serine_and_sphingolipid_biosynthesis_protein_|	2e-104	Probable serine incorporator	SERIC_DICDI	flower<leaf<bud	1.19791	-2.61881	-1.42527	-1.9723	0
c94672_g1_i1	AT5G53290.1_|_Symbols:_CRF3_|_cytokinin_response_factor_3_|	2e-35	Ethylene-responsive transcription factor CRF2	CRF2_ARATH	flower<leaf<bud	3.96794	-5.37454	-1.42248	-2.32315	-2.51134
c98507_g1_i2	AT5G51570.1_|_Symbols:_|_SPFH/Band_7/PHB_domain-containing_membrane-associated_protein_family_|	8e-111	Hypersensitive-induced response protein 1	YABDL_ORYSJ	leaf<bud<flower	-4.9157	3.51529	-1.41639	2.25469	1.06592
c97106_g3_i5	AT4G11660.1_|_Symbols:_AT-HSFB2B,_HSFB2B_|_winged-helix_DNA-binding_transcription_factor_family_protein_|	1e-35	Heat stress transcription factor A-6b	HFA6B_ARATH	leaf<bud<flower	-2.72498	1.33154	-1.41599	1.80571	0
c99816_g5_i3	AT5G63770.1_|_Symbols:_ATDGK2,_DGK2_|_diacylglycerol_kinase_2_|	0	Diacylglycerol kinase 2	DGK2_ARATH	Leaf<Flower<Bud	-0.731902	-0.658408	-1.41526	#N/A	#N/A
c79047_g1_i1	AT2G33480.1_|_Symbols:_ANAC041,_NAC041_|_NAC_domain_containing_protein_41_|	5e-43	NAC transcription factor ONAC010	NAC10_ORYSJ	bud<leaf<lower	-2.54189	1.14924	-1.41512	1.58481	0
c81260_g1_i1	AT5G43270.2_|_Symbols:_SPL2_|_squamosa_promoter_binding_protein-like_2_|	8e-33	Squamosa promoter-binding-like protein 6	SPL6_ARATH	Leaf<Flower<Bud	-0.423558	-0.963116	-1.40553	-1.25066	0
c60681_g1_i1	AT4G34135.1_|_Symbols:_UGT73B2_|_UDP-glucosyltransferase_73B2_|	4e-31	7-deoxyloganetin glucosyltransferase	UGT2_GARJA	flower<leaf<bud	1.53985	-2.92091	-1.40425	-4.38879	1.54358
c95613_g2_i4	AT5G59670.1_|_Symbols:_|_Leucine-rich_repeat_protein_kinase_family_protein_|	2e-47	U-box domain-containing protein 35	PUB35_ARATH	Leaf<bud<flower	-4.37147	2.98143	-1.40345	3.63921	-1.24828
c78550_g1_i2	AT5G59670.1_|_Symbols:_|_Leucine-rich_repeat_protein_kinase_family_protein_|	4e-50	Serine/threonine-protein kinase-like protein CCR4	ACCR4_ARATH	flower<leaf<bud	1.19169	-2.56934	-1.40005	0	-1.22069
c92838_g1_i1	AT1G76790.1_|_Symbols:_|_O-methyltransferase_family_protein_|	1e-22	Caffeic acid 3-O-methyltransferase	COMT1_MEDSA	leaf<bud<flower	-4.17126	2.80329	-1.39233	3.77663	0
c95722_g1_i2	AT3G22660.1_|_Symbols:_|_rRNA_processing_protein-related_|	2e-95	Probable rRNA-processing protein EBP2 homolog	EBP2_ARATH	Leaf<Flower<Bud	-0.651309	-0.720159	-1.39118	-0.681185	0
c88342_g2_i2	AT5G59670.1_|_Symbols:_|_Leucine-rich_repeat_protein_kinase_family_protein_|	2e-55	Calmodulin-binding receptor-like cytoplasmic kinase 3	CRCK3_ARATH	Leaf<Flower<Bud	-0.566254	-0.804746	-1.3909	-0.46723	0
c84669_g1_i1	AT5G47500.1_|_Symbols:_|_Pectin_lyase-like_superfamily_protein_|	1e-39	Pectinesterase/pectinesterase inhibitor PPE8B	PME_PRUPE	Leaf<bud<flower	-4.55263	3.1896	-1.38981	2.74725	0
c96566_g2_i2	AT3G55510.1_|_Symbols:_RBL_|_Noc2p_family_|	6e-100	Nucleolar complex protein 2 homolog	NOC2L_ARATH	Leaf<Flower<Bud	-0.54069	-0.829328	-1.38861	#N/A	#N/A
c97351_g2_i1	AT1G05230.1_|_Symbols:_HDG2_|_homeodomain_GLABROUS_2_|	0	Homeobox-leucine zipper protein HDG11	HDG11_ARATH	flower<leaf<bud	1.82695	-3.19839	-1.38823	-1.81262	-1.28437
c99164_g2_i5	AT5G57110.1_|_Symbols:_ACA8,_AT-ACA8_|_autoinhibited_Ca2+_-ATPase,_isoform_8_|	0	Calcium-transporting ATPase 8, plasma membrane-type	ACA8_ARATH	Leaf<Flower<Bud	-0.56507	-0.801937	-1.38655	-0.506525	0
c84669_g1_i2	AT5G47500.1_|_Symbols:_|_Pectin_lyase-like_superfamily_protein_|	1e-39	Pectinesterase/pectinesterase inhibitor PPE8B	PME_PRUPE	Leaf<bud<flower	-4.81427	3.45147	-1.38594	3.06111	0
c90575_g1_i2	AT4G29360.1_|_Symbols:_|_O-Glycosyl_hydrolases_family_17_protein_|	0	Glucan endo-1,3-beta-glucosidase 13	E1313_ARATH	flower<leaf<bud	1.12079	-2.48912	-1.38522	-1.72835	-1.60865
c97106_g3_i1	AT3G22830.1_|_Symbols:_AT-HSFA6B,_HSFA6B_|_heat_shock_transcription_factor_A6B_|	3e-29	Heat stress transcription factor A-6b	HFA7B_ARATH	leaf<bud<flower	-2.85918	1.50127	-1.38421	0.710443	1.45687
c100183_g3_i4	AT5G07180.1_|_Symbols:_ERL2_|_ERECTA-like_2_|	9e-45	Leucine-rich repeat receptor protein kinase EXS	EXS_ARATH	flower<leaf<bud	1.39229	-2.75624	-1.38353	-2.85598	-1.05249
c81579_g2_i2	AT1G22180.2_|_Symbols:_|_Sec14p-like_phosphatidylinositol_transfer_family_protein_|	9e-83	CRAL-TRIO domain-containing protein C23B6.04c	YJX4_SCHPO	Leaf<bud<flower	-2.0132	0.651911	-1.38077	0.365726	0
c98716_g2_i7	AT4G22200.1_|_Symbols:_AKT2/3,_AKT3,_AKT2,_KT2/3_|_potassium_transport_2/3_|	1e-27	Potassium channel AKT1	AKT1_ORYSI	leaf<bud<flower	-2.10419	0.739083	-1.38075	0.937244	-0.700885
c91775_g1_i1	AT3G47540.2_|_Symbols:_|_Chitinase_family_protein_|	1e-22	Endochitinase CH5B	CHI5_PHAVU	flower<leaf<bud	0.644785	-2.00634	-1.37963	-1.8673	0
c84310_g1_i1	AT5G16590.1_|_Symbols:_LRR1_|_Leucine-rich_repeat_protein_kinase_family_protein_|	4e-36	Probable inactive leucine-rich repeat receptor-like protein kinase At1g66830	Y1668_ARATH	flower<leaf<bud	0.986006	-2.34551	-1.3782	-1.88008	-1.30946
c95613_g2_i2	AT5G59670.1_|_Symbols:_|_Leucine-rich_repeat_protein_kinase_family_protein_|	8e-48	U-box domain-containing protein 52	PUB52_ARATH	Leaf<bud<flower	-4.33861	2.9865	-1.37599	3.81291	-1.35085
c86687_g2_i1	AT5G63770.1_|_Symbols:_ATDGK2,_DGK2_|_diacylglycerol_kinase_2_|	4e-33	Diacylglycerol kinase 7	DGK7_ARATH	Leaf<bud<flower	-3.30286	1.94491	-1.37559	2.10923	0
c99164_g2_i2	AT5G57110.1_|_Symbols:_ACA8,_AT-ACA8_|_autoinhibited_Ca2+_-ATPase,_isoform_8_|	0	Calcium-transporting ATPase 8, plasma membrane-type	ACA8_ARATH	Leaf<Flower<Bud	-0.53655	-0.819172	-1.37521	-0.61117	0
c97351_g2_i4	AT1G05230.1_|_Symbols:_HDG2_|_homeodomain_GLABROUS_2_|	3e-24	Homeobox-leucine zipper protein ROC8	ROC8_ORYSJ	flower<leaf<bud	1.43409	-2.79577	-1.37423	-1.55036	-1.09873
c95768_g2_i1	AT5G20450.1_|_Symbols:_|_CONTAINS_InterPro_DOMAIN/s:_Dilute_(InterPro:IPR002710);_BEST_Arabidopsis_thaliana_protein_match_is:_Myosin_family_protein_with_Dil_domain_(TAIR:AT5G20490.2);_Has_1723_Blast_hits_to_1458_proteins_in_355_species:_Archae_-_28;_Bacteria_-_353;_Metazoa_-_453;_Fungi_-_121;_Plants_-_353;_Viruses_-_3;_Other_Eukaryotes_-_412_(source:_NCBI_BLink)._|	6e-68	Myosin-11	MYO11_ARATH	Leaf<bud<flower	-2.20153	0.836027	-1.37346	1.2413	0
c85798_g1_i3	AT4G36540.1_|_Symbols:_BEE2_|_BR_enhanced_expression_2_|	6e-33	Transcription factor bHLH74	BH074_ARATH	flower<leaf<bud	3.28552	-4.65187	-1.3726	-4.21842	0
c98716_g2_i3	AT4G22200.1_|_Symbols:_AKT2/3,_AKT3,_AKT2,_KT2/3_|_potassium_transport_2/3_|	1e-152	Potassium channel AKT1	AKT1_ARATH	leaf<bud<flower	-2.51198	1.16153	-1.36936	#N/A	#N/A
c99972_g3_i3	AT1G62310.1_|_Symbols:_|_transcription_factor_jumonji_(jmjC)_domain-containing_protein_|	2e-34	Lysine-specific demethylase JMJ25	.	Leaf<Flower<Bud	-0.712842	-0.635539	-1.36933	0	-0.550259
c91753_g1_i2	AT4G24660.1_|_Symbols:_ATHB22,_MEE68,_HB22,_ZHD2_|_homeobox_protein_22_|	5e-25	Zinc-finger homeodomain protein 1	ZHD1_ORYSI	flower<leaf<bud	5.14901	-6.49966	-1.36735	-5.08975	-1.82033
c90269_g2_i3	AT3G29575.1_|_Symbols:_AFP3_|_ABI_five_binding_protein_3_|	1e-52	Ninja-family protein AFP3	AFP3_ARATH	Leaf<Flower<Bud	-0.700205	-0.646314	-1.36713	0	-0.810587
c74245_g1_i1	AT5G19120.1_|_Symbols:_|_Eukaryotic_aspartyl_protease_family_protein_|	2e-39	Basic 7S globulin 2	7SBG2_SOYBN	flower<leaf<bud	1.73329	-3.07661	-1.36358	-2.04627	-0.794636
c94860_g1_i1	AT5G25630.2_|_Symbols:_|_Tetratricopeptide_repeat_(TPR)-like_superfamily_protein_|	1e-31	Pentatricopeptide repeat-containing protein At2g15630, mitochondrial	PP152_ARATH	Leaf<Flower<Bud	-0.706986	-0.635612	-1.36303	-0.873707	0
c93564_g1_i1	AT5G59670.1_|_Symbols:_|_Leucine-rich_repeat_protein_kinase_family_protein_|	2e-62	Receptor-like serine/threonine-protein kinase ALE2	ALE2_ARATH	flower<leaf<bud	0.531699	-1.87448	-1.36155	-1.20567	-0.613189
c81260_g1_i2	AT5G43270.2_|_Symbols:_SPL2_|_squamosa_promoter_binding_protein-like_2_|	9e-33	Squamosa promoter-binding-like protein 6	SPL6_ARATH	Leaf<Flower<Bud	-0.404091	-0.936521	-1.35928	-1.18784	0
c97170_g2_i2	AT1G43910.1_|_Symbols:_|_P-loop_containing_nucleoside_triphosphate_hydrolases_superfamily_protein_|	2e-33	Probable mitochondrial chaperone bcs1	BCS1_SCHPO	flower<leaf<bud	1.54938	-2.88423	-1.35232	-2.69837	0
c77065_g1_i1	AT2G24150.1_|_Symbols:_HHP3_|_heptahelical_protein_3_|	6e-49	Heptahelical transmembrane protein 4	HHP4_ARATH	Leaf<Flower<Bud	-0.994121	-0.338129	-1.35208	#N/A	#N/A
c96992_g4_i1	AT5G14880.1_|_Symbols:_|_Potassium_transporter_family_protein_|	0	Potassium transporter 6	POT6_ARATH	Leaf<Flower<Bud	-0.417851	-0.913263	-1.35128	-0.379322	0
c85611_g2_i2	AT5G59670.1_|_Symbols:_|_Leucine-rich_repeat_protein_kinase_family_protein_|	1e-43	Putative serine/threonine-protein kinase {ECO:0000250|UniProtKB:Q9FE20, ECO:0000303|Ref.2}	PK01_HELAN	bud<leaf<lower	-2.26209	0.945245	-1.34783	2.45263	0
c99972_g3_i7	AT1G62310.1_|_Symbols:_|_transcription_factor_jumonji_(jmjC)_domain-containing_protein_|	2e-34	Lysine-specific demethylase JMJ25	.	Leaf<Flower<Bud	-0.762401	-0.565054	-1.34772	-0.625071	-0.483506
c90792_g1_i1	AT2G34650.1_|_Symbols:_PID,_ABR_|_Protein_kinase_superfamily_protein_|	1e-56	Serine/threonine-protein kinase OXI1	OXI1_ARATH	flower<leaf<bud	0.644034	-1.97113	-1.34749	-0.861788	0
c88401_g2_i1	AT4G29360.1_|_Symbols:_|_O-Glycosyl_hydrolases_family_17_protein_|	6e-93	Glucan endo-1,3-beta-glucosidase 1	E131_ARATH	flower<leaf<bud	0.820036	-2.14488	-1.34577	-0.790956	-0.794935
c96302_g1_i1	AT1G64460.1_|_Symbols:_|_Protein_kinase_superfamily_protein_|	8e-145	Phosphatidylinositol 4-kinase gamma 4	P4KG4_ARATH	Leaf<bud<flower	-3.03635	1.70134	-1.34409	2.42659	-0.862449
c85653_g2_i2	AT3G20500.1_|_Symbols:_ATPAP18,_PAP18_|_purple_acid_phosphatase_18_|	3e-69	Purple acid phosphatase 15	PPA15_ARATH	Leaf<Flower<Bud	-0.733803	-0.581933	-1.33801	#N/A	#N/A
c84024_g4_i1	AT2G03550.1_|_Symbols:_|_alpha/beta-Hydrolases_superfamily_protein_|	8e-31	Probable carboxylesterase 6	.	Leaf<bud<flower	-3.58108	2.26207	-1.33791	1.62397	0.622646
c99164_g2_i4	AT5G57110.1_|_Symbols:_ACA8,_AT-ACA8_|_autoinhibited_Ca2+_-ATPase,_isoform_8_|	0	Calcium-transporting ATPase 10, plasma membrane-type	ACA10_ARATH	Leaf<Flower<Bud	-0.569534	-0.745059	-1.33348	-0.380641	0
c96566_g2_i1	AT3G55510.1_|_Symbols:_RBL_|_Noc2p_family_|	8e-99	Nucleolar complex protein 2 homolog	.	Leaf<Flower<Bud	-0.551182	-0.760379	-1.33018	-0.619961	0
c99240_g1_i1	AT5G59670.1_|_Symbols:_|_Leucine-rich_repeat_protein_kinase_family_protein_|	2e-53	Probable serine/threonine-protein kinase At1g18390	Y1839_ARATH	flower<leaf<bud	1.03805	-2.34641	-1.3283	-1.60236	-0.455181
c95848_g2_i1	AT4G34135.1_|_Symbols:_UGT73B2_|_UDP-glucosyltransferase_73B2_|	1e-26	Crocetin glucosyltransferase, chloroplastic	UGT1_GARJA	Leaf<bud<flower	-2.66428	1.3501	-1.32676	0.72949	0.737228
c92826_g1_i2	AT3G63240.1_|_Symbols:_|_DNAse_I-like_superfamily_protein_|	3e-25	Type I inositol 1,4,5-trisphosphate 5-phosphatase 1	IP5P1_ARATH	flower<leaf<bud	0.934518	-2.24056	-1.32675	-0.906067	-0.667621
c90758_g1_i3	AT4G05330.1_|_Symbols:_AGD13_|_ARF-GAP_domain_13_|	8e-33	ADP-ribosylation factor GTPase-activating protein AGD12	AGD12_ARATH	Leaf<Flower<Bud	-0.71042	-0.594284	-1.32524	#N/A	#N/A
c97306_g1_i4	AT4G37530.1_|_Symbols:_|_Peroxidase_superfamily_protein_|	6e-71	Peroxidase 3	PER3_ARATH	flower<leaf<bud	0.910675	-2.21765	-1.32461	-2.27009	1.0923
c82524_g1_i1	AT5G63180.1_|_Symbols:_|_Pectin_lyase-like_superfamily_protein_|	1e-31	Probable pectate lyase 15	PLY15_ARATH	flower<leaf<bud	1.60551	-2.90802	-1.32044	-1.02263	-2.1483
c83588_g1_i1	AT4G28720.1_|_Symbols:_YUC8_|_Flavin-binding_monooxygenase_family_protein_|	2e-155	Probable indole-3-pyruvate monooxygenase YUCCA4	.	flower<leaf<bud	1.08801	-2.38549	-1.31715	-3.2055	0
c83903_g2_i12	AT3G16860.1_|_Symbols:_COBL8_|_COBRA-like_protein_8_precursor_|	1e-131	COBRA-like protein 10	CBL10_ARATH	Leaf<bud<flower	-2.64027	1.35101	-1.31384	1.251	0
c94893_g3_i2	AT4G34160.1_|_Symbols:_CYCD3;1,_CYCD3_|_CYCLIN_D3;1_|	2e-30	Cyclin-D4-2	CCD42_ARATH	flower<leaf<bud	1.52524	-2.81978	-1.31243	-1.832	-1.08504
c95068_g3_i3	AT1G17430.1_|_Symbols:_|_alpha/beta-Hydrolases_superfamily_protein_|	3e-27	Lipase 3	LIP3_MORS1	flower<leaf<bud	1.80417	-3.09611	-1.31211	#N/A	#N/A
c83903_g2_i5	AT3G16860.1_|_Symbols:_COBL8_|_COBRA-like_protein_8_precursor_|	1e-131	COBRA-like protein 10	CBL10_ARATH	Leaf<bud<flower	-2.32132	1.03037	-1.3116	0.642151	0
c98684_g2_i4	AT5G18525.1_|_Symbols:_|_protein_serine/threonine_kinases;protein_tyrosine_kinases;ATP_binding;protein_kinases_|	0	Probable inactive serine/threonine-protein kinase lvsG	WDR81_HUMAN	Leaf<Flower<Bud	-0.543049	-0.747953	-1.31151	#N/A	#N/A
c91115_g2_i1	AT5G40780.1_|_Symbols:_LHT1_|_lysine_histidine_transporter_1_|	4e-71	Lysine histidine transporter-like 8	LHTL8_ARATH	flower<leaf<bud	1.84467	-3.13804	-1.30958	-2.80338	-0.584594
c99678_g3_i1	AT5G56040.2_|_Symbols:_|_Leucine-rich_receptor-like_protein_kinase_family_protein_|	6e-121	Probable LRR receptor-like serine/threonine-protein kinase At4g36180	Y4361_ARATH	flower<leaf<bud	3.13719	-4.42788	-1.30697	-3.2909	-1.3268
c99240_g1_i2	AT5G59670.1_|_Symbols:_|_Leucine-rich_repeat_protein_kinase_family_protein_|	2e-53	Probable serine/threonine-protein kinase At1g18390	Y1839_ARATH	flower<leaf<bud	0.986613	-2.2713	-1.30435	-1.48221	-0.602041
c97938_g1_i2	AT5G47910.1_|_Symbols:_RBOHD,_ATRBOHD_|_respiratory_burst_oxidase_homologue_D_|	0	Respiratory burst oxidase homolog protein A	RBOHA_SOLTU	flower<leaf<bud	1.14081	-2.42709	-1.3042	-3.97261	2.78751
c90575_g1_i1	AT4G29360.1_|_Symbols:_|_O-Glycosyl_hydrolases_family_17_protein_|	0	Glucan endo-1,3-beta-glucosidase 13	E1313_ARATH	flower<leaf<bud	1.37703	-2.66137	-1.30381	-1.9599	-1.48615
c81441_g1_i2	AT4G01070.1_|_Symbols:_GT72B1,_UGT72B1_|_UDP-Glycosyltransferase_superfamily_protein_|	2e-30	UDP-glucose flavonoid 3-O-glucosyltransferase 6 {ECO:0000303|PubMed:18487633}	UFOG6_FRAAN	flower<leaf<bud	2.77859	-4.07087	-1.30283	-3.34086	0
c72221_g1_i1	AT5G10250.1_|_Symbols:_DOT3_|_Phototropic-responsive_NPH3_family_protein_|	2e-22	BTB/POZ domain-containing protein At3g19850	Y3985_ARATH	flower<leaf<bud	3.90143	-5.19857	-1.29759	-5.82303	1.29917
c92294_g1_i1	AT5G14450.1_|_Symbols:_|_GDSL-like_Lipase/Acylhydrolase_superfamily_protein_|	5e-24	GDSL esterase/lipase At1g74460	GDL31_ARATH	flower<leaf<bud	3.04598	-4.33035	-1.29706	-4.02042	0
c99164_g2_i1	AT5G57110.1_|_Symbols:_ACA8,_AT-ACA8_|_autoinhibited_Ca2+_-ATPase,_isoform_8_|	0	Calcium-transporting ATPase 8, plasma membrane-type	ACA8_ARATH	Leaf<Flower<Bud	-0.550603	-0.725457	-1.29549	-0.394566	0
c95484_g3_i1	AT3G50700.1_|_Symbols:_AtIDD2,_IDD2_|_indeterminate(ID)-domain_2_|	3e-25	Zinc finger protein JACKDAW	IDD10_ARATH	leaf<bud<flower	-1.60514	0.329105	-1.29541	0.309633	0
c96302_g1_i2	AT1G64460.1_|_Symbols:_|_Protein_kinase_superfamily_protein_|	3e-144	Phosphatidylinositol 4-kinase gamma 4	P4KG4_ARATH	Leaf<bud<flower	-2.88332	1.60531	-1.29214	2.79141	-1.13629
c95613_g2_i3	AT2G23770.1_|_Symbols:_|_protein_kinase_family_protein_/_peptidoglycan-binding_LysM_domain-containing_protein_|	2e-22	U-box domain-containing protein 52	PUB35_ARATH	Leaf<bud<flower	-4.0483	2.77	-1.29134	4.05452	-1.55983
c94102_g1_i2	AT5G27920.1_|_Symbols:_|_F-box_family_protein_|	0	F-box/LRR-repeat protein 3	FBL3_ARATH	leaf<bud<flower	-1.76884	0.502183	-1.28699	0	-0.743988
c99831_g3_i3	AT3G06530.2_|_Symbols:_|_ARM_repeat_superfamily_protein_|	0	Uncharacterized protein At3g06530	HEAT1_ARATH	Leaf<Flower<Bud	-0.385143	-0.878027	-1.28233	-0.456782	0
c93715_g3_i1	AT3G22830.1_|_Symbols:_AT-HSFA6B,_HSFA6B_|_heat_shock_transcription_factor_A6B_|	6e-30	Heat shock factor protein HSF8	HSF8_SOLLC	Leaf<Flower<Bud	-0.597925	-0.6599	-1.27824	-1.15011	0
c78595_g1_i2	AT2G33480.1_|_Symbols:_ANAC041,_NAC041_|_NAC_domain_containing_protein_41_|	3e-41	NAC domain-containing protein 7	NAC7_ARATH	flower<leaf<bud	4.84021	-6.15829	-1.27758	-6.00828	0
c83797_g2_i2	AT1G07880.2_|_Symbols:_ATMPK13_|_Protein_kinase_superfamily_protein_|	2e-36	Probable serine/threonine-protein kinase At1g54610	Y1461_ARATH	Leaf<bud<flower	-4.6412	3.39134	-1.27699	3.91354	0
c97864_g1_i1	AT5G39000.1_|_Symbols:_|_Malectin/receptor-like_protein_kinase_family_protein_|	2e-51	Putative serine/threonine-protein kinase-like protein CCR3	ACCR3_ARATH	flower<leaf<bud	1.67178	-2.93001	-1.27629	-1.95902	0
c99214_g1_i1	AT1G77850.1_|_Symbols:_ARF17_|_auxin_response_factor_17_|	1e-42	Auxin response factor 11	ARFK_ARATH	flower<leaf<bud	1.25347	-2.50911	-1.27595	-2.51451	-0.536782
c85750_g6_i4	AT5G45750.1_|_Symbols:_AtRABA1c,_RABA1c_|_RAB_GTPase_homolog_A1C_|	8e-25	Ras-related protein Rab7	.	Leaf<Flower<Bud	-0.670312	-0.582189	-1.27112	#N/A	#N/A
c95242_g1_i3	AT4G38950.1_|_Symbols:_|_ATP_binding_microtubule_motor_family_protein_|	1e-43	Kinesin-like protein KIF19	KIF19_XENLA	flower<leaf<bud	1.86761	-3.11477	-1.26336	-1.49221	-1.47776
c91279_g8_i1	AT5G06530.2_|_Symbols:_|_ABC-2_type_transporter_family_protein_|	3e-22	ABC transporter G family member 31	AB31G_ARATH	leaf<bud<flower	-7.89943	6.66381	-1.26155	4.2794	1.76482
c94131_g3_i3	AT5G52320.1_|_Symbols:_CYP96A4_|_cytochrome_P450,_family_96,_subfamily_A,_polypeptide_4_|	8e-70	Cytochrome P450 704C1	C04C1_PINTA	leaf<bud<flower	-2.50389	1.26773	-1.25969	1.37477	-0.769498
c65086_g1_i1	AT4G36020.1_|_Symbols:_CSDP1_|_cold_shock_domain_protein_1_|	5e-22	Cold shock domain-containing protein 4	CSP4_ARATH	Leaf<Flower<Bud	-0.8028	-0.435837	-1.25935	0	-0.75427
c97644_g1_i5	AT5G14880.1_|_Symbols:_|_Potassium_transporter_family_protein_|	2e-129	Potassium transporter 1	POT1_ARATH	Leaf<bud<flower	-2.85421	1.61635	-1.2583	0.923998	0.769486
c80823_g2_i3	AT4G18390.1_|_Symbols:_TCP2_|_TEOSINTE_BRANCHED_1,_cycloidea_and_PCF_transcription_factor_2_|	1e-24	Transcription factor TCP13	TCP13_ARATH	flower<leaf<bud	3.76083	-5.00825	-1.25453	-6.56384	2.59426
c95831_g2_i4	AT1G68190.1_|_Symbols:_|_B-box_zinc_finger_family_protein_|	3e-26	Zinc finger protein CONSTANS-LIKE 10	COL10_ARATH	Leaf<Flower<Bud	-0.762814	-0.472283	-1.25328	-0.756086	0
c97740_g2_i1	AT4G34135.1_|_Symbols:_UGT73B2_|_UDP-glucosyltransferase_73B2_|	7e-40	Putative UDP-glucose flavonoid 3-O-glucosyltransferase 3 {ECO:0000250|UniProtKB:Q2V6K0}	UFOG3_FRAAN	flower<leaf<bud	1.20927	-2.44155	-1.25324	-1.78446	0
c88147_g1_i1	AT1G02370.1_|_Symbols:_|_Tetratricopeptide_repeat_(TPR)-like_superfamily_protein_|	5e-27	Pentatricopeptide repeat-containing protein At1g80270, mitochondrial	PP135_ARATH	Leaf<Flower<Bud	-0.581863	-0.647778	-1.2497	-0.53348	0
c96075_g1_i1	AT5G59670.1_|_Symbols:_|_Leucine-rich_repeat_protein_kinase_family_protein_|	2e-52	L-type lectin-domain containing receptor kinase VII.1	LRK71_ARATH	flower<leaf<bud	3.29929	-4.52666	-1.24879	-3.1838	0
c88270_g1_i1	AT2G46450.1_|_Symbols:_ATCNGC12,_CNGC12_|_cyclic_nucleotide-gated_channel_12_|	4e-160	Putative cyclic nucleotide-gated ion channel 8	CNGC8_ARATH	leaf<bud<flower	-3.25998	2.03451	-1.24734	1.6514	0.973366
c98453_g2_i5	AT1G16060.1_|_Symbols:_ADAP_|_ARIA-interacting_double_AP2_domain_protein_|	4e-31	Ethylene-responsive transcription factor RAP2-7	RAP27_ARATH	flower<leaf<bud	1.11477	-2.33862	-1.24371	-1.53718	0
c95068_g3_i1	AT1G17430.1_|_Symbols:_|_alpha/beta-Hydrolases_superfamily_protein_|	8e-25	Lipase 3	LIP3_MORS1	flower<leaf<bud	2.98745	-4.20692	-1.23935	#N/A	#N/A
c92277_g1_i2	AT4G37610.1_|_Symbols:_BT5_|_BTB_and_TAZ_domain_protein_5_|	1e-129	BTB/POZ and TAZ domain-containing protein 4	BT4_ARATH	Leaf<bud<flower	-3.36399	2.14848	-1.23634	0.761894	1.97991
c84890_g3_i1	AT3G43670.1_|_Symbols:_|_Copper_amine_oxidase_family_protein_|	4e-42	Copper methylamine oxidase	AMO2_ARTS1	Leaf<Flower<Bud	-0.748933	-0.471032	-1.23564	#N/A	#N/A
c85620_g1_i2	AT3G13960.1_|_Symbols:_AtGRF5,_GRF5_|_growth-regulating_factor_5_|	3e-40	Growth-regulating factor 6	GRF6_ORYSJ	flower<leaf<bud	3.20525	-4.43052	-1.23545	-3.71306	0
c91033_g1_i1	AT1G62800.2_|_Symbols:_ASP4_|_aspartate_aminotransferase_4_|	0	Aspartate aminotransferase 3, chloroplastic	AAT3_ARATH	Leaf<bud<flower	-1.40227	0.191215	-1.23049	0	0.654844
c97840_g1_i1	AT1G15570.1_|_Symbols:_CYCA2;3_|_CYCLIN_A2;3_|	7e-46	Putative cyclin-B3-1	CCB31_ARATH	flower<leaf<bud	1.46884	-2.68242	-1.22968	-2.06692	0
c96194_g2_i2	AT3G14240.1_|_Symbols:_|_Subtilase_family_protein_|	0	Subtilisin-like protease	SUBL_ARATH	leaf<bud<flower	-1.42192	0.211168	-1.22946	1.70156	-1.00863
c95341_g5_i2	AT2G38640.1_|_Symbols:_|_Protein_of_unknown_function_(DUF567)_|	6e-64	Protein LURP-one-related 8	LOR8_ARATH	leaf<bud<flower	-2.06202	0.853788	-1.22896	0.64529	0.861103
c75036_g1_i1	AT3G57390.1_|_Symbols:_AGL18_|_AGAMOUS-like_18_|	3e-22	Agamous-like MADS-box protein AGL8 homolog	AGL8_SOLLC	leaf<bud<flower	-1.74301	0.534041	-1.22777	0	1.62
c81441_g1_i1	AT4G01070.1_|_Symbols:_GT72B1,_UGT72B1_|_UDP-Glycosyltransferase_superfamily_protein_|	1e-29	Putative UDP-glucose flavonoid 3-O-glucosyltransferase 3 {ECO:0000250|UniProtKB:Q2V6K0}	UFOG3_FRAAN	flower<leaf<bud	3.58652	-4.80743	-1.22562	-3.79133	-1.46653
c86787_g4_i1	AT3G11670.1_|_Symbols:_DGD1_|_UDP-Glycosyltransferase_superfamily_protein_|	3e-174	Digalactosyldiacylglycerol synthase 2, chloroplastic	.	Leaf<Flower<Bud	-0.465132	-0.739284	-1.22377	#N/A	#N/A
c89947_g1_i1	AT5G56040.2_|_Symbols:_|_Leucine-rich_receptor-like_protein_kinase_family_protein_|	3e-99	Probable LRR receptor-like serine/threonine-protein kinase At4g36180	Y4361_ARATH	flower<leaf<bud	3.4104	-4.61694	-1.22297	-3.53331	-1.56079
c85620_g1_i1	AT3G13960.1_|_Symbols:_AtGRF5,_GRF5_|_growth-regulating_factor_5_|	5e-40	Growth-regulating factor 6	GRF6_ORYSJ	flower<leaf<bud	4.17366	-5.38047	-1.22282	-4.7747	0
c92414_g1_i2	AT1G77850.1_|_Symbols:_ARF17_|_auxin_response_factor_17_|	9e-56	Auxin response factor 2	.	flower<leaf<bud	0.757121	-1.95389	-1.21675	-1.43189	-0.808547
c91565_g1_i1	AT4G18570.1_|_Symbols:_|_Tetratricopeptide_repeat_(TPR)-like_superfamily_protein_|	7e-86	Protein CHUP1, chloroplastic	CHUP1_ARATH	flower<leaf<bud	2.12169	-3.31715	-1.21585	-2.09696	-1.36056
c92826_g1_i8	AT3G63240.1_|_Symbols:_|_DNAse_I-like_superfamily_protein_|	1e-24	Type I inositol 1,4,5-trisphosphate 5-phosphatase 1	IP5P1_ARATH	flower<leaf<bud	1.23654	-2.43175	-1.21565	-1.36604	0
c95242_g1_i4	AT4G38950.1_|_Symbols:_|_ATP_binding_microtubule_motor_family_protein_|	2e-43	Kinesin-like protein KIF19	KIF19_XENLA	flower<leaf<bud	1.76196	-2.95811	-1.21399	-1.36614	-1.4276
c96277_g1_i7	AT2G23770.1_|_Symbols:_|_protein_kinase_family_protein_/_peptidoglycan-binding_LysM_domain-containing_protein_|	3e-28	LysM domain receptor-like kinase 3	LYK3_ARATH	Leaf<Flower<Bud	-0.679172	-0.510772	-1.21169	-0.513693	0
c83903_g2_i3	AT3G16860.1_|_Symbols:_COBL8_|_COBRA-like_protein_8_precursor_|	5e-132	COBRA-like protein 10	CBL10_ARATH	Leaf<bud<flower	-2.61892	1.4297	-1.21143	1.3638	-0.624202
c93427_g5_i4	AT5G47880.1_|_Symbols:_ERF1-1_|_eukaryotic_release_factor_1-1_|	0	Eukaryotic peptide chain release factor subunit 1-3	ERF1Z_ARATH	leaf<bud<flower	-1.52864	0.339322	-1.21107	0.362084	0
c81237_g1_i1	AT4G27720.1_|_Symbols:_|_Major_facilitator_superfamily_protein_|	0	Molybdate-anion transporter	.	Leaf<Flower<Bud	-0.664202	-0.526216	-1.20938	#N/A	#N/A
c78699_g1_i2	AT4G14130.1_|_Symbols:_XTR7,_XTH15_|_xyloglucan_endotransglucosylase/hydrolase_15_|	2e-31	Probable xyloglucan endotransglucosylase/hydrolase protein 32	XTH32_ARATH	flower<leaf<bud	1.98758	-3.18198	-1.20879	-1.7606	-0.62156
c83239_g2_i2	AT5G58310.1_|_Symbols:_ATMES18,_MES18_|_methyl_esterase_18_|	2e-30	Salicylic acid-binding protein 2	SABP2_TOBAC	flower<leaf<bud	2.47639	-3.66736	-1.20773	-3.91912	1.35163
c95097_g4_i1	AT5G18670.1_|_Symbols:_BMY3,_BAM9_|_beta-amylase_3_|	5e-91	Beta-amylase 3, chloroplastic	BAM3_ARATH	flower<leaf<bud	4.39169	-5.58474	-1.2058	-9.82597	5.65231
c99246_g2_i1	AT5G59670.1_|_Symbols:_|_Leucine-rich_repeat_protein_kinase_family_protein_|	2e-53	Probable leucine-rich repeat receptor-like protein kinase At5g63930	Y5639_ARATH	Leaf<bud<flower	-1.95727	0.777674	-1.20267	0.737253	0
c86232_g2_i1	AT4G28250.1_|_Symbols:_ATEXPB3,_EXPB3,_ATHEXP_BETA_1.6_|_expansin_B3_|	1e-22	Expansin-like A1	EXLA1_ARATH	Leaf<bud<flower	-1.89518	0.717923	-1.19851	0.860388	1.25933
c98662_g2_i3	AT5G06530.2_|_Symbols:_|_ABC-2_type_transporter_family_protein_|	1e-22	Pleiotropic drug resistance protein 1	PDR1_TOBAC	Leaf<bud<flower	-9.47419	8.30097	-1.19749	7.63188	0
c99528_g1_i3	AT1G77850.1_|_Symbols:_ARF17_|_auxin_response_factor_17_|	8e-53	Auxin response factor 8	ARFH_ARATH	Leaf<Flower<Bud	-0.80931	-0.369108	-1.19629	#N/A	#N/A
c80026_g1_i2	AT1G77850.1_|_Symbols:_ARF17_|_auxin_response_factor_17_|	8e-44	Auxin response factor 6	ARFF_ORYSJ	Leaf<Flower<Bud	-0.870742	-0.305724	-1.19624	#N/A	#N/A
c78420_g1_i1	AT3G19000.1_|_Symbols:_|_2-oxoglutarate_(2OG)_and_Fe(II)-dependent_oxygenase_superfamily_protein_|	1e-35	Feruloyl CoA ortho-hydroxylase 1	F6H1_ARATH	leaf<bud<flower	-4.57569	3.3957	-1.19256	2.54937	1.62684
c95241_g2_i3	AT1G53650.1_|_Symbols:_CID8_|_CTC-interacting_domain_8_|	2e-100	Polyadenylate-binding protein-interacting protein 9	CID9_ARATH	Leaf<Flower<Bud	-0.566757	-0.599222	-1.18475	#N/A	#N/A
c92414_g1_i1	AT1G77850.1_|_Symbols:_ARF17_|_auxin_response_factor_17_|	7e-56	Auxin response factor 2	.	flower<leaf<bud	0.725205	-1.8855	-1.18078	-1.33334	-0.8505
c99505_g1_i3	AT4G38950.1_|_Symbols:_|_ATP_binding_microtubule_motor_family_protein_|	4e-33	Kinesin-4	ATK4_ARATH	flower<leaf<bud	1.63857	-2.79925	-1.1799	-2.08696	-1.17999
c93427_g5_i9	AT5G47880.1_|_Symbols:_ERF1-1_|_eukaryotic_release_factor_1-1_|	0	Eukaryotic peptide chain release factor subunit 1-3	ERF1Z_ARATH	leaf<bud<flower	-1.45972	0.3046	-1.17617	0.313072	0
c82144_g3_i1	AT1G34210.1_|_Symbols:_SERK2,_ATSERK2_|_somatic_embryogenesis_receptor-like_kinase_2_|	5e-102	Somatic embryogenesis receptor kinase 1	SERK1_ARATH	flower<leaf<bud	1.37749	-2.53499	-1.17548	-2.07944	-0.768987
c97962_g3_i3	AT1G65860.1_|_Symbols:_FMO_GS-OX1_|_flavin-monooxygenase_glucosinolate_S-oxygenase_1_|	8e-45	Flavin-containing monooxygenase FMO GS-OX-like 8	GSXL9_ARATH	flower<leaf<bud	2.87112	-4.03047	-1.17506	-4.07373	0
c83903_g2_i8	AT3G16860.1_|_Symbols:_COBL8_|_COBRA-like_protein_8_precursor_|	1e-130	COBRA-like protein 10	CBL10_ARATH	Leaf<bud<flower	-2.40446	1.2498	-1.17467	0.942434	0
c83903_g2_i10	AT3G16860.1_|_Symbols:_COBL8_|_COBRA-like_protein_8_precursor_|	4e-131	COBRA-like protein 10	CBL10_ARATH	Leaf<bud<flower	-2.33241	1.17875	-1.17286	1.10629	-0.5918
c78699_g1_i1	AT4G14130.1_|_Symbols:_XTR7,_XTH15_|_xyloglucan_endotransglucosylase/hydrolase_15_|	5e-60	Probable xyloglucan endotransglucosylase/hydrolase protein 32	XTH32_ARATH	flower<leaf<bud	2.46623	-3.62198	-1.17242	-2.36645	0
c80026_g1_i1	AT1G77850.1_|_Symbols:_ARF17_|_auxin_response_factor_17_|	9e-44	Auxin response factor 6	ARFF_ORYSJ	Leaf<Flower<Bud	-0.797478	-0.355119	-1.1718	#N/A	#N/A
c96194_g2_i1	AT3G14240.1_|_Symbols:_|_Subtilase_family_protein_|	0	Subtilisin-like protease	SUBL_ARATH	leaf<bud<flower	-1.46726	0.31439	-1.17172	1.756	-0.990879
c97106_g3_i2	AT1G46264.1_|_Symbols:_AT-HSFB4,_HSFB4,_SCZ_|_heat_shock_transcription_factor_B4_|	9e-21	Heat stress transcription factor A-6b	HFA7B_ARATH	leaf<bud<flower	-2.33157	1.1869	-1.17095	0.777075	0
c97470_g3_i2	AT3G26420.1_|_Symbols:_ATRZ-1A_|_RNA-binding_(RRM/RBD/RNP_motifs)_family_protein_with_retrovirus_zinc_finger-like_domain_|	6e-47	Glycine-rich RNA-binding protein RZ1A {ECO:0000305}	RZ1A_ARATH	Leaf<Flower<Bud	-0.553292	-0.597079	-1.17011	-1.24979	1.27294
c92394_g5_i1	AT4G08950.1_|_Symbols:_EXO_|_Phosphate-responsive_1_family_protein_|	4e-38	Protein EXORDIUM-like 3	EXOL3_ARATH	flower<leaf<bud	1.63148	-2.7825	-1.16967	-2.96738	0.441853
c97608_g2_i2	AT4G13410.1_|_Symbols:_ATCSLA15,_CSLA15_|_Nucleotide-diphospho-sugar_transferases_superfamily_protein_|	1e-23	Probable xyloglucan glycosyltransferase 9	CSLC9_ORYSJ	flower<leaf<bud	1.48686	-2.63374	-1.16886	-1.31801	-0.669806
c94102_g1_i4	AT5G27920.1_|_Symbols:_|_F-box_family_protein_|	4e-167	F-box/LRR-repeat protein 3	FBL3_ARATH	leaf<bud<flower	-1.9326	0.786016	-1.16695	0.594273	-0.734497
c97740_g2_i3	AT4G01070.1_|_Symbols:_GT72B1,_UGT72B1_|_UDP-Glycosyltransferase_superfamily_protein_|	9e-31	UDP-glucose flavonoid 3-O-glucosyltransferase 6 {ECO:0000303|PubMed:18487633}	UFOG6_FRAAN	flower<leaf<bud	1.34628	-2.48879	-1.16158	-1.69254	0
c95242_g1_i8	AT4G38950.1_|_Symbols:_|_ATP_binding_microtubule_motor_family_protein_|	2e-43	Kinesin-like protein KIF19	.	flower<leaf<bud	1.81192	-2.95551	-1.16115	-1.50437	-1.23948
c96122_g2_i1	AT2G33480.1_|_Symbols:_ANAC041,_NAC041_|_NAC_domain_containing_protein_41_|	3e-39	NAC domain-containing protein 86 {ECO:0000312|EMBL:AED92405.1}	NAC86_ARATH	Leaf<Flower<Bud	-0.683937	-0.459911	-1.16067	#N/A	#N/A
c96122_g2_i3	AT2G33480.1_|_Symbols:_ANAC041,_NAC041_|_NAC_domain_containing_protein_41_|	6e-41	NAC domain-containing protein 86 {ECO:0000312|EMBL:AED92405.1}	NAC86_ARATH	Leaf<Flower<Bud	-0.491318	-0.647814	-1.1576	#N/A	#N/A
c78550_g1_i1	AT5G59670.1_|_Symbols:_|_Leucine-rich_repeat_protein_kinase_family_protein_|	3e-50	Serine/threonine-protein kinase-like protein CCR4	ACCR4_ARATH	flower<leaf<bud	1.26388	-2.39528	-1.15634	0	-1.41246
c97840_g1_i11	AT1G15570.1_|_Symbols:_CYCA2;3_|_CYCLIN_A2;3_|	2e-45	Putative cyclin-B3-1	.	flower<leaf<bud	1.58551	-2.7214	-1.15491	-1.57929	0
c91115_g2_i2	AT5G40780.1_|_Symbols:_LHT1_|_lysine_histidine_transporter_1_|	6e-85	Lysine histidine transporter-like 8	LHTL8_ARATH	flower<leaf<bud	1.71826	-2.8544	-1.15378	-2.38642	-0.54425
c95869_g5_i2	AT4G38950.1_|_Symbols:_|_ATP_binding_microtubule_motor_family_protein_|	6e-39	Kinesin-4	ATK4_ARATH	flower<leaf<bud	2.17728	-3.30604	-1.14691	-2.17171	-1.30526
c94729_g3_i3	AT5G53970.1_|_Symbols:_|_Tyrosine_transaminase_family_protein_|	2e-176	Tyrosine aminotransferase	TAT_ARATH	Leaf<Flower<Bud	-0.777381	-0.345172	-1.14381	-0.429791	0.765517
c99257_g4_i9	AT4G04750.1_|_Symbols:_|_Major_facilitator_superfamily_protein_|	7e-64	Sugar transporter ERD6-like 5	ERDL5_ARATH	flower<leaf<bud	1.13399	-2.26063	-1.13991	0	-1.06211
c97740_g2_i2	AT4G34135.1_|_Symbols:_UGT73B2_|_UDP-glucosyltransferase_73B2_|	8e-40	Putative UDP-glucose flavonoid 3-O-glucosyltransferase 3 {ECO:0000250|UniProtKB:Q2V6K0}	UFOG3_FRAAN	flower<leaf<bud	1.67964	-2.80093	-1.13987	-2.28757	0
c12669_g1_i1	AT5G07580.1_|_Symbols:_|_Integrase-type_DNA-binding_superfamily_protein_|	4e-25	Pathogenesis-related genes transcriptional activator PTI5	PTI5_SOLLC	flower<leaf<bud	2.03991	-3.16436	-1.13769	-2.62911	0
c89912_g1_i4	AT1G22180.2_|_Symbols:_|_Sec14p-like_phosphatidylinositol_transfer_family_protein_|	3e-21	Random slug protein 5	RSC5_DICDI	flower<leaf<bud	2.29004	-3.40451	-1.13545	-2.6801	0
c98453_g2_i1	AT1G16060.1_|_Symbols:_ADAP_|_ARIA-interacting_double_AP2_domain_protein_|	7e-24	Floral homeotic protein APETALA 2	AP2_ARATH	flower<leaf<bud	1.84115	-2.9629	-1.13523	-1.55306	-1.02474
c87245_g2_i4	AT5G15210.1_|_Symbols:_ATHB30,_ZFHD3,_HB30,_ZHD8_|_homeobox_protein_30_|	2e-35	Zinc-finger homeodomain protein 6	ZHD6_ARATH	flower<leaf<bud	1.75706	-2.86402	-1.12854	-2.66027	0
c97110_g2_i3	AT5G23850.1_|_Symbols:_|_Arabidopsis_thaliana_protein_of_unknown_function_(DUF821)_|	4e-38	tRNA-specific adenosine deaminase 1	ADAT1_DROME	leaf<bud<flower	-2.32307	1.21072	-1.12847	1.90483	0
c86821_g2_i1	AT3G05500.1_|_Symbols:_|_Rubber_elongation_factor_protein_(REF)_|	4e-85	Stress-related protein	SRP_VITRI	Leaf<Flower<Bud	-0.738853	-0.367455	-1.12782	#N/A	#N/A
c85653_g2_i1	AT3G20500.1_|_Symbols:_ATPAP18,_PAP18_|_purple_acid_phosphatase_18_|	6e-62	Purple acid phosphatase 15	PPA15_ARATH	Leaf<Flower<Bud	-0.635399	-0.470339	-1.1277	#N/A	#N/A
c93321_g1_i1	AT5G66460.1_|_Symbols:_MAN7,_AtMAN7_|_Glycosyl_hydrolase_superfamily_protein_|	5e-128	Mannan endo-1,4-beta-mannosidase 6	MAN6_ARATH	flower<leaf<bud	1.07025	-2.16955	-1.11985	-1.36358	0
c83885_g2_i1	AT5G61420.2_|_Symbols:_MYB28,_HAG1_|_myb_domain_protein_28_|	9e-44	Transcription factor RAX3	RAX3_ARATH	flower<leaf<bud	1.43637	-2.53625	-1.11607	-3.37602	0
c95808_g2_i2	AT4G34135.1_|_Symbols:_UGT73B2_|_UDP-glucosyltransferase_73B2_|	3e-39	UDP-glycosyltransferase 74B1	U74B1_ARATH	leaf<bud<flower	-3.43229	2.33972	-1.11541	1.37779	0
c93335_g3_i3	AT5G63120.2_|_Symbols:_|_P-loop_containing_nucleoside_triphosphate_hydrolases_superfamily_protein_|	0	DEAD-box ATP-dependent RNA helicase 30	RH30_ARATH	Leaf<Flower<Bud	-0.387921	-0.708055	-1.11538	-0.720971	0
c85695_g2_i1	AT1G01650.1_|_Symbols:_SPPL4,_ATSPPL4_|_SIGNAL_PEPTIDE_PEPTIDASE-LIKE_4_|	3e-26	Signal peptide peptidase-like 2	SIPL2_ARATH	leaf<bud<flower	-2.52842	1.43277	-1.11481	1.43756	0
c89618_g1_i1	AT1G49740.1_|_Symbols:_|_PLC-like_phosphodiesterases_superfamily_protein_|	1e-99	PI-PLC X domain-containing protein At5g67130	Y5713_ARATH	Leaf<Flower<Bud	-0.494644	-0.599158	-1.11389	0	-0.88203
c97143_g1_i2	AT1G07880.2_|_Symbols:_ATMPK13_|_Protein_kinase_superfamily_protein_|	1e-48	Cyclin-dependent kinase G-2	CDKG2_ORYSJ	Leaf<Flower<Bud	-0.604183	-0.488897	-1.11347	0	-0.577033
c95242_g1_i1	AT4G38950.1_|_Symbols:_|_ATP_binding_microtubule_motor_family_protein_|	1e-43	Kinesin-like protein KIF19	KIF19_XENLA	flower<leaf<bud	2.05065	-3.14313	-1.1112	-1.58613	-1.43002
c92250_g1_i1	AT4G29360.1_|_Symbols:_|_O-Glycosyl_hydrolases_family_17_protein_|	1e-57	Glucan endo-1,3-beta-glucosidase 13	E1313_ARATH	flower<leaf<bud	2.84674	-3.94984	-1.11062	-3.55897	0
c97644_g1_i4	AT5G14880.1_|_Symbols:_|_Potassium_transporter_family_protein_|	8e-30	Potassium transporter 1	POT1_ARATH	leaf<bud<flower	-2.60892	1.51991	-1.11025	0.903339	0.973308
c96122_g2_i2	AT2G33480.1_|_Symbols:_ANAC041,_NAC041_|_NAC_domain_containing_protein_41_|	4e-39	NAC domain-containing protein 86 {ECO:0000312|EMBL:AED92405.1}	.	Leaf<Flower<Bud	-0.416751	-0.670833	-1.10505	#N/A	#N/A
c99505_g1_i1	AT4G38950.1_|_Symbols:_|_ATP_binding_microtubule_motor_family_protein_|	3e-37	Kinesin KP1	KP1_ARATH	flower<leaf<bud	2.02053	-3.10906	-1.10428	-2.45846	-1.04996
c90612_g1_i1	AT1G22190.1_|_Symbols:_|_Integrase-type_DNA-binding_superfamily_protein_|	5e-24	Ethylene-responsive transcription factor ERF061	ERF61_ARATH	leaf<bud<flower	-2.05388	0.970112	-1.10367	2.35801	0
c91115_g2_i3	AT5G40780.1_|_Symbols:_LHT1_|_lysine_histidine_transporter_1_|	4e-85	Lysine histidine transporter-like 8	LHTL8_ARATH	flower<leaf<bud	2.24259	-3.32693	-1.10241	-2.95617	0
c99294_g2_i4	AT1G65860.1_|_Symbols:_FMO_GS-OX1_|_flavin-monooxygenase_glucosinolate_S-oxygenase_1_|	8e-52	Flavin-containing monooxygenase FMO GS-OX3	GSOX3_ARATH	leaf<bud<flower	-2.71433	1.63198	-1.10182	1.93797	0
c82144_g2_i1	AT4G30520.1_|_Symbols:_|_Leucine-rich_repeat_protein_kinase_family_protein_|	1e-69	Somatic embryogenesis receptor kinase 2	SERK2_ARATH	flower<leaf<bud	1.6234	-2.70378	-1.10099	-2.54724	0
c80770_g1_i1	AT5G64080.1_|_Symbols:_|_Bifunctional_inhibitor/lipid-transfer_protein/seed_storage_2S_albumin_superfamily_protein_|	4e-34	Non-specific lipid-transfer protein-like protein At5g64080	NLTL5_ARATH	Leaf<Flower<Bud	-0.525545	-0.55428	-1.0988	0	-0.504135
c93281_g2_i1	AT2G47630.1_|_Symbols:_|_alpha/beta-Hydrolases_superfamily_protein_|	2e-55	Caffeoylshikimate esterase	CSE_ARATH	leaf<bud<flower	-1.85345	0.777046	-1.09817	#N/A	#N/A
c91775_g1_i3	AT3G54420.1_|_Symbols:_ATEP3,_ATCHITIV,_CHIV,_EP3_|_homolog_of_carrot_EP3-3_chitinase_|	6e-45	Endochitinase 3	CHI3_TOBAC	leaf<bud<flower	-2.05653	0.980649	-1.09666	-2.03183	2.7884
c92873_g1_i2	AT5G63990.1_|_Symbols:_|_Inositol_monophosphatase_family_protein_|	3e-72	PAP-specific phosphatase HAL2-like	DPNPH_ARATH	Leaf<Flower<Bud	-0.595773	-0.480962	-1.09652	#N/A	#N/A
c82144_g1_i1	AT4G30520.1_|_Symbols:_|_Leucine-rich_repeat_protein_kinase_family_protein_|	2e-53	Somatic embryogenesis receptor kinase 1	SERK1_ARATH	flower<leaf<bud	1.16335	-2.24382	-1.09637	-1.57897	-0.993637
c81354_g1_i1	AT1G73540.1_|_Symbols:_atnudt21,_NUDT21_|_nudix_hydrolase_homolog_21_|	2e-30	Nudix hydrolase 16, mitochondrial	NUD16_ARATH	leaf<bud<flower	-1.55606	0.479056	-1.09615	1.06935	0
c99505_g1_i2	AT4G38950.1_|_Symbols:_|_ATP_binding_microtubule_motor_family_protein_|	7e-39	Kinesin KP1	ATK4_ARATH	flower<leaf<bud	2.24854	-3.32843	-1.09611	-2.27368	-1.383
c95877_g1_i2	AT5G40390.1_|_Symbols:_SIP1_|_Raffinose_synthase_family_protein_|	5e-151	Probable galactinol--sucrose galactosyltransferase 2	RFS2_ARATH	Leaf<Flower<Bud	-0.47701	-0.597699	-1.09414	0.284322	0
c89786_g2_i1	AT5G63120.2_|_Symbols:_|_P-loop_containing_nucleoside_triphosphate_hydrolases_superfamily_protein_|	9e-121	DEAD-box ATP-dependent RNA helicase 5	RH5_ORYSJ	Leaf<Flower<Bud	-0.516563	-0.555382	-1.09124	-0.484358	0
c86553_g2_i1	AT4G22770.1_|_Symbols:_|_AT_hook_motif_DNA-binding_family_protein_|	4e-40	Putative DNA-binding protein ESCAROLA	ESCA_ARATH	flower<leaf<bud	0.418082	-1.48766	-1.08877	-1.27287	0
c84683_g1_i2	AT1G30500.2_|_Symbols:_NF-YA7_|_nuclear_factor_Y,_subunit_A7_|	2e-28	Nuclear transcription factor Y subunit A-3	NFYA3_ARATH	flower<leaf<bud	1.92416	-2.99593	-1.08794	-2.72548	-0.722327
c90612_g1_i2	AT1G22190.1_|_Symbols:_|_Integrase-type_DNA-binding_superfamily_protein_|	5e-24	Ethylene-responsive transcription factor ERF061	ERF61_ARATH	leaf<bud<flower	-2.0236	0.955474	-1.08708	2.58218	0
c83903_g2_i7	AT3G16860.1_|_Symbols:_COBL8_|_COBRA-like_protein_8_precursor_|	3e-132	COBRA-like protein 10	CBL10_ARATH	leaf<bud<flower	-2.3226	1.25843	-1.08498	0.999915	0
c99257_g4_i5	AT4G04750.1_|_Symbols:_|_Major_facilitator_superfamily_protein_|	2e-80	Sugar transporter ERD6-like 5	ERDL3_ARATH	flower<leaf<bud	1.21388	-2.27908	-1.08497	0	-1.17683
c91672_g1_i1	AT5G64470.2_|_Symbols:_|_Plant_protein_of_unknown_function_(DUF828)_|	9e-41	Protein trichome birefringence-like 43	TBL43_ARATH	flower<leaf<bud	2.09964	-3.16016	-1.08197	-1.86966	0
c85934_g1_i1	AT5G25390.2_|_Symbols:_SHN2_|_Integrase-type_DNA-binding_superfamily_protein_|	6e-26	Ethylene-responsive transcription factor ERF003	ERF03_ARATH	flower<leaf<bud	4.15395	-5.2264	-1.07926	-6.34442	1.46702
c95591_g1_i1	AT4G29780.1_|_Symbols:_|_unknown_protein;_BEST_Arabidopsis_thaliana_protein_match_is:_unknown_protein_(TAIR:AT5G12010.1);_Has_945_Blast_hits_to_944_proteins_in_87_species:_Archae_-_0;_Bacteria_-_0;_Metazoa_-_519;_Fungi_-_43;_Plants_-_365;_Viruses_-_0;_Other_Eukaryotes_-_18_(source:_NCBI_BLink)._|	0	Putative nuclease HARBI1	HARB1_BOVIN	flower<leaf<bud	0.56851	-1.62806	-1.07802	-0.842434	0
c93025_g2_i3	AT1G77000.1_|_Symbols:_ATSKP2;2,_SKP2B_|_RNI-like_superfamily_protein_|	0	F-box protein SKP2A	SKP2A_ARATH	leaf<bud<flower	-1.97176	0.9216	-1.07461	0	0.662939
c89677_g1_i1	AT5G53290.1_|_Symbols:_CRF3_|_cytokinin_response_factor_3_|	5e-26	Pathogenesis-related genes transcriptional activator PTI6	PTI6_SOLLC	flower<leaf<bud	0.899002	-1.95127	-1.07417	-1.0288	0
c99505_g1_i5	AT4G38950.1_|_Symbols:_|_ATP_binding_microtubule_motor_family_protein_|	1e-38	Kinesin KP1	KP1_ARATH	flower<leaf<bud	2.64913	-3.70552	-1.07206	-3.29037	-0.86158
c98207_g4_i1	AT1G29160.1_|_Symbols:_|_Dof-type_zinc_finger_DNA-binding_family_protein_|	6e-21	Dof zinc finger protein DOF5.3	DOF53_ARATH	flower<leaf<bud	0.85199	-1.90554	-1.07165	-1.90936	0
c83903_g2_i4	AT3G16860.1_|_Symbols:_COBL8_|_COBRA-like_protein_8_precursor_|	4e-134	COBRA-like protein 10	CBL10_ARATH	leaf<bud<flower	-2.75762	1.7091	-1.07023	1.71037	0
c83903_g2_i2	AT3G16860.1_|_Symbols:_COBL8_|_COBRA-like_protein_8_precursor_|	7e-134	COBRA-like protein 10	CBL10_ARATH	leaf<bud<flower	-2.59237	1.54389	-1.07022	1.28654	0
c97082_g1_i1	AT4G35300.1_|_Symbols:_TMT2_|_tonoplast_monosaccharide_transporter2_|	0	Monosaccharide-sensing protein 2	MSSP2_ARATH	Leaf<Flower<Bud	-0.675793	-0.375204	-1.06868	#N/A	#N/A
c89996_g2_i1	AT4G29360.1_|_Symbols:_|_O-Glycosyl_hydrolases_family_17_protein_|	9e-75	Glucan endo-1,3-beta-glucosidase 14	E1314_ARATH	leaf<bud<flower	-2.02235	0.969467	-1.06799	0.962755	1.9673
c89193_g1_i1	AT3G08860.1_|_Symbols:_PYD4_|_PYRIMIDINE_4_|	0	Alanine--glyoxylate aminotransferase 2 homolog 3, mitochondrial	AGT23_ARATH	leaf<bud<flower	-2.61616	1.56671	-1.06671	1.66867	0
c100257_g1_i2	AT5G46450.1_|_Symbols:_|_Disease_resistance_protein_(TIR-NBS-LRR_class)_family_|	6e-30	TMV resistance protein N	SNC1_ARATH	Leaf<Flower<Bud	-0.302394	-0.745996	-1.0645	0	-0.645693
c98207_g4_i2	AT1G29160.1_|_Symbols:_|_Dof-type_zinc_finger_DNA-binding_family_protein_|	5e-21	Dof zinc finger protein DOF5.3	DOF53_ARATH	flower<leaf<bud	0.91815	-1.96156	-1.06259	-1.74813	-0.552056
c91775_g1_i4	AT3G47540.2_|_Symbols:_|_Chitinase_family_protein_|	4e-22	Chitinase 1	CHI1_ORYSJ	leaf<bud<flower	-2.01372	0.973085	-1.06195	-2.32244	3.02703
c81436_g1_i2	AT1G50590.1_|_Symbols:_|_RmlC-like_cupins_superfamily_protein_|	7e-54	Pirin-like protein	PRNL1_ARATH	flower<leaf<bud	1.38916	-2.42909	-1.05759	-1.89384	0
c82414_g1_i2	AT1G17430.1_|_Symbols:_|_alpha/beta-Hydrolases_superfamily_protein_|	5e-34	Epoxide hydrolase 3	EPHX3_XENTR	flower<leaf<bud	1.58594	-2.61841	-1.05549	-3.42586	0
c89193_g1_i2	AT3G08860.1_|_Symbols:_PYD4_|_PYRIMIDINE_4_|	0	Alanine--glyoxylate aminotransferase 2 homolog 3, mitochondrial	AGT23_ARATH	Leaf<bud<flower	-3.06493	2.02242	-1.0553	1.87877	0
c81108_g3_i1	AT5G15210.1_|_Symbols:_ATHB30,_ZFHD3,_HB30,_ZHD8_|_homeobox_protein_30_|	2e-22	Zinc-finger homeodomain protein 3	ZHD3_ARATH	flower<leaf<bud	1.2435	-2.2827	-1.05506	-2.28631	-0.755121
c95848_g1_i1	AT4G34135.1_|_Symbols:_UGT73B2_|_UDP-glucosyltransferase_73B2_|	3e-26	Crocetin glucosyltransferase, chloroplastic	UGT1_GARJA	leaf<bud<flower	-2.16591	1.13505	-1.05388	-2.88643	3.86731
c95242_g1_i2	AT4G38950.1_|_Symbols:_|_ATP_binding_microtubule_motor_family_protein_|	2e-43	Kinesin-like protein KIF19	KIF19_XENLA	flower<leaf<bud	1.54066	-2.57483	-1.05302	-1.15465	-1.34181
c97644_g1_i6	AT5G14880.1_|_Symbols:_|_Potassium_transporter_family_protein_|	0	Potassium transporter 1	POT1_ARATH	Leaf<bud<flower	-3.07764	2.04706	-1.05069	0.996219	1.11101
c100283_g2_i1	AT4G27710.1_|_Symbols:_CYP709B3_|_cytochrome_P450,_family_709,_subfamily_B,_polypeptide_3_|	2e-74	Cytochrome P450 714A1	C14A1_ARATH	flower<leaf<bud	3.5679	-4.60096	-1.04865	-3.85427	-0.717473
c97644_g1_i3	AT5G14880.1_|_Symbols:_|_Potassium_transporter_family_protein_|	0	Potassium transporter 1	POT1_ARATH	Leaf<bud<flower	-2.97506	1.94796	-1.04767	0.991419	1.16998
c93025_g2_i1	AT1G77000.1_|_Symbols:_ATSKP2;2,_SKP2B_|_RNI-like_superfamily_protein_|	9e-52	F-box protein SKP2A	SKP2A_ARATH	Leaf<bud<flower	-2.12817	1.10545	-1.04508	0.5454	0.635454
c82785_g1_i1	AT4G12390.1_|_Symbols:_PME1_|_pectin_methylesterase_inhibitor_1_|	1e-48	21 kDa protein	21KD_DAUCA	flower<leaf<bud	0.871453	-1.89534	-1.04448	-2.74528	1.36579
c92383_g2_i1	AT5G22860.1_|_Symbols:_|_Serine_carboxypeptidase_S28_family_protein_|	2e-38	Lysosomal Pro-X carboxypeptidase	PCP_BOVIN	Leaf<bud<flower	-1.36321	0.340849	-1.0411	0.872102	-0.439322
c97840_g1_i8	AT1G15570.1_|_Symbols:_CYCA2;3_|_CYCLIN_A2;3_|	8e-46	Putative cyclin-B3-1	.	flower<leaf<bud	2.42467	-3.45225	-1.04086	-1.89592	-1.37835
c99257_g4_i8	AT4G04750.1_|_Symbols:_|_Major_facilitator_superfamily_protein_|	5e-81	Sugar transporter ERD6-like 5	ERDL5_ARATH	flower<leaf<bud	1.25392	-2.2723	-1.03946	-1.07658	-1.04394
c96364_g2_i1	AT3G50750.1_|_Symbols:_BEH1_|_BES1/BZR1_homolog_1_|	1e-21	BES1/BZR1 homolog protein 4	BEH4_ARATH	flower<leaf<bud	1.0425	-2.0581	-1.03807	-1.72266	0
c99164_g2_i3	AT5G57110.1_|_Symbols:_ACA8,_AT-ACA8_|_autoinhibited_Ca2+_-ATPase,_isoform_8_|	0	Calcium-transporting ATPase 8, plasma membrane-type	ACA8_ARATH	Leaf<Flower<Bud	-0.454113	-0.562859	-1.03593	-0.496549	0.413976
c88610_g2_i2	AT2G33480.1_|_Symbols:_ANAC041,_NAC041_|_NAC_domain_containing_protein_41_|	5e-45	NAC domain-containing protein 78	NAC78_ARATH	Leaf<Flower<Bud	-0.56635	-0.450417	-1.03549	#N/A	#N/A
c94228_g2_i1	AT5G59670.1_|_Symbols:_|_Leucine-rich_repeat_protein_kinase_family_protein_|	4e-59	Probable receptor-like serine/threonine-protein kinase At4g34500	Y4345_ARATH	flower<leaf<bud	1.5757	-2.59256	-1.0352	-1.62541	-1.13964
c94420_g1_i1	AT5G16040.1_|_Symbols:_|_Regulator_of_chromosome_condensation_(RCC1)_family_protein_|	5e-22	Ultraviolet-B receptor UVR8	UVR8_ARATH	Leaf<Flower<Bud	-0.541629	-0.471624	-1.03256	#N/A	#N/A
c89208_g5_i1	AT1G12240.1_|_Symbols:_ATBETAFRUCT4,_VAC-INV_|_Glycosyl_hydrolases_family_32_protein_|	6e-139	Fructan 6-exohydrolase {ECO:0000312|EMBL:CAD48404.1}	6FEH_BETVU	Leaf<bud<flower	-2.32263	1.31774	-1.02459	0.713482	0.439258
c100260_g2_i2	AT5G59670.1_|_Symbols:_|_Leucine-rich_repeat_protein_kinase_family_protein_|	5e-56	Serine/threonine-protein kinase PBS1	PPP7L_ARATH	Leaf<bud<flower	-3.15457	2.14394	-1.02225	1.7895	0
c98244_g1_i4	AT5G35970.1_|_Symbols:_|_P-loop_containing_nucleoside_triphosphate_hydrolases_superfamily_protein_|	4e-40	DNA replication ATP-dependent helicase/nuclease DNA2	DNA2_XENLA	flower<leaf<bud	0.977425	-1.98169	-1.02199	-1.2224	-0.615728
c95899_g3_i3	AT2G46250.1_|_Symbols:_|_myosin_heavy_chain-related_|	2e-46	Uncharacterized protein At5g41620	Y5162_ARATH	leaf<bud<flower	-1.61594	0.615162	-1.0207	#N/A	#N/A
c94529_g1_i1	AT1G23030.1_|_Symbols:_|_ARM_repeat_superfamily_protein_|	2e-79	U-box domain-containing protein 9	PUB9_ARATH	flower<leaf<bud	1.013	-2.01254	-1.01969	-2.24039	0
c85959_g1_i2	AT5G59670.1_|_Symbols:_|_Leucine-rich_repeat_protein_kinase_family_protein_|	1e-71	Proline-rich receptor-like protein kinase PERK4	PERK4_ARATH	Leaf<bud<flower	-5.08342	4.08094	-1.01888	4.62942	-0.861256
c94800_g3_i1	AT3G20500.1_|_Symbols:_ATPAP18,_PAP18_|_purple_acid_phosphatase_18_|	1e-172	Purple acid phosphatase 22	PPA22_ARATH	flower<leaf<bud	1.89928	-2.89202	-1.01605	-2.76723	1.05853
c90156_g1_i1	AT1G67480.1_|_Symbols:_|_Galactose_oxidase/kelch_repeat_superfamily_protein_|	2e-28	F-box/kelch-repeat protein At1g55270	FBK22_ARATH	flower<leaf<bud	1.0049	-1.99964	-1.01507	-2.51029	0
c93715_g3_i2	AT3G22830.1_|_Symbols:_AT-HSFA6B,_HSFA6B_|_heat_shock_transcription_factor_A6B_|	4e-30	Heat shock factor protein HSF8	HSF8_SOLLC	Leaf<Flower<Bud	-0.594395	-0.393638	-1.00909	-0.72066	0
c97143_g1_i1	AT1G07880.2_|_Symbols:_ATMPK13_|_Protein_kinase_superfamily_protein_|	2e-49	Cyclin-dependent kinase G-2	CDKG2_ORYSJ	Leaf<Flower<Bud	-0.656094	-0.332358	-1.00761	0.381869	-0.678971
c83903_g2_i6	AT3G16860.1_|_Symbols:_COBL8_|_COBRA-like_protein_8_precursor_|	3e-131	COBRA-like protein 10	CBL10_ARATH	Leaf<bud<flower	-2.27176	1.28456	-1.00585	0.903481	0
c95278_g2_i4	AT4G38950.1_|_Symbols:_|_ATP_binding_microtubule_motor_family_protein_|	1e-48	Phragmoplast orienting kinesin-1	POK1_ARATH	flower<leaf<bud	2.05506	-3.04217	-1.00514	-1.65341	-1.50291
c91775_g1_i2	AT3G47540.2_|_Symbols:_|_Chitinase_family_protein_|	3e-21	Endochitinase CH5B	CHI5_PHAVU	Leaf<Flower<Bud	-0.641129	-0.342783	-1.00417	-2.56082	3.3257
c98244_g1_i1	AT5G35970.1_|_Symbols:_|_P-loop_containing_nucleoside_triphosphate_hydrolases_superfamily_protein_|	6e-40	DNA replication ATP-dependent helicase/nuclease DNA2	DNA2_XENLA	flower<leaf<bud	0.914073	-1.89834	-1.0028	-1.0492	-0.854604
c92482_g2_i4	AT5G56350.1_|_Symbols:_|_Pyruvate_kinase_family_protein_|	6e-122	Pyruvate kinase, cytosolic isozyme	KPYC_SOLTU	Leaf<bud<flower	-1.39772	0.415126	-1.00086	0.542231	0
c100283_g2_i2	AT4G27710.1_|_Symbols:_CYP709B3_|_cytochrome_P450,_family_709,_subfamily_B,_polypeptide_3_|	2e-74	Cytochrome P450 714A1	C14A1_ARATH	flower<leaf<bud	3.65143	-4.63025	-0.997476	-4.02917	-0.573207
c83832_g2_i2	AT4G11660.1_|_Symbols:_AT-HSFB2B,_HSFB2B_|_winged-helix_DNA-binding_transcription_factor_family_protein_|	5e-35	Heat stress transcription factor A-2b	HFA2B_ORYSJ	flower<leaf<bud	1.29557	-2.27434	-0.996238	-2.04153	-0.752735
c97470_g3_i3	AT3G26420.1_|_Symbols:_ATRZ-1A_|_RNA-binding_(RRM/RBD/RNP_motifs)_family_protein_with_retrovirus_zinc_finger-like_domain_|	6e-47	Glycine-rich RNA-binding protein RZ1A {ECO:0000305}	RZ1A_ARATH	Leaf<Flower<Bud	-0.422648	-0.552399	-0.995119	-0.48831	0
c95549_g3_i2	AT3G18750.1_|_Symbols:_WNK6,_ZIK5,_ATWNK6_|_with_no_lysine_(K)_kinase_6_|	6e-21	Serine/threonine-protein kinase Nek2	NEK2_ORYSI	flower<leaf<bud	0.616019	-1.59005	-0.993338	-1.19093	0
c87559_g2_i2	AT2G24220.1_|_Symbols:_ATPUP5,_PUP5_|_purine_permease_5_|	5e-25	Probable purine permease 9	PUP9_ARATH	flower<leaf<bud	0.727398	-1.69689	-0.992615	-2.08863	0.75396
c99311_g1_i1	AT3G61580.1_|_Symbols:_|_Fatty_acid/sphingolipid_desaturase_|	0	Delta(8)-fatty-acid desaturase	CYTM_SOLTU	Leaf<bud<flower	-1.34367	0.37252	-0.990663	1.02744	0
c95289_g1_i1	AT5G63120.2_|_Symbols:_|_P-loop_containing_nucleoside_triphosphate_hydrolases_superfamily_protein_|	3e-48	DEAD-box ATP-dependent RNA helicase 18	RH18_ARATH	Leaf<Flower<Bud	-0.40971	-0.558566	-0.987667	-0.591796	0
c97106_g3_i3	AT3G22830.1_|_Symbols:_AT-HSFA6B,_HSFA6B_|_heat_shock_transcription_factor_A6B_|	3e-29	Heat stress transcription factor A-6b	HFA7B_ARATH	Leaf<bud<flower	-2.51103	1.55116	-0.984409	0.854975	0
c93968_g1_i2	AT5G57110.1_|_Symbols:_ACA8,_AT-ACA8_|_autoinhibited_Ca2+_-ATPase,_isoform_8_|	0	Calcium-transporting ATPase 2, plasma membrane-type	ACA2_ARATH	Leaf<bud<flower	-2.3744	1.40386	-0.983919	1.68397	0
c83583_g3_i3	AT4G14560.1_|_Symbols:_IAA1,_AXR5_|_indole-3-acetic_acid_inducible_|	3e-34	Auxin-responsive protein IAA27	IAA27_ARATH	Leaf<Flower<Bud	-0.452376	-0.511707	-0.982358	-0.456216	0
c87054_g1_i1	AT3G62660.1_|_Symbols:_GATL7_|_galacturonosyltransferase-like_7_|	2e-138	Probable galacturonosyltransferase-like 1	GATL1_ARATH	flower<leaf<bud	1.20275	-2.16192	-0.980112	-1.37897	-0.788499
c94814_g1_i3	AT5G27930.1_|_Symbols:_|_Protein_phosphatase_2C_family_protein_|	6e-98	Probable protein phosphatase 2C 52	P2C52_ARATH	flower<leaf<bud	1.43871	-2.39718	-0.978546	-2.19631	0
c98081_g2_i3	AT3G59140.1_|_Symbols:_ATMRP14,_MRP14,_ABCC10_|_multidrug_resistance-associated_protein_14_|	3e-21	ABC transporter B family member 19	AB19B_ARATH	flower<leaf<bud	0.887585	-1.84507	-0.975468	-0.956915	-1.31488
c97028_g3_i2	AT1G22190.1_|_Symbols:_|_Integrase-type_DNA-binding_superfamily_protein_|	4e-43	Ethylene-responsive transcription factor RAP2-4	RAP24_ARATH	Leaf<Flower<Bud	-0.471632	-0.482786	-0.975112	#N/A	#N/A
c83797_g1_i1	AT1G03740.1_|_Symbols:_|_Protein_kinase_superfamily_protein_|	9e-38	Probable serine/threonine-protein kinase At1g54610	Y1461_ARATH	Leaf<bud<flower	-4.45698	3.5205	-0.972572	3.29174	0
c96362_g2_i6	AT3G02250.1_|_Symbols:_|_O-fucosyltransferase_family_protein_|	6e-54	Uncharacterized protein At1g04910	.	flower<leaf<bud	3.08968	-4.04871	-0.970814	-2.63997	-1.08122
c93131_g5_i2	AT1G65870.1_|_Symbols:_|_Disease_resistance-responsive_(dirigent-like_protein)_family_protein_|	2e-49	Dirigent protein 19	DIR19_ARATH	Leaf<bud<flower	-1.73221	0.783688	-0.967354	0.474185	0.81048
c98402_g2_i1	AT3G16910.1_|_Symbols:_AAE7,_ACN1_|_acyl-activating_enzyme_7_|	2e-34	Oxalate--CoA ligase {ECO:0000305}	4CLLA_ARATH	flower<leaf<bud	0.554643	-1.49911	-0.963991	#N/A	#N/A
c85594_g1_i1	AT5G47500.1_|_Symbols:_|_Pectin_lyase-like_superfamily_protein_|	2e-29	Probable pectinesterase/pectinesterase inhibitor 12	PME12_ARATH	Leaf<bud<flower	-1.85162	0.90892	-0.962465	0.614821	0
c89626_g7_i3	AT2G47180.1_|_Symbols:_AtGolS1,_GolS1_|_galactinol_synthase_1_|	5e-176	Galactinol synthase 1	.	flower<leaf<bud	4.08644	-5.02624	-0.961499	-5.01452	0
c99270_g2_i2	AT5G56040.2_|_Symbols:_|_Leucine-rich_receptor-like_protein_kinase_family_protein_|	4e-31	LRR receptor-like serine/threonine-protein kinase FLS2	FLS2_ARATH	leaf<bud<flower	-1.56363	0.621329	-0.960875	0.901848	0
c97447_g5_i1	AT2G16990.1_|_Symbols:_|_Major_facilitator_superfamily_protein_|	7e-124	Hippocampus abundant transcript 1 protein	HIAT1_MOUSE	flower<leaf<bud	1.26201	-2.20137	-0.960816	-1.19717	0
c91941_g1_i1	AT1G71850.1_|_Symbols:_|_Ubiquitin_carboxyl-terminal_hydrolase_family_protein_|	5e-26	Protein ROOT PRIMORDIUM DEFECTIVE 1	RPD1_ARATH	leaf<bud<flower	-1.7796	0.833936	-0.960622	#N/A	#N/A
c97028_g3_i3	AT1G22190.1_|_Symbols:_|_Integrase-type_DNA-binding_superfamily_protein_|	3e-43	Ethylene-responsive transcription factor RAP2-4	RAP24_ARATH	Leaf<Flower<Bud	-0.527332	-0.412285	-0.96058	#N/A	#N/A
c82503_g2_i1	AT2G41310.1_|_Symbols:_ATRR3,_ARR8,_RR3_|_response_regulator_3_|	5e-50	Two-component response regulator ARR5	ARR5_ARATH	leaf<bud<flower	-1.60077	0.662583	-0.958424	1.21462	0
c90669_g2_i2	AT5G02230.1_|_Symbols:_|_Haloacid_dehalogenase-like_hydrolase_(HAD)_superfamily_protein_|	2e-26	Suppressor of disruption of TFIIS	SDT1_YEAST	leaf<bud<flower	-1.4109	0.473366	-0.958013	-0.605348	1.47627
c93378_g1_i1	AT3G52290.1_|_Symbols:_IQD3_|_IQ-domain_3_|	1e-22	Protein IQ-DOMAIN 1	IQD1_ARATH	flower<leaf<bud	3.00727	-3.94454	-0.957497	-2.64554	-1.37348
c81448_g1_i1	AT1G67330.1_|_Symbols:_|_Protein_of_unknown_function_(DUF579)_|	2e-42	Glucuronoxylan 4-O-methyltransferase 1	GXM1_ARATH	flower<leaf<bud	2.90346	-3.84586	-0.95269	-3.29933	0
c94590_g1_i1	AT5G63120.2_|_Symbols:_|_P-loop_containing_nucleoside_triphosphate_hydrolases_superfamily_protein_|	2e-61	Putative DEAD-box ATP-dependent RNA helicase 29	RH29_ARATH	Leaf<Flower<Bud	-0.501568	-0.430667	-0.952484	-0.506337	0
c93321_g1_i4	AT5G66460.1_|_Symbols:_MAN7,_AtMAN7_|_Glycosyl_hydrolase_superfamily_protein_|	8e-45	Mannan endo-1,4-beta-mannosidase 6	MAN6_ARATH	flower<leaf<bud	1.16246	-2.0957	-0.951764	-1.36139	0
c78695_g1_i1	AT3G44970.1_|_Symbols:_|_Cytochrome_P450_superfamily_protein_|	4e-35	Cytochrome P450 716B1	C16B1_PICSI	Leaf<bud<flower	-4.47922	3.55344	-0.949507	2.58134	1.41289
c78420_g1_i2	AT3G19000.1_|_Symbols:_|_2-oxoglutarate_(2OG)_and_Fe(II)-dependent_oxygenase_superfamily_protein_|	3e-45	Feruloyl CoA ortho-hydroxylase 1	F6H1_ARATH	leaf<bud<flower	-5.94436	5.00915	-0.94904	2.92038	2.54825
c90488_g3_i1	AT4G34135.1_|_Symbols:_UGT73B2_|_UDP-glucosyltransferase_73B2_|	6e-37	UDP-glycosyltransferase 84B1	U84B1_ARATH	flower<leaf<bud	2.28531	-3.21615	-0.949002	-2.39106	0
c96362_g2_i3	AT3G02250.1_|_Symbols:_|_O-fucosyltransferase_family_protein_|	1e-36	Uncharacterized protein At1g04910	Y1491_ARATH	flower<leaf<bud	2.66746	-3.60021	-0.946243	-2.5176	-1.05193
c89463_g1_i1	AT4G38950.1_|_Symbols:_|_ATP_binding_microtubule_motor_family_protein_|	5e-39	Kinesin-like protein NACK2	NACK2_TOBAC	flower<leaf<bud	2.39896	-3.3267	-0.946013	-2.0365	-1.21987
c97279_g4_i5	AT5G10550.1_|_Symbols:_GTE2_|_global_transcription_factor_group_E2_|	6e-28	Transcription factor GTE10	GTE10_ARATH	Leaf<Flower<Bud	-0.536398	-0.385834	-0.94402	#N/A	#N/A
c85900_g1_i2	AT5G37770.1_|_Symbols:_TCH2,_CML24_|_EF_hand_calcium-binding_protein_family_|	7e-24	Probable calcium-binding protein CML35	CML35_ARATH	Leaf<Flower<Bud	-0.373071	-0.55098	-0.943642	1.70517	-1.47449
c84683_g1_i3	AT1G30500.2_|_Symbols:_NF-YA7_|_nuclear_factor_Y,_subunit_A7_|	3e-28	Nuclear transcription factor Y subunit A-3	NFYA3_ARATH	flower<leaf<bud	2.67376	-3.59999	-0.941813	-3.05749	-0.875514
c97691_g3_i5	AT3G51430.1_|_Symbols:_YLS2,_SSL5_|_Calcium-dependent_phosphotriesterase_superfamily_protein_|	6e-137	Protein STRICTOSIDINE SYNTHASE-LIKE 5 {ECO:0000303|PubMed:10777701}	SSL5_ARATH	leaf<bud<flower	-3.73857	2.81931	-0.94027	2.22347	0.68641
c90076_g1_i1	AT1G67330.1_|_Symbols:_|_Protein_of_unknown_function_(DUF579)_|	1e-39	Protein IRX15-LIKE	IX15L_ARATH	leaf<bud<flower	-2.81233	1.89382	-0.940262	1.49641	0
c93863_g1_i1	AT1G02370.1_|_Symbols:_|_Tetratricopeptide_repeat_(TPR)-like_superfamily_protein_|	7e-46	Pentatricopeptide repeat-containing protein At5g09450, mitochondrial	PP372_ARATH	Leaf<Flower<Bud	-0.534659	-0.382976	-0.938297	#N/A	#N/A
c95551_g2_i1	AT5G63470.1_|_Symbols:_NF-YC4_|_nuclear_factor_Y,_subunit_C4_|	6e-57	Nuclear transcription factor Y subunit C-9	NFYC9_ARATH	Leaf<bud<flower	-1.75006	0.832583	-0.937592	0.678916	0
c88453_g11_i4	AT3G16910.1_|_Symbols:_AAE7,_ACN1_|_acyl-activating_enzyme_7_|	2e-27	4-coumarate--CoA ligase-like 9	4CLL9_ARATH	Leaf<Flower<Bud	-0.49031	-0.42803	-0.937402	-0.42372	0
c91117_g3_i1	AT5G56040.2_|_Symbols:_|_Leucine-rich_receptor-like_protein_kinase_family_protein_|	9e-39	Inactive leucine-rich repeat receptor-like serine/threonine-protein kinase At1g60630	Y1063_ARATH	flower<leaf<bud	0.63047	-1.54519	-0.936453	-1.10717	-0.875427
c84052_g1_i1	AT5G52320.1_|_Symbols:_CYP96A4_|_cytochrome_P450,_family_96,_subfamily_A,_polypeptide_4_|	1e-106	Cytochrome P450 86B1	C86B1_ARATH	flower<leaf<bud	2.34881	-3.27528	-0.934668	-6.71562	2.83624
c94507_g1_i1	AT5G52830.1_|_Symbols:_WRKY27,_ATWRKY27_|_WRKY_DNA-binding_protein_27_|	2e-36	Probable WRKY transcription factor 14	WRK14_ARATH	leaf<bud<flower	-1.52435	0.61176	-0.934561	-1.28945	1.44937
c91117_g3_i3	AT5G56040.2_|_Symbols:_|_Leucine-rich_receptor-like_protein_kinase_family_protein_|	1e-38	Inactive leucine-rich repeat receptor-like serine/threonine-protein kinase At1g60630	.	flower<leaf<bud	0.689289	-1.60285	-0.93331	-0.857681	-1.03717
c87245_g2_i2	AT5G15210.1_|_Symbols:_ATHB30,_ZFHD3,_HB30,_ZHD8_|_homeobox_protein_30_|	2e-35	Zinc-finger homeodomain protein 6	ZHD6_ARATH	flower<leaf<bud	1.79754	-2.70448	-0.931255	-2.68486	0
c94015_g4_i1	AT1G49740.1_|_Symbols:_|_PLC-like_phosphodiesterases_superfamily_protein_|	3e-127	PI-PLC X domain-containing protein At5g67130	Y5713_ARATH	flower<leaf<bud	1.04852	-1.95767	-0.930462	-2.70159	0.798907
c91775_g1_i5	AT3G47540.2_|_Symbols:_|_Chitinase_family_protein_|	5e-22	Endochitinase B	CHI2_TOBAC	leaf<bud<flower	-1.43763	0.529826	-0.928899	-2.52646	3.1552
c95262_g1_i1	AT5G53170.1_|_Symbols:_FTSH11_|_FTSH_protease_11_|	9e-21	Proteasome-activating nucleotidase {ECO:0000255|HAMAP-Rule:MF_00553}	PAN_METKA	leaf<bud<flower	-1.51111	0.605789	-0.925275	#N/A	#N/A
c86561_g2_i2	AT4G22770.1_|_Symbols:_|_AT_hook_motif_DNA-binding_family_protein_|	9e-41	Putative DNA-binding protein ESCAROLA	ESCA_ARATH	flower<leaf<bud	0.513314	-1.41816	-0.925101	-1.25268	0
c78245_g1_i1	AT5G53870.1_|_Symbols:_ENODL1,_AtENODL1_|_early_nodulin-like_protein_1_|	7e-24	Early nodulin-like protein 1	ENL1_ARATH	flower<leaf<bud	4.03252	-4.93185	-0.920808	-3.39523	-1.32246
c90767_g1_i2	AT3G44970.1_|_Symbols:_|_Cytochrome_P450_superfamily_protein_|	7e-23	Cytochrome P450 724B1	C724B_ORYSJ	flower<leaf<bud	1.05538	-1.95691	-0.919814	-2.4302	0
c95549_g3_i1	AT3G18750.1_|_Symbols:_WNK6,_ZIK5,_ATWNK6_|_with_no_lysine_(K)_kinase_6_|	6e-21	Serine/threonine-protein kinase Nek2	NEK2_ORYSI	flower<leaf<bud	0.710519	-1.60976	-0.918598	-1.20694	0
c91009_g2_i1	AT5G06530.2_|_Symbols:_|_ABC-2_type_transporter_family_protein_|	4e-162	ABC transporter G family member 25	AB25G_ARATH	leaf<bud<flower	-2.39773	1.50117	-0.917267	2.4561	-0.992003
c87444_g1_i1	AT2G38970.1_|_Symbols:_|_Zinc_finger_(C3HC4-type_RING_finger)_family_protein_|	0	Uncharacterized protein sll0103	.	Leaf<bud<flower	-2.51904	1.62442	-0.914852	1.3483	0
c94647_g1_i1	AT5G66520.1_|_Symbols:_|_Tetratricopeptide_repeat_(TPR)-like_superfamily_protein_|	2e-50	Pentatricopeptide repeat-containing protein At1g08070	.	flower<leaf<bud	0.890912	-1.78389	-0.913776	0	-1.06757
c96447_g4_i1	AT5G41920.1_|_Symbols:_|_GRAS_family_transcription_factor_|	1e-24	Scarecrow-like protein 8	.	Leaf<bud<flower	-2.46842	1.57485	-0.91369	1.87462	0
c87245_g2_i3	AT4G24660.1_|_Symbols:_ATHB22,_MEE68,_HB22,_ZHD2_|_homeobox_protein_22_|	4e-42	Zinc-finger homeodomain protein 6	ZHD6_ARATH	flower<leaf<bud	1.19227	-2.08337	-0.913623	-2.09049	0
c91419_g2_i1	AT5G56040.2_|_Symbols:_|_Leucine-rich_receptor-like_protein_kinase_family_protein_|	4e-40	Probable leucine-rich repeat receptor-like protein kinase At1g68400	Y1680_ARATH	flower<leaf<bud	1.48442	-2.37937	-0.913619	-1.27437	-1.58208
c92482_g2_i5	AT5G56350.1_|_Symbols:_|_Pyruvate_kinase_family_protein_|	3e-122	Pyruvate kinase, cytosolic isozyme	KPYC_SOLTU	Leaf<bud<flower	-1.20799	0.314225	-0.913192	0	0.616577
c95549_g3_i3	AT3G18750.1_|_Symbols:_WNK6,_ZIK5,_ATWNK6_|_with_no_lysine_(K)_kinase_6_|	6e-21	Serine/threonine-protein kinase Nek2	NEK2_ORYSI	flower<leaf<bud	0.862256	-1.75591	-0.912971	-1.34932	0
c98961_g3_i1	AT5G59670.1_|_Symbols:_|_Leucine-rich_repeat_protein_kinase_family_protein_|	1e-47	L-type lectin-domain containing receptor kinase VIII.1	LRK81_ARATH	flower<leaf<bud	1.2036	-2.0955	-0.910978	-0.545544	-1.4861
c100140_g1_i1	AT5G06530.2_|_Symbols:_|_ABC-2_type_transporter_family_protein_|	2e-23	Pleiotropic drug resistance protein 12	AB31G_ARATH	leaf<bud<flower	-3.16865	2.28046	-0.90478	1.47685	0.718261
c91117_g3_i2	AT5G56040.2_|_Symbols:_|_Leucine-rich_receptor-like_protein_kinase_family_protein_|	1e-38	Inactive leucine-rich repeat receptor-like serine/threonine-protein kinase At1g60630	Y1063_ARATH	flower<leaf<bud	1.09455	-1.97245	-0.900906	-1.50721	-0.885009
c86257_g2_i3	AT3G22120.1_|_Symbols:_CWLP_|_cell_wall-plasma_membrane_linker_protein_|	6e-26	36.4 kDa proline-rich protein	PRF1_SOLLC	flower<leaf<bud	1.73187	-2.60974	-0.897921	-1.8397	0
c92482_g2_i7	AT5G56350.1_|_Symbols:_|_Pyruvate_kinase_family_protein_|	2e-121	Pyruvate kinase, cytosolic isozyme	KPYC_SOLTU	Leaf<bud<flower	-1.40117	0.52405	-0.896028	0.678181	0
c94577_g1_i4	AT3G13330.1_|_Symbols:_PA200_|_proteasome_activating_protein_200_|	0	Proteasome activator subunit 4	PSME4_ARATH	Leaf<Flower<Bud	-0.452895	-0.42227	-0.894994	#N/A	#N/A
c92826_g1_i6	AT3G63240.1_|_Symbols:_|_DNAse_I-like_superfamily_protein_|	4e-24	Type I inositol 1,4,5-trisphosphate 5-phosphatase 1	IP5P1_ARATH	flower<leaf<bud	0.803466	-1.67358	-0.889927	-0.785444	0
c93004_g1_i3	AT5G18670.1_|_Symbols:_BMY3,_BAM9_|_beta-amylase_3_|	3e-71	Beta-amylase	AMYB_VIGUN	flower<leaf<bud	1.45424	-2.32259	-0.887207	-1.3963	0
c86710_g1_i1	AT3G48720.1_|_Symbols:_|_HXXXD-type_acyl-transferase_family_protein_|	9e-66	Omega-hydroxypalmitate O-feruloyl transferase	HHT1_ARATH	Leaf<bud<flower	-2.59637	1.73289	-0.884923	1.83226	0
c95341_g5_i1	AT2G38640.1_|_Symbols:_|_Protein_of_unknown_function_(DUF567)_|	5e-64	Protein LURP-one-related 8	LOR8_ARATH	leaf<bud<flower	-1.47852	0.618338	-0.881574	#N/A	#N/A
c92149_g3_i1	AT5G64470.2_|_Symbols:_|_Plant_protein_of_unknown_function_(DUF828)_|	7e-43	Protein trichome berefringence-like 7	TBL7_ARATH	flower<leaf<bud	0.941442	-1.80223	-0.880696	-0.91366	-0.610007
c93763_g1_i1	AT1G04770.1_|_Symbols:_|_Tetratricopeptide_repeat_(TPR)-like_superfamily_protein_|	4e-74	Protein POLLENLESS 3 {ECO:0000303|Ref.2}	MS5_ARATH	flower<leaf<bud	1.76667	-2.63009	-0.878302	-1.68629	-1.37602
c92950_g3_i1	AT1G32780.1_|_Symbols:_|_GroES-like_zinc-binding_dehydrogenase_family_protein_|	1e-135	Alcohol dehydrogenase	ADH_MALDO	Leaf<bud<flower	-2.86309	2.00646	-0.875824	0	1.53965
c84873_g1_i6	AT3G62550.1_|_Symbols:_|_Adenine_nucleotide_alpha_hydrolases-like_superfamily_protein_|	7e-23	Universal stress protein A-like protein	USPAL_ARATH	leaf<bud<flower	-1.59964	0.74671	-0.874689	0	0.891282
c95190_g4_i1	AT4G22770.1_|_Symbols:_|_AT_hook_motif_DNA-binding_family_protein_|	3e-38	Putative DNA-binding protein ESCAROLA	ESCA_ARATH	flower<leaf<bud	1.01126	-1.86564	-0.874443	-0.792707	-1.12947
c88650_g4_i1	AT4G05330.1_|_Symbols:_AGD13_|_ARF-GAP_domain_13_|	4e-21	ADP-ribosylation factor GTPase-activating protein AGD3	AGD3_ARATH	leaf<bud<flower	-2.35151	1.49724	-0.873075	1.51119	0
c99989_g2_i2	AT2G36950.1_|_Symbols:_|_Heavy_metal_transport/detoxification_superfamily_protein_|	1e-26	Heavy metal-associated isoprenylated plant protein 26	HIP26_ARATH	flower<leaf<bud	0.596192	-1.44433	-0.868462	-0.667528	0
c99194_g1_i1	AT3G59140.1_|_Symbols:_ATMRP14,_MRP14,_ABCC10_|_multidrug_resistance-associated_protein_14_|	0	ABC transporter C family member 5	AB5C_ARATH	leaf<bud<flower	-1.11975	0.275978	-0.863518	0.783285	0
c92826_g1_i11	AT3G63240.1_|_Symbols:_|_DNAse_I-like_superfamily_protein_|	1e-24	Type I inositol 1,4,5-trisphosphate 5-phosphatase 1	IP5P1_ARATH	flower<leaf<bud	0.849049	-1.69212	-0.86338	-0.983352	0
c90475_g2_i1	AT5G21100.1_|_Symbols:_|_Plant_L-ascorbate_oxidase_|	5e-32	L-ascorbate oxidase homolog	ASOL_BRANA	flower<leaf<bud	1.54177	-2.38888	-0.863197	-1.94838	0
c92769_g2_i3	AT4G29360.1_|_Symbols:_|_O-Glycosyl_hydrolases_family_17_protein_|	7e-70	Glucan endo-1,3-beta-glucosidase 11	E1311_ARATH	flower<leaf<bud	0.962402	-1.80366	-0.862913	-1.22794	0
c98885_g2_i1	AT1G63800.1_|_Symbols:_UBC5_|_ubiquitin-conjugating_enzyme_5_|	6e-23	Ubiquitin-conjugating enzyme E2 2	UBC2_MEDSA	Leaf<bud<flower	-1.36428	0.522285	-0.86156	0	0.84509
c97013_g4_i1	AT1G07870.2_|_Symbols:_|_Protein_kinase_superfamily_protein_|	3e-65	Serine/threonine-protein kinase PBS1	PBS1_ARATH	flower<leaf<bud	0.819256	-1.65692	-0.861307	-1.33093	0
c83821_g1_i1	AT1G27630.1_|_Symbols:_CYCT1;3_|_cyclin_T_1;3_|	1e-88	Cyclin-T1-3	CCT13_ORYSJ	Leaf<Flower<Bud	-0.475013	-0.366534	-0.860517	-0.483269	0.469401
c89626_g7_i1	AT2G47180.1_|_Symbols:_AtGolS1,_GolS1_|_galactinol_synthase_1_|	6e-176	Galactinol synthase 1	GOLS1_AJURE	flower<leaf<bud	4.36708	-5.20728	-0.859432	-5.11377	0
c92877_g2_i1	AT4G34220.1_|_Symbols:_|_Leucine-rich_repeat_protein_kinase_family_protein_|	1e-27	Inactive leucine-rich repeat receptor-like protein kinase CORYNE	CRN_ARATH	flower<leaf<bud	1.54443	-2.38745	-0.859369	-2.60196	0
c97247_g1_i1	AT3G23120.1_|_Symbols:_AtRLP38,_RLP38_|_receptor_like_protein_38_|	4e-21	Piriformospora indica-insensitive protein 2	PII2_ARATH	flower<leaf<bud	3.13849	-3.97682	-0.856542	-3.84971	0
c96079_g4_i2	AT3G13750.1_|_Symbols:_BGAL1_|_beta_galactosidase_1_|	8e-165	Beta-galactosidase 8	BGAL8_ARATH	flower<leaf<bud	1.19203	-2.02645	-0.856499	-0.974184	-0.957034
c93608_g1_i2	AT4G04740.2_|_Symbols:_CPK23_|_calcium-dependent_protein_kinase_23_|	7e-21	Cyclin-dependent kinase D-1	CDKD1_ORYSJ	Leaf<Flower<Bud	-0.434529	-0.399919	-0.855167	#N/A	#N/A
c97901_g3_i5	AT1G14840.1_|_Symbols:_ATMAP70-4,_MAP70-4_|_microtubule-associated_proteins_70-4_|	0	Microtubule-associated protein 70-2	MP702_ARATH	flower<leaf<bud	0.52266	-1.35717	-0.8547	-1.06049	-0.460972
c96672_g3_i1	AT2G33380.1_|_Symbols:_RD20,_CLO-3_|_Caleosin-related_family_protein_|	1e-100	Peroxygenase	PXG_SESIN	flower<leaf<bud	1.84063	-2.67265	-0.854562	0	-2.51713
c90669_g2_i1	AT5G02230.1_|_Symbols:_|_Haloacid_dehalogenase-like_hydrolase_(HAD)_superfamily_protein_|	3e-133	Uncharacterized protein C24B11.05	YAI5_SCHPO	leaf<bud<flower	-1.57666	0.742405	-0.854363	-0.794933	1.89433
c87245_g2_i5	AT5G15210.1_|_Symbols:_ATHB30,_ZFHD3,_HB30,_ZHD8_|_homeobox_protein_30_|	2e-35	Zinc-finger homeodomain protein 6	ZHD6_ARATH	flower<leaf<bud	2.14829	-2.9782	-0.853318	-2.30004	-0.849265
c96693_g6_i2	AT5G40380.1_|_Symbols:_CRK42_|_cysteine-rich_RLK_(RECEPTOR-like_protein_kinase)_42_|	1e-62	Probable receptor-like protein kinase At1g11050	Y1105_ARATH	flower<leaf<bud	1.0481	-1.87592	-0.851344	-1.18369	0
c96979_g6_i2	AT1G16060.1_|_Symbols:_ADAP_|_ARIA-interacting_double_AP2_domain_protein_|	4e-59	AP2-like ethylene-responsive transcription factor ANT	ANT_ARATH	flower<leaf<bud	0.628766	-1.46205	-0.851314	-1.3794	0
c93025_g2_i7	AT1G77000.1_|_Symbols:_ATSKP2;2,_SKP2B_|_RNI-like_superfamily_protein_|	1e-51	F-box protein SKP2A	SKP2A_ARATH	leaf<bud<flower	-2.28965	1.46317	-0.850571	1.11801	0
c93746_g2_i3	AT1G07880.2_|_Symbols:_ATMPK13_|_Protein_kinase_superfamily_protein_|	4e-148	Mitogen-activated protein kinase homolog NTF6	NTF6_TOBAC	flower<leaf<bud	2.0882	-2.92261	-0.849697	-1.6909	-0.799171
c95693_g5_i1	AT5G61420.2_|_Symbols:_MYB28,_HAG1_|_myb_domain_protein_28_|	9e-39	Transcription factor MYB46	MYB46_ARATH	flower<leaf<bud	3.59383	-4.42353	-0.84556	-4.2808	0
c85070_g2_i1	AT1G10240.1_|_Symbols:_FRS11_|_FAR1-related_sequence_11_|	1e-60	Protein FAR1-RELATED SEQUENCE 5	FRS5_ARATH	leaf<bud<flower	-3.00415	2.18041	-0.845455	2.23218	0
c93229_g2_i5	AT5G59670.1_|_Symbols:_|_Leucine-rich_repeat_protein_kinase_family_protein_|	1e-46	Receptor-like serine/threonine-protein kinase NCRK	NCRK_ARATH	flower<leaf<bud	1.72796	-2.55579	-0.845217	-1.44617	-0.730625
c94579_g7_i5	AT5G51180.1_|_Symbols:_|_alpha/beta-Hydrolases_superfamily_protein_|	5e-110	Putative lipase ROG1	ROG1_YEAST	leaf<bud<flower	-1.58533	0.759723	-0.845145	0.426254	0
c98730_g2_i1	AT4G38950.1_|_Symbols:_|_ATP_binding_microtubule_motor_family_protein_|	7e-47	Phragmoplast orienting kinesin 2	POK2_ARATH	flower<leaf<bud	2.88771	-3.71294	-0.844834	-2.59835	-1.53127
c94032_g3_i1	AT5G41920.1_|_Symbols:_|_GRAS_family_transcription_factor_|	8e-42	Scarecrow-like protein 13	SCL13_ARATH	flower<leaf<bud	2.04898	-2.87708	-0.844737	-1.92338	-0.624688
c83583_g3_i1	AT4G14560.1_|_Symbols:_IAA1,_AXR5_|_indole-3-acetic_acid_inducible_|	1e-32	Auxin-responsive protein IAA27	IAA27_ARATH	Leaf<Flower<Bud	-0.434599	-0.391108	-0.844689	-0.348111	0
c99257_g4_i3	AT4G04750.1_|_Symbols:_|_Major_facilitator_superfamily_protein_|	2e-81	Sugar transporter ERD6-like 5	ERDL3_ARATH	flower<leaf<bud	1.02359	-1.84812	-0.842684	0	-1.40191
c98302_g7_i1	AT1G77580.2_|_Symbols:_|_Plant_protein_of_unknown_function_(DUF869)_|	2e-24	Filament-like plant protein 4	FPP4_ARATH	flower<leaf<bud	1.11719	-1.93923	-0.842377	-1.82359	0
c88076_g1_i2	AT1G69780.1_|_Symbols:_ATHB13_|_Homeobox-leucine_zipper_protein_family_|	1e-30	Homeobox-leucine zipper protein HAT5	HAT5_ARATH	leaf<bud<flower	-1.25069	0.429901	-0.841983	0	0.772611
c87192_g5_i5	AT4G36920.1_|_Symbols:_AP2,_FLO2,_FL1_|_Integrase-type_DNA-binding_superfamily_protein_|	2e-36	AP2-like ethylene-responsive transcription factor TOE2	TOE2_ARATH	flower<leaf<bud	1.21311	-2.03518	-0.841841	-1.4944	0
c78679_g3_i1	AT4G19660.1_|_Symbols:_NPR4,_ATNPR4_|_NPR1-like_protein_4_|	1e-38	Regulatory protein NPR5	NPR5_ARATH	leaf<bud<flower	-1.32123	0.500935	-0.837971	0.654896	0
c99923_g2_i2	AT1G64890.1_|_Symbols:_|_Major_facilitator_superfamily_protein_|	2e-89	Probable folate-biopterin transporter 9, chloroplastic	FBT9_ARATH	leaf<bud<flower	-1.50117	0.688249	-0.836207	1.20761	0
c95091_g3_i1	AT5G56040.2_|_Symbols:_|_Leucine-rich_receptor-like_protein_kinase_family_protein_|	6e-22	Probable leucine-rich repeat receptor-like protein kinase At1g35710	.	flower<leaf<bud	1.39036	-2.20117	-0.831236	-3.09687	2.34622
c96458_g2_i1	AT2G18700.1_|_Symbols:_ATTPS11,_TPS11,_ATTPSB_|_trehalose_phosphatase/synthase_11_|	0	Probable alpha,alpha-trehalose-phosphate synthase [UDP-forming] 11	TPS11_ARATH	leaf<bud<flower	-1.79587	0.986718	-0.829981	0	0.662915
c93025_g2_i4	AT1G77000.1_|_Symbols:_ATSKP2;2,_SKP2B_|_RNI-like_superfamily_protein_|	0	F-box protein SKP2A	SKP2A_ARATH	leaf<bud<flower	-1.97426	1.17154	-0.826115	0.819761	0
c88964_g4_i2	AT1G16860.1_|_Symbols:_|_Ubiquitin-specific_protease_family_C19-related_protein_|	0	Uncharacterized membrane protein At1g16860	.	flower<leaf<bud	0.403066	-1.20795	-0.823934	-1.03063	-0.473416
c94181_g4_i6	AT1G68840.1_|_Symbols:_RAV2,_RAP2.8,_TEM2,_EDF2,_AtRAV2_|_related_to_ABI3/VP1_2_|	6e-42	B3 domain-containing protein Os02g0683500	Y2835_ORYSJ	flower<leaf<bud	1.81456	-2.61911	-0.822304	-2.04039	0
c85076_g1_i1	AT4G13410.1_|_Symbols:_ATCSLA15,_CSLA15_|_Nucleotide-diphospho-sugar_transferases_superfamily_protein_|	0	Glucomannan 4-beta-mannosyltransferase 2	CSLA2_ARATH	flower<leaf<bud	0.557524	-1.35812	-0.820256	0	-1.30574
c98302_g7_i2	AT1G77580.2_|_Symbols:_|_Plant_protein_of_unknown_function_(DUF869)_|	2e-24	Filament-like plant protein 4	FPP4_ARATH	flower<leaf<bud	1.01325	-1.81366	-0.82022	-1.78919	0
c98402_g2_i3	AT3G16910.1_|_Symbols:_AAE7,_ACN1_|_acyl-activating_enzyme_7_|	2e-35	Oxalate--CoA ligase {ECO:0000305}	4CLLA_ARATH	flower<leaf<bud	0.643884	-1.44121	-0.81726	#N/A	#N/A
c97028_g3_i1	AT1G22190.1_|_Symbols:_|_Integrase-type_DNA-binding_superfamily_protein_|	5e-43	Ethylene-responsive transcription factor RAP2-4	RAP24_ARATH	Leaf<Flower<Bud	-0.416662	-0.378629	-0.816687	#N/A	#N/A
c99804_g1_i3	AT5G63420.1_|_Symbols:_emb2746_|_RNA-metabolising_metallo-beta-lactamase_family_protein_|	0	Ribonuclease J {ECO:0000255|HAMAP-Rule:MF_01491}	RNJ_CORGL	flower<leaf<bud	0.661456	-1.45315	-0.812818	-1.27866	0
c90560_g3_i3	AT3G19450.1_|_Symbols:_CAD4,_ATCAD4,_CAD,_CAD-C_|_GroES-like_zinc-binding_alcohol_dehydrogenase_family_protein_|	8e-93	Probable mannitol dehydrogenase	MTDH_FRAAN	leaf<bud<flower	-2.87848	2.08709	-0.810047	2.14096	0
c90238_g4_i1	AT3G52290.1_|_Symbols:_IQD3_|_IQ-domain_3_|	9e-32	Protein IQ-DOMAIN 14	IQD14_ARATH	leaf<bud<flower	-1.2453	0.455621	-0.809014	#N/A	#N/A
c99381_g2_i1	AT1G05230.1_|_Symbols:_HDG2_|_homeodomain_GLABROUS_2_|	1e-56	Homeobox-leucine zipper protein ROC3	ROC3_ORYSI	flower<leaf<bud	0.650928	-1.4394	-0.80787	0	-1.40922
c92826_g1_i5	AT3G63240.1_|_Symbols:_|_DNAse_I-like_superfamily_protein_|	3e-22	Type I inositol 1,4,5-trisphosphate 5-phosphatase 1	IP5P1_ARATH	flower<leaf<bud	1.00412	-1.78385	-0.805361	-0.924439	0
c94577_g1_i3	AT3G13330.1_|_Symbols:_PA200_|_proteasome_activating_protein_200_|	0	Proteasome activator subunit 4	PSME4_ARATH	Leaf<Flower<Bud	-0.451359	-0.330863	-0.802082	#N/A	#N/A
c73918_g2_i1	AT5G61420.2_|_Symbols:_MYB28,_HAG1_|_myb_domain_protein_28_|	2e-37	Transcription factor MYB46	MYB46_ARATH	flower<leaf<bud	2.87475	-3.65847	-0.801813	-2.60549	0
c96979_g6_i1	AT1G16060.1_|_Symbols:_ADAP_|_ARIA-interacting_double_AP2_domain_protein_|	6e-59	AP2-like ethylene-responsive transcription factor ANT	ANT_ARATH	flower<leaf<bud	0.532598	-1.31205	-0.799743	-1.23913	0
c94181_g4_i2	AT1G68840.1_|_Symbols:_RAV2,_RAP2.8,_TEM2,_EDF2,_AtRAV2_|_related_to_ABI3/VP1_2_|	2e-42	B3 domain-containing protein Os02g0683500	Y2835_ORYSJ	flower<leaf<bud	1.61546	-2.38859	-0.798428	-1.62541	0
c92482_g2_i1	AT5G56350.1_|_Symbols:_|_Pyruvate_kinase_family_protein_|	5e-122	Pyruvate kinase, cytosolic isozyme	KPYC_SOLTU	leaf<bud<flower	-1.16442	0.385927	-0.797517	0.431124	0
c89397_g1_i1	AT5G59670.1_|_Symbols:_|_Leucine-rich_repeat_protein_kinase_family_protein_|	5e-51	LRR receptor-like serine/threonine-protein kinase FEI 1	FEI1_ARATH	flower<leaf<bud	1.90643	-2.68716	-0.795907	-1.38563	-1.70455
c96079_g4_i1	AT3G13750.1_|_Symbols:_BGAL1_|_beta_galactosidase_1_|	0	Beta-galactosidase 8	BGAL8_ARATH	flower<leaf<bud	0.963607	-1.73792	-0.795546	-0.638339	-1.12071
c85620_g5_i1	AT2G22840.1_|_Symbols:_AtGRF1,_GRF1_|_growth-regulating_factor_1_|	2e-22	Growth-regulating factor 1	GRF1_ARATH	flower<leaf<bud	3.31533	-4.08934	-0.79426	-4.15347	0
c92553_g1_i2	AT3G12560.1_|_Symbols:_TRFL9,_ATTBP2_|_TRF-like_9_|	1e-45	Telomere repeat-binding protein 4	TRP4_ARATH	leaf<bud<flower	-1.42213	0.65141	-0.790728	0	1.55993
c93159_g1_i2	AT4G12980.1_|_Symbols:_|_Auxin-responsive_family_protein_|	2e-25	Cytochrome b561 and DOMON domain-containing protein At3g61750	B561I_ARATH	flower<leaf<bud	2.11482	-2.88676	-0.79071	-2.30295	-0.785172
c87006_g1_i3	AT2G46780.1_|_Symbols:_|_RNA-binding_(RRM/RBD/RNP_motifs)_family_protein_|	1e-71	RNA-binding protein 24	RBM24_DANRE	flower<leaf<bud	0.959052	-1.73077	-0.79056	-0.975063	-0.673533
c90757_g3_i2	AT3G02250.1_|_Symbols:_|_O-fucosyltransferase_family_protein_|	3e-83	Uncharacterized protein At1g04910	Y1491_ARATH	Leaf<Flower<Bud	-0.369761	-0.401237	-0.790261	#N/A	#N/A
c98184_g3_i2	AT1G15570.1_|_Symbols:_CYCA2;3_|_CYCLIN_A2;3_|	4e-52	Cyclin-B2-4	CCB24_ARATH	flower<leaf<bud	2.66709	-3.43476	-0.789209	-2.44343	-1.08204
c85986_g2_i1	AT5G21100.1_|_Symbols:_|_Plant_L-ascorbate_oxidase_|	2e-60	Laccase-4	LAC4_ARATH	flower<leaf<bud	3.54463	-4.31171	-0.786551	-3.71966	0
c99804_g1_i4	AT5G63420.1_|_Symbols:_emb2746_|_RNA-metabolising_metallo-beta-lactamase_family_protein_|	0	Ribonuclease J {ECO:0000255|HAMAP-Rule:MF_01491}	RNJ_CORGL	flower<leaf<bud	0.645353	-1.4099	-0.786147	-1.23179	0
c98545_g1_i2	AT1G29690.1_|_Symbols:_CAD1_|_MAC/Perforin_domain-containing_protein_|	1e-150	MACPF domain-containing protein At4g24290	MACP2_ARATH	flower<leaf<bud	0.49196	-1.25722	-0.784209	-1.00782	0
c92769_g2_i2	AT4G29360.1_|_Symbols:_|_O-Glycosyl_hydrolases_family_17_protein_|	1e-70	Glucan endo-1,3-beta-glucosidase 11	E1311_ARATH	flower<leaf<bud	0.967416	-1.72824	-0.781848	-1.10903	0
c99358_g3_i2	AT1G05230.1_|_Symbols:_HDG2_|_homeodomain_GLABROUS_2_|	0	Homeobox-leucine zipper protein ROC2	ROC2_ORYSJ	flower<leaf<bud	0.845353	-1.60536	-0.781137	-0.860883	-0.458572
c95276_g4_i1	AT5G44680.1_|_Symbols:_|_DNA_glycosylase_superfamily_protein_|	2e-57	Probable GMP synthase [glutamine-hydrolyzing]	GUAA_HELHP	flower<leaf<bud	1.24582	-2.00821	-0.780447	-1.2081	-0.868679
c98101_g3_i3	AT3G22420.2_|_Symbols:_WNK2,_ZIK3_|_with_no_lysine_(K)_kinase_2_|	2e-127	Probable serine/threonine-protein kinase WNK4	WNK4_ORYSJ	leaf<bud<flower	-1.26858	0.509952	-0.778615	0.529987	0
c89993_g2_i2	AT1G79440.1_|_Symbols:_ALDH5F1,_SSADH1,_SSADH_|_aldehyde_dehydrogenase_5F1_|	7e-59	NADP-dependent glyceraldehyde-3-phosphate dehydrogenase	GAPN_NICPL	leaf<bud<flower	-2.22682	1.46751	-0.777926	0.815018	0
c94487_g1_i5	AT5G06530.2_|_Symbols:_|_ABC-2_type_transporter_family_protein_|	4e-21	ABC transporter G family member 32	AB32G_ARATH	flower<leaf<bud	1.41234	-2.16965	-0.775693	0	-1.52094
c79107_g3_i1	AT5G63420.1_|_Symbols:_emb2746_|_RNA-metabolising_metallo-beta-lactamase_family_protein_|	3e-61	Ribonuclease J {ECO:0000255|HAMAP-Rule:MF_01491}	RNJ_SYNY3	flower<leaf<bud	1.07821	-1.83486	-0.77525	-0.891586	-0.95458
c97608_g2_i3	AT4G13410.1_|_Symbols:_ATCSLA15,_CSLA15_|_Nucleotide-diphospho-sugar_transferases_superfamily_protein_|	1e-127	Probable xyloglucan glycosyltransferase 12	CSLCC_ARATH	flower<leaf<bud	1.68107	-2.43451	-0.772434	-1.1133	-0.842258
c97644_g1_i2	AT5G14880.1_|_Symbols:_|_Potassium_transporter_family_protein_|	0	Potassium transporter 1	POT1_ARATH	leaf<bud<flower	-2.76833	2.01784	-0.771861	0.982558	1.3367
c94577_g1_i1	AT3G13330.1_|_Symbols:_PA200_|_proteasome_activating_protein_200_|	0	Proteasome activator subunit 4	PSME4_ARATH	Leaf<Flower<Bud	-0.427719	-0.32154	-0.769145	#N/A	#N/A
c79107_g3_i2	AT5G63420.1_|_Symbols:_emb2746_|_RNA-metabolising_metallo-beta-lactamase_family_protein_|	0	Ribonuclease J {ECO:0000255|HAMAP-Rule:MF_01491}	RNJ_THET2	flower<leaf<bud	0.939754	-1.68906	-0.767925	-0.669474	-0.77398
c85594_g1_i2	AT5G47500.1_|_Symbols:_|_Pectin_lyase-like_superfamily_protein_|	5e-47	Probable pectinesterase/pectinesterase inhibitor 12	PME12_ARATH	leaf<bud<flower	-2.125	1.37723	-0.766601	1.48985	0
c90613_g2_i3	AT4G23690.1_|_Symbols:_|_Disease_resistance-responsive_(dirigent-like_protein)_family_protein_|	2e-66	Dirigent protein 5	DIR5_ARATH	leaf<bud<flower	-2.12953	1.38472	-0.765079	0	3.06594
c95899_g3_i2	AT2G46250.1_|_Symbols:_|_myosin_heavy_chain-related_|	1e-50	Uncharacterized protein At5g41620	Y5162_ARATH	leaf<bud<flower	-1.2771	0.53066	-0.764127	#N/A	#N/A
c97901_g3_i1	AT1G14840.1_|_Symbols:_ATMAP70-4,_MAP70-4_|_microtubule-associated_proteins_70-4_|	0	Microtubule-associated protein 70-2	MP702_ARATH	flower<leaf<bud	0.489398	-1.23152	-0.761393	-1.02804	-0.559573
c90825_g1_i4	AT5G66650.1_|_Symbols:_|_Protein_of_unknown_function_(DUF607)_|	3e-55	Calcium uniporter protein 4, mitochondrial	MCU4_ARATH	leaf<bud<flower	-2.82435	2.08755	-0.760243	2.01472	0
c94181_g4_i3	AT1G68840.1_|_Symbols:_RAV2,_RAP2.8,_TEM2,_EDF2,_AtRAV2_|_related_to_ABI3/VP1_2_|	4e-42	B3 domain-containing protein Os02g0683500	.	flower<leaf<bud	1.50186	-2.24606	-0.75976	-1.20887	0
c81436_g1_i1	AT1G50590.1_|_Symbols:_|_RmlC-like_cupins_superfamily_protein_|	4e-131	Pirin-like protein	PIRL_SOLLC	flower<leaf<bud	1.60021	-2.33535	-0.759255	-1.8904	0
c99644_g2_i1	AT4G26600.1_|_Symbols:_|_S-adenosyl-L-methionine-dependent_methyltransferases_superfamily_protein_|	0	Probable 28S rRNA (cytosine-C(5))-methyltransferase	NOP2_MOUSE	Leaf<Flower<Bud	-0.341509	-0.398064	-0.759072	-0.588898	0
c99194_g1_i3	AT3G59140.1_|_Symbols:_ATMRP14,_MRP14,_ABCC10_|_multidrug_resistance-associated_protein_14_|	0	ABC transporter C family member 5	AB5C_ARATH	leaf<bud<flower	-1.07887	0.339369	-0.758472	0.797017	0
c89993_g2_i1	AT1G79440.1_|_Symbols:_ALDH5F1,_SSADH1,_SSADH_|_aldehyde_dehydrogenase_5F1_|	2e-62	NADP-dependent glyceraldehyde-3-phosphate dehydrogenase	GAPN_NICPL	leaf<bud<flower	-2.35618	1.61914	-0.756637	0.733418	0
c97901_g3_i3	AT1G14840.1_|_Symbols:_ATMAP70-4,_MAP70-4_|_microtubule-associated_proteins_70-4_|	0	Microtubule-associated protein 70-2	MP702_ARATH	flower<leaf<bud	0.518019	-1.25521	-0.756388	-1.08459	-0.52914
c76456_g1_i2	AT1G79440.1_|_Symbols:_ALDH5F1,_SSADH1,_SSADH_|_aldehyde_dehydrogenase_5F1_|	5e-26	Aldehyde dehydrogenase family 3 member H1	AL3H1_ARATH	leaf<bud<flower	-1.21514	0.477135	-0.755725	0	1.23414
c93025_g2_i2	AT1G77000.1_|_Symbols:_ATSKP2;2,_SKP2B_|_RNI-like_superfamily_protein_|	9e-52	F-box protein SKP2A	SKP2A_ARATH	leaf<bud<flower	-2.04734	1.31339	-0.755331	0.660275	0
c89348_g3_i1	AT4G29360.1_|_Symbols:_|_O-Glycosyl_hydrolases_family_17_protein_|	6e-87	Glucan endo-1,3-beta-glucosidase 7	E137_ARATH	leaf<bud<flower	-1.47894	0.742742	-0.754	#N/A	#N/A
c94062_g3_i4	AT4G02380.1_|_Symbols:_SAG21,_AtLEA5_|_senescence-associated_gene_21_|	1e-21	Late embryogenesis abundant protein Lea5	LEA5_CITSI	leaf<bud<flower	-2.44543	1.71221	-0.752637	1.36664	0.563351
c96278_g2_i1	AT5G35370.1_|_Symbols:_|_S-locus_lectin_protein_kinase_family_protein_|	9e-42	Protein NSP-INTERACTING KINASE 2	NIK2_ARATH	leaf<bud<flower	-1.55579	0.823845	-0.752522	#N/A	#N/A
c100112_g1_i1	AT1G02640.1_|_Symbols:_BXL2,_ATBXL2_|_beta-xylosidase_2_|	0	Probable beta-D-xylosidase 7	BXL7_ARATH	leaf<bud<flower	-3.50064	2.76784	-0.752489	2.50287	0.635563
c84555_g1_i7	AT5G09690.2_|_Symbols:_ATMGT7,_MGT7,_MRS2-7_|_magnesium_transporter_7_|	9e-121	Magnesium transporter MRS2-2	MRS22_ARATH	leaf<bud<flower	-1.81609	1.0872	-0.751287	1.15174	0
c84689_g1_i1	AT3G09920.1_|_Symbols:_PIP5K9_|_phosphatidyl_inositol_monophosphate_5_kinase_|	6e-45	Phosphatidylinositol 4-phosphate 5-kinase 2	.	flower<leaf<bud	1.1426	-1.87283	-0.749511	-0.785046	-1.16411
c87444_g1_i3	AT2G38970.1_|_Symbols:_|_Zinc_finger_(C3HC4-type_RING_finger)_family_protein_|	0	Uncharacterized protein sll0103	.	leaf<bud<flower	-2.20922	1.48394	-0.745567	1.59885	0
c85076_g1_i3	AT4G13410.1_|_Symbols:_ATCSLA15,_CSLA15_|_Nucleotide-diphospho-sugar_transferases_superfamily_protein_|	0	Glucomannan 4-beta-mannosyltransferase 2	CSLA2_ARATH	flower<leaf<bud	0.509038	-1.23511	-0.745227	0	-1.20695
c95551_g2_i3	AT5G63470.1_|_Symbols:_NF-YC4_|_nuclear_factor_Y,_subunit_C4_|	4e-59	Nuclear transcription factor Y subunit C-9	NFYC9_ARATH	leaf<bud<flower	-1.78278	1.05751	-0.744861	0.720872	0
c95278_g2_i3	AT4G38950.1_|_Symbols:_|_ATP_binding_microtubule_motor_family_protein_|	1e-48	Phragmoplast orienting kinesin-1	POK1_ARATH	flower<leaf<bud	1.63126	-2.35453	-0.742748	-0.674709	-1.77214
c100277_g4_i1	AT5G66650.1_|_Symbols:_|_Protein_of_unknown_function_(DUF607)_|	4e-40	Calcium uniporter protein 6, mitochondrial	MCU6_ARATH	leaf<bud<flower	-1.89591	1.1701	-0.742405	1.38937	0
c89208_g5_i2	AT1G12240.1_|_Symbols:_ATBETAFRUCT4,_VAC-INV_|_Glycosyl_hydrolases_family_32_protein_|	2e-29	Beta-fructofuranosidase, insoluble isoenzyme CWINV3	INV3_ARATH	leaf<bud<flower	-1.60089	0.879888	-0.741375	0.681747	0
c91419_g2_i2	AT5G56040.2_|_Symbols:_|_Leucine-rich_receptor-like_protein_kinase_family_protein_|	4e-40	Probable leucine-rich repeat receptor-like protein kinase At1g68400	Y1680_ARATH	flower<leaf<bud	1.7777	-2.49589	-0.741108	-1.58397	-1.54414
c97608_g2_i1	AT4G13410.1_|_Symbols:_ATCSLA15,_CSLA15_|_Nucleotide-diphospho-sugar_transferases_superfamily_protein_|	3e-126	Probable xyloglucan glycosyltransferase 12	CSLCC_ARATH	flower<leaf<bud	1.78802	-2.50958	-0.740352	-1.11699	-0.839836
c94459_g2_i2	AT1G43910.1_|_Symbols:_|_P-loop_containing_nucleoside_triphosphate_hydrolases_superfamily_protein_|	6e-59	Probable mitochondrial chaperone BCS1-B	BCS1B_DICDI	flower<leaf<bud	2.00573	-2.72875	-0.740178	-2.66561	0
c99181_g2_i2	AT5G56040.2_|_Symbols:_|_Leucine-rich_receptor-like_protein_kinase_family_protein_|	2e-27	Probably inactive leucine-rich repeat receptor-like protein kinase At3g28040	Y3804_ARATH	flower<leaf<bud	1.29679	-2.01589	-0.740041	-1.37809	-0.726888
c98802_g1_i1	AT5G40390.1_|_Symbols:_SIP1_|_Raffinose_synthase_family_protein_|	1e-140	Probable galactinol--sucrose galactosyltransferase 1	RFS1_ARATH	flower<leaf<bud	1.27056	-1.99186	-0.738972	-1.93714	-0.658031
c98802_g1_i3	AT5G40390.1_|_Symbols:_SIP1_|_Raffinose_synthase_family_protein_|	3e-133	Probable galactinol--sucrose galactosyltransferase 1	RFS1_ARATH	flower<leaf<bud	1.07736	-1.79672	-0.738553	-1.7623	-0.626874
c88684_g1_i3	AT5G59670.1_|_Symbols:_|_Leucine-rich_repeat_protein_kinase_family_protein_|	3e-61	Serine/threonine-protein kinase PBS1	PBS1_ARATH	Leaf<Flower<Bud	-0.323012	-0.395572	-0.738157	#N/A	#N/A
c93649_g3_i2	AT4G25730.1_|_Symbols:_|_FtsJ-like_methyltransferase_family_protein_|	2e-174	Putative rRNA methyltransferase {ECO:0000255|HAMAP-Rule:MF_03163}	SPB1_DICDI	leaf<bud<flower	-1.58013	0.860981	-0.737553	0.739032	0
c88076_g1_i1	AT1G69780.1_|_Symbols:_ATHB13_|_Homeobox-leucine_zipper_protein_family_|	1e-30	Homeobox-leucine zipper protein HAT5	HAT5_ARATH	leaf<bud<flower	-1.03386	0.317339	-0.735337	0	0.792805
c85900_g1_i1	AT5G37770.1_|_Symbols:_TCH2,_CML24_|_EF_hand_calcium-binding_protein_family_|	7e-24	Probable calcium-binding protein CML35	CML35_ARATH	Leaf<Flower<Bud	-0.356241	-0.357657	-0.733208	1.78752	-1.48496
c99381_g1_i1	AT1G05230.1_|_Symbols:_HDG2_|_homeodomain_GLABROUS_2_|	4e-140	Homeobox-leucine zipper protein ROC3	ROC3_ORYSI	flower<leaf<bud	0.649821	-1.35923	-0.731169	-0.854792	-1.03882
c97901_g3_i2	AT1G14840.1_|_Symbols:_ATMAP70-4,_MAP70-4_|_microtubule-associated_proteins_70-4_|	0	Microtubule-associated protein 70-2	MP702_ARATH	flower<leaf<bud	0.465073	-1.17709	-0.730368	-0.97523	0
c85212_g1_i1	AT1G71950.1_|_Symbols:_|_Proteinase_inhibitor,_propeptide_|	1e-38	Subtilisin-like protease SBT3.3 {ECO:0000303|PubMed:16193095}	SBT33_ARATH	leaf<bud<flower	-1.5061	0.799783	-0.725655	1.23736	0
c93631_g2_i1	AT5G54610.1_|_Symbols:_ANK_|_ankyrin_|	4e-37	Ankyrin repeat-containing protein At3g12360	Y3236_ARATH	flower<leaf<bud	1.49998	-2.20412	-0.723489	-1.27573	0
c96278_g2_i2	AT5G35370.1_|_Symbols:_|_S-locus_lectin_protein_kinase_family_protein_|	9e-42	Protein NSP-INTERACTING KINASE 2	.	leaf<bud<flower	-1.60414	0.900927	-0.723429	0.685354	0
c95278_g2_i1	AT4G38950.1_|_Symbols:_|_ATP_binding_microtubule_motor_family_protein_|	1e-48	Phragmoplast orienting kinesin-1	POK1_ARATH	flower<leaf<bud	1.55361	-2.25784	-0.722902	-0.869995	-1.52842
c90767_g1_i1	AT3G44970.1_|_Symbols:_|_Cytochrome_P450_superfamily_protein_|	5e-65	Cytochrome P450 724B1	C724B_ORYSJ	flower<leaf<bud	0.969205	-1.67403	-0.7213	-2.40143	0
c92769_g2_i1	AT4G29360.1_|_Symbols:_|_O-Glycosyl_hydrolases_family_17_protein_|	7e-70	Glucan endo-1,3-beta-glucosidase 11	E1311_ARATH	flower<leaf<bud	0.99208	-1.69137	-0.720561	-1.09499	0
c91193_g1_i1	AT4G33440.1_|_Symbols:_|_Pectin_lyase-like_superfamily_protein_|	2e-122	Probable polygalacturonase	PGLR_VITVI	flower<leaf<bud	0.530346	-1.23048	-0.719981	-1.01133	0
c99194_g1_i2	AT3G59140.1_|_Symbols:_ATMRP14,_MRP14,_ABCC10_|_multidrug_resistance-associated_protein_14_|	0	ABC transporter C family member 5	AB5C_ARATH	leaf<bud<flower	-1.06993	0.369357	-0.719913	0.795906	0
c95549_g4_i1	AT4G04740.2_|_Symbols:_CPK23_|_calcium-dependent_protein_kinase_23_|	7e-21	Serine/threonine-protein kinase Nek2	NEK2_ORYSI	flower<leaf<bud	1.3361	-2.03479	-0.719248	-1.33556	-0.997752
c87109_g1_i1	AT2G32540.1_|_Symbols:_ATCSLB04,_CSLB04,_ATCSLB4_|_cellulose_synthase-like_B4_|	9e-29	Cellulose synthase-like protein B3	CSLB3_ARATH	flower<leaf<bud	1.95374	-2.65354	-0.718846	-2.12018	1.21714
c93159_g1_i4	AT4G12980.1_|_Symbols:_|_Auxin-responsive_family_protein_|	3e-25	Cytochrome b561 and DOMON domain-containing protein At3g61750	B561I_ARATH	flower<leaf<bud	1.73479	-2.43068	-0.718308	-1.7576	-1.0273
c99278_g1_i3	AT5G59670.1_|_Symbols:_|_Leucine-rich_repeat_protein_kinase_family_protein_|	9e-54	Proline-rich receptor-like protein kinase PERK13	.	leaf<bud<flower	-1.41682	0.722162	-0.713951	#N/A	#N/A
c92482_g2_i8	AT5G56350.1_|_Symbols:_|_Pyruvate_kinase_family_protein_|	5e-122	Pyruvate kinase, cytosolic isozyme	KPYC_SOLTU	Leaf<bud<flower	-1.06158	0.366946	-0.713241	0.401349	0
c83332_g3_i1	AT5G35790.1_|_Symbols:_G6PD1_|_glucose-6-phosphate_dehydrogenase_1_|	2e-146	Glucose-6-phosphate 1-dehydrogenase, cytoplasmic isoform	G6PD_SOLTU	Leaf<bud<flower	-1.10445	0.411287	-0.712716	#N/A	#N/A
c100150_g1_i3	AT4G38950.1_|_Symbols:_|_ATP_binding_microtubule_motor_family_protein_|	9e-50	125 kDa kinesin-related protein	K125_TOBAC	flower<leaf<bud	0.934466	-1.62345	-0.709423	-1.19063	-0.832328
c99257_g4_i6	AT5G61520.1_|_Symbols:_|_Major_facilitator_superfamily_protein_|	9e-21	Sugar transporter ERD6-like 5	ERDL5_ARATH	flower<leaf<bud	1.30798	-1.99592	-0.708083	0	-1.43556
c83022_g5_i1	AT5G04230.2_|_Symbols:_PAL3_|_phenyl_alanine_ammonia-lyase_3_|	3e-89	Phenylalanine ammonia-lyase	PALY_VITVI	leaf<bud<flower	-1.60486	0.917367	-0.707076	1.36353	0
c87358_g4_i1	AT2G32540.1_|_Symbols:_ATCSLB04,_CSLB04,_ATCSLB4_|_cellulose_synthase-like_B4_|	8e-36	Cellulose synthase A catalytic subunit 4 [UDP-forming]	CESA4_ARATH	flower<leaf<bud	2.56024	-3.2473	-0.706481	-1.63193	-1.56165
c89964_g3_i1	AT4G11660.1_|_Symbols:_AT-HSFB2B,_HSFB2B_|_winged-helix_DNA-binding_transcription_factor_family_protein_|	2e-49	Heat stress transcription factor B-4	.	flower<leaf<bud	0.866331	-1.55134	-0.704625	-1.17494	0
c90177_g5_i9	AT2G32540.1_|_Symbols:_ATCSLB04,_CSLB04,_ATCSLB4_|_cellulose_synthase-like_B4_|	1e-49	Cellulose synthase A catalytic subunit 7 [UDP-forming]	CESA7_ARATH	flower<leaf<bud	2.31758	-3.00281	-0.702611	-2.20653	0
c88490_g3_i1	AT5G63120.2_|_Symbols:_|_P-loop_containing_nucleoside_triphosphate_hydrolases_superfamily_protein_|	1e-70	DEAD-box ATP-dependent RNA helicase 53	RH53_ORYSJ	Leaf<Flower<Bud	-0.387147	-0.29405	-0.700541	0	-0.582942
c91557_g1_i1	AT5G02230.1_|_Symbols:_|_Haloacid_dehalogenase-like_hydrolase_(HAD)_superfamily_protein_|	7e-101	Uncharacterized protein C24B11.05	YAI5_SCHPO	leaf<bud<flower	-1.37961	0.698414	-0.699742	0.339307	0
c99644_g2_i4	AT4G26600.1_|_Symbols:_|_S-adenosyl-L-methionine-dependent_methyltransferases_superfamily_protein_|	0	Probable 28S rRNA (cytosine-C(5))-methyltransferase	NOP2_MOUSE	Leaf<Flower<Bud	-0.414716	-0.261942	-0.696546	-0.596094	0
c92482_g2_i2	AT5G56350.1_|_Symbols:_|_Pyruvate_kinase_family_protein_|	2e-121	Pyruvate kinase, cytosolic isozyme	KPYC_SOLTU	leaf<bud<flower	-1.28896	0.613106	-0.69511	0.833521	0
c98719_g2_i3	AT3G16240.1_|_Symbols:_DELTA-TIP,_TIP2;1,_DELTA-TIP1,_AQP1,_ATTIP2;1_|_delta_tonoplast_integral_protein_|	6e-27	Probable aquaporin NIP5-1	NIP51_ARATH	leaf<bud<flower	-1.67911	1.00565	-0.693757	0	1.58303
c96244_g2_i2	AT4G14920.1_|_Symbols:_|_Acyl-CoA_N-acyltransferase_with_RING/FYVE/PHD-type_zinc_finger_protein_|	9e-32	Chromodomain-helicase-DNA-binding protein 4	.	leaf<bud<flower	-1.14311	0.474893	-0.688635	0.771966	-0.64223
c99042_g1_i2	AT5G66520.1_|_Symbols:_|_Tetratricopeptide_repeat_(TPR)-like_superfamily_protein_|	1e-21	Pentatricopeptide repeat-containing protein At3g09040, mitochondrial	PP220_ARATH	flower<leaf<bud	1.05817	-1.72253	-0.684964	-1.22628	-0.645057
c85189_g1_i1	AT4G17550.1_|_Symbols:_|_Major_facilitator_superfamily_protein_|	0	Putative glycerol-3-phosphate transporter 4	GLPT4_ARATH	leaf<bud<flower	-1.07288	0.408596	-0.683587	0.710039	0
c86435_g1_i1	AT1G62310.1_|_Symbols:_|_transcription_factor_jumonji_(jmjC)_domain-containing_protein_|	1e-27	Lysine-specific demethylase JMJ25	GRF6_ORYSJ	flower<leaf<bud	0.795455	-1.45905	-0.68318	#N/A	#N/A
c92482_g2_i3	AT5G56350.1_|_Symbols:_|_Pyruvate_kinase_family_protein_|	2e-59	Pyruvate kinase, cytosolic isozyme	KPYC_TOBAC	leaf<bud<flower	-1.06759	0.404761	-0.682665	0.470551	0
c91085_g2_i1	AT1G05230.1_|_Symbols:_HDG2_|_homeodomain_GLABROUS_2_|	8e-145	Homeobox-leucine zipper protein PROTODERMAL FACTOR 2	PDF2_ARATH	flower<leaf<bud	0.920953	-1.583	-0.681254	-0.888929	-0.866546
c94274_g1_i1	AT4G22770.1_|_Symbols:_|_AT_hook_motif_DNA-binding_family_protein_|	3e-66	Putative DNA-binding protein ESCAROLA	ESCA_ARATH	leaf<bud<flower	-1.46854	0.808723	-0.678829	0.93714	0
c91753_g6_i1	AT4G24660.1_|_Symbols:_ATHB22,_MEE68,_HB22,_ZHD2_|_homeobox_protein_22_|	2e-61	Zinc-finger homeodomain protein 1	ZHD1_ORYSJ	flower<leaf<bud	3.52694	-4.1803	-0.676042	-3.88104	-0.72608
c97372_g2_i1	AT5G03140.1_|_Symbols:_|_Concanavalin_A-like_lectin_protein_kinase_family_protein_|	3e-51	Putative L-type lectin-domain containing receptor kinase V.2	LRK52_ARATH	flower<leaf<bud	0.563962	-1.21764	-0.675422	-1.05012	0
c96954_g3_i1	AT1G79720.1_|_Symbols:_|_Eukaryotic_aspartyl_protease_family_protein_|	2e-74	Protein ASPARTIC PROTEASE IN GUARD CELL 2	ASPG2_ARATH	flower<leaf<bud	0.718944	-1.37065	-0.672262	-2.42422	1.82404
c92931_g2_i1	AT3G02250.1_|_Symbols:_|_O-fucosyltransferase_family_protein_|	1e-127	Uncharacterized protein At1g04910	Y1491_ARATH	leaf<bud<flower	-2.26595	1.61303	-0.672008	1.60988	0
c97577_g3_i4	AT1G79440.1_|_Symbols:_ALDH5F1,_SSADH1,_SSADH_|_aldehyde_dehydrogenase_5F1_|	2e-32	Aldehyde dehydrogenase family 3 member F1	AL3F1_ARATH	flower<leaf<bud	1.73134	-2.38096	-0.671369	-1.35739	-1.67598
c88140_g5_i1	AT2G35710.1_|_Symbols:_|_Nucleotide-diphospho-sugar_transferases_superfamily_protein_|	3e-74	Putative glucuronosyltransferase PGSIP7	GUX7_ARATH	leaf<bud<flower	-1.29326	0.642402	-0.671057	0.690483	0
c91825_g4_i2	AT3G12580.1_|_Symbols:_HSP70,_ATHSP70_|_heat_shock_protein_70_|	6e-114	Heat shock 70 kDa protein, mitochondrial	HSP7M_SOLTU	Leaf<Flower<Bud	-0.3707	-0.280362	-0.669898	#N/A	#N/A
c95278_g2_i2	AT4G38950.1_|_Symbols:_|_ATP_binding_microtubule_motor_family_protein_|	6e-49	Phragmoplast orienting kinesin-1	POK1_ARATH	flower<leaf<bud	1.23791	-1.88834	-0.66861	0	-1.3799
c92614_g2_i2	AT5G39000.1_|_Symbols:_|_Malectin/receptor-like_protein_kinase_family_protein_|	9e-44	Calmodulin-binding receptor-like cytoplasmic kinase 2	CRCK1_ARATH	flower<leaf<bud	0.825571	-1.47237	-0.667226	-1.99662	0
c87006_g1_i4	AT2G46780.1_|_Symbols:_|_RNA-binding_(RRM/RBD/RNP_motifs)_family_protein_|	1e-70	RNA-binding protein 24	RBM24_DANRE	flower<leaf<bud	0.904993	-1.55017	-0.666764	-0.951233	-0.782456
c93865_g6_i3	AT1G67310.1_|_Symbols:_|_Calmodulin-binding_transcription_activator_protein_with_CG-1_and_Ankyrin_domains_|	2e-53	Calmodulin-binding transcription activator 4	CMTA4_ARATH	flower<leaf<bud	0.44975	-1.09622	-0.665872	-0.770159	0
c93471_g1_i3	AT4G33440.1_|_Symbols:_|_Pectin_lyase-like_superfamily_protein_|	9e-48	Probable polygalacturonase	PGLR_VITVI	flower<leaf<bud	1.46326	-2.11415	-0.664886	-1.87429	0
c96098_g1_i2	AT1G49730.1_|_Symbols:_|_Protein_kinase_superfamily_protein_|	5e-43	Probable receptor-like protein kinase At1g49730	Y1497_ARATH	flower<leaf<bud	0.703753	-1.34863	-0.664542	-0.893904	-0.762812
c78136_g1_i1	AT1G31280.1_|_Symbols:_AGO2_|_Argonaute_family_protein_|	5e-57	Protein argonaute 4A	AGO4A_ORYSJ	flower<leaf<bud	0.406155	-1.04842	-0.661143	-0.76448	-1.11859
c93198_g1_i1	AT1G05230.1_|_Symbols:_HDG2_|_homeodomain_GLABROUS_2_|	0	Homeobox-leucine zipper protein MERISTEM L1	ATML1_ARATH	flower<leaf<bud	0.82104	-1.46311	-0.659541	-1.2137	-0.679698
c79294_g1_i4	AT2G33330.1_|_Symbols:_PDLP3_|_plasmodesmata-located_protein_3_|	7e-78	Cysteine-rich repeat secretory protein 3	CRR3_ARATH	flower<leaf<bud	1.02843	-1.66774	-0.65935	-1.30697	0
c84555_g1_i2	AT5G09690.2_|_Symbols:_ATMGT7,_MGT7,_MRS2-7_|_magnesium_transporter_7_|	5e-120	Magnesium transporter MRS2-2	MRS22_ARATH	leaf<bud<flower	-1.58466	0.944859	-0.658786	0.9209	0
c92482_g2_i6	AT5G56350.1_|_Symbols:_|_Pyruvate_kinase_family_protein_|	3e-103	Pyruvate kinase, cytosolic isozyme	KPYC_TOBAC	leaf<bud<flower	-1.2387	0.599562	-0.658594	0.872932	0
c98092_g2_i2	AT4G32980.1_|_Symbols:_ATH1_|_homeobox_gene_1_|	3e-40	Protein TIME FOR COFFEE	BEL1_ARATH	flower<leaf<bud	0.471925	-1.10845	-0.656693	0.526785	-1.62504
c84931_g1_i1	AT5G61420.2_|_Symbols:_MYB28,_HAG1_|_myb_domain_protein_28_|	2e-55	Protein ODORANT1	ODO1_PETHY	flower<leaf<bud	2.68067	-3.31813	-0.656509	-3.67971	0
c89593_g1_i1	AT5G27520.1_|_Symbols:_PNC2_|_peroxisomal_adenine_nucleotide_carrier_2_|	2e-124	Peroxisomal adenine nucleotide carrier 1	PNC1_ARATH	leaf<bud<flower	-1.60146	0.967663	-0.655158	0	0.909566
c100150_g1_i2	AT4G38950.1_|_Symbols:_|_ATP_binding_microtubule_motor_family_protein_|	1e-48	125 kDa kinesin-related protein	K125_TOBAC	flower<leaf<bud	1.17304	-1.80825	-0.654076	-1.80983	-0.518549
c97396_g1_i1	AT3G46530.1_|_Symbols:_RPP13_|_NB-ARC_domain-containing_disease_resistance_protein_|	2e-51	Disease resistance protein RPP13	RPP13_ARATH	flower<leaf<bud	0.734039	-1.36926	-0.653598	-1.12977	0
c89463_g1_i2	AT4G38950.1_|_Symbols:_|_ATP_binding_microtubule_motor_family_protein_|	4e-39	Kinesin-like protein NACK2	NACK2_TOBAC	flower<leaf<bud	2.34886	-2.9856	-0.650789	-1.82552	-1.18656
c87358_g3_i1	AT2G32540.1_|_Symbols:_ATCSLB04,_CSLB04,_ATCSLB4_|_cellulose_synthase-like_B4_|	2e-32	Cellulose synthase A catalytic subunit 4 [UDP-forming]	CESA4_ARATH	flower<leaf<bud	2.60174	-3.2334	-0.650395	-2.27537	-0.993491
c93942_g4_i1	AT5G65280.1_|_Symbols:_GCL1_|_GCR2-like_1_|	0	LanC-like protein GCL1	GCL1_ARATH	leaf<bud<flower	-1.63948	1.00945	-0.650005	0	0.362422
c95276_g4_i2	AT5G44680.1_|_Symbols:_|_DNA_glycosylase_superfamily_protein_|	2e-57	Probable GMP synthase [glutamine-hydrolyzing]	GUAA_HELHP	flower<leaf<bud	1.10237	-1.72745	-0.644762	-1.06936	-0.803173
c99622_g1_i1	AT5G61420.2_|_Symbols:_MYB28,_HAG1_|_myb_domain_protein_28_|	4e-21	Myb-related protein 3R-1	MB3R1_ARATH	flower<leaf<bud	1.08197	-1.70314	-0.642402	-0.47876	-1.22606
c89882_g1_i1	AT3G23880.1_|_Symbols:_|_F-box_and_associated_interaction_domains-containing_protein_|	9e-30	F-box protein CPR30	CPR30_ARATH	leaf<bud<flower	-1.07838	0.455709	-0.64197	-0.816353	0.564855
c83066_g2_i1	AT3G19450.1_|_Symbols:_CAD4,_ATCAD4,_CAD,_CAD-C_|_GroES-like_zinc-binding_alcohol_dehydrogenase_family_protein_|	2e-76	Probable mannitol dehydrogenase	MTDH_FRAAN	leaf<bud<flower	-2.25167	1.6191	-0.641064	1.88945	0
c88571_g1_i1	AT5G41920.1_|_Symbols:_|_GRAS_family_transcription_factor_|	2e-57	Scarecrow-like protein 28	SCL28_ARATH	flower<leaf<bud	3.91283	-4.53545	-0.640206	-2.91742	-1.42698
c93222_g1_i1	AT4G38950.1_|_Symbols:_|_ATP_binding_microtubule_motor_family_protein_|	5e-51	125 kDa kinesin-related protein	K125_TOBAC	flower<leaf<bud	2.35169	-2.96966	-0.64012	-1.15961	-1.97387
c95078_g2_i1	AT2G30460.1_|_Symbols:_|_Nucleotide/sugar_transporter_family_protein_|	0	Uncharacterized membrane protein At1g06890	Y1689_ARATH	Leaf<Flower<Bud	-0.345218	-0.274372	-0.639178	#N/A	#N/A
c98545_g1_i1	AT1G29690.1_|_Symbols:_CAD1_|_MAC/Perforin_domain-containing_protein_|	4e-150	MACPF domain-containing protein At4g24290	MACP2_ARATH	flower<leaf<bud	0.434356	-1.05094	-0.636879	-0.890267	0
c95712_g2_i1	AT1G49200.1_|_Symbols:_|_RING/U-box_superfamily_protein_|	8e-28	RING-H2 finger protein ATL72	ATL72_ARATH	flower<leaf<bud	1.4645	-2.07794	-0.632104	-1.58817	-0.82302
c98672_g3_i1	AT5G07240.1_|_Symbols:_IQD24_|_IQ-domain_24_|	2e-25	Protein IQ-DOMAIN 31	IQD31_ARATH	flower<leaf<bud	1.11208	-1.72388	-0.631965	-1.05314	-0.808674
c97248_g2_i1	AT4G20230.1_|_Symbols:_|_Terpenoid_cyclases/Protein_prenyltransferases_superfamily_protein_|	7e-41	Probable terpene synthase 9	TPS9_RICCO	flower<leaf<bud	3.22071	-3.83577	-0.631672	-2.26911	-0.984772
c100140_g1_i3	AT5G06530.2_|_Symbols:_|_ABC-2_type_transporter_family_protein_|	2e-23	Pleiotropic drug resistance protein 12	PDR12_ORYSJ	leaf<bud<flower	-2.48863	1.87488	-0.63129	1.42986	0
c98092_g2_i1	AT4G32980.1_|_Symbols:_ATH1_|_homeobox_gene_1_|	3e-40	Homeobox protein BEL1 homolog	TIC_ARATH	flower<leaf<bud	0.443835	-1.05448	-0.630968	0.479654	-1.48415
c94385_g1_i3	AT5G59670.1_|_Symbols:_|_Leucine-rich_repeat_protein_kinase_family_protein_|	5e-51	PTI1-like tyrosine-protein kinase 3	PTI13_ARATH	leaf<bud<flower	-0.944469	0.333671	-0.628815	1.00683	0
c87921_g2_i1	AT1G07880.2_|_Symbols:_ATMPK13_|_Protein_kinase_superfamily_protein_|	3e-51	Mitogen-activated protein kinase 8	MPK8_ARATH	Leaf<Flower<Bud	-0.306939	-0.301851	-0.628392	0.664011	-0.554518
c99584_g2_i3	AT4G34135.1_|_Symbols:_UGT73B2_|_UDP-glucosyltransferase_73B2_|	9e-45	Zeatin O-glucosyltransferase	ZOG_PHALU	flower<leaf<bud	1.68546	-2.29367	-0.627573	-1.71344	0
c88403_g1_i1	AT3G06140.1_|_Symbols:_|_RING/U-box_superfamily_protein_|	2e-49	Probable E3 ubiquitin-protein ligase LOG2	LOFG2_ARATH	leaf<bud<flower	-1.20327	0.595618	-0.627454	#N/A	#N/A
c89694_g4_i4	AT5G59670.1_|_Symbols:_|_Leucine-rich_repeat_protein_kinase_family_protein_|	5e-66	Receptor-like serine/threonine-protein kinase ALE2	ALE2_ARATH	leaf<bud<flower	-1.00911	0.400926	-0.627315	0.451398	-0.572073
c87220_g1_i2	AT1G49740.1_|_Symbols:_|_PLC-like_phosphodiesterases_superfamily_protein_|	0	PI-PLC X domain-containing protein At5g67130	Y5713_ARATH	flower<leaf<bud	1.1775	-1.78432	-0.626726	-1.99863	0.863007
c93865_g6_i2	AT1G67310.1_|_Symbols:_|_Calmodulin-binding_transcription_activator_protein_with_CG-1_and_Ankyrin_domains_|	9e-58	Calmodulin-binding transcription activator 4	CMTA4_ARATH	flower<leaf<bud	0.59028	-1.19683	-0.626536	-0.756896	-0.703578
c90975_g1_i6	AT3G46620.1_|_Symbols:_|_zinc_finger_(C3HC4-type_RING_finger)_family_protein_|	1e-22	E3 ubiquitin-protein ligase RING1	RING1_GOSHI	flower<leaf<bud	0.573188	-1.18057	-0.626535	-0.933523	0
c84409_g1_i1	AT1G78000.1_|_Symbols:_SULTR1;2,_SEL1_|_sulfate_transporter_1;2_|	0	Probable sulfate transporter 3.4	SUT34_ARATH	leaf<bud<flower	-1.06118	0.454666	-0.626311	1.22947	0
c89553_g1_i2	AT5G02230.1_|_Symbols:_|_Haloacid_dehalogenase-like_hydrolase_(HAD)_superfamily_protein_|	1e-72	Uncharacterized protein C24B11.05	YAI5_SCHPO	leaf<bud<flower	-4.83317	4.2282	-0.626205	3.21346	1.67161
c99255_g2_i3	AT5G66540.1_|_Symbols:_|_FUNCTIONS_IN:_molecular_function_unknown;_INVOLVED_IN:_rRNA_processing;_LOCATED_IN:_cytosol,_nucleolus,_nucleus;_EXPRESSED_IN:_22_plant_structures;_EXPRESSED_DURING:_12_growth_stages;_CONTAINS_InterPro_DOMAIN/s:_U3_small_nucleolar_ribonucleoprotein_complex,_subunit_Mpp10p_(InterPro:IPR012173),_Mpp10_protein_(InterPro:IPR007151);_Has_30201_Blast_hits_to_17322_proteins_in_7…	9e-96	U3 small nucleolar ribonucleoprotein protein MPP10	MPP10_HUMAN	leaf<bud<flower	-2.9339	2.32616	-0.625155	2.38017	0
c90177_g5_i6	AT2G32540.1_|_Symbols:_ATCSLB04,_CSLB04,_ATCSLB4_|_cellulose_synthase-like_B4_|	1e-48	Cellulose synthase A catalytic subunit 7 [UDP-forming]	CESA7_ARATH	flower<leaf<bud	1.90627	-2.50555	-0.61917	-2.27902	0
c94385_g1_i1	AT5G59670.1_|_Symbols:_|_Leucine-rich_repeat_protein_kinase_family_protein_|	1e-50	PTI1-like tyrosine-protein kinase 3	PTI13_ARATH	leaf<bud<flower	-1.53298	0.934416	-0.618356	1.41836	0
c89694_g4_i3	AT4G01330.2_|_Symbols:_|_Protein_kinase_superfamily_protein_|	2e-21	Receptor-like serine/threonine-protein kinase ALE2	ALE2_ARATH	leaf<bud<flower	-1.06495	0.467673	-0.617085	#N/A	#N/A
c95533_g2_i2	AT4G15430.1_|_Symbols:_|_ERD_(early-responsive_to_dehydration_stress)_family_protein_|	1e-83	CSC1-like protein RXW8	CSCL9_ARATH	leaf<bud<flower	-0.96341	0.366545	-0.617045	0.881864	0
c89692_g1_i1	AT4G29360.1_|_Symbols:_|_O-Glycosyl_hydrolases_family_17_protein_|	2e-101	Glucan endo-1,3-beta-glucosidase 2	E132_ARATH	flower<leaf<bud	1.89109	-2.48878	-0.616711	-1.5065	-0.744471
c89964_g3_i2	AT4G11660.1_|_Symbols:_AT-HSFB2B,_HSFB2B_|_winged-helix_DNA-binding_transcription_factor_family_protein_|	3e-47	Heat shock factor protein HSF24	HSF24_SOLPE	flower<leaf<bud	0.597054	-1.19807	-0.615592	-1.58696	1.111
c99843_g1_i1	AT2G32540.1_|_Symbols:_ATCSLB04,_CSLB04,_ATCSLB4_|_cellulose_synthase-like_B4_|	3e-133	Cellulose synthase-like protein H1	CSLH1_ORYSJ	flower<leaf<bud	2.09389	-2.68751	-0.61555	-2.7181	0.904606
c84873_g1_i1	AT3G62550.1_|_Symbols:_|_Adenine_nucleotide_alpha_hydrolases-like_superfamily_protein_|	8e-23	Universal stress protein A-like protein	USPAL_ARATH	leaf<bud<flower	-1.11795	0.523571	-0.615113	0.918201	0
c99793_g1_i3	AT5G59670.1_|_Symbols:_|_Leucine-rich_repeat_protein_kinase_family_protein_|	7e-59	Probable receptor-like protein kinase At5g47070	Y5707_ARATH	leaf<bud<flower	-1.15283	0.55823	-0.614985	#N/A	#N/A
c95925_g1_i1	AT3G14240.1_|_Symbols:_|_Subtilase_family_protein_|	0	Subtilisin-like protease	SUBL_ARATH	flower<leaf<bud	1.75459	-2.34837	-0.614209	-2.03071	0
c95041_g2_i1	AT5G59670.1_|_Symbols:_|_Leucine-rich_repeat_protein_kinase_family_protein_|	4e-59	Receptor-like serine/threonine-protein kinase ALE2	ALE2_ARATH	flower<leaf<bud	0.426228	-1.0174	-0.610915	-0.585528	0
c98692_g2_i2	AT3G18750.1_|_Symbols:_WNK6,_ZIK5,_ATWNK6_|_with_no_lysine_(K)_kinase_6_|	4e-21	Serine/threonine-protein kinase EDR1	EDR1_ARATH	leaf<bud<flower	-1.04096	0.451064	-0.609592	0.478365	-0.428975
c98802_g1_i2	AT5G40390.1_|_Symbols:_SIP1_|_Raffinose_synthase_family_protein_|	1e-126	Probable galactinol--sucrose galactosyltransferase 1	RFS1_ARATH	flower<leaf<bud	0.821783	-1.41216	-0.608677	-1.35914	-0.664377
c96362_g2_i8	AT3G02250.1_|_Symbols:_|_O-fucosyltransferase_family_protein_|	2e-71	Uncharacterized protein At1g04910	Y1491_ARATH	flower<leaf<bud	2.96503	-3.55421	-0.607758	-3.04942	0
c92149_g3_i4	AT5G64470.2_|_Symbols:_|_Plant_protein_of_unknown_function_(DUF828)_|	4e-43	Protein trichome berefringence-like 7	TBL7_ARATH	flower<leaf<bud	1.02812	-1.6146	-0.605793	-0.750627	-1.01668
c98523_g4_i1	AT1G02640.1_|_Symbols:_BXL2,_ATBXL2_|_beta-xylosidase_2_|	0	Beta-xylosidase/alpha-L-arabinofuranosidase 2 {ECO:0000303|PubMed:17615411, ECO:0000312|EMBL:ABQ45228.1}	XYL2_MEDSV	leaf<bud<flower	-0.817551	0.233678	-0.603752	0.674543	0
c97568_g1_i1	AT4G38950.1_|_Symbols:_|_ATP_binding_microtubule_motor_family_protein_|	1e-73	Kinesin-related protein 11	KIF11_DICDI	flower<leaf<bud	0.795464	-1.37932	-0.602828	-1.1107	-0.401032
c76197_g2_i2	AT1G79110.1_|_Symbols:_|_zinc_ion_binding_|	3e-49	Probable BOI-related E3 ubiquitin-protein ligase 3	BRG3_ARATH	leaf<bud<flower	-1.01023	0.427427	-0.602715	#N/A	#N/A
c91029_g2_i1	AT2G45050.1_|_Symbols:_GATA2_|_GATA_transcription_factor_2_|	5e-29	GATA transcription factor 11	GAT11_ARATH	flower<leaf<bud	0.719633	-1.297	-0.597616	0	-0.850994
c92622_g1_i1	AT4G24660.1_|_Symbols:_ATHB22,_MEE68,_HB22,_ZHD2_|_homeobox_protein_22_|	3e-21	Zinc-finger homeodomain protein 3	ZHD3_ARATH	flower<leaf<bud	4.9044	-5.48587	-0.597325	-5.39337	-0.472322
c93266_g8_i1	AT5G54960.1_|_Symbols:_PDC2_|_pyruvate_decarboxylase-2_|	0	Pyruvate decarboxylase 1	PDC1_PEA	leaf<bud<flower	-1.96021	1.38312	-0.596056	0.837065	0
c93266_g8_i2	AT5G54960.1_|_Symbols:_PDC2_|_pyruvate_decarboxylase-2_|	1e-171	Pyruvate decarboxylase 1	PDC1_PEA	leaf<bud<flower	-1.79585	1.22168	-0.594578	1.02148	0
c92621_g2_i1	AT5G59220.1_|_Symbols:_HAI1_|_highly_ABA-induced_PP2C_gene_1_|	5e-35	Probable protein phosphatase 2C 76	P2C76_ARATH	leaf<bud<flower	-0.960922	0.38602	-0.593866	0.721928	0
c89672_g2_i1	AT5G41920.1_|_Symbols:_|_GRAS_family_transcription_factor_|	4e-39	Scarecrow-like protein 14	SCL14_ARATH	flower<leaf<bud	1.08563	-1.65895	-0.59359	-0.832853	0
c92227_g2_i1	AT5G39030.1_|_Symbols:_|_Protein_kinase_superfamily_protein_|	2e-36	Probable receptor-like serine/threonine-protein kinase At5g57670	Y5576_ARATH	flower<leaf<bud	3.23884	-3.81304	-0.589544	-3.36241	0
c94701_g1_i3	AT5G18400.2_|_Symbols:_|_Cytokine-induced_anti-apoptosis_inhibitor_1,_Fe-S_biogenesis_|	2e-92	Anamorsin homolog {ECO:0000255|HAMAP-Rule:MF_03115}	DRE2_VITVI	leaf<bud<flower	-0.968235	0.398615	-0.589116	0.624107	0
c92539_g2_i3	AT4G15130.1_|_Symbols:_ATCCT2,_CCT2_|_phosphorylcholine_cytidylyltransferase2_|	6e-27	Ethanolamine-phosphate cytidylyltransferase	PECT1_ARATH	leaf<bud<flower	-0.903276	0.333537	-0.588244	0.451107	0
c83944_g2_i1	AT1G80690.1_|_Symbols:_|_PPPDE_putative_thiol_peptidase_family_protein_|	2e-64	DeSI-like protein At4g17486	PPDEX_ARATH	flower<leaf<bud	1.09133	-1.65937	-0.587607	-1.65319	-1.10086
c92328_g1_i1	AT1G04310.1_|_Symbols:_ERS2_|_ethylene_response_sensor_2_|	4e-87	Ethylene receptor	ETR1_MALDO	leaf<bud<flower	-1.17163	0.603319	-0.587307	#N/A	#N/A
c96693_g6_i1	AT5G40380.1_|_Symbols:_CRK42_|_cysteine-rich_RLK_(RECEPTOR-like_protein_kinase)_42_|	1e-62	Probable receptor-like protein kinase At1g11050	Y1105_ARATH	flower<leaf<bud	1.21196	-1.77973	-0.586744	-1.08938	0
c83240_g2_i1	AT5G10790.1_|_Symbols:_UBP22_|_ubiquitin-specific_protease_22_|	2e-29	Ubiquitin carboxyl-terminal hydrolase 23	UBP23_ARATH	Leaf<Flower<Bud	-0.396911	-0.170208	-0.586716	#N/A	#N/A
c93709_g2_i1	AT1G49730.1_|_Symbols:_|_Protein_kinase_superfamily_protein_|	2e-42	Probable serine/threonine-protein kinase At1g18390	Y1839_ARATH	flower<leaf<bud	2.49326	-3.058	-0.585699	-1.4772	-1.94156
c87978_g1_i1	AT1G79720.1_|_Symbols:_|_Eukaryotic_aspartyl_protease_family_protein_|	4e-46	Protein ASPARTIC PROTEASE IN GUARD CELL 1	ASPG1_ARATH	flower<leaf<bud	1.42023	-1.98448	-0.583857	-1.69803	0
c96244_g2_i3	AT4G14920.1_|_Symbols:_|_Acyl-CoA_N-acyltransferase_with_RING/FYVE/PHD-type_zinc_finger_protein_|	3e-21	E3 ubiquitin-protein ligase TRIM33	.	leaf<bud<flower	-0.943514	0.381202	-0.582185	1.01704	-0.83533
c98344_g2_i2	AT1G18390.2_|_Symbols:_|_Protein_kinase_superfamily_protein_|	2e-39	U-box domain-containing protein 32	NDUS2_ARATH	leaf<bud<flower	-1.05663	0.496147	-0.580063	0.479597	0
c87250_g1_i1	AT5G61420.2_|_Symbols:_MYB28,_HAG1_|_myb_domain_protein_28_|	3e-50	Transcription factor MYB86	MYB86_ARATH	flower<leaf<bud	2.47417	-3.03147	-0.578601	-2.24836	-0.641126
c96772_g1_i3	AT5G10550.1_|_Symbols:_GTE2_|_global_transcription_factor_group_E2_|	8e-26	Transcription factor GTE8	GTE8_ARATH	flower<leaf<bud	0.358646	-0.915087	-0.575522	-0.67668	-0.982805
c94518_g1_i1	AT1G79410.1_|_Symbols:_AtOCT5,_5-Oct_|_organic_cation/carnitine_transporter5_|	3e-55	Organic cation/carnitine transporter 4	.	leaf<bud<flower	-1.30962	0.755972	-0.57513	2.24871	-1.2835
c98692_g2_i1	AT5G58350.1_|_Symbols:_WNK4,_ZIK2_|_with_no_lysine_(K)_kinase_4_|	7e-22	Serine/threonine-protein kinase EDR1	EDR1_ARATH	leaf<bud<flower	-0.960212	0.407608	-0.57163	0.495431	0
c80970_g1_i1	AT5G49480.1_|_Symbols:_ATCP1,_CP1_|_Ca2+-binding_protein_1_|	3e-49	Calmodulin	CALM_CANAX	leaf<bud<flower	-1.41042	0.85867	-0.569692	2.12427	0
c83134_g1_i1	AT4G14920.1_|_Symbols:_|_Acyl-CoA_N-acyltransferase_with_RING/FYVE/PHD-type_zinc_finger_protein_|	5e-45	Autoimmune regulator	AIRE_HUMAN	flower<leaf<bud	0.637914	-1.18101	-0.562672	-0.912337	-0.563062
c84026_g1_i2	AT1G28370.1_|_Symbols:_ERF11,_ATERF11_|_ERF_domain_protein_11_|	9e-22	Ethylene-responsive transcription factor RAP2-3	RAP23_ARATH	leaf<bud<flower	-1.69935	1.15756	-0.561704	0	1.40982
c81895_g1_i1	AT2G01850.1_|_Symbols:_EXGT-A3,_XTH27,_ATXTH27_|_endoxyloglucan_transferase_A3_|	3e-21	U4/U6 small nuclear ribonucleoprotein Prp31	PRP31_MOUSE	leaf<bud<flower	-0.853428	0.312139	-0.561147	0	0.307408
c99549_g7_i1	AT3G18710.1_|_Symbols:_PUB29,_ATPUB29_|_plant_U-box_29_|	1e-22	U-box domain-containing protein 30	PUB30_ARATH	flower<leaf<bud	1.22047	-1.75787	-0.557469	-0.922308	-0.576199
c87444_g1_i2	AT2G38970.1_|_Symbols:_|_Zinc_finger_(C3HC4-type_RING_finger)_family_protein_|	0	Uncharacterized protein sll0103	Y103_SYNY3	leaf<bud<flower	-2.22822	1.69118	-0.556732	1.42406	0
c87837_g3_i1	AT2G41210.1_|_Symbols:_PIP5K5_|_phosphatidylinositol-_4-phosphate_5-kinase_5_|	1e-22	Phosphatidylinositol 4-phosphate 5-kinase 1	PI5K1_ARATH	flower<leaf<bud	1.16079	-1.69614	-0.554904	-1.72347	0
c96611_g4_i1	AT2G25420.1_|_Symbols:_|_transducin_family_protein_/_WD-40_repeat_family_protein_|	2e-31	Topless-related protein 1	TPR1_ARATH	leaf<bud<flower	-0.781805	0.248049	-0.553114	#N/A	#N/A
c100150_g1_i6	AT4G38950.1_|_Symbols:_|_ATP_binding_microtubule_motor_family_protein_|	4e-48	125 kDa kinesin-related protein	K125_TOBAC	flower<leaf<bud	1.65572	-2.19056	-0.553036	-2.0422	-0.573254
c92061_g2_i2	AT2G06925.1_|_Symbols:_ATSPLA2-ALPHA,_PLA2-ALPHA_|_Phospholipase_A2_family_protein_|	7e-58	Phospholipase A2-alpha	PLA2A_ARATH	flower<leaf<bud	1.45169	-1.98412	-0.552797	-2.3991	0
c97577_g3_i2	AT1G79440.1_|_Symbols:_ALDH5F1,_SSADH1,_SSADH_|_aldehyde_dehydrogenase_5F1_|	1e-32	Aldehyde dehydrogenase family 3 member F1	AL3F1_ARATH	flower<leaf<bud	1.698	-2.2306	-0.552228	-1.13661	-1.76351
c92622_g1_i2	AT5G15210.1_|_Symbols:_ATHB30,_ZFHD3,_HB30,_ZHD8_|_homeobox_protein_30_|	2e-35	Zinc-finger homeodomain protein 3	ZHD3_ARATH	flower<leaf<bud	4.82146	-5.35597	-0.55083	-5.03891	-0.667703
c91557_g1_i2	AT5G02230.1_|_Symbols:_|_Haloacid_dehalogenase-like_hydrolase_(HAD)_superfamily_protein_|	4e-102	Uncharacterized protein C24B11.05	YAI5_SCHPO	leaf<bud<flower	-0.962871	0.433575	-0.549714	#N/A	#N/A
c95925_g1_i2	AT3G14240.1_|_Symbols:_|_Subtilase_family_protein_|	0	Subtilisin-like protease	SUBL_ARATH	flower<leaf<bud	1.72157	-2.25035	-0.549003	-1.95191	0
c99584_g2_i2	AT4G34135.1_|_Symbols:_UGT73B2_|_UDP-glucosyltransferase_73B2_|	7e-45	Zeatin O-glucosyltransferase	ZOG_PHALU	flower<leaf<bud	1.65581	-2.18549	-0.548564	-1.86037	0
c88140_g5_i2	AT2G35710.1_|_Symbols:_|_Nucleotide-diphospho-sugar_transferases_superfamily_protein_|	0	Putative glucuronosyltransferase PGSIP7	GUX7_ARATH	leaf<bud<flower	-1.30086	0.774946	-0.547911	0.937478	0
c79964_g2_i2	AT5G67190.1_|_Symbols:_DEAR2_|_DREB_and_EAR_motif_protein_2_|	6e-43	Ethylene-responsive transcription factor ERF008	ERF08_ARATH	flower<leaf<bud	1.68355	-2.20931	-0.546789	-1.9031	0
c87940_g3_i1	AT5G46690.1_|_Symbols:_bHLH071_|_beta_HLH_protein_71_|	3e-32	Transcription factor bHLH96	BH096_ARATH	flower<leaf<bud	0.939056	-1.46456	-0.545639	-1.37342	0
c97577_g3_i6	AT1G79440.1_|_Symbols:_ALDH5F1,_SSADH1,_SSADH_|_aldehyde_dehydrogenase_5F1_|	3e-27	Aldehyde dehydrogenase family 3 member F1	AL3F1_ARATH	flower<leaf<bud	1.91368	-2.43967	-0.545537	-1.3553	-1.82824
c100136_g1_i1	AT5G53170.1_|_Symbols:_FTSH11_|_FTSH_protease_11_|	2e-33	Calmodulin-interacting protein 111	CI111_ARATH	leaf<bud<flower	-1.82256	1.29557	-0.545429	1.35736	0
c78757_g1_i1	AT4G15430.1_|_Symbols:_|_ERD_(early-responsive_to_dehydration_stress)_family_protein_|	1e-110	CSC1-like protein HYP1	CSCLC_ARATH	flower<leaf<bud	0.690952	-1.21203	-0.540716	-0.537594	-0.619223
c78757_g1_i2	AT4G15430.1_|_Symbols:_|_ERD_(early-responsive_to_dehydration_stress)_family_protein_|	2e-23	CSC1-like protein HYP1	CSCLC_ARATH	flower<leaf<bud	0.589224	-1.10909	-0.539493	-0.383445	-0.496994
c90475_g2_i6	AT5G21100.1_|_Symbols:_|_Plant_L-ascorbate_oxidase_|	7e-33	L-ascorbate oxidase homolog	ASOL_BRANA	flower<leaf<bud	1.28007	-1.80309	-0.537681	-1.56106	0
c96176_g2_i1	AT4G18390.1_|_Symbols:_TCP2_|_TEOSINTE_BRANCHED_1,_cycloidea_and_PCF_transcription_factor_2_|	2e-34	Transcription factor TCP2	.	flower<leaf<bud	1.59504	-2.1104	-0.535778	-1.52919	-0.53393
c89672_g2_i2	AT5G41920.1_|_Symbols:_|_GRAS_family_transcription_factor_|	3e-39	Scarecrow-like protein 14	SCL14_ARATH	flower<leaf<bud	1.10075	-1.6157	-0.535341	-1.13738	0
c99314_g1_i2	AT5G59670.1_|_Symbols:_|_Leucine-rich_repeat_protein_kinase_family_protein_|	2e-56	Serine/threonine-protein kinase-like protein ACR4	ACR4L_ARATH	flower<leaf<bud	1.49292	-2.00699	-0.533585	-1.02078	-1.27259
c79538_g1_i1	AT4G24570.1_|_Symbols:_DIC2_|_dicarboxylate_carrier_2_|	3e-47	Mitochondrial uncoupling protein 1	PUMP1_ARATH	leaf<bud<flower	-2.08187	1.57521	-0.528084	0.358568	1.60917
c98912_g2_i8	AT5G06530.2_|_Symbols:_|_ABC-2_type_transporter_family_protein_|	6e-31	ABC transporter G family member 32	AB32G_ARATH	flower<leaf<bud	1.01799	-1.52853	-0.528047	-0.560891	-0.967405
c84555_g1_i5	AT5G09690.2_|_Symbols:_ATMGT7,_MGT7,_MRS2-7_|_magnesium_transporter_7_|	0	Magnesium transporter MRS2-2	MRS22_ARATH	leaf<bud<flower	-1.50756	1.00366	-0.526205	0.749059	0.604084
c87108_g1_i1	AT5G61520.1_|_Symbols:_|_Major_facilitator_superfamily_protein_|	3e-149	Sugar transport protein 5	STP5_ARATH	leaf<bud<flower	-1.46403	0.95873	-0.524743	0.778108	0
c91645_g1_i1	AT5G41920.1_|_Symbols:_|_GRAS_family_transcription_factor_|	3e-42	Scarecrow-like protein 4	SCL4_ARATH	flower<leaf<bud	0.735898	-1.23927	-0.524629	-0.57651	0
c86185_g1_i1	AT3G06850.1_|_Symbols:_BCE2,_LTA1,_DIN3_|_2-oxoacid_dehydrogenases_acyltransferase_family_protein_|	6e-22	Dihydrolipoyllysine-residue succinyltransferase component of 2-oxoglutarate dehydrogenase complex 2, mitochondrial	ODO2B_ARATH	leaf<bud<flower	-0.820096	0.316371	-0.524481	#N/A	#N/A
c98625_g9_i1	AT4G14560.1_|_Symbols:_IAA1,_AXR5_|_indole-3-acetic_acid_inducible_|	7e-31	Auxin-responsive protein IAA9	IAA9_ARATH	leaf<bud<flower	-0.801196	0.297667	-0.523093	0.484411	-0.576502
c87220_g1_i1	AT1G49740.1_|_Symbols:_|_PLC-like_phosphodiesterases_superfamily_protein_|	0	PI-PLC X domain-containing protein At5g67130	Y5713_ARATH	flower<leaf<bud	0.681989	-1.18252	-0.521081	-1.63573	0.888107
c87428_g5_i2	AT1G09500.1_|_Symbols:_|_NAD(P)-binding_Rossmann-fold_superfamily_protein_|	2e-32	Tetraketide alpha-pyrone reductase 1	TKPR1_ARATH	flower<leaf<bud	0.923697	-1.42506	-0.519932	-2.11404	1.06371
c89086_g5_i2	AT3G08860.1_|_Symbols:_PYD4_|_PYRIMIDINE_4_|	3e-42	Ornithine aminotransferase, mitochondrial	OAT_ORYSJ	leaf<bud<flower	-1.29633	0.797383	-0.519321	0	0.513652
c98919_g1_i1	AT5G22920.1_|_Symbols:_|_CHY-type/CTCHY-type/RING-type_Zinc_finger_protein_|	6e-51	Uncharacterized RING finger protein C2F3.16	YERG_SCHPO	flower<leaf<bud	1.2992	-1.7969	-0.518155	-1.50176	0
c96244_g2_i5	AT4G14920.1_|_Symbols:_|_Acyl-CoA_N-acyltransferase_with_RING/FYVE/PHD-type_zinc_finger_protein_|	1e-31	Chromodomain-helicase-DNA-binding protein 4	CHD4_MOUSE	leaf<bud<flower	-1.07951	0.58378	-0.516627	0.977324	-0.785124
c87940_g3_i3	AT5G46690.1_|_Symbols:_bHLH071_|_beta_HLH_protein_71_|	6e-40	Transcription factor bHLH96	BH096_ARATH	flower<leaf<bud	0.925376	-1.42181	-0.515549	-1.02786	0
c98919_g1_i4	AT5G22920.1_|_Symbols:_|_CHY-type/CTCHY-type/RING-type_Zinc_finger_protein_|	6e-51	Uncharacterized RING finger protein C2F3.16	.	flower<leaf<bud	1.17929	-1.6707	-0.511702	-1.4049	0
c87226_g1_i1	AT5G60490.1_|_Symbols:_FLA12_|_FASCICLIN-like_arabinogalactan-protein_12_|	3e-26	Fasciclin-like arabinogalactan protein 7	FLA7_ARATH	flower<leaf<bud	0.963089	-1.45102	-0.50889	-0.907606	0
c97577_g3_i3	AT1G79440.1_|_Symbols:_ALDH5F1,_SSADH1,_SSADH_|_aldehyde_dehydrogenase_5F1_|	3e-22	Aldehyde dehydrogenase family 3 member F1	AL3F1_ARATH	flower<leaf<bud	2.60588	-3.08886	-0.502715	-2.16873	-1.53937
c95009_g2_i1	AT5G14120.1_|_Symbols:_|_Major_facilitator_superfamily_protein_|	2e-48	Uncharacterized MFS-type transporter YhjX	YHJX_ECOLI	flower<leaf<bud	0.537298	-1.01661	-0.499099	#N/A	#N/A
c97020_g2_i2	AT5G59670.1_|_Symbols:_|_Leucine-rich_repeat_protein_kinase_family_protein_|	4e-44	C-type lectin receptor-like tyrosine-protein kinase At1g52310	Y1523_ARATH	flower<leaf<bud	0.784315	-1.25989	-0.494493	-0.87167	-0.443101
c100136_g1_i5	AT5G53170.1_|_Symbols:_FTSH11_|_FTSH_protease_11_|	1e-33	Calmodulin-interacting protein 111	CI111_ARATH	leaf<bud<flower	-1.38846	0.915748	-0.493267	0.984783	0
c94487_g1_i1	AT5G06530.2_|_Symbols:_|_ABC-2_type_transporter_family_protein_|	5e-21	ABC transporter G family member 32	AB32G_ARATH	flower<leaf<bud	1.5018	-1.97611	-0.492989	0	-1.42118
c93658_g4_i1	AT5G45750.1_|_Symbols:_AtRABA1c,_RABA1c_|_RAB_GTPase_homolog_A1C_|	3e-57	Ras-related protein RABB1c	.	leaf<bud<flower	-1.53371	1.0593	-0.492787	0.546041	0.683088
c86261_g1_i1	AT2G45400.1_|_Symbols:_BEN1_|_NAD(P)-binding_Rossmann-fold_superfamily_protein_|	3e-34	Cinnamoyl-CoA reductase 1	CCR1_ARATH	leaf<bud<flower	-2.16149	1.68854	-0.492365	1.1997	1.07558
c95682_g2_i2	AT2G02780.1_|_Symbols:_|_Leucine-rich_repeat_protein_kinase_family_protein_|	1e-59	Probable inactive leucine-rich repeat receptor-like protein kinase At3g03770	.	flower<leaf<bud	0.495421	-0.964998	-0.488507	-0.490622	-0.770925
c87940_g3_i2	AT5G46690.1_|_Symbols:_bHLH071_|_beta_HLH_protein_71_|	3e-31	Transcription factor bHLH96	BH096_ARATH	flower<leaf<bud	1.0646	-1.53248	-0.488141	-1.40008	0
c98934_g1_i2	AT1G27210.1_|_Symbols:_|_ARM_repeat_superfamily_protein_|	2e-61	Microtubule-associated protein SPIRAL2-like	SP2L_ARATH	flower<leaf<bud	1.02743	-1.49482	-0.487901	-0.724451	-0.99779
c89694_g4_i5	AT5G59670.1_|_Symbols:_|_Leucine-rich_repeat_protein_kinase_family_protein_|	7e-66	Receptor-like serine/threonine-protein kinase ALE2	ALE2_ARATH	leaf<bud<flower	-0.962033	0.495741	-0.485191	0.766485	-0.589849
c96244_g2_i4	AT2G37520.1_|_Symbols:_|_Acyl-CoA_N-acyltransferase_with_RING/FYVE/PHD-type_zinc_finger_domain_|	9e-44	E3 ubiquitin-protein ligase TRIM33	.	leaf<bud<flower	-0.787057	0.331223	-0.475761	1.18342	-1.22032
c99843_g1_i2	AT2G32540.1_|_Symbols:_ATCSLB04,_CSLB04,_ATCSLB4_|_cellulose_synthase-like_B4_|	0	Cellulose synthase-like protein H1	CSLH1_ORYSJ	flower<leaf<bud	2.43453	-2.88613	-0.475503	-3.15811	1.12816
c91144_g2_i1	AT4G17460.1_|_Symbols:_HAT1_|_Homeobox-leucine_zipper_protein_4_(HB-4)_/_HD-ZIP_protein_|	3e-72	Homeobox-leucine zipper protein HAT4	HAT4_ARATH	leaf<bud<flower	-2.20771	1.75696	-0.471352	1.76212	0
c93495_g1_i2	AT4G30610.1_|_Symbols:_BRS1,_SCPL24_|_alpha/beta-Hydrolases_superfamily_protein_|	1e-102	Serine carboxypeptidase-like 42	SCP42_ARATH	flower<leaf<bud	0.604987	-1.05652	-0.470621	-1.58763	0.796102
c94385_g2_i1	AT5G59670.1_|_Symbols:_|_Leucine-rich_repeat_protein_kinase_family_protein_|	2e-52	PTI1-like tyrosine-protein kinase 3	PTI13_ARATH	leaf<bud<flower	-1.36041	0.909605	-0.470047	0.412873	0.762002
c93128_g1_i1	AT2G32540.1_|_Symbols:_ATCSLB04,_CSLB04,_ATCSLB4_|_cellulose_synthase-like_B4_|	7e-31	Cellulose synthase A catalytic subunit 8 [UDP-forming]	CESA8_ARATH	flower<leaf<bud	2.21863	-2.66682	-0.467963	-2.36909	0
c87123_g3_i2	AT3G53230.1_|_Symbols:_|_ATPase,_AAA-type,_CDC48_protein_|	1e-38	Vesicle-fusing ATPase	NSF_ARATH	leaf<bud<flower	-0.636389	0.189696	-0.466135	0.340928	0
c93495_g1_i1	AT4G30610.1_|_Symbols:_BRS1,_SCPL24_|_alpha/beta-Hydrolases_superfamily_protein_|	1e-113	Serine carboxypeptidase-like 42	SCP42_ARATH	flower<leaf<bud	0.654801	-1.09905	-0.463315	-1.58026	0.849231
c97020_g2_i1	AT5G59670.1_|_Symbols:_|_Leucine-rich_repeat_protein_kinase_family_protein_|	7e-44	C-type lectin receptor-like tyrosine-protein kinase At1g52310	Y1523_ARATH	flower<leaf<bud	0.74338	-1.18664	-0.462507	-0.74507	-0.583634
c88964_g4_i3	AT1G16860.1_|_Symbols:_|_Ubiquitin-specific_protease_family_C19-related_protein_|	0	Uncharacterized membrane protein At1g16860	.	flower<leaf<bud	0.4647	-0.907597	-0.461814	-0.970228	-0.409721
c86185_g1_i2	AT3G06850.1_|_Symbols:_BCE2,_LTA1,_DIN3_|_2-oxoacid_dehydrogenases_acyltransferase_family_protein_|	3e-22	Dihydrolipoyllysine-residue succinyltransferase component of 2-oxoglutarate dehydrogenase complex 2, mitochondrial	ODO2B_ARATH	leaf<bud<flower	-0.940443	0.498905	-0.460963	0.370462	0
c90674_g1_i2	AT3G05500.1_|_Symbols:_|_Rubber_elongation_factor_protein_(REF)_|	2e-32	Stress-related protein	SRP_VITRI	leaf<bud<flower	-1.55605	1.11875	-0.456928	0.9063	0.72583
c93726_g1_i2	AT4G32980.1_|_Symbols:_ATH1_|_homeobox_gene_1_|	8e-47	BEL1-like homeodomain protein 1	BLH1_ARATH	leaf<bud<flower	-0.856249	0.431086	-0.446172	0.379554	0
c100136_g1_i4	AT5G53170.1_|_Symbols:_FTSH11_|_FTSH_protease_11_|	2e-33	Calmodulin-interacting protein 111	CI111_ARATH	leaf<bud<flower	-1.49614	1.0704	-0.444784	1.04681	0
c90542_g2_i1	AT5G09840.1_|_Symbols:_|_Putative_endonuclease_or_glycosyl_hydrolase_|	5e-32	Meiosis arrest female protein 1 homolog	MARF1_XENTR	leaf<bud<flower	-0.709857	0.28527	-0.44377	-0.344572	0
c95219_g4_i1	AT4G38950.1_|_Symbols:_|_ATP_binding_microtubule_motor_family_protein_|	2e-43	Kinesin-4	ATK4_ARATH	flower<leaf<bud	1.77487	-2.1994	-0.441963	-1.6514	0
c85052_g3_i1	AT3G43800.1_|_Symbols:_ATGSTU27,_GSTU27_|_glutathione_S-transferase_tau_27_|	2e-32	Glutathione S-transferase U17	GSTUH_ARATH	flower<leaf<bud	2.50774	-2.92942	-0.441192	-1.73447	0
c89694_g4_i1	AT4G01330.2_|_Symbols:_|_Protein_kinase_superfamily_protein_|	1e-21	Receptor-like serine/threonine-protein kinase ALE2	ALE2_ARATH	leaf<bud<flower	-0.846433	0.427114	-0.437518	0.623873	-0.553167
c91948_g5_i1	AT2G32990.1_|_Symbols:_AtGH9B8,_GH9B8_|_glycosyl_hydrolase_9B8_|	3e-129	Endoglucanase 24	GUN24_ORYSJ	flower<leaf<bud	0.777585	-1.19004	-0.432538	#N/A	#N/A
c84026_g1_i1	AT1G28370.1_|_Symbols:_ERF11,_ATERF11_|_ERF_domain_protein_11_|	1e-21	Ethylene-responsive transcription factor RAP2-3	RAP23_ARATH	leaf<bud<flower	-1.63766	1.22832	-0.42973	0	1.1906
c91660_g6_i2	AT5G61420.2_|_Symbols:_MYB28,_HAG1_|_myb_domain_protein_28_|	5e-22	N-alpha-acetyltransferase 11	NAA11_MOUSE	leaf<bud<flower	-2.75277	2.34503	-0.42782	2.91922	0
c95533_g2_i3	AT4G15430.1_|_Symbols:_|_ERD_(early-responsive_to_dehydration_stress)_family_protein_|	9e-98	CSC1-like protein RXW8	CSCLA_ARATH	leaf<bud<flower	-0.779849	0.383078	-0.417076	0.901665	0
c91144_g2_i2	AT4G17460.1_|_Symbols:_HAT1_|_Homeobox-leucine_zipper_protein_4_(HB-4)_/_HD-ZIP_protein_|	9e-72	Homeobox-leucine zipper protein HAT4	HAT4_ARATH	leaf<bud<flower	-2.23663	1.8406	-0.416439	1.70615	0
c84412_g1_i1	AT4G15130.1_|_Symbols:_ATCCT2,_CCT2_|_phosphorylcholine_cytidylyltransferase2_|	2e-26	Ethanolamine-phosphate cytidylyltransferase	PECT1_ARATH	leaf<bud<flower	-0.72859	0.33585	-0.412144	0.403842	0
c99255_g2_i2	AT5G66540.1_|_Symbols:_|_FUNCTIONS_IN:_molecular_function_unknown;_INVOLVED_IN:_rRNA_processing;_LOCATED_IN:_cytosol,_nucleolus,_nucleus;_EXPRESSED_IN:_22_plant_structures;_EXPRESSED_DURING:_12_growth_stages;_CONTAINS_InterPro_DOMAIN/s:_U3_small_nucleolar_ribonucleoprotein_complex,_subunit_Mpp10p_(InterPro:IPR012173),_Mpp10_protein_(InterPro:IPR007151);_Has_30201_Blast_hits_to_17322_proteins_in_7…	2e-96	U3 small nucleolar ribonucleoprotein protein MPP10	MPP10_HUMAN	leaf<bud<flower	-2.23921	1.8465	-0.411582	1.78048	0
c90425_g3_i1	AT1G34210.1_|_Symbols:_SERK2,_ATSERK2_|_somatic_embryogenesis_receptor-like_kinase_2_|	2e-54	Somatic embryogenesis receptor kinase 1	SERK1_ARATH	leaf<bud<flower	-0.67774	0.286686	-0.410581	0	1.00166
c92621_g2_i2	AT5G59220.1_|_Symbols:_HAI1_|_highly_ABA-induced_PP2C_gene_1_|	6e-29	Probable protein phosphatase 2C 76	P2C76_ARATH	leaf<bud<flower	-1.01576	0.6294	-0.40487	0.955215	0
c92418_g4_i1	AT5G59220.1_|_Symbols:_HAI1_|_highly_ABA-induced_PP2C_gene_1_|	2e-27	Probable protein phosphatase 2C 60	P2C60_ARATH	leaf<bud<flower	-0.682587	0.30142	-0.40117	#N/A	#N/A
c86341_g1_i1	AT5G53170.1_|_Symbols:_FTSH11_|_FTSH_protease_11_|	8e-29	ATPase family AAA domain-containing protein 1	ATAD1_XENTR	leaf<bud<flower	-0.676356	0.296142	-0.400056	0.334624	0
c91948_g6_i2	AT2G28630.1_|_Symbols:_KCS12_|_3-ketoacyl-CoA_synthase_12_|	2e-95	3-ketoacyl-CoA synthase 6	KCS6_ARATH	flower<leaf<bud	2.07822	-2.45868	-0.398979	-1.64145	0
c86424_g1_i2	AT3G48350.1_|_Symbols:_|_Cysteine_proteinases_superfamily_protein_|	8e-46	Cysteine proteinase RD19a	RD19A_ARATH	leaf<bud<flower	-1.35871	0.980451	-0.397927	0.389495	0
c81855_g1_i1	AT4G36540.1_|_Symbols:_BEE2_|_BR_enhanced_expression_2_|	3e-39	Transcription factor bHLH79	BH079_ARATH	leaf<bud<flower	-1.62533	1.24954	-0.394196	1.2323	0
c91075_g4_i1	AT4G20070.1_|_Symbols:_ATAAH,_AAH_|_allantoate_amidohydrolase_|	2e-47	Ureidoglycolate hydrolase	UAH_ARATH	leaf<bud<flower	-0.677994	0.312113	-0.385743	0.53645	0
c90930_g2_i1	AT1G04990.2_|_Symbols:_|_Zinc_finger_C-x8-C-x5-C-x3-H_type_family_protein_|	5e-94	Zinc finger CCCH domain-containing protein 3	C3H3_ARATH	leaf<bud<flower	-0.993187	0.633921	-0.379351	#N/A	#N/A
c99549_g6_i1	AT1G23030.1_|_Symbols:_|_ARM_repeat_superfamily_protein_|	7e-27	U-box domain-containing protein 30	.	flower<leaf<bud	0.697478	-1.05664	-0.377716	0	-0.713725
c87792_g3_i2	AT1G53650.1_|_Symbols:_CID8_|_CTC-interacting_domain_8_|	2e-112	Polyadenylate-binding protein-interacting protein 11	CID11_ARATH	leaf<bud<flower	-0.998806	0.644043	-0.374371	0.621104	-0.478616
c90803_g1_i2	AT1G79440.1_|_Symbols:_ALDH5F1,_SSADH1,_SSADH_|_aldehyde_dehydrogenase_5F1_|	2e-58	Aldehyde dehydrogenase family 7 member B4	AL7B4_ARATH	leaf<bud<flower	-1.03793	0.6917	-0.366486	0.519464	0
c87052_g1_i1	AT5G42620.2_|_Symbols:_|_metalloendopeptidases;zinc_ion_binding_|	0	Leishmanolysin-like peptidase	LMLN_DROPS	leaf<bud<flower	-0.803995	0.460985	-0.361686	1.08473	-0.636479
c87366_g1_i1	AT5G41920.1_|_Symbols:_|_GRAS_family_transcription_factor_|	9e-28	Scarecrow-like protein 6	SCL6_ARATH	leaf<bud<flower	-0.633958	0.291481	-0.361459	#N/A	#N/A
c59666_g1_i1	AT3G12490.2_|_Symbols:_ATCYSB,_ATCYS6,_CYSB_|_cystatin_B_|	5e-31	Cysteine proteinase inhibitor	CYTI_VIGUN	leaf<bud<flower	-1.86764	1.53874	-0.34813	0	1.43892
c90736_g2_i2	AT4G04740.2_|_Symbols:_CPK23_|_calcium-dependent_protein_kinase_23_|	1e-43	CBL-interacting serine/threonine-protein kinase 23	CIPKN_ARATH	leaf<bud<flower	-0.563661	0.238587	-0.344914	#N/A	#N/A
c86010_g1_i3	AT3G57390.1_|_Symbols:_AGL18_|_AGAMOUS-like_18_|	1e-23	MADS-box protein SOC1	SOC1_ARATH	flower<leaf<bud	2.3381	-2.66499	-0.343607	-2.65112	0
c87792_g3_i3	AT1G53650.1_|_Symbols:_CID8_|_CTC-interacting_domain_8_|	4e-112	Polyadenylate-binding protein-interacting protein 11	CID11_ARATH	leaf<bud<flower	-1.10052	0.778969	-0.341293	0.747589	-0.431351
c91825_g4_i1	AT3G12580.1_|_Symbols:_HSP70,_ATHSP70_|_heat_shock_protein_70_|	6e-173	Heat shock 70 kDa protein, mitochondrial	HSP7M_PHAVU	leaf<bud<flower	-0.868809	0.554853	-0.333524	0.703501	0
c77440_g1_i1	AT5G45750.1_|_Symbols:_AtRABA1c,_RABA1c_|_RAB_GTPase_homolog_A1C_|	5e-31	Ras-related protein RABE1a	RAE1A_ARATH	leaf<bud<flower	-0.540305	0.236145	-0.324098	0.376179	0
c92490_g3_i1	AT4G04740.2_|_Symbols:_CPK23_|_calcium-dependent_protein_kinase_23_|	5e-38	CBL-interacting protein kinase 18	CIPKI_ORYSJ	leaf<bud<flower	-1.14838	0.843095	-0.323205	0	0.73229
c76087_g1_i1	AT5G24580.1_|_Symbols:_|_Heavy_metal_transport/detoxification_superfamily_protein_|	2e-24	Heavy metal-associated isoprenylated plant protein 26	HIP26_ARATH	flower<leaf<bud	4.34393	-4.64119	-0.317019	-2.62788	-2.13746
c88768_g1_i1	AT3G43670.1_|_Symbols:_|_Copper_amine_oxidase_family_protein_|	6e-72	Copper methylamine oxidase	AMO2_ARTS1	leaf<bud<flower	-0.699089	0.403592	-0.314997	0.481439	0
c93399_g1_i2	AT5G57110.1_|_Symbols:_ACA8,_AT-ACA8_|_autoinhibited_Ca2+_-ATPase,_isoform_8_|	6e-38	Plasma membrane ATPase 1	PMA1_NICPL	leaf<bud<flower	-1.41559	1.12288	-0.312162	1.5051	0
c96518_g1_i2	AT5G60790.1_|_Symbols:_ATGCN1,_GCN1_|_ABC_transporter_family_protein_|	9e-142	ABC transporter F family member 3	AB3F_ARATH	leaf<bud<flower	-0.536838	0.244876	-0.311598	#N/A	#N/A
c86424_g1_i4	AT3G48350.1_|_Symbols:_|_Cysteine_proteinases_superfamily_protein_|	8e-46	Cysteine proteinase RD19a	RD19A_ARATH	leaf<bud<flower	-1.27783	0.996142	-0.301305	0.558056	0
c90542_g2_i2	AT5G09840.1_|_Symbols:_|_Putative_endonuclease_or_glycosyl_hydrolase_|	1e-31	Meiosis arrest female protein 1 homolog	MARF1_XENTR	leaf<bud<flower	-0.601373	0.327036	-0.293486	#N/A	#N/A
c92656_g1_i1	AT4G38950.1_|_Symbols:_|_ATP_binding_microtubule_motor_family_protein_|	4e-43	Armadillo repeat-containing kinesin-like protein 3	ARK3_ARATH	flower<leaf<bud	0.496744	-0.765449	-0.287715	-0.394534	0
c84392_g1_i1	AT3G06850.1_|_Symbols:_BCE2,_LTA1,_DIN3_|_2-oxoacid_dehydrogenases_acyltransferase_family_protein_|	3e-39	Dihydrolipoyllysine-residue acetyltransferase component 3 of pyruvate dehydrogenase complex, mitochondrial	ODP23_ARATH	leaf<bud<flower	-0.493604	0.237752	-0.27545	0.520175	0
c90616_g4_i1	AT5G45750.1_|_Symbols:_AtRABA1c,_RABA1c_|_RAB_GTPase_homolog_A1C_|	9e-55	Ras-related protein RABD2a	.	leaf<bud<flower	-0.532235	0.310166	-0.242049	0.408453	0
c94316_g4_i1	AT5G53170.1_|_Symbols:_FTSH11_|_FTSH_protease_11_|	2e-112	ATP-dependent zinc metalloprotease FTSH 8, mitochondrial	FTSH8_ORYSJ	bud<leaf<flower	-1.00802	1.31028	0.282477	0.765313	0
c86745_g2_i1	AT1G07880.2_|_Symbols:_ATMPK13_|_Protein_kinase_superfamily_protein_|	4e-47	Shaggy-related protein kinase alpha	.	flower<bud<leaf	0.679953	-0.36555	0.294532	0	-0.337356
c93521_g1_i1	AT3G18750.1_|_Symbols:_WNK6,_ZIK5,_ATWNK6_|_with_no_lysine_(K)_kinase_6_|	2e-25	Serine/threonine-protein kinase EDR1	EDR1_ARATH	leaf<bud<flower	-0.532024	0.847456	0.295321	0	0.499417
c98164_g2_i5	AT5G52320.1_|_Symbols:_CYP96A4_|_cytochrome_P450,_family_96,_subfamily_A,_polypeptide_4_|	6e-65	Cytochrome P450 704C1	C04C1_PINTA	leaf<bud<flower	-0.340177	0.65661	0.296765	0	0.542499
c95881_g3_i1	AT4G12040.1_|_Symbols:_|_A20/AN1-like_zinc_finger_family_protein_|	6e-37	Zinc finger A20 and AN1 domain-containing stress-associated protein 8	SAP8_ORYSJ	leaf<bud<flower	-0.373377	0.693142	0.299885	0.299596	0
c87622_g1_i2	AT4G15430.1_|_Symbols:_|_ERD_(early-responsive_to_dehydration_stress)_family_protein_|	2e-80	CSC1-like protein ERD4	CSC1L_BRAJU	flower<bud<leaf	2.34987	-2.01544	0.314564	-1.03496	-0.953956
c97633_g3_i1	AT2G46710.1_|_Symbols:_|_Rho_GTPase_activating_protein_with_PAK-box/P21-Rho-binding_domain_|	1e-124	Rho GTPase-activating protein 1	RGAP1_ARATH	flower<bud<leaf	0.725097	-0.385923	0.319208	#N/A	#N/A
c93426_g1_i2	AT3G60130.1_|_Symbols:_BGLU16_|_beta_glucosidase_16_|	5e-146	Beta-glucosidase 42	BGL42_ARATH	bud<leaf<flower	-0.500497	0.842267	0.321596	0.608293	0
c90288_g2_i1	AT1G16860.1_|_Symbols:_|_Ubiquitin-specific_protease_family_C19-related_protein_|	0	Uncharacterized membrane protein At1g16860	Y1686_ARATH	flower<bud<leaf	0.961737	-0.613754	0.328282	-0.613825	0
c91236_g3_i1	AT4G19120.1_|_Symbols:_ERD3_|_S-adenosyl-L-methionine-dependent_methyltransferases_superfamily_protein_|	1e-90	Probable methyltransferase PMT5	PMT5_ARATH	flower<bud<leaf	0.731107	-0.38202	0.329054	#N/A	#N/A
c81877_g2_i1	AT1G66900.1_|_Symbols:_|_alpha/beta-Hydrolases_superfamily_protein_|	1e-126	Alpha/beta hydrolase domain-containing protein 17C	AB17C_DANRE	flower<bud<leaf	0.933375	-0.584526	0.330499	-0.740506	0
c84886_g1_i1	AT4G19670.1_|_Symbols:_|_RING/U-box_superfamily_protein_|	9e-48	Probable E3 ubiquitin-protein ligase rbrA	RBRA_DICDI	leaf<bud<flower	-0.343273	0.698358	0.336049	0.350096	0
c83007_g1_i1	AT5G23050.1_|_Symbols:_AAE17_|_acyl-activating_enzyme_17_|	3e-35	Acetyl-coenzyme A synthetase, chloroplastic/glyoxysomal	ACS_ARATH	leaf<bud<flower	-0.683981	1.04067	0.336195	1.06493	0
c92698_g2_i1	AT3G56060.1_|_Symbols:_|_Glucose-methanol-choline_(GMC)_oxidoreductase_family_protein_|	2e-59	Protein HOTHEAD	HTH_ARATH	flower<bud<leaf	2.98674	-2.62693	0.34015	-1.06245	-1.88312
c92621_g1_i1	AT5G02560.2_|_Symbols:_HTA12_|_histone_H2A_12_|	8e-32	Histone H2A.6	H2A6_ARATH	flower<bud<leaf	1.46886	-1.10798	0.341573	-0.617314	0
c98144_g1_i1	AT2G32560.1_|_Symbols:_|_F-box_family_protein_|	1e-122	F-box protein At2g32560	FB121_ARATH	flower<bud<leaf	1.08633	-0.725141	0.341964	-0.404588	0
c96388_g1_i1	AT1G05230.1_|_Symbols:_HDG2_|_homeodomain_GLABROUS_2_|	0	Homeobox-leucine zipper protein ANTHOCYANINLESS 2	ANL2_ARATH	flower<bud<leaf	1.1672	-0.799104	0.348395	0	-0.912667
c75588_g1_i1	AT3G43960.1_|_Symbols:_|_Cysteine_proteinases_superfamily_protein_|	8e-21	Cathepsin B	CATB_MACFA	bud<leaf<flower	-0.843272	1.21211	0.349075	0.972876	0.435268
c95050_g3_i1	AT4G02340.1_|_Symbols:_|_alpha/beta-Hydrolases_superfamily_protein_|	2e-57	Bifunctional epoxide hydrolase 2	HYES_MOUSE	bud<leaf<flower	-0.799331	1.17398	0.354757	0.58446	0.513002
c75578_g2_i1	AT3G08710.1_|_Symbols:_ATH9,_TRX_H9,_TH9_|_thioredoxin_H-type_9_|	1e-25	Thioredoxin H-type 1	TRXH1_TOBAC	leaf<bud<flower	-0.272229	0.649485	0.35734	#N/A	#N/A
c87622_g1_i1	AT4G15430.1_|_Symbols:_|_ERD_(early-responsive_to_dehydration_stress)_family_protein_|	3e-95	CSC1-like protein ERD4	CSCLD_ARATH	flower<bud<leaf	2.35854	-1.97829	0.359723	-1.04861	-0.937377
c69596_g1_i1	AT3G08700.1_|_Symbols:_UBC12_|_ubiquitin-conjugating_enzyme_12_|	7e-23	NEDD8-conjugating enzyme Ubc12	RCE1_ARATH	leaf<bud<flower	-0.482697	0.868585	0.365891	0	1.12068
c98886_g2_i1	AT3G45140.1_|_Symbols:_LOX2,_ATLOX2_|_lipoxygenase_2_|	0	Linoleate 9S-lipoxygenase 5, chloroplastic	LOX15_SOLTU	flower<bud<leaf	2.07128	-1.68498	0.365925	-2.04319	0
c89509_g2_i1	AT4G08300.1_|_Symbols:_|_nodulin_MtN21_/EamA-like_transporter_family_protein_|	4e-48	WAT1-related protein At3g28050	WTR18_ARATH	bud<leaf<flower	-0.992366	1.38035	0.366254	0	0.78064
c97496_g3_i1	AT3G20500.1_|_Symbols:_ATPAP18,_PAP18_|_purple_acid_phosphatase_18_|	2e-29	Probable inactive purple acid phosphatase 2	PPA2_ARATH	leaf<bud<flower	-0.500558	0.897555	0.376899	0.867663	-0.534257
c94685_g1_i2	AT4G30110.1_|_Symbols:_HMA2,_ATHMA2_|_heavy_metal_atpase_2_|	1e-57	Copper-transporting ATPase PAA2, chloroplastic	HMA8_ARATH	flower<bud<leaf	1.84163	-1.44475	0.379545	-0.753124	-0.612565
c98886_g2_i4	AT3G45140.1_|_Symbols:_LOX2,_ATLOX2_|_lipoxygenase_2_|	0	Probable linoleate 9S-lipoxygenase 5	LOX15_SOLTU	flower<bud<leaf	1.92737	-1.52205	0.384098	-1.83799	0
c93790_g2_i1	AT3G02250.1_|_Symbols:_|_O-fucosyltransferase_family_protein_|	0	Uncharacterized protein At1g04910	Y1491_ARATH	flower<bud<leaf	0.727434	-0.324124	0.384749	0.605305	-0.710342
c93790_g2_i2	AT3G02250.1_|_Symbols:_|_O-fucosyltransferase_family_protein_|	0	Uncharacterized protein At1g04910	Y1491_ARATH	flower<bud<leaf	0.774871	-0.366767	0.387394	0.535654	-0.680522
c91336_g1_i1	AT4G04740.2_|_Symbols:_CPK23_|_calcium-dependent_protein_kinase_23_|	1e-35	CBL-interacting serine/threonine-protein kinase 12	CIPKC_ARATH	flower<bud<leaf	1.50529	-1.09394	0.391891	-0.917189	0
c94069_g1_i1	AT1G77850.1_|_Symbols:_ARF17_|_auxin_response_factor_17_|	7e-52	Auxin response factor 18	ARFI_ARATH	flower<bud<leaf	2.85188	-2.43951	0.392294	-2.64239	0
c98093_g1_i1	AT3G16010.1_|_Symbols:_|_Pentatricopeptide_repeat_(PPR-like)_superfamily_protein_|	3e-21	Pentatricopeptide repeat-containing protein At1g74850, chloroplastic	PP124_ARATH	flower<bud<leaf	0.880272	-0.467183	0.394068	0	-0.456622
c80807_g1_i1	AT5G43270.2_|_Symbols:_SPL2_|_squamosa_promoter_binding_protein-like_2_|	1e-27	Squamosa promoter-binding protein 1	SBP1_ANTMA	flower<bud<leaf	0.97876	-0.564433	0.394875	-1.06792	0
c77760_g1_i1	AT5G45750.1_|_Symbols:_AtRABA1c,_RABA1c_|_RAB_GTPase_homolog_A1C_|	1e-43	Ras-related protein RHN1	RHN1_NICPL	leaf<bud<flower	-0.6015	1.01746	0.396102	1.0893	0
c98912_g2_i2	AT5G06530.2_|_Symbols:_|_ABC-2_type_transporter_family_protein_|	3e-22	ABC transporter G family member 32	AB32G_ARATH	flower<bud<leaf	2.05053	-1.63499	0.396278	-0.527426	-1.17429
c98526_g2_i1	AT3G08720.1_|_Symbols:_ATPK19,_ATS6K2,_S6K2,_ATPK2_|_serine/threonine_protein_kinase_2_|	2e-27	Serine/threonine-protein kinase D6PKL2	D6KL2_ARATH	flower<bud<leaf	1.19591	-0.78086	0.396504	0	-1.06277
c98277_g1_i2	AT5G62730.1_|_Symbols:_|_Major_facilitator_superfamily_protein_|	9e-78	Protein NRT1/ PTR FAMILY 8.3	PTR2_ARATH	bud<leaf<flower	-1.28128	1.70368	0.401983	1.43105	0
c97060_g6_i1	AT5G35790.1_|_Symbols:_G6PD1_|_glucose-6-phosphate_dehydrogenase_1_|	3e-178	Glucose-6-phosphate 1-dehydrogenase 4, chloroplastic	G6PD4_ARATH	leaf<bud<flower	-0.596893	1.02129	0.403449	0.619027	0.434499
c93198_g2_i1	AT1G05230.1_|_Symbols:_HDG2_|_homeodomain_GLABROUS_2_|	0	Homeobox-leucine zipper protein MERISTEM L1	ATML1_ARATH	flower<bud<leaf	1.54168	-1.1139	0.407466	-0.331886	-1.05598
c75899_g1_i1	AT3G53990.1_|_Symbols:_|_Adenine_nucleotide_alpha_hydrolases-like_superfamily_protein_|	2e-51	Uncharacterized protein C167.05	YFK5_SCHPO	bud<leaf<flower	-0.414616	0.846424	0.411976	1.22042	0
c89814_g1_i1	AT4G08300.1_|_Symbols:_|_nodulin_MtN21_/EamA-like_transporter_family_protein_|	1e-25	WAT1-related protein At5g47470	.	leaf<bud<flower	-0.474985	0.906325	0.412411	0	0.642502
c92046_g2_i2	AT3G12560.1_|_Symbols:_TRFL9,_ATTBP2_|_TRF-like_9_|	5e-130	Telomere repeat-binding protein 3	TRP3_ARATH	bud<leaf<flower	-0.316449	0.749679	0.414359	0	0.785389
c82483_g4_i1	AT5G53170.1_|_Symbols:_FTSH11_|_FTSH_protease_11_|	2e-34	Protein SUPPRESSOR OF K(+) TRANSPORT GROWTH DEFECT 1 {ECO:0000303|PubMed:17468262}	VPS4_ARATH	bud<leaf<flower	-0.408151	0.845489	0.417204	0.366277	0
c75895_g1_i1	AT4G12000.1_|_Symbols:_|_SNARE_associated_Golgi_protein_family_|	6e-70	TVP38/TMEM64 family membrane protein slr0305	Y305_SYNY3	bud<leaf<flower	-0.680886	1.11882	0.417981	0.494213	0.532317
c92903_g1_i3	AT3G51950.1_|_Symbols:_|_Zinc_finger_(CCCH-type)_family_protein_/_RNA_recognition_motif_(RRM)-containing_protein_|	1e-114	Zinc finger CCCH domain-containing protein 53	C3H53_ORYSJ	flower<bud<leaf	0.981179	-0.540598	0.420091	-0.931623	0
c91752_g5_i1	AT4G22790.1_|_Symbols:_|_MATE_efflux_family_protein_|	3e-32	Protein TRANSPARENT TESTA 12	TT12_ARATH	flower<bud<leaf	1.41907	-0.978494	0.420481	-1.08242	0.366382
c91914_g2_i1	AT5G56040.2_|_Symbols:_|_Leucine-rich_receptor-like_protein_kinase_family_protein_|	2e-89	Receptor-like protein kinase HSL1	HSL1_ARATH	flower<bud<leaf	1.02813	-0.588366	0.420829	-0.766753	0
c99577_g1_i1	AT2G46450.1_|_Symbols:_ATCNGC12,_CNGC12_|_cyclic_nucleotide-gated_channel_12_|	5e-78	Spore coat protein SA	CNGC2_ARATH	bud<leaf<flower	-0.761827	1.20272	0.42105	1.23243	0
c88046_g1_i1	AT3G16010.1_|_Symbols:_|_Pentatricopeptide_repeat_(PPR-like)_superfamily_protein_|	5e-22	Pentatricopeptide repeat-containing protein At3g59040	PP287_ARATH	flower<bud<leaf	0.846416	-0.400127	0.426318	#N/A	#N/A
c98886_g2_i2	AT3G45140.1_|_Symbols:_LOX2,_ATLOX2_|_lipoxygenase_2_|	0	Probable linoleate 9S-lipoxygenase 5	LOX15_SOLTU	flower<bud<leaf	1.92428	-1.4684	0.43621	-1.80381	0
c92870_g1_i1	AT3G48350.1_|_Symbols:_|_Cysteine_proteinases_superfamily_protein_|	4e-50	Cysteine proteinase RD19a	RD19A_ARATH	leaf<bud<flower	-0.220011	0.676543	0.436449	0.468957	0.464328
c94069_g1_i3	AT1G77850.1_|_Symbols:_ARF17_|_auxin_response_factor_17_|	1e-52	Auxin response factor 18	ARFI_ARATH	flower<bud<leaf	2.79867	-2.34208	0.4385	-2.55751	0
c94657_g2_i2	AT3G16010.1_|_Symbols:_|_Pentatricopeptide_repeat_(PPR-like)_superfamily_protein_|	2e-24	Pentatricopeptide repeat-containing protein At1g62914, mitochondrial	PPR37_ARATH	flower<bud<leaf	1.07376	-0.613653	0.439641	0	-0.919071
c93266_g9_i1	AT5G54960.1_|_Symbols:_PDC2_|_pyruvate_decarboxylase-2_|	0	Pyruvate decarboxylase 1	PDC1_ARATH	bud<leaf<flower	-0.498959	0.958865	0.440893	0	0.851402
c80050_g1_i1	AT3G48350.1_|_Symbols:_|_Cysteine_proteinases_superfamily_protein_|	1e-106	Xylem cysteine proteinase 1	XCP1_ARATH	flower<bud<leaf	2.07131	-1.61017	0.442535	-2.69521	2.06455
c99353_g1_i2	AT4G38950.1_|_Symbols:_|_ATP_binding_microtubule_motor_family_protein_|	2e-47	Kinesin KP1	KP1_ARATH	flower<bud<leaf	2.88451	-2.42075	0.44533	-1.87368	-1.16248
c91156_g2_i1	AT4G04955.1_|_Symbols:_ATALN,_ALN_|_allantoinase_|	0	Allantoinase	ALN_ARATH	bud<leaf<flower	-3.14397	3.61243	0.447374	2.93508	0
c93190_g3_i2	AT4G32980.1_|_Symbols:_ATH1_|_homeobox_gene_1_|	4e-35	BEL1-like homeodomain protein 8	BLH8_ARATH	bud<leaf<flower	-0.973614	1.44121	0.447825	1.16411	0
c92903_g1_i1	AT3G51950.1_|_Symbols:_|_Zinc_finger_(CCCH-type)_family_protein_/_RNA_recognition_motif_(RRM)-containing_protein_|	6e-114	Zinc finger CCCH domain-containing protein 22	C3H22_ORYSJ	flower<bud<leaf	0.911951	-0.443564	0.448574	-0.897307	0
c98445_g2_i7	AT5G61420.2_|_Symbols:_MYB28,_HAG1_|_myb_domain_protein_28_|	3e-42	L-arabinokinase	ARAK_ARATH	bud<leaf<flower	-1.75788	2.2265	0.44879	2.25756	0
c82040_g1_i1	AT2G46650.1_|_Symbols:_B5_#1,_ATCB5-C,_CB5-C_|_cytochrome_B5_isoform_C_|	2e-32	Cytochrome b5	CYB5_BRAOB	bud<leaf<flower	-0.589411	1.05869	0.449153	0.392895	0.796762
c95599_g7_i5	AT3G06500.1_|_Symbols:_|_Plant_neutral_invertase_family_protein_|	0	Probable alkaline/neutral invertase B {ECO:0000305}	INVB_ARATH	flower<bud<leaf	0.8274	-0.358478	0.450385	-0.92406	0.902851
c98144_g1_i2	AT2G32560.1_|_Symbols:_|_F-box_family_protein_|	5e-124	F-box protein At2g32560	FB121_ARATH	flower<bud<leaf	1.05303	-0.570391	0.463811	#N/A	#N/A
c100254_g3_i1	AT5G51570.1_|_Symbols:_|_SPFH/Band_7/PHB_domain-containing_membrane-associated_protein_family_|	1e-135	Hypersensitive-induced response protein 4	HIR4_ARATH	flower<bud<leaf	0.921674	-0.43678	0.464731	-0.550603	-0.582612
c84725_g1_i3	AT3G47340.1_|_Symbols:_ASN1,_DIN6,_AT-ASN1_|_glutamine-dependent_asparagine_synthase_1_|	0	Asparagine synthetase [glutamine-hydrolyzing] 3	ASNS3_ARATH	leaf<bud<flower	-0.458031	0.943041	0.465421	0.774472	0
c97060_g6_i2	AT5G35790.1_|_Symbols:_G6PD1_|_glucose-6-phosphate_dehydrogenase_1_|	0	Glucose-6-phosphate 1-dehydrogenase 4, chloroplastic	G6PD4_ARATH	leaf<bud<flower	-0.585316	1.07471	0.469612	0.492706	0
c86799_g1_i1	AT1G01650.1_|_Symbols:_SPPL4,_ATSPPL4_|_SIGNAL_PEPTIDE_PEPTIDASE-LIKE_4_|	2e-161	Signal peptide peptidase-like 2	SIPL2_ORYSJ	bud<leaf<flower	-0.367568	0.856714	0.469754	0.590395	0.346964
c84242_g1_i1	AT5G16560.1_|_Symbols:_KAN,_KAN1_|_Homeodomain-like_superfamily_protein_|	6e-49	Probable transcription factor KAN2	KAN2_ARATH	bud<leaf<flower	-0.745011	1.23618	0.469956	0.824182	0
c92903_g1_i2	AT3G51950.1_|_Symbols:_|_Zinc_finger_(CCCH-type)_family_protein_/_RNA_recognition_motif_(RRM)-containing_protein_|	7e-115	Zinc finger CCCH domain-containing protein 53	C3H53_ORYSJ	flower<bud<leaf	0.943603	-0.453907	0.470078	-0.916683	0
c83660_g1_i1	AT5G59670.1_|_Symbols:_|_Leucine-rich_repeat_protein_kinase_family_protein_|	1e-57	PTI1-like tyrosine-protein kinase At3g15890	Y3589_ARATH	bud<leaf<flower	-0.855337	1.34586	0.471207	0.678263	0
c96550_g1_i7	AT4G38950.1_|_Symbols:_|_ATP_binding_microtubule_motor_family_protein_|	3e-73	Kinesin-related protein 11	KIF11_DICDI	flower<bud<leaf	0.92366	-0.427788	0.475229	0	-0.612845
c95433_g1_i1	AT5G16590.1_|_Symbols:_LRR1_|_Leucine-rich_repeat_protein_kinase_family_protein_|	3e-46	Probable inactive leucine-rich repeat receptor-like protein kinase At1g66830	Y1668_ARATH	flower<bud<leaf	0.983916	-0.487545	0.476937	#N/A	#N/A
c85351_g1_i4	AT1G56700.1_|_Symbols:_|_Peptidase_C15,_pyroglutamyl_peptidase_I-like_|	4e-98	Pyrrolidone-carboxylate peptidase	PCP_PYRFU	bud<leaf<flower	-0.660714	1.15832	0.477475	0.318205	0.743321
c90883_g1_i5	AT2G19860.1_|_Symbols:_ATHXK2,_HXK2_|_hexokinase_2_|	0	Hexokinase-1	HXK1_ARATH	bud<leaf<flower	-1.23323	1.73149	0.47784	1.63898	0
c99844_g1_i3	AT5G25630.2_|_Symbols:_|_Tetratricopeptide_repeat_(TPR)-like_superfamily_protein_|	2e-25	Pentatricopeptide repeat-containing protein At5g04810, chloroplastic	PP365_ARATH	flower<bud<leaf	0.792236	-0.292567	0.47927	#N/A	#N/A
c88760_g1_i2	AT5G53170.1_|_Symbols:_FTSH11_|_FTSH_protease_11_|	2e-45	26S protease regulatory subunit 8 homolog A	PRS8A_ARATH	leaf<bud<flower	-0.363588	0.867363	0.483953	0	0.548925
c94685_g1_i4	AT4G30110.1_|_Symbols:_HMA2,_ATHMA2_|_heavy_metal_atpase_2_|	1e-57	Copper-transporting ATPase PAA2, chloroplastic	HMA8_ARATH	flower<bud<leaf	1.7702	-1.26429	0.487216	-0.45208	-0.57038
c98161_g1_i2	AT4G22790.1_|_Symbols:_|_MATE_efflux_family_protein_|	3e-26	Protein TRANSPARENT TESTA 12	TT12_ARATH	flower<bud<leaf	1.22276	-0.714436	0.488151	#N/A	#N/A
c97234_g3_i3	AT3G26590.1_|_Symbols:_|_MATE_efflux_family_protein_|	2e-39	Protein TRANSPARENT TESTA 12	TT12_ARATH	flower<bud<leaf	1.83667	-1.33023	0.488183	-1.22845	0
c97810_g2_i1	AT4G38950.1_|_Symbols:_|_ATP_binding_microtubule_motor_family_protein_|	0	Kinesin-like protein NACK1	NACK1_TOBAC	flower<bud<leaf	1.06253	-0.554206	0.488325	-0.520697	0
c95724_g3_i2	AT5G56040.2_|_Symbols:_|_Leucine-rich_receptor-like_protein_kinase_family_protein_|	1e-38	Probable inactive receptor kinase RLK902	RLK90_ARATH	flower<bud<leaf	1.06902	-0.55698	0.491654	0	-0.619075
c95050_g3_i3	AT4G02340.1_|_Symbols:_|_alpha/beta-Hydrolases_superfamily_protein_|	3e-61	Bifunctional epoxide hydrolase 2	HYES_HUMAN	leaf<bud<flower	-0.809958	1.32356	0.493739	0.690608	0.458592
c92297_g3_i1	AT5G42250.1_|_Symbols:_|_Zinc-binding_alcohol_dehydrogenase_family_protein_|	4e-21	Sorbitol dehydrogenase	DHSO_ARATH	leaf<bud<flower	-0.474903	0.992273	0.494385	0.997417	0
c89814_g1_i2	AT4G08300.1_|_Symbols:_|_nodulin_MtN21_/EamA-like_transporter_family_protein_|	2e-25	WAT1-related protein At5g47470	WTR44_ARATH	leaf<bud<flower	-0.415939	0.935364	0.499998	0	0.553578
c86593_g1_i2	AT5G57800.1_|_Symbols:_FLP1,_YRE,_CER3,_WAX2_|_Fatty_acid_hydroxylase_superfamily_|	0	Protein ECERIFERUM 3	CER3_ARATH	leaf<bud<flower	-0.829394	1.35022	0.500958	1.95983	0
c90806_g4_i3	AT5G04070.1_|_Symbols:_|_NAD(P)-binding_Rossmann-fold_superfamily_protein_|	3e-26	Short-chain dehydrogenase TIC 32, chloroplastic	TIC32_ARATH	leaf<bud<flower	-0.505589	1.02849	0.503402	0	0.778965
c95825_g3_i2	AT3G62980.1_|_Symbols:_TIR1_|_F-box/RNI-like_superfamily_protein_|	5e-41	Coronatine-insensitive protein 1	COI1_ARATH	leaf<bud<flower	-0.48679	1.0118	0.505119	1.1123	0
c95436_g3_i2	AT5G09690.2_|_Symbols:_ATMGT7,_MGT7,_MRS2-7_|_magnesium_transporter_7_|	1e-101	Magnesium transporter MRS2-1	MRS21_ARATH	leaf<bud<flower	-0.590556	1.11866	0.507893	0.437083	0
c93371_g4_i1	AT3G62980.1_|_Symbols:_TIR1_|_F-box/RNI-like_superfamily_protein_|	1e-28	Coronatine-insensitive protein 1	COI1_ARATH	leaf<bud<flower	-0.41614	0.946493	0.510151	0.410545	0
c94685_g1_i1	AT4G30110.1_|_Symbols:_HMA2,_ATHMA2_|_heavy_metal_atpase_2_|	6e-57	Copper-transporting ATPase PAA2, chloroplastic	HMA8_ARATH	flower<bud<leaf	1.94908	-1.41935	0.510751	-0.424847	-0.770267
c86575_g2_i2	AT3G59140.1_|_Symbols:_ATMRP14,_MRP14,_ABCC10_|_multidrug_resistance-associated_protein_14_|	7e-22	ABC transporter B family member 25	AB25B_ORYSJ	bud<leaf<flower	-0.648232	1.1791	0.510806	0.583317	0
c93900_g1_i2	AT4G37530.1_|_Symbols:_|_Peroxidase_superfamily_protein_|	1e-49	Peroxidase 42	PER42_ARATH	flower<bud<leaf	1.69482	-1.15919	0.515039	0	-2.04002
c85936_g2_i1	AT3G59140.1_|_Symbols:_ATMRP14,_MRP14,_ABCC10_|_multidrug_resistance-associated_protein_14_|	0	ABC transporter C family member 4	AB4C_ARATH	leaf<bud<flower	-1.4792	2.01498	0.517993	0.89459	1.07679
c98713_g3_i1	AT5G10250.1_|_Symbols:_DOT3_|_Phototropic-responsive_NPH3_family_protein_|	2e-80	BTB/POZ domain-containing protein NPY1	NPY1_ARATH	flower<bud<leaf	1.32878	-0.789652	0.520536	#N/A	#N/A
c88657_g1_i1	AT4G30610.1_|_Symbols:_BRS1,_SCPL24_|_alpha/beta-Hydrolases_superfamily_protein_|	4e-140	Serine carboxypeptidase-like 40	SCP40_ARATH	bud<leaf<flower	-2.5168	3.05585	0.520956	2.84061	0
c96049_g3_i1	AT5G56190.2_|_Symbols:_|_Transducin/WD40_repeat-like_superfamily_protein_|	0	Uncharacterized WD repeat-containing protein C2A9.03	YGI3_SCHPO	leaf<bud<flower	-0.305375	0.850296	0.524903	#N/A	#N/A
c88454_g1_i1	AT4G28270.1_|_Symbols:_ATRMA2,_RMA2_|_RING_membrane-anchor_2_|	2e-30	E3 ubiquitin-protein ligase RMA1H1	.	bud<leaf<flower	-0.655656	1.20101	0.525492	-0.47765	2.32749
c96784_g2_i1	AT4G34135.1_|_Symbols:_UGT73B2_|_UDP-glucosyltransferase_73B2_|	1e-48	Hydroquinone glucosyltransferase	HQGT_RAUSE	flower<bud<leaf	0.980756	-0.434067	0.526828	-0.514351	0
c89517_g2_i1	AT3G60130.1_|_Symbols:_BGLU16_|_beta_glucosidase_16_|	3e-29	Beta-glucosidase-like SFR2, chloroplastic	SFR2_ORYSJ	flower<bud<leaf	0.908586	-0.356713	0.531803	#N/A	#N/A
c98277_g1_i1	AT5G62730.1_|_Symbols:_|_Major_facilitator_superfamily_protein_|	7e-69	Protein NRT1/ PTR FAMILY 8.3	PTR2_ARATH	bud<leaf<flower	-1.12585	1.67984	0.533091	1.2695	0
c97810_g2_i5	AT4G38950.1_|_Symbols:_|_ATP_binding_microtubule_motor_family_protein_|	0	Kinesin-like protein NACK1	NACK1_TOBAC	flower<bud<leaf	1.15973	-0.60699	0.533403	-0.594527	-0.661432
c99496_g2_i1	AT5G36220.1_|_Symbols:_CYP81D1,_CYP91A1_|_cytochrome_p450_81d1_|	2e-148	Cytochrome P450 81E8 {ECO:0000303|PubMed:14617078}	C81E8_MEDTR	leaf<bud<flower	-0.482125	1.03604	0.534648	0.513523	0
c89548_g5_i1	AT2G32560.1_|_Symbols:_|_F-box_family_protein_|	6e-151	F-box protein At2g32560	FB121_ARATH	bud<leaf<flower	-0.855989	1.41052	0.535089	1.31341	0
c89791_g3_i1	AT3G13750.1_|_Symbols:_BGAL1_|_beta_galactosidase_1_|	0	Beta-galactosidase 3	BGAL3_ORYSJ	leaf<bud<flower	-1.07826	1.63317	0.535889	1.16854	0.859713
c92442_g1_i3	AT2G28305.1_|_Symbols:_LOG1,_ATLOG1_|_Putative_lysine_decarboxylase_family_protein_|	8e-61	Cytokinin riboside 5'-monophosphate phosphoribohydrolase LOG8	LOG8_ARATH	flower<bud<leaf	1.49451	-0.939401	0.537011	-1.14196	0
c100203_g3_i1	AT3G59140.1_|_Symbols:_ATMRP14,_MRP14,_ABCC10_|_multidrug_resistance-associated_protein_14_|	0	ABC transporter C family member 10	AB10C_ARATH	flower<bud<leaf	3.40925	-2.84905	0.537072	-3.16571	0.881945
c97234_g3_i2	AT4G22790.1_|_Symbols:_|_MATE_efflux_family_protein_|	6e-34	Protein TRANSPARENT TESTA 12	TT12_ARATH	flower<bud<leaf	1.74743	-1.19027	0.537712	-0.987597	0
c88115_g2_i1	AT1G19670.1_|_Symbols:_ATCLH1,_CORI1,_ATHCOR1,_CLH1_|_chlorophyllase_1_|	3e-76	Chlorophyllase-2, chloroplastic	CLH2_ARATH	flower<bud<leaf	0.947112	-0.387405	0.539166	-0.483254	0
c89889_g1_i1	AT4G38950.1_|_Symbols:_|_ATP_binding_microtubule_motor_family_protein_|	1e-38	Chromosome-associated kinesin KIF4A	KIF4A_HUMAN	flower<bud<leaf	1.40422	-0.845829	0.539204	-0.900465	0
c94769_g1_i1	AT5G41920.1_|_Symbols:_|_GRAS_family_transcription_factor_|	5e-55	DELLA protein GAI	MGAT3_HUMAN	flower<bud<leaf	1.12804	-0.567257	0.540961	0	-0.445486
c99529_g1_i1	AT1G64500.1_|_Symbols:_|_Glutaredoxin_family_protein_|	5e-32	Uncharacterized protein At5g39865	Y5986_ARATH	leaf<bud<flower	-0.455625	1.01954	0.541565	0.34696	0
c94796_g2_i2	AT2G29650.1_|_Symbols:_ANTR1,_PHT4;1_|_phosphate_transporter_4;1_|	8e-78	Probable anion transporter 6, chloroplastic	ANTR6_ARATH	flower<bud<leaf	1.07281	-0.511217	0.542811	#N/A	#N/A
c99577_g1_i4	AT2G46450.1_|_Symbols:_ATCNGC12,_CNGC12_|_cyclic_nucleotide-gated_channel_12_|	5e-45	Cyclic nucleotide-gated ion channel 2	CNGC2_ARATH	bud<leaf<flower	-0.833182	1.3977	0.544002	1.04094	0.48547
c89695_g8_i1	AT1G79720.1_|_Symbols:_|_Eukaryotic_aspartyl_protease_family_protein_|	1e-53	Protein ASPARTIC PROTEASE IN GUARD CELL 1	ASPG1_ARATH	flower<bud<leaf	1.25855	-0.693815	0.545475	0	-1.188
c85538_g2_i2	AT3G18830.1_|_Symbols:_ATPLT5,_PMT5,_ATPMT5_|_polyol/monosaccharide_transporter_5_|	3e-46	Putative polyol transporter 1	PLT1_ARATH	flower<bud<leaf	2.04941	-1.47996	0.548909	-1.23312	0
c90181_g1_i3	AT4G17970.1_|_Symbols:_ALMT12,_ATALMT12_|_aluminum-activated,_malate_transporter_12_|	8e-34	Aluminum-activated malate transporter 4	ALMT5_ARATH	bud<leaf<flower	-0.809718	1.38141	0.550031	0.405677	0.813846
c98377_g3_i2	AT4G09760.2_|_Symbols:_|_Protein_kinase_superfamily_protein_|	1e-46	Probable ethanolamine kinase	EKI_ARATH	leaf<bud<flower	-0.485201	1.05626	0.551175	1.07685	0
c97234_g3_i1	AT3G26590.1_|_Symbols:_|_MATE_efflux_family_protein_|	1e-38	Protein TRANSPARENT TESTA 12	TT12_ARATH	flower<bud<leaf	1.9586	-1.38772	0.551898	-1.06781	0
c99793_g1_i2	AT5G59670.1_|_Symbols:_|_Leucine-rich_repeat_protein_kinase_family_protein_|	2e-52	Probable receptor-like protein kinase At5g47070	Y5707_ARATH	leaf<bud<flower	-0.435055	1.00652	0.552048	0.4486	-0.793573
c97170_g2_i1	AT1G43910.1_|_Symbols:_|_P-loop_containing_nucleoside_triphosphate_hydrolases_superfamily_protein_|	3e-24	Probable mitochondrial chaperone bcs1	BCS1_SCHPO	flower<bud<leaf	1.11227	-0.537887	0.555057	#N/A	#N/A
c86629_g2_i1	AT1G77680.1_|_Symbols:_|_Ribonuclease_II/R_family_protein_|	0	DIS3-like exonuclease 2 {ECO:0000255|HAMAP-Rule:MF_03045}	DI3L2_ARATH	leaf<bud<flower	-0.366353	0.942478	0.55691	0.673202	0
c92902_g3_i2	AT2G12550.1_|_Symbols:_|_ubiquitin-associated_(UBA)/TS-N_domain-containing_protein_|	0	NEDD8 ultimate buster 1	NUB1_HUMAN	leaf<bud<flower	-0.849313	1.4271	0.558282	#N/A	#N/A
c83763_g1_i1	AT2G19860.1_|_Symbols:_ATHXK2,_HXK2_|_hexokinase_2_|	5e-156	Hexokinase-3	HXK3_ARATH	leaf<bud<flower	-0.481175	1.06052	0.558415	0	0.683456
c83961_g1_i1	AT4G31870.1_|_Symbols:_ATGPX7,_GPX7_|_glutathione_peroxidase_7_|	2e-83	Probable phospholipid hydroperoxide glutathione peroxidase	GPX4_MESCR	bud<leaf<flower	-1.14799	1.72857	0.561787	0	2.16195
c93532_g2_i2	AT3G08700.1_|_Symbols:_UBC12_|_ubiquitin-conjugating_enzyme_12_|	3e-26	Ubiquitin-conjugating enzyme E2 19	UBC19_ARATH	leaf<bud<flower	-1.14769	1.73222	0.563236	0.944855	0.597206
c99772_g2_i1	AT5G66520.1_|_Symbols:_|_Tetratricopeptide_repeat_(TPR)-like_superfamily_protein_|	1e-27	Pentatricopeptide repeat-containing protein At3g22150, chloroplastic	PP246_ARATH	flower<bud<leaf	1.99646	-1.41212	0.564227	-0.855059	0
c82512_g1_i1	AT3G08860.1_|_Symbols:_PYD4_|_PYRIMIDINE_4_|	2e-39	Gamma aminobutyrate transaminase 3, chloroplastic	.	leaf<bud<flower	-0.297702	0.882375	0.564875	0.512143	0.367499
c92431_g1_i4	AT4G24570.1_|_Symbols:_DIC2_|_dicarboxylate_carrier_2_|	4e-41	Mitochondrial uncoupling protein 2	PUMP2_ARATH	flower<bud<leaf	1.45844	-0.872189	0.567004	-0.852579	0.713972
c94195_g2_i4	AT2G47630.1_|_Symbols:_|_alpha/beta-Hydrolases_superfamily_protein_|	3e-53	Caffeoylshikimate esterase	CSE_ARATH	flower<bud<leaf	0.95301	-0.364935	0.568704	0	-0.791814
c93331_g1_i1	AT4G34135.1_|_Symbols:_UGT73B2_|_UDP-glucosyltransferase_73B2_|	7e-33	UDP-glycosyltransferase 74F2	U74F2_ARATH	flower<bud<leaf	3.66038	-3.06714	0.571055	-4.31244	2.23645
c98445_g2_i8	AT5G61420.2_|_Symbols:_MYB28,_HAG1_|_myb_domain_protein_28_|	1e-25	L-arabinokinase	MY108_ARATH	bud<leaf<flower	-1.64856	2.2407	0.571066	2.21108	0
c99363_g3_i1	AT4G34135.1_|_Symbols:_UGT73B2_|_UDP-glucosyltransferase_73B2_|	3e-33	UDP-glycosyltransferase 76F1	U76F1_ARATH	flower<bud<leaf	1.51621	-0.924259	0.571976	-1.1106	0
c91856_g2_i2	AT3G44720.1_|_Symbols:_ADT4_|_arogenate_dehydratase_4_|	8e-131	Arogenate dehydratase/prephenate dehydratase 1, chloroplastic	AROD1_ARATH	flower<bud<leaf	1.66199	-1.07033	0.573219	-0.919369	-0.627234
c81949_g1_i1	AT5G08350.1_|_Symbols:_|_GRAM_domain-containing_protein_/_ABA-responsive_protein-related_|	2e-34	GLABRA2 expression modulator	GEM_ARATH	bud<leaf<flower	-0.98055	1.57488	0.574452	0.725412	0
c95050_g3_i2	AT4G02340.1_|_Symbols:_|_alpha/beta-Hydrolases_superfamily_protein_|	5e-58	Bifunctional epoxide hydrolase 2	HYES_MOUSE	bud<leaf<flower	-0.692326	1.28897	0.575579	0.778778	0.440459
c91947_g1_i1	AT5G53170.1_|_Symbols:_FTSH11_|_FTSH_protease_11_|	0	ATP-dependent zinc metalloprotease FTSH 11, chloroplastic/mitochondrial	FTSHB_ARATH	flower<bud<leaf	1.33717	-0.738304	0.57841	0	-0.419344
c99653_g1_i3	AT2G25930.1_|_Symbols:_ELF3,_PYK20_|_hydroxyproline-rich_glycoprotein_family_protein_|	7e-24	Protein EARLY FLOWERING 3	ELF3_ARATH	bud<leaf<flower	-0.996703	1.59473	0.579144	0.962847	0
c92583_g1_i1	AT3G13750.1_|_Symbols:_BGAL1_|_beta_galactosidase_1_|	0	Beta-galactosidase 3	BGAL3_ARATH	flower<bud<leaf	1.61174	-1.01179	0.580191	-0.211871	-0.685991
c98377_g3_i4	AT4G09760.2_|_Symbols:_|_Protein_kinase_superfamily_protein_|	4e-47	Probable ethanolamine kinase	EKI_ARATH	bud<leaf<flower	-0.669115	1.2699	0.580998	0.940307	0
c93277_g2_i2	AT1G76990.1_|_Symbols:_ACR3_|_ACT_domain_repeat_3_|	1e-150	ACT domain-containing protein ACR4 {ECO:0000305}	ACR4_ARATH	leaf<bud<flower	-1.65441	2.25333	0.584064	1.4633	0
c90181_g1_i2	AT4G17970.1_|_Symbols:_ALMT12,_ATALMT12_|_aluminum-activated,_malate_transporter_12_|	3e-53	Aluminum-activated malate transporter 4	ALMT4_ARATH	bud<leaf<flower	-0.792195	1.39769	0.584851	0.572544	0.626206
c83827_g1_i1	AT3G06500.1_|_Symbols:_|_Plant_neutral_invertase_family_protein_|	0	Alkaline/neutral invertase CINV2 {ECO:0000305}	CINV2_ARATH	bud<leaf<flower	-1.58571	2.18924	0.585404	2.36593	0
c93940_g5_i6	AT5G02760.1_|_Symbols:_|_Protein_phosphatase_2C_family_protein_|	4e-117	Probable protein phosphatase 2C 43	P2C43_ORYSJ	flower<bud<leaf	1.50405	-0.900212	0.58581	0	-0.652117
c93277_g2_i1	AT1G76990.1_|_Symbols:_ACR3_|_ACT_domain_repeat_3_|	2e-115	ACT domain-containing protein ACR4 {ECO:0000305}	ACR4_ARATH	bud<leaf<flower	-1.68925	2.29051	0.586693	1.77012	0
c84025_g1_i1	AT1G25988.1_|_Symbols:_|_Family_of_unknown_function_(DUF572)_|	1e-26	Coiled-coil domain-containing protein 130	CC130_RAT	leaf<bud<flower	-0.604668	1.21122	0.586896	0.558987	0
c93173_g1_i2	AT5G54200.1_|_Symbols:_|_Transducin/WD40_repeat-like_superfamily_protein_|	2e-29	Guanine nucleotide-binding protein subunit beta-like protein A	GBLPA_ARATH	flower<bud<leaf	1.64319	-1.03467	0.588276	#N/A	#N/A
c78343_g1_i1	AT5G15240.1_|_Symbols:_|_Transmembrane_amino_acid_transporter_family_protein_|	7e-103	Vacuolar amino acid transporter 1	AVT1_YEAST	flower<bud<leaf	1.3125	-0.701263	0.589276	-0.868315	0.908655
c89277_g1_i1	AT5G13700.1_|_Symbols:_ATPAO1,_APAO,_PAO1_|_polyamine_oxidase_1_|	4e-27	Probable polyamine oxidase 4	.	bud<leaf<flower	-0.965971	1.57418	0.589735	1.13454	0.769762
c97013_g3_i1	AT4G29700.1_|_Symbols:_|_Alkaline-phosphatase-like_family_protein_|	4e-177	Ectonucleotide pyrophosphatase/phosphodiesterase family member 3	ENPP3_HUMAN	leaf<bud<flower	-0.368943	0.980665	0.590466	0.287136	0
c89582_g1_i1	AT3G46620.1_|_Symbols:_|_zinc_finger_(C3HC4-type_RING_finger)_family_protein_|	4e-23	E3 ubiquitin-protein ligase RING1	RING1_GOSHI	leaf<bud<flower	-0.702251	1.31175	0.592097	0.878859	0
c97234_g3_i4	AT4G22790.1_|_Symbols:_|_MATE_efflux_family_protein_|	9e-33	Protein TRANSPARENT TESTA 12	TT12_ARATH	leaf<bud<flower	-1.25077	1.86341	0.592849	1.75132	0
c99151_g2_i2	AT3G12110.1_|_Symbols:_ACT11_|_actin-11_|	0	Actin	ACT_GOSHI	bud<leaf<flower	-1.48382	2.09486	0.593175	2.49215	0
c84993_g1_i1	AT5G59670.1_|_Symbols:_|_Leucine-rich_repeat_protein_kinase_family_protein_|	2e-59	Probable leucine-rich repeat receptor-like serine/threonine-protein kinase At5g15730	Y5157_ARATH	leaf<bud<flower	-0.744454	1.364	0.598624	0	0.597769
c100143_g1_i1	AT5G59670.1_|_Symbols:_|_Leucine-rich_repeat_protein_kinase_family_protein_|	1e-58	Chitin elicitor receptor kinase 1	CERK1_ARATH	bud<flower<leaf	0.316315	0.303817	0.600096	0.454801	-0.359603
c91248_g5_i1	AT5G24870.1_|_Symbols:_|_RING/U-box_superfamily_protein_|	4e-66	Probable E3 ubiquitin-protein ligase HIP1	.	bud<leaf<flower	-1.0762	1.69717	0.600978	0.503091	1.05952
c98613_g2_i1	AT5G59670.1_|_Symbols:_|_Leucine-rich_repeat_protein_kinase_family_protein_|	1e-48	Probable receptor-like protein kinase At5g39030	Y5393_ARATH	flower<bud<leaf	1.71538	-1.08936	0.607597	-2.02437	0.817748
c90588_g3_i1	AT1G60550.1_|_Symbols:_ECHID,_DHNS_|_enoyl-CoA_hydratase/isomerase_D_|	3e-27	3-hydroxybutyryl-CoA dehydratase	CRT_CLOAB	leaf<bud<flower	-0.634797	1.263	0.608173	1.1078	0
c86575_g2_i1	AT3G59140.1_|_Symbols:_ATMRP14,_MRP14,_ABCC10_|_multidrug_resistance-associated_protein_14_|	9e-22	ABC transporter B family member 25	AB25B_ORYSJ	bud<leaf<flower	-0.720144	1.34964	0.610413	0.777188	0
c83622_g1_i1	AT1G62710.1_|_Symbols:_BETA-VPE,_BETAVPE_|_beta_vacuolar_processing_enzyme_|	0	Vacuolar-processing enzyme	VPE_CITSI	bud<leaf<flower	-1.11843	1.75067	0.612031	1.09221	0
c95103_g1_i1	AT2G45400.1_|_Symbols:_BEN1_|_NAD(P)-binding_Rossmann-fold_superfamily_protein_|	4e-49	Anthocyanidin reductase	BAN_ARATH	flower<bud<leaf	2.00808	-1.37924	0.612277	-2.53645	0.761864
c84252_g1_i2	AT2G24540.1_|_Symbols:_AFR_|_Galactose_oxidase/kelch_repeat_superfamily_protein_|	3e-23	F-box/kelch-repeat protein At1g22040	FBK8_ARATH	leaf<bud<flower	-0.449343	1.08592	0.615244	#N/A	#N/A
c89277_g1_i4	AT2G43020.1_|_Symbols:_ATPAO2,_PAO2_|_polyamine_oxidase_2_|	0	Probable polyamine oxidase 4	.	bud<leaf<flower	-0.923437	1.5606	0.617624	0.714685	0.982795
c98344_g2_i14	AT1G18390.2_|_Symbols:_|_Protein_kinase_superfamily_protein_|	1e-39	U-box domain-containing protein 32	PUB32_ARATH	leaf<bud<flower	-0.611809	1.25093	0.61765	#N/A	#N/A
c91248_g5_i5	AT5G24870.1_|_Symbols:_|_RING/U-box_superfamily_protein_|	1e-23	Probable E3 ubiquitin-protein ligase HIP1	HIP1_ORYSJ	leaf<bud<flower	-0.77147	1.41048	0.618122	0.478129	1.02743
c86629_g2_i2	AT1G77680.1_|_Symbols:_|_Ribonuclease_II/R_family_protein_|	3e-24	Inactive exonuclease DIS3L2	DI3L2_ARATH	leaf<bud<flower	-0.439715	1.07828	0.618139	0.86426	0
c96747_g4_i1	AT3G60130.1_|_Symbols:_BGLU16_|_beta_glucosidase_16_|	0	Beta-glucosidase 12	BGL12_ORYSJ	flower<bud<leaf	1.96931	-1.33035	0.61912	0	-2.20975
c86170_g1_i1	AT5G57630.1_|_Symbols:_CIPK21,_SnRK3.4_|_CBL-interacting_protein_kinase_21_|	5e-21	Serine/threonine-protein kinase HT1	HT1_ARATH	leaf<bud<flower	-0.763682	1.40677	0.621052	#N/A	#N/A
c90830_g1_i1	AT4G38950.1_|_Symbols:_|_ATP_binding_microtubule_motor_family_protein_|	0	Kinesin-like protein NACK1	NACK1_ARATH	flower<bud<leaf	2.3977	-1.75578	0.622018	-1.16161	0
c88886_g1_i1	AT1G73540.1_|_Symbols:_atnudt21,_NUDT21_|_nudix_hydrolase_homolog_21_|	3e-45	Nudix hydrolase 17, mitochondrial	NUD17_ARATH	flower<bud<leaf	1.50238	-0.861189	0.622536	1.03911	-0.908636
c100049_g3_i1	AT5G59670.1_|_Symbols:_|_Leucine-rich_repeat_protein_kinase_family_protein_|	1e-49	Chitotriosidase-1	CRK16_ARATH	flower<bud<leaf	1.49802	-0.855731	0.623185	0	-0.753865
c97013_g3_i2	AT4G29700.1_|_Symbols:_|_Alkaline-phosphatase-like_family_protein_|	7e-177	Ectonucleotide pyrophosphatase/phosphodiesterase family member 3	ENPP3_HUMAN	leaf<bud<flower	-0.380353	1.02424	0.624057	0.347194	0
c89727_g1_i2	AT5G22250.1_|_Symbols:_|_Polynucleotidyl_transferase,_ribonuclease_H-like_superfamily_protein_|	1e-129	Probable CCR4-associated factor 1 homolog 11	CAF1K_ARATH	bud<leaf<flower	-0.601008	1.24874	0.628145	1.10923	0
c93647_g4_i1	AT5G35750.1_|_Symbols:_AHK2,_HK2_|_histidine_kinase_2_|	5e-24	Ethylene receptor	ETR1_PRUPE	leaf<bud<flower	-0.619083	1.26668	0.628259	#N/A	#N/A
c97099_g2_i1	AT1G77870.1_|_Symbols:_MUB5_|_membrane-anchored_ubiquitin-fold_protein_5_precursor_|	9e-30	Membrane-anchored ubiquitin-fold protein 1	MUB1_ARATH	leaf<bud<flower	-0.921251	1.57204	0.630627	1.19851	0
c84617_g2_i1	AT2G04690.1_|_Symbols:_|_Pyridoxamine_5'-phosphate_oxidase_family_protein_|	1e-88	Protein CREG2	CREG2_HUMAN	bud<leaf<flower	-0.487213	1.14086	0.632919	0	1.59879
c95832_g1_i2	AT1G15570.1_|_Symbols:_CYCA2;3_|_CYCLIN_A2;3_|	4e-96	Cyclin-A1-1	CCA11_ARATH	flower<bud<leaf	3.72137	-3.0677	0.633305	-1.85138	-1.27836
c93940_g5_i2	AT5G02760.1_|_Symbols:_|_Protein_phosphatase_2C_family_protein_|	1e-114	Probable protein phosphatase 2C 43	P2C43_ORYSJ	flower<bud<leaf	1.52087	-0.86711	0.633408	0	-0.68988
c90522_g2_i1	AT1G32780.1_|_Symbols:_|_GroES-like_zinc-binding_dehydrogenase_family_protein_|	6e-122	Alcohol dehydrogenase-like 6	ADHL6_ARATH	flower<bud<leaf	1.46108	-0.807675	0.634025	-0.744885	0
c99200_g1_i1	AT5G59670.1_|_Symbols:_|_Leucine-rich_repeat_protein_kinase_family_protein_|	2e-64	Leucine-rich repeat receptor-like serine/threonine-protein kinase BAM1	BAME1_ARATH	flower<bud<leaf	1.40518	-0.754409	0.635847	-0.703091	0
c90484_g2_i1	AT3G48720.1_|_Symbols:_|_HXXXD-type_acyl-transferase_family_protein_|	2e-50	3'-N-debenzoyl-2'-deoxytaxol N-benzoyltransferase	DBNBT_TAXCA	flower<bud<leaf	1.14161	-0.482892	0.638046	-0.598565	0.55696
c91130_g2_i1	AT1G14840.1_|_Symbols:_ATMAP70-4,_MAP70-4_|_microtubule-associated_proteins_70-4_|	0	Microtubule-associated protein 70-1	MP701_ARATH	flower<bud<leaf	1.21183	-0.554726	0.638147	-0.802628	0
c92222_g2_i1	AT3G16857.2_|_Symbols:_ARR1,_RR1_|_response_regulator_1_|	3e-162	Two-component response regulator ARR2	ARR2_ARATH	flower<bud<leaf	1.0028	-0.343986	0.639014	-0.469276	0
c99147_g2_i4	AT5G59670.1_|_Symbols:_|_Leucine-rich_repeat_protein_kinase_family_protein_|	3e-50	G-type lectin S-receptor-like serine/threonine-protein kinase RLK1	RLK1_ARATH	flower<bud<leaf	2.27533	-1.61715	0.639132	-0.964212	0
c86593_g1_i1	AT5G57800.1_|_Symbols:_FLP1,_YRE,_CER3,_WAX2_|_Fatty_acid_hydroxylase_superfamily_|	0	Protein ECERIFERUM 3	CER3_ARATH	leaf<bud<flower	-0.707713	1.36891	0.641029	1.92979	0
c84807_g2_i1	AT1G55920.1_|_Symbols:_ATSERAT2;1,_SAT5,_SAT1,_SERAT2;1_|_serine_acetyltransferase_2;1_|	7e-109	Serine acetyltransferase 5	SAT5_ARATH	leaf<bud<flower	-0.752421	1.41581	0.641183	0.810133	0
c94897_g2_i1	AT2G42690.1_|_Symbols:_|_alpha/beta-Hydrolases_superfamily_protein_|	4e-70	Phospholipase A1-Igamma3, chloroplastic	PLA17_ARATH	bud<leaf<flower	-0.541871	1.2027	0.641494	0.780239	0
c84252_g1_i1	AT2G24540.1_|_Symbols:_AFR_|_Galactose_oxidase/kelch_repeat_superfamily_protein_|	3e-23	F-box/kelch-repeat protein At1g22040	FBK8_ARATH	leaf<bud<flower	-0.405997	1.06948	0.641926	#N/A	#N/A
c89356_g1_i2	AT1G54820.1_|_Symbols:_|_Protein_kinase_superfamily_protein_|	2e-42	Probable receptor protein kinase TMK1	TMK1_ARATH	flower<bud<leaf	1.69469	-1.03121	0.642358	#N/A	#N/A
c100307_g2_i2	AT3G46530.1_|_Symbols:_RPP13_|_NB-ARC_domain-containing_disease_resistance_protein_|	4e-42	Putative disease resistance protein RGA3	RGA3_SOLBU	flower<bud<leaf	1.20536	-0.538324	0.647794	#N/A	#N/A
c89425_g1_i1	AT4G04740.2_|_Symbols:_CPK23_|_calcium-dependent_protein_kinase_23_|	1e-21	CBL-interacting serine/threonine-protein kinase 24	.	bud<leaf<flower	-3.29639	3.96434	0.649088	4.27217	0
c85811_g1_i1	AT5G63880.2_|_Symbols:_VPS20.1_|_SNF7_family_protein_|	5e-98	Vacuolar protein sorting-associated protein 20 homolog 2	VP202_ARATH	leaf<bud<flower	-0.746298	1.41478	0.650378	0.512183	0.844871
c87935_g2_i1	AT1G04990.2_|_Symbols:_|_Zinc_finger_C-x8-C-x5-C-x3-H_type_family_protein_|	9e-72	Zinc finger CCCH domain-containing protein ZFN-like	ZFNL_PEA	bud<leaf<flower	-0.822003	1.49514	0.650494	1.50799	0
c100013_g3_i1	AT1G69480.1_|_Symbols:_|_EXS_(ERD1/XPR1/SYG1)_family_protein_|	3e-72	Phosphate transporter PHO1 homolog 3	PHO13_ARATH	flower<bud<leaf	1.65205	-0.980305	0.650801	-0.670731	0
c82285_g1_i1	AT3G56950.2_|_Symbols:_SIP2;1_|_small_and_basic_intrinsic_protein_2;1_|	1e-90	Probable aquaporin SIP2-1	SIP21_ARATH	bud<leaf<flower	-1.6902	2.36069	0.651313	1.71532	0
c88470_g6_i2	AT5G62730.1_|_Symbols:_|_Major_facilitator_superfamily_protein_|	1e-35	Protein NRT1/ PTR FAMILY 2.13	PTR21_ARATH	bud<leaf<flower	-2.58638	3.26377	0.651779	3.19064	0.820899
c91466_g1_i1	AT1G10240.1_|_Symbols:_FRS11_|_FAR1-related_sequence_11_|	4e-55	Protein FAR-RED IMPAIRED RESPONSE 1	FAR1_ARATH	bud<flower<leaf	0.314195	0.358988	0.653523	#N/A	#N/A
c98161_g1_i1	AT3G26590.1_|_Symbols:_|_MATE_efflux_family_protein_|	1e-57	Protein TRANSPARENT TESTA 12	TT12_ARATH	flower<bud<leaf	1.45591	-0.781273	0.654617	#N/A	#N/A
c98302_g6_i1	AT1G77580.2_|_Symbols:_|_Plant_protein_of_unknown_function_(DUF869)_|	2e-27	Filament-like plant protein 4	FPP4_ARATH	flower<bud<leaf	1.03009	-0.356201	0.654915	#N/A	#N/A
c73912_g1_i1	AT2G20560.1_|_Symbols:_|_DNAJ_heat_shock_family_protein_|	2e-23	DnaJ protein homolog	DNJH_CUCSA	leaf<bud<flower	-0.622247	1.29754	0.656334	0.96121	0
c87279_g2_i1	AT5G57110.1_|_Symbols:_ACA8,_AT-ACA8_|_autoinhibited_Ca2+_-ATPase,_isoform_8_|	4e-36	Magnesium-transporting ATPase, P-type 1	ATMA_ECOLI	flower<bud<leaf	1.53907	-0.857526	0.659844	-0.9223	0
c93833_g1_i3	AT5G63770.1_|_Symbols:_ATDGK2,_DGK2_|_diacylglycerol_kinase_2_|	4e-30	Diacylglycerol kinase 5	DGK5_ARATH	leaf<bud<flower	-0.860251	1.54296	0.662552	0.547129	0.582113
c85324_g1_i1	AT5G17400.1_|_Symbols:_ER-ANT1_|_endoplasmic_reticulum-adenine_nucleotide_transporter_1_|	2e-109	ADP,ATP carrier protein 3, mitochondrial	ADT3_ARATH	leaf<bud<flower	-0.512823	1.19612	0.663949	0.895581	0
c81166_g1_i1	AT1G31650.1_|_Symbols:_ATROPGEF14,_ROPGEF14_|_RHO_guanyl-nucleotide_exchange_factor_14_|	2e-93	Rop guanine nucleotide exchange factor 3	ROGF3_ARATH	flower<bud<leaf	2.44026	-1.75669	0.664226	-1.52175	0
c96376_g2_i1	AT1G43910.1_|_Symbols:_|_P-loop_containing_nucleoside_triphosphate_hydrolases_superfamily_protein_|	8e-82	Probable mitochondrial chaperone BCS1-B	BCS1B_DICDI	bud<leaf<flower	-0.617908	1.30553	0.667824	1.34438	0
c96936_g5_i1	AT5G06530.2_|_Symbols:_|_ABC-2_type_transporter_family_protein_|	6e-58	ABC transporter G family member 15	AB15G_ARATH	flower<bud<leaf	1.01148	-0.322734	0.668792	#N/A	#N/A
c83749_g1_i1	AT3G61430.1_|_Symbols:_PIP1A,_ATPIP1,_PIP1,_PIP1;1_|_plasma_membrane_intrinsic_protein_1A_|	7e-162	Probable aquaporin PIP1-4	PIP14_ARATH	bud<leaf<flower	-2.289	2.97667	0.668825	3.12223	0.5883
c91387_g3_i2	AT4G22790.1_|_Symbols:_|_MATE_efflux_family_protein_|	3e-62	MATE efflux family protein 5	MATE5_ARATH	bud<leaf<flower	-1.48737	2.17866	0.669064	0	2.10565
c93989_g6_i6	AT4G31050.1_|_Symbols:_|_Biotin/lipoate_A/B_protein_ligase_family_|	5e-117	Putative lipoyltransferase-like protein, chloroplastic	LIPBL_ARATH	leaf<bud<flower	-1.77599	2.46698	0.669318	1.59871	0
c98737_g1_i2	AT5G56040.2_|_Symbols:_|_Leucine-rich_receptor-like_protein_kinase_family_protein_|	1e-56	Leucine-rich repeat receptor-like tyrosine-protein kinase At2g41820	Y2182_ARATH	flower<bud<leaf	1.5914	-0.902122	0.669329	-0.689006	-0.803353
c96973_g4_i2	AT5G35750.1_|_Symbols:_AHK2,_HK2_|_histidine_kinase_2_|	0	Histidine kinase 3	.	flower<bud<leaf	2.33792	-1.64187	0.67375	-1.81999	0
c92163_g2_i2	AT1G23030.1_|_Symbols:_|_ARM_repeat_superfamily_protein_|	7e-44	U-box domain-containing protein 6	PUB6_ARATH	leaf<bud<flower	-1.76031	2.4559	0.676935	2.25747	0
c92327_g4_i1	AT5G23850.1_|_Symbols:_|_Arabidopsis_thaliana_protein_of_unknown_function_(DUF821)_|	3e-62	O-glucosyltransferase rumi homolog	RUMI_ANOGA	bud<leaf<flower	-1.7313	2.42713	0.678648	2.79707	0
c92001_g1_i1	AT4G37530.1_|_Symbols:_|_Peroxidase_superfamily_protein_|	3e-54	Peroxidase 29	PER29_ARATH	leaf<bud<flower	-1.89088	2.59223	0.679431	1.89424	0
c97579_g1_i3	AT5G57800.1_|_Symbols:_FLP1,_YRE,_CER3,_WAX2_|_Fatty_acid_hydroxylase_superfamily_|	3e-109	Protein ECERIFERUM 1	CER1_ARATH	leaf<bud<flower	-2.003	2.70179	0.679752	2.62339	0
c97701_g3_i1	AT5G62730.1_|_Symbols:_|_Major_facilitator_superfamily_protein_|	1e-30	Protein NRT1/ PTR FAMILY 1.2	PTR6_ARATH	flower<bud<leaf	1.21073	-0.51302	0.681237	-0.902192	0
c83749_g1_i2	AT3G61430.1_|_Symbols:_PIP1A,_ATPIP1,_PIP1,_PIP1;1_|_plasma_membrane_intrinsic_protein_1A_|	4e-155	Probable aquaporin PIP1-4	PIP14_ARATH	bud<leaf<flower	-0.967521	1.66819	0.68142	2.22916	0
c96285_g1_i1	AT1G77850.1_|_Symbols:_ARF17_|_auxin_response_factor_17_|	3e-54	Auxin response factor 5	ARFE_ORYSJ	flower<bud<leaf	1.09961	-0.396	0.683235	-0.73979	0
c96634_g2_i1	AT1G49180.1_|_Symbols:_|_protein_kinase_family_protein_|	4e-22	Phototropin-1	PHOT1_ARATH	bud<leaf<flower	-0.842869	1.54521	0.683916	1.8943	0
c92902_g3_i4	AT2G12550.1_|_Symbols:_|_ubiquitin-associated_(UBA)/TS-N_domain-containing_protein_|	5e-44	NEDD8 ultimate buster 1	.	leaf<bud<flower	-0.808375	1.51549	0.685846	#N/A	#N/A
c99404_g3_i2	AT1G69870.1_|_Symbols:_NRT1.7_|_nitrate_transporter_1.7_|	3e-28	Protein NRT1/ PTR FAMILY 2.13	PTR21_ARATH	flower<bud<leaf	4.17227	-3.4695	0.686184	-3.67375	0.612193
c88352_g5_i2	AT3G23120.1_|_Symbols:_AtRLP38,_RLP38_|_receptor_like_protein_38_|	7e-21	Probable leucine-rich repeat receptor-like protein kinase At5g49770	.	flower<bud<leaf	2.50127	-1.79504	0.686199	-1.18538	0
c99048_g1_i2	AT1G09500.1_|_Symbols:_|_NAD(P)-binding_Rossmann-fold_superfamily_protein_|	9e-66	Tetraketide alpha-pyrone reductase 1	TKPR1_ARATH	bud<flower<leaf	0.312296	0.39494	0.687191	0.382762	0
c91130_g2_i2	AT1G14840.1_|_Symbols:_ATMAP70-4,_MAP70-4_|_microtubule-associated_proteins_70-4_|	3e-22	Microtubule-associated protein 70-1	MP702_ORYSJ	flower<bud<leaf	1.26736	-0.560436	0.687541	-0.927938	0
c89991_g3_i1	AT5G64380.1_|_Symbols:_|_Inositol_monophosphatase_family_protein_|	1e-70	Fructose-1,6-bisphosphatase, chloroplastic	F16P1_SPIOL	flower<bud<leaf	1.59582	-0.884443	0.690837	#N/A	#N/A
c98059_g2_i1	AT5G64470.2_|_Symbols:_|_Plant_protein_of_unknown_function_(DUF828)_|	7e-42	Protein trichome birefringence-like 2	TBL2_ARATH	flower<bud<leaf	1.39978	-0.687656	0.690999	0	-1.02343
c96604_g3_i1	AT5G59670.1_|_Symbols:_|_Leucine-rich_repeat_protein_kinase_family_protein_|	6e-60	Receptor protein kinase CLAVATA1	.	flower<bud<leaf	1.13968	-0.428666	0.691726	0	-0.521223
c87279_g2_i4	AT5G57110.1_|_Symbols:_ACA8,_AT-ACA8_|_autoinhibited_Ca2+_-ATPase,_isoform_8_|	3e-42	Magnesium-transporting ATPase, P-type 1	ATMA_ECOLI	flower<bud<leaf	1.37666	-0.664835	0.693608	-0.550224	0
c94665_g2_i2	AT1G68130.1_|_Symbols:_AtIDD14,_IDD14_|_indeterminate(ID)-domain_14_|	2e-64	Protein indeterminate-domain 4, chloroplastic {ECO:0000303|PubMed:16784536}	IDD4_ARATH	flower<bud<leaf	2.08708	-1.37339	0.695492	-0.934156	-0.558284
c94248_g1_i2	AT5G36220.1_|_Symbols:_CYP81D1,_CYP91A1_|_cytochrome_p450_81d1_|	5e-41	Cytochrome P450 71A8	C71A8_MENPI	flower<bud<leaf	1.74508	-1.03301	0.695959	-1.06252	0
c88400_g3_i8	AT4G30110.1_|_Symbols:_HMA2,_ATHMA2_|_heavy_metal_atpase_2_|	2e-67	Copper-transporting ATPase PAA1, chloroplastic	HMA6_ARATH	flower<bud<leaf	1.1921	-0.475551	0.696326	#N/A	#N/A
c97396_g2_i6	AT3G46530.1_|_Symbols:_RPP13_|_NB-ARC_domain-containing_disease_resistance_protein_|	2e-37	Putative disease resistance RPP13-like protein 3	RPP13_ARATH	flower<bud<leaf	1.75859	-1.03989	0.697836	-0.814485	-1.26064
c95832_g1_i1	AT1G15570.1_|_Symbols:_CYCA2;3_|_CYCLIN_A2;3_|	6e-96	Cyclin-A1-1	CCA11_ARATH	flower<bud<leaf	3.35248	-2.63253	0.69864	-1.53435	-1.21393
c98710_g7_i1	AT1G52280.1_|_Symbols:_AtRABG3d,_RABG3d_|_RAB_GTPase_homolog_G3D_|	2e-75	Ras-related protein Rab7	RAB7_PEA	bud<leaf<flower	-1.18408	1.90455	0.701657	1.27057	0
c94313_g3_i2	AT4G24380.1_|_Symbols:_|_INVOLVED_IN:_10-formyltetrahydrofolate_biosynthetic_process,_folic_acid_and_derivative_biosynthetic_process;_EXPRESSED_IN:_24_plant_structures;_EXPRESSED_DURING:_15_growth_stages;_CONTAINS_InterPro_DOMAIN/s:_Serine_hydrolase_(InterPro:IPR005645);_BEST_Arabidopsis_thaliana_protein_match_is:_alpha/beta-Hydrolases_superfamily_protein_(TAIR:AT5G65400.1);_Has_30201_Blast_hits_…	2e-80	UPF0483 protein AGAP003155	U483_ANOGA	bud<leaf<flower	-1.50736	2.23213	0.70272	1.31058	0
c98942_g1_i4	AT5G36220.1_|_Symbols:_CYP81D1,_CYP91A1_|_cytochrome_p450_81d1_|	4e-64	Geraniol 8-hydroxylase	C76B6_CATRO	flower<bud<leaf	2.96061	-2.23426	0.705808	-2.13209	0
c82962_g3_i1	AT4G02370.1_|_Symbols:_|_Protein_of_unknown_function,_DUF538_|	7e-43	Uncharacterized protein At5g01610	Y5161_ARATH	leaf<bud<flower	-0.624862	1.35362	0.709038	0.822556	0.83574
c80066_g1_i1	AT5G53970.1_|_Symbols:_|_Tyrosine_transaminase_family_protein_|	0	Probable aminotransferase TAT2	TAT2_ARATH	leaf<bud<flower	-3.99293	4.72521	0.713577	2.32178	2.66135
c98445_g2_i6	AT2G27080.1_|_Symbols:_|_Late_embryogenesis_abundant_(LEA)_hydroxyproline-rich_glycoprotein_family_|	1e-27	L-arabinokinase	ARAK_ARATH	bud<leaf<flower	-1.68515	2.4194	0.714037	2.25939	0
c100011_g1_i1	AT3G59140.1_|_Symbols:_ATMRP14,_MRP14,_ABCC10_|_multidrug_resistance-associated_protein_14_|	0	ABC transporter C family member 3	AB3C_ARATH	leaf<bud<flower	-1.14326	1.88214	0.717979	1.44908	0
c96634_g2_i4	AT2G34650.1_|_Symbols:_PID,_ABR_|_Protein_kinase_superfamily_protein_|	7e-26	Phototropin-1	PHT1B_ORYSJ	bud<leaf<flower	-0.74464	1.4855	0.720325	2.04764	0
c98354_g1_i3	AT2G45400.1_|_Symbols:_BEN1_|_NAD(P)-binding_Rossmann-fold_superfamily_protein_|	1e-27	Dihydroflavonol-4-reductase	DFRA_VITVI	flower<bud<leaf	2.58267	-1.84139	0.720911	0	-0.934721
c95178_g4_i1	AT5G40540.1_|_Symbols:_|_Protein_kinase_superfamily_protein_|	4e-47	Serine/threonine-protein kinase HT1	HT1_ARATH	flower<bud<leaf	1.42792	-0.685625	0.722714	-0.666071	0
c90872_g2_i1	AT5G40540.1_|_Symbols:_|_Protein_kinase_superfamily_protein_|	3e-22	Serine/threonine-protein kinase HT1	HT1_ARATH	bud<leaf<flower	-1.27752	2.01724	0.723002	1.09461	0
c97627_g1_i1	AT4G01870.1_|_Symbols:_|_tolB_protein-related_|	4e-153	Protein TolB {ECO:0000255|HAMAP-Rule:MF_00671}	TOLB_CHLTE	leaf<bud<flower	-0.74416	1.48726	0.724249	0.986743	0
c96889_g2_i1	AT5G64470.2_|_Symbols:_|_Plant_protein_of_unknown_function_(DUF828)_|	5e-37	Protein trichome birefringence-like 39	TBL39_ARATH	flower<bud<leaf	2.48259	-1.73771	0.72515	-1.87162	0.653843
c81980_g3_i2	AT5G59670.1_|_Symbols:_|_Leucine-rich_repeat_protein_kinase_family_protein_|	5e-64	Probable receptor-like protein kinase At1g80640	Y1864_ARATH	flower<bud<leaf	2.0554	-1.30512	0.728744	-1.3916	0
c99147_g2_i3	AT5G59670.1_|_Symbols:_|_Leucine-rich_repeat_protein_kinase_family_protein_|	6e-48	G-type lectin S-receptor-like serine/threonine-protein kinase RLK1	RLK1_ARATH	flower<bud<leaf	2.09698	-1.34526	0.731522	-0.652811	0
c97442_g1_i2	AT4G30350.1_|_Symbols:_|_Double_Clp-N_motif-containing_P-loop_nucleoside_triphosphate_hydrolases_superfamily_protein_|	5e-64	Chaperone protein ClpB1	CLPB1_ARATH	flower<bud<leaf	2.21146	-1.45815	0.73195	-2.12988	0
c95327_g3_i1	AT1G80690.1_|_Symbols:_|_PPPDE_putative_thiol_peptidase_family_protein_|	6e-65	DeSI-like protein At4g17486	Y1457_ARATH	flower<bud<leaf	1.25177	-0.498196	0.73208	-0.896556	0.762465
c98445_g2_i1	AT5G61420.2_|_Symbols:_MYB28,_HAG1_|_myb_domain_protein_28_|	6e-31	L-arabinokinase	MY108_ARATH	bud<leaf<flower	-1.56652	2.32235	0.734062	1.82258	0
c82434_g1_i1	AT5G14450.1_|_Symbols:_|_GDSL-like_Lipase/Acylhydrolase_superfamily_protein_|	1e-92	GDSL esterase/lipase At1g54790	GDL22_ARATH	flower<bud<leaf	2.92471	-2.16817	0.738251	-1.78838	-1.23642
c89791_g2_i1	AT3G13750.1_|_Symbols:_BGAL1_|_beta_galactosidase_1_|	2e-120	Beta-galactosidase 10	BGA10_ARATH	leaf<bud<flower	-0.818148	1.57466	0.738751	2.05484	0
c96604_g3_i2	AT5G59670.1_|_Symbols:_|_Leucine-rich_repeat_protein_kinase_family_protein_|	5e-63	Receptor protein kinase CLAVATA1	.	flower<bud<leaf	1.28548	-0.523088	0.740113	#N/A	#N/A
c99584_g2_i1	AT4G34135.1_|_Symbols:_UGT73B2_|_UDP-glucosyltransferase_73B2_|	1e-41	Zeatin O-glucosyltransferase	ZOG_PHALU	flower<bud<leaf	2.94582	-2.18618	0.740646	-3.03097	2.21468
c69259_g1_i1	AT2G46780.1_|_Symbols:_|_RNA-binding_(RRM/RBD/RNP_motifs)_family_protein_|	1e-43	RNA-binding protein 24-B	RB24B_XENLA	flower<bud<leaf	1.16419	-0.404527	0.74067	-0.408277	0
c98694_g1_i5	AT3G23120.1_|_Symbols:_AtRLP38,_RLP38_|_receptor_like_protein_38_|	2e-34	Probably inactive leucine-rich repeat receptor-like protein kinase At2g25790	Y2579_ARATH	flower<bud<leaf	1.44438	-0.680424	0.743464	0.615616	-1.10679
c96634_g2_i5	AT1G49180.1_|_Symbols:_|_protein_kinase_family_protein_|	4e-22	Phototropin-1	PHOT1_ARATH	bud<leaf<flower	-0.879753	1.64299	0.743572	1.95512	0
c88890_g1_i1	AT2G32990.1_|_Symbols:_AtGH9B8,_GH9B8_|_glycosyl_hydrolase_9B8_|	6e-90	Endoglucanase 6	GUN6_ARATH	bud<leaf<flower	-1.88189	2.64695	0.744194	0.961564	2.00599
c93833_g1_i4	AT5G63770.1_|_Symbols:_ATDGK2,_DGK2_|_diacylglycerol_kinase_2_|	6e-35	Diacylglycerol kinase 5	DGK5_ARATH	leaf<bud<flower	-0.713851	1.47815	0.744431	0.774765	0.633684
c95197_g4_i1	AT4G02340.1_|_Symbols:_|_alpha/beta-Hydrolases_superfamily_protein_|	3e-104	Bifunctional epoxide hydrolase 2	HYES_HUMAN	leaf<bud<flower	-0.775844	1.54083	0.746298	0	1.22162
c88332_g2_i2	AT1G79110.1_|_Symbols:_|_zinc_ion_binding_|	2e-22	BOI-related E3 ubiquitin-protein ligase 1	BRG1_ARATH	bud<leaf<flower	-1.60945	2.37983	0.749418	1.93261	0
c82178_g1_i2	AT3G20500.1_|_Symbols:_ATPAP18,_PAP18_|_purple_acid_phosphatase_18_|	3e-96	Bifunctional purple acid phosphatase 26	PPA26_ARATH	bud<leaf<flower	-0.620136	1.39013	0.749679	0.951003	0
c87279_g2_i3	AT5G57110.1_|_Symbols:_ACA8,_AT-ACA8_|_autoinhibited_Ca2+_-ATPase,_isoform_8_|	4e-36	Magnesium-transporting ATPase, P-type 1	ATMA_ECOLI	flower<bud<leaf	1.50892	-0.738558	0.749819	-0.859347	0
c70607_g1_i1	AT5G41920.1_|_Symbols:_|_GRAS_family_transcription_factor_|	1e-31	Protein SHORT-ROOT	SHR_ARATH	flower<bud<leaf	2.93203	-2.1632	0.75002	-2.04357	0
c93803_g1_i2	AT2G40080.1_|_Symbols:_ELF4_|_Protein_of_unknown_function_(DUF1313)_|	1e-25	Protein ELF4-LIKE 1	EF4L1_ARATH	leaf<bud<flower	-0.811552	1.58265	0.750537	0.914634	0
c100011_g1_i2	AT3G59140.1_|_Symbols:_ATMRP14,_MRP14,_ABCC10_|_multidrug_resistance-associated_protein_14_|	0	ABC transporter C family member 3	AB3C_ARATH	leaf<bud<flower	-1.4526	2.22637	0.753657	1.56217	0
c81465_g1_i1	AT3G47860.1_|_Symbols:_CHL_|_chloroplastic_lipocalin_|	2e-150	Apolipoprotein D	APOD_MOUSE	flower<bud<leaf	1.39744	-0.623243	0.754247	-0.393057	0
c86162_g4_i1	AT5G52120.1_|_Symbols:_AtPP2-A14,_PP2-A14_|_phloem_protein_2-A14_|	4e-108	F-box protein PP2-A12	P2A12_ARATH	leaf<bud<flower	-0.841375	1.61439	0.754499	0.843913	0
c97701_g3_i2	AT5G62730.1_|_Symbols:_|_Major_facilitator_superfamily_protein_|	1e-30	Protein NRT1/ PTR FAMILY 1.2	PTR6_ARATH	flower<bud<leaf	1.3164	-0.541108	0.754713	-1.11327	0
c93131_g5_i3	AT3G19450.1_|_Symbols:_CAD4,_ATCAD4,_CAD,_CAD-C_|_GroES-like_zinc-binding_alcohol_dehydrogenase_family_protein_|	9e-171	Cinnamyl alcohol dehydrogenase 1	CADH1_OCIBA	bud<leaf<flower	-1.43147	2.20726	0.755871	1.29422	0.751384
c90883_g1_i2	AT2G19860.1_|_Symbols:_ATHXK2,_HXK2_|_hexokinase_2_|	0	Hexokinase-1	HXK1_SPIOL	bud<leaf<flower	-1.00135	1.77749	0.75603	2.13149	0
c96858_g4_i1	AT5G59670.1_|_Symbols:_|_Leucine-rich_repeat_protein_kinase_family_protein_|	2e-59	Protein kinase APK1A, chloroplastic	APK1A_ARATH	flower<bud<leaf	2.21258	-1.43635	0.756108	-1.46709	0
c89356_g1_i1	AT5G59670.1_|_Symbols:_|_Leucine-rich_repeat_protein_kinase_family_protein_|	5e-47	Probable receptor protein kinase TMK1	TMK1_ARATH	flower<bud<leaf	1.89391	-1.1163	0.75657	0	-0.638967
c97758_g2_i1	AT5G62730.1_|_Symbols:_|_Major_facilitator_superfamily_protein_|	1e-49	Protein NRT1/ PTR FAMILY 2.11	PTR53_ARATH	flower<bud<leaf	1.86433	-1.08786	0.758375	-1.20607	1.22528
c92758_g3_i1	AT1G67480.1_|_Symbols:_|_Galactose_oxidase/kelch_repeat_superfamily_protein_|	5e-28	F-box/kelch-repeat protein At1g55270	FBK22_ARATH	bud<flower<leaf	0.480653	0.298364	0.759414	#N/A	#N/A
c84888_g1_i2	AT4G22570.1_|_Symbols:_APT3_|_adenine_phosphoribosyl_transferase_3_|	2e-97	Adenine phosphoribosyltransferase 3	APT3_ARATH	bud<leaf<flower	-2.76423	3.54504	0.759543	3.00765	0
c89158_g3_i1	AT3G53030.1_|_Symbols:_SRPK4_|_ser/arg-rich_protein_kinase_4_|	2e-73	Serine/threonine-protein kinase SRPK {ECO:0000303|PubMed:19657567}	SRPK_PHYPO	bud<leaf<flower	-1.4835	2.26355	0.762409	1.41684	0.664506
c98737_g1_i1	AT5G56040.2_|_Symbols:_|_Leucine-rich_receptor-like_protein_kinase_family_protein_|	9e-57	Leucine-rich repeat receptor-like tyrosine-protein kinase At2g41820	Y2182_ARATH	flower<bud<leaf	1.63067	-0.850528	0.763064	-0.789308	-0.823186
c81463_g1_i1	AT2G46710.1_|_Symbols:_|_Rho_GTPase_activating_protein_with_PAK-box/P21-Rho-binding_domain_|	1e-32	Rho GTPase-activating protein 2	RGAP2_ARATH	flower<bud<leaf	1.48879	-0.703156	0.765629	0	-1.46706
c94665_g2_i1	AT1G68130.1_|_Symbols:_AtIDD14,_IDD14_|_indeterminate(ID)-domain_14_|	2e-63	Protein indeterminate-domain 4, chloroplastic {ECO:0000303|PubMed:16784536}	IDD4_ARATH	flower<bud<leaf	2.08136	-1.29674	0.766532	-0.664427	-0.820983
c82178_g1_i1	AT3G20500.1_|_Symbols:_ATPAP18,_PAP18_|_purple_acid_phosphatase_18_|	8e-96	Bifunctional purple acid phosphatase 26	PPA26_ARATH	bud<leaf<flower	-0.545773	1.33299	0.767394	0.884742	0
c87279_g2_i2	AT5G57110.1_|_Symbols:_ACA8,_AT-ACA8_|_autoinhibited_Ca2+_-ATPase,_isoform_8_|	4e-36	Magnesium-transporting ATPase, P-type 1	ATMA_ECOLI	flower<bud<leaf	1.75221	-0.963423	0.769509	-0.924019	0
c90484_g2_i2	AT3G48720.1_|_Symbols:_|_HXXXD-type_acyl-transferase_family_protein_|	2e-50	3'-N-debenzoyl-2'-deoxytaxol N-benzoyltransferase	DBNBT_TAXCA	flower<bud<leaf	1.44305	-0.652427	0.770429	-0.896978	0.622945
c87741_g1_i1	AT5G56040.2_|_Symbols:_|_Leucine-rich_receptor-like_protein_kinase_family_protein_|	4e-120	Leucine-rich repeat receptor-like protein kinase TDR	TDR_ARATH	leaf<bud<flower	-0.390686	1.18304	0.772711	0.392448	0
c99833_g3_i1	AT5G36220.1_|_Symbols:_CYP81D1,_CYP91A1_|_cytochrome_p450_81d1_|	5e-69	Cytochrome P450 71D10	C71DA_SOYBN	bud<leaf<flower	-0.596991	1.38647	0.772749	-0.771093	3.1643
c89582_g1_i2	AT3G46620.1_|_Symbols:_|_zinc_finger_(C3HC4-type_RING_finger)_family_protein_|	3e-23	E3 ubiquitin-protein ligase RING1	RING1_GOSHI	leaf<bud<flower	-0.714568	1.51498	0.781426	0.765291	0
c86494_g1_i6	AT5G45750.1_|_Symbols:_AtRABA1c,_RABA1c_|_RAB_GTPase_homolog_A1C_|	1e-118	Ras-related protein Rab11D	RB11D_LOTJA	leaf<bud<flower	-0.728406	1.52813	0.781856	0.754143	0.530114
c73738_g1_i1	AT4G24380.1_|_Symbols:_|_INVOLVED_IN:_10-formyltetrahydrofolate_biosynthetic_process,_folic_acid_and_derivative_biosynthetic_process;_EXPRESSED_IN:_24_plant_structures;_EXPRESSED_DURING:_15_growth_stages;_CONTAINS_InterPro_DOMAIN/s:_Serine_hydrolase_(InterPro:IPR005645);_BEST_Arabidopsis_thaliana_protein_match_is:_alpha/beta-Hydrolases_superfamily_protein_(TAIR:AT5G65400.1);_Has_30201_Blast_hits_…	2e-105	Dihydrofolate reductase	DYR_SCHPO	bud<leaf<flower	-3.82947	4.62752	0.782738	3.19934	1.56569
c87247_g1_i1	AT5G62730.1_|_Symbols:_|_Major_facilitator_superfamily_protein_|	0	Protein NRT1/ PTR FAMILY 4.6	PTR19_ARATH	flower<bud<leaf	2.3447	-1.54353	0.784058	-1.77452	0
c90946_g1_i3	AT1G49450.1_|_Symbols:_|_Transducin/WD40_repeat-like_superfamily_protein_|	4e-145	Myosin heavy chain kinase B	MHCKB_DICDI	bud<leaf<flower	-1.3403	2.14462	0.784801	2.40839	0
c94459_g2_i3	AT1G43910.1_|_Symbols:_|_P-loop_containing_nucleoside_triphosphate_hydrolases_superfamily_protein_|	2e-62	Probable mitochondrial chaperone BCS1-B	BCS1B_DICDI	flower<bud<leaf	2.01209	-1.20528	0.785164	-0.982026	0
c90181_g1_i4	AT4G17970.1_|_Symbols:_ALMT12,_ATALMT12_|_aluminum-activated,_malate_transporter_12_|	8e-23	Aluminum-activated malate transporter 4	ALMT4_ARATH	bud<leaf<flower	-0.842216	1.64838	0.785353	0.571006	0.834749
c80395_g3_i1	AT4G17460.1_|_Symbols:_HAT1_|_Homeobox-leucine_zipper_protein_4_(HB-4)_/_HD-ZIP_protein_|	2e-48	Homeobox-leucine zipper protein HAT22	HAT22_ARATH	leaf<bud<flower	-0.545907	1.35208	0.787775	#N/A	#N/A
c98694_g1_i4	AT2G34930.1_|_Symbols:_|_disease_resistance_family_protein_/_LRR_family_protein_|	1e-37	Somatic embryogenesis receptor kinase 1	SERK1_ARATH	flower<bud<leaf	2.61612	-1.80522	0.788294	0	-1.44764
c90551_g1_i1	AT1G31820.1_|_Symbols:_|_Amino_acid_permease_family_protein_|	5e-134	Probable polyamine transporter At3g19553	PHSD_ARATH	leaf<bud<flower	-0.861804	1.66776	0.788516	0.821807	1.19845
c92141_g2_i5	AT3G52290.1_|_Symbols:_IQD3_|_IQ-domain_3_|	8e-37	Protein IQ-DOMAIN 1	IQD1_ARATH	flower<bud<leaf	2.07367	-1.26397	0.789571	0	-1.57224
c84228_g1_i1	AT2G30080.1_|_Symbols:_ZIP6,_ATZIP6_|_ZIP_metal_ion_transporter_family_|	2e-156	Zinc transporter 6, chloroplastic	ZIP6_ARATH	leaf<bud<flower	-0.39336	1.20461	0.790917	1.18115	0
c84574_g1_i2	AT5G63120.2_|_Symbols:_|_P-loop_containing_nucleoside_triphosphate_hydrolases_superfamily_protein_|	6e-72	DEAD-box ATP-dependent RNA helicase 3, chloroplastic	RH3_ORYSJ	flower<bud<leaf	1.44525	-0.63252	0.791184	#N/A	#N/A
c97011_g1_i1	AT2G03550.1_|_Symbols:_|_alpha/beta-Hydrolases_superfamily_protein_|	9e-26	Probable carboxylesterase 8	CXE8_ARATH	flower<bud<leaf	1.81116	-0.99847	0.792209	0	-0.551167
c95945_g3_i2	AT5G59670.1_|_Symbols:_|_Leucine-rich_repeat_protein_kinase_family_protein_|	4e-71	Proline-rich receptor-like protein kinase PERK1	PERK1_ARATH	flower<bud<leaf	1.59971	-0.781554	0.794989	-0.358807	-0.572439
c95327_g3_i10	AT1G80690.1_|_Symbols:_|_PPPDE_putative_thiol_peptidase_family_protein_|	6e-65	Acyltransferase-like protein At1g54570, chloroplastic	PPDEX_ARATH	flower<bud<leaf	1.55995	-0.746922	0.79531	-0.870876	0.399427
c93803_g1_i4	AT2G40080.1_|_Symbols:_ELF4_|_Protein_of_unknown_function_(DUF1313)_|	2e-26	Protein ELF4-LIKE 1	EF4L1_ARATH	leaf<bud<flower	-0.632649	1.44787	0.795392	0.781747	0
c90181_g1_i1	AT4G17970.1_|_Symbols:_ALMT12,_ATALMT12_|_aluminum-activated,_malate_transporter_12_|	4e-71	Aluminum-activated malate transporter 4	ALMT4_ARATH	leaf<bud<flower	-0.791052	1.60772	0.796243	0.544257	0.66394
c90946_g1_i1	AT1G49450.1_|_Symbols:_|_Transducin/WD40_repeat-like_superfamily_protein_|	3e-145	Myosin heavy chain kinase B	MHCKB_DICDI	bud<leaf<flower	-1.33369	2.15238	0.801029	2.66835	0
c92881_g2_i1	AT5G63850.1_|_Symbols:_AAP4_|_amino_acid_permease_4_|	3e-34	Lysine histidine transporter-like 6	LHTL6_ARATH	leaf<bud<flower	-0.96139	1.78241	0.802178	1.22674	1.1968
c78160_g2_i1	AT5G51830.1_|_Symbols:_|_pfkB-like_carbohydrate_kinase_family_protein_|	4e-119	Probable fructokinase-4	SCRK4_ARATH	flower<bud<leaf	1.44336	-0.620497	0.802246	-0.474684	0
c97251_g4_i5	AT4G34135.1_|_Symbols:_UGT73B2_|_UDP-glucosyltransferase_73B2_|	1e-32	UDP-glycosyltransferase 91A1	U91A1_ARATH	flower<bud<leaf	1.71634	-0.890743	0.805203	-0.837678	0
c95789_g2_i2	AT4G18240.1_|_Symbols:_ATSS4,_SSIV,_SS4_|_starch_synthase_4_|	6e-112	Soluble starch synthase 3, chloroplastic/amyloplastic	SSY3_SOLTU	flower<bud<leaf	1.17168	-0.344496	0.805605	#N/A	#N/A
c97042_g1_i1	AT5G59670.1_|_Symbols:_|_Leucine-rich_repeat_protein_kinase_family_protein_|	8e-62	Probable LRR receptor-like serine/threonine-protein kinase At1g06840	Y1684_ARATH	flower<bud<leaf	1.56095	-0.735167	0.805982	-1.11471	0
c95705_g2_i2	AT1G74710.2_|_Symbols:_EDS16,_ICS1,_SID2_|_ADC_synthase_superfamily_protein_|	3e-47	Isochorismate synthase, chloroplastic	ICS_CATRO	flower<bud<leaf	1.75219	-0.926047	0.806538	0.905122	-2.15703
c93824_g1_i9	AT1G26440.3_|_Symbols:_ATUPS5,_UPS5_|_ureide_permease_5_|	9e-172	Ureide permease 2	UPS2_ARATH	flower<bud<leaf	1.83479	-1.00928	0.807324	-1.29857	0
c88470_g6_i3	AT5G62730.1_|_Symbols:_|_Major_facilitator_superfamily_protein_|	7e-26	Protein NRT1/ PTR FAMILY 2.13	PTR21_ARATH	bud<leaf<flower	-3.14441	3.96373	0.80788	3.70613	1.16574
c77128_g1_i2	AT2G21130.1_|_Symbols:_|_Cyclophilin-like_peptidyl-prolyl_cis-trans_isomerase_family_protein_|	2e-59	Peptidyl-prolyl cis-trans isomerase CYP20-3, chloroplastic	CP20C_ARATH	bud<flower<leaf	0.455495	0.372822	0.808047	0.943142	0
c82798_g1_i1	AT2G21130.1_|_Symbols:_|_Cyclophilin-like_peptidyl-prolyl_cis-trans_isomerase_family_protein_|	1e-59	Peptidyl-prolyl cis-trans isomerase CYP20-2, chloroplastic	CP20B_ARATH	bud<flower<leaf	0.434733	0.395408	0.808918	0.897597	0
c96858_g4_i2	AT5G59670.1_|_Symbols:_|_Leucine-rich_repeat_protein_kinase_family_protein_|	1e-58	Protein kinase APK1A, chloroplastic	APK1A_ARATH	flower<bud<leaf	2.05457	-1.2257	0.809455	-1.38747	0
c87746_g4_i1	AT4G22730.1_|_Symbols:_|_Leucine-rich_repeat_protein_kinase_family_protein_|	5e-35	LRR receptor-like serine/threonine-protein kinase EFR	EFR_ARATH	flower<bud<leaf	2.11647	-1.28859	0.810303	-1.33918	0
c82365_g1_i1	AT1G68190.1_|_Symbols:_|_B-box_zinc_finger_family_protein_|	8e-24	Zinc finger protein CONSTANS-LIKE 13	COL13_ARATH	bud<flower<leaf	0.371138	0.45971	0.811056	0.329018	0
c89762_g2_i1	AT3G62930.1_|_Symbols:_|_Thioredoxin_superfamily_protein_|	6e-30	Monothiol glutaredoxin-S2	GRXS2_ARATH	flower<bud<leaf	1.69125	-0.85748	0.811586	#N/A	#N/A
c98769_g3_i2	AT5G40380.1_|_Symbols:_CRK42_|_cysteine-rich_RLK_(RECEPTOR-like_protein_kinase)_42_|	4e-45	G-type lectin S-receptor-like serine/threonine-protein kinase At5g24080	.	flower<bud<leaf	2.19201	-1.35603	0.81778	-1.34091	0
c81980_g3_i3	AT5G59670.1_|_Symbols:_|_Leucine-rich_repeat_protein_kinase_family_protein_|	4e-64	Probable receptor-like protein kinase At1g80640	Y1864_ARATH	flower<bud<leaf	2.56819	-1.72979	0.818811	-1.93453	0
c89805_g3_i1	AT1G31650.1_|_Symbols:_ATROPGEF14,_ROPGEF14_|_RHO_guanyl-nucleotide_exchange_factor_14_|	1e-65	Rop guanine nucleotide exchange factor 5	ROGF5_ARATH	flower<bud<leaf	2.49255	-1.65513	0.818848	-1.64279	0
c99302_g3_i2	AT2G32540.1_|_Symbols:_ATCSLB04,_CSLB04,_ATCSLB4_|_cellulose_synthase-like_B4_|	1e-95	Cellulose synthase-like protein G3	CSLG3_ARATH	flower<bud<leaf	2.56915	-1.72839	0.819235	-2.46954	0.713033
c98987_g2_i1	AT1G54510.1_|_Symbols:_ATNEK1,_NEK1_|_NIMA-related_serine/threonine_kinase_1_|	1e-50	Serine/threonine-protein kinase Nek2	NEK2_ORYSJ	flower<bud<leaf	3.84983	-3.01338	0.820271	-2.37222	0
c89797_g1_i1	AT4G32980.1_|_Symbols:_ATH1_|_homeobox_gene_1_|	2e-44	BEL1-like homeodomain protein 6	BLH6_ARATH	bud<leaf<flower	-0.856436	1.69781	0.821413	0.462464	0.729858
c87327_g3_i1	AT5G56350.1_|_Symbols:_|_Pyruvate_kinase_family_protein_|	3e-83	Plastidial pyruvate kinase 2	PKP2_ARATH	bud<flower<leaf	0.332254	0.509837	0.821456	0.738714	0
c98833_g1_i9	AT3G23480.2_|_Symbols:_|_Cyclopropane-fatty-acyl-phospholipid_synthase_|	2e-77	Protoporphyrinogen oxidase, chloroplastic/mitochondrial	FAMT_PSEPU	bud<leaf<flower	-1.04789	1.88872	0.823273	3.39466	-0.986969
c93579_g2_i2	AT5G56040.2_|_Symbols:_|_Leucine-rich_receptor-like_protein_kinase_family_protein_|	5e-44	Probable inactive receptor kinase At4g23740	Y4374_ARATH	flower<bud<leaf	5.25654	-4.4094	0.827686	-3.26539	-1.31038
c78758_g1_i1	AT5G14450.1_|_Symbols:_|_GDSL-like_Lipase/Acylhydrolase_superfamily_protein_|	3e-36	GDSL esterase/lipase 5	GLIP5_ARATH	flower<bud<leaf	2.176	-1.32967	0.827688	-1.41118	-1.20881
c94049_g3_i1	AT1G54510.1_|_Symbols:_ATNEK1,_NEK1_|_NIMA-related_serine/threonine_kinase_1_|	1e-43	Serine/threonine-protein kinase Nek6	NEK6_ORYSJ	flower<bud<leaf	3.47792	-2.63616	0.828509	-2.96117	0
c98109_g4_i1	AT3G30775.1_|_Symbols:_ERD5,_PRODH,_AT-POX,_ATPOX,_ATPDH,_PRO1_|_Methylenetetrahydrofolate_reductase_family_protein_|	0	Proline dehydrogenase 2, mitochondrial	PROD2_ARATH	bud<leaf<flower	-2.83859	3.68403	0.829992	1.29512	2.42699
c97170_g2_i3	AT1G43910.1_|_Symbols:_|_P-loop_containing_nucleoside_triphosphate_hydrolases_superfamily_protein_|	3e-24	Probable mitochondrial chaperone bcs1	BCS1_SCHPO	flower<bud<leaf	1.45569	-0.604587	0.831028	0	-1.06156
c96973_g4_i1	AT5G35750.1_|_Symbols:_AHK2,_HK2_|_histidine_kinase_2_|	2e-23	Histidine kinase 3	AHK3_ARATH	flower<bud<leaf	2.26408	-1.41667	0.831032	-1.78006	0
c99629_g2_i4	AT3G23120.1_|_Symbols:_AtRLP38,_RLP38_|_receptor_like_protein_38_|	6e-67	Receptor-like protein 12	.	flower<bud<leaf	2.08811	-1.23945	0.831883	-1.56873	0
c99836_g4_i2	AT5G25630.2_|_Symbols:_|_Tetratricopeptide_repeat_(TPR)-like_superfamily_protein_|	2e-24	Pentatricopeptide repeat-containing protein At3g22470, mitochondrial	PP247_ARATH	bud<flower<leaf	0.487409	0.36727	0.835546	#N/A	#N/A
c81980_g3_i1	AT5G59670.1_|_Symbols:_|_Leucine-rich_repeat_protein_kinase_family_protein_|	6e-64	Probable receptor-like protein kinase At1g80640	Y1864_ARATH	flower<bud<leaf	3.16537	-2.30748	0.835924	-2.10573	-0.86996
c92222_g2_i2	AT3G16857.2_|_Symbols:_ARR1,_RR1_|_response_regulator_1_|	4e-166	Two-component response regulator ARR2	ARR2_ARATH	flower<bud<leaf	1.23033	-0.37407	0.836215	-0.862954	0
c99697_g7_i5	AT4G34135.1_|_Symbols:_UGT73B2_|_UDP-glucosyltransferase_73B2_|	5e-45	Beta-D-glucosyl crocetin beta-1,6-glucosyltransferase	UGT9_GARJA	flower<bud<leaf	1.41725	-0.561151	0.836608	0	-0.970624
c88400_g3_i2	AT4G30110.1_|_Symbols:_HMA2,_ATHMA2_|_heavy_metal_atpase_2_|	1e-66	Copper-transporting ATPase PAA1, chloroplastic	HMA6_ARATH	flower<bud<leaf	1.28523	-0.42672	0.837777	0.468178	-0.910894
c94191_g2_i1	AT2G03550.1_|_Symbols:_|_alpha/beta-Hydrolases_superfamily_protein_|	2e-37	Probable carboxylesterase 18	CXE18_ARATH	flower<bud<leaf	2.47634	-1.61896	0.837856	0	-1.07207
c95327_g3_i7	AT1G80690.1_|_Symbols:_|_PPPDE_putative_thiol_peptidase_family_protein_|	1e-64	DeSI-like protein At4g17486	Y1457_ARATH	flower<bud<leaf	1.47043	-0.611756	0.838069	-1.01236	0.505499
c81519_g1_i1	AT5G61520.1_|_Symbols:_|_Major_facilitator_superfamily_protein_|	2e-23	D-xylose-proton symporter-like 3, chloroplastic	XYLL3_ARATH	bud<flower<leaf	0.462407	0.39953	0.841429	1.00659	0
c85669_g1_i1	AT5G50720.1_|_Symbols:_ATHVA22E,_HVA22E_|_HVA22_homologue_E_|	2e-23	HVA22-like protein c	HA22C_ARATH	flower<bud<leaf	4.51975	-3.66019	0.846807	-5.00742	1.01783
c100053_g1_i5	AT2G25420.1_|_Symbols:_|_transducin_family_protein_/_WD-40_repeat_family_protein_|	8e-29	Topless-related protein 3	TPR3_ARATH	bud<leaf<flower	-0.448502	1.31542	0.8477	0.903564	0
c94679_g3_i1	AT4G22790.1_|_Symbols:_|_MATE_efflux_family_protein_|	2e-61	MATE efflux family protein 7	MATE7_ARATH	flower<bud<leaf	2.19495	-1.32307	0.851455	-2.37637	1.68852
c75578_g1_i1	AT3G08710.1_|_Symbols:_ATH9,_TRX_H9,_TH9_|_thioredoxin_H-type_9_|	1e-25	Thioredoxin H1	TRXH1_ARATH	leaf<bud<flower	-0.480173	1.35189	0.852553	0.814012	0.901561
c92930_g1_i1	AT5G59670.1_|_Symbols:_|_Leucine-rich_repeat_protein_kinase_family_protein_|	2e-49	Probable L-type lectin-domain containing receptor kinase S.7	LRKS7_ARATH	flower<bud<leaf	2.40196	-1.53112	0.852806	-1.22585	0
c95912_g1_i2	AT5G21100.1_|_Symbols:_|_Plant_L-ascorbate_oxidase_|	2e-65	Laccase-4	LAC4_ARATH	flower<bud<leaf	3.84946	-2.97942	0.853122	-2.07694	0
c83187_g1_i1	AT1G32780.1_|_Symbols:_|_GroES-like_zinc-binding_dehydrogenase_family_protein_|	0	Alcohol dehydrogenase-like 3	ADHL3_ARATH	leaf<bud<flower	-1.11384	1.98612	0.85334	0	3.83142
c79446_g2_i2	AT3G61430.1_|_Symbols:_PIP1A,_ATPIP1,_PIP1,_PIP1;1_|_plasma_membrane_intrinsic_protein_1A_|	1e-134	Probable aquaporin PIP1-4	PIP14_ARATH	flower<bud<leaf	1.66208	-0.795467	0.854369	-2.86543	3.05724
c98769_g3_i1	AT5G40380.1_|_Symbols:_CRK42_|_cysteine-rich_RLK_(RECEPTOR-like_protein_kinase)_42_|	9e-44	G-type lectin S-receptor-like serine/threonine-protein kinase At1g34300	.	flower<bud<leaf	1.76956	-0.895696	0.854942	#N/A	#N/A
c89425_g2_i1	AT5G57630.1_|_Symbols:_CIPK21,_SnRK3.4_|_CBL-interacting_protein_kinase_21_|	3e-33	CBL-interacting protein kinase 24	CIPKO_ORYSJ	bud<leaf<flower	-3.68243	4.55576	0.855459	3.40304	1.10376
c78371_g1_i1	AT1G65870.1_|_Symbols:_|_Disease_resistance-responsive_(dirigent-like_protein)_family_protein_|	1e-62	Dirigent protein 3	DIR3_ARATH	leaf<bud<flower	-3.06405	3.94343	0.858087	3.84822	0.704323
c87911_g3_i1	AT4G34160.1_|_Symbols:_CYCD3;1,_CYCD3_|_CYCLIN_D3;1_|	5e-24	Putative cyclin-D6-1	CCD61_ARATH	flower<bud<leaf	4.45972	-3.5805	0.858212	-3.89069	0
c96212_g1_i1	AT4G29360.1_|_Symbols:_|_O-Glycosyl_hydrolases_family_17_protein_|	1e-98	Glucan endo-1,3-beta-glucosidase 13	E1313_ARATH	leaf<bud<flower	-1.44781	2.32556	0.858453	2.99154	-1.02904
c83308_g1_i1	AT5G46790.1_|_Symbols:_PYL1,_RCAR12_|_PYR1-like_1_|	3e-35	Abscisic acid receptor PYL8	PYL8_ARATH	flower<bud<leaf	1.50278	-0.622955	0.859233	-1.56598	0.853558
c91399_g3_i1	AT4G19670.1_|_Symbols:_|_RING/U-box_superfamily_protein_|	0	Probable E3 ubiquitin-protein ligase RNF217	RN217_MOUSE	bud<flower<leaf	0.503384	0.376923	0.859618	0	0.529673
c95215_g1_i1	AT4G29360.1_|_Symbols:_|_O-Glycosyl_hydrolases_family_17_protein_|	1e-104	Glucan endo-1,3-beta-glucosidase 12	E1312_ARATH	flower<bud<leaf	2.1464	-1.26787	0.860132	-1.09956	-0.913642
c99836_g4_i3	AT5G25630.2_|_Symbols:_|_Tetratricopeptide_repeat_(TPR)-like_superfamily_protein_|	4e-23	Pentatricopeptide repeat-containing protein At3g22470, mitochondrial	PP247_ARATH	bud<flower<leaf	0.347933	0.531346	0.860202	0.558536	0
c99024_g5_i1	AT3G27020.1_|_Symbols:_YSL6_|_YELLOW_STRIPE_like_6_|	0	Probable metal-nicotianamine transporter YSL7	YSL7_ARATH	flower<bud<leaf	1.47553	-0.59506	0.860534	-0.822443	0
c98680_g1_i5	AT5G39000.1_|_Symbols:_|_Malectin/receptor-like_protein_kinase_family_protein_|	3e-45	U-box domain-containing protein 35	PUB35_ARATH	bud<leaf<flower	-1.72191	2.60479	0.862502	1.75088	0
c84574_g1_i1	AT5G63120.2_|_Symbols:_|_P-loop_containing_nucleoside_triphosphate_hydrolases_superfamily_protein_|	5e-72	DEAD-box ATP-dependent RNA helicase 3, chloroplastic	RH3_ARATH	flower<bud<leaf	1.41488	-0.529149	0.86444	#N/A	#N/A
c98433_g1_i3	AT1G18020.1_|_Symbols:_|_FMN-linked_oxidoreductases_superfamily_protein_|	6e-130	Putative 12-oxophytodienoate reductase 11	OPR11_ORYSJ	flower<bud<leaf	2.51189	-1.62397	0.864509	-0.834156	0
c98095_g2_i4	AT5G23050.1_|_Symbols:_AAE17_|_acyl-activating_enzyme_17_|	0	Probable acyl-activating enzyme 17, peroxisomal	AAE17_ARATH	bud<flower<leaf	0.410812	0.475512	0.866709	#N/A	#N/A
c97696_g1_i1	AT3G51150.2_|_Symbols:_|_ATP_binding_microtubule_motor_family_protein_|	7e-22	Kinesin-like protein KCA1	KCA1_ARATH	flower<bud<leaf	1.19772	-0.307594	0.869011	0.284441	-0.408926
c91263_g1_i1	AT1G10150.1_|_Symbols:_|_Carbohydrate-binding_protein_|	6e-116	Protein PHLOEM PROTEIN 2-LIKE A10	P2A10_ARATH	flower<bud<leaf	1.73411	-0.842186	0.870378	#N/A	#N/A
c85134_g1_i1	AT2G29340.1_|_Symbols:_|_NAD-dependent_epimerase/dehydratase_family_protein_|	3e-82	Tropinone reductase homolog At1g07440	TRNH1_ARATH	flower<bud<leaf	2.50797	-1.6161	0.872217	-2.05817	1.23029
c90830_g1_i2	AT4G38950.1_|_Symbols:_|_ATP_binding_microtubule_motor_family_protein_|	0	Kinesin-like protein NACK1	NACK1_ARATH	flower<bud<leaf	2.68525	-1.79127	0.87267	-1.01046	0
c93579_g2_i1	AT5G56040.2_|_Symbols:_|_Leucine-rich_receptor-like_protein_kinase_family_protein_|	6e-44	Probable inactive receptor kinase At4g23740	Y4374_ARATH	flower<bud<leaf	4.67417	-3.77936	0.873609	-2.51378	-1.48775
c92973_g1_i3	AT4G33000.1_|_Symbols:_CBL10,_ATCBL10_|_calcineurin_B-like_protein_10_|	2e-48	Calcineurin B-like protein 1	CNBL1_ARATH	leaf<bud<flower	-0.823653	1.72124	0.874828	0.914847	0.573843
c86494_g1_i1	AT5G45750.1_|_Symbols:_AtRABA1c,_RABA1c_|_RAB_GTPase_homolog_A1C_|	5e-119	Ras-related protein Rab11D	RB11D_LOTJA	leaf<bud<flower	-0.603699	1.49316	0.875974	1.00718	0
c87094_g1_i1	AT5G11150.1_|_Symbols:_ATVAMP713,_VAMP713_|_vesicle-associated_membrane_protein_713_|	1e-43	Putative vesicle-associated membrane protein 726	VA726_ARATH	leaf<bud<flower	-0.330476	1.2277	0.876376	0.840688	0
c92061_g2_i1	AT2G06925.1_|_Symbols:_ATSPLA2-ALPHA,_PLA2-ALPHA_|_Phospholipase_A2_family_protein_|	1e-55	Phospholipase A2-alpha	PLA2A_ARATH	bud<leaf<flower	-3.2385	4.13982	0.877793	5.43147	-2.00312
c92066_g2_i1	AT1G62800.2_|_Symbols:_ASP4_|_aspartate_aminotransferase_4_|	2e-130	Aspartate aminotransferase, mitochondrial	AAT1_ARATH	leaf<bud<flower	-0.404234	1.30366	0.879039	-0.907713	2.51528
c94679_g3_i7	AT4G22790.1_|_Symbols:_|_MATE_efflux_family_protein_|	1e-24	MATE efflux family protein 7	MATE6_ARATH	flower<bud<leaf	2.12614	-1.22155	0.879553	-2.2179	1.29318
c95327_g3_i5	AT1G80690.1_|_Symbols:_|_PPPDE_putative_thiol_peptidase_family_protein_|	1e-64	Acyltransferase-like protein At1g54570, chloroplastic	PPDEX_ARATH	flower<bud<leaf	1.36941	-0.468742	0.883145	-0.857167	0.550743
c90041_g2_i3	AT5G53170.1_|_Symbols:_FTSH11_|_FTSH_protease_11_|	2e-34	ATPase family AAA domain-containing protein 1-A	ATD1A_DANRE	bud<leaf<flower	-1.04396	1.94782	0.886338	1.38072	0
c89727_g1_i1	AT5G22250.1_|_Symbols:_|_Polynucleotidyl_transferase,_ribonuclease_H-like_superfamily_protein_|	6e-130	Probable CCR4-associated factor 1 homolog 11	CAF1K_ARATH	leaf<bud<flower	-0.536166	1.44857	0.890349	1.03236	0
c88463_g3_i1	AT2G28630.1_|_Symbols:_KCS12_|_3-ketoacyl-CoA_synthase_12_|	8e-105	3-ketoacyl-CoA synthase 4	KCS4_ARATH	bud<leaf<flower	-0.819569	1.73124	0.891109	1.08363	0
c100053_g1_i1	AT2G25420.1_|_Symbols:_|_transducin_family_protein_/_WD-40_repeat_family_protein_|	9e-29	Topless-related protein 3	TPR3_ARATH	bud<leaf<flower	-0.283822	1.1964	0.893366	0.779223	0
c85351_g1_i1	AT1G56700.1_|_Symbols:_|_Peptidase_C15,_pyroglutamyl_peptidase_I-like_|	3e-101	Pyrrolidone-carboxylate peptidase	PCP_PYRFU	leaf<bud<flower	-0.818197	1.73571	0.89719	0.397976	1.07482
c85280_g3_i1	AT5G15950.1_|_Symbols:_|_Adenosylmethionine_decarboxylase_family_protein_|	1e-157	S-adenosylmethionine decarboxylase proenzyme	DCAM_IPONI	bud<leaf<flower	-3.03264	3.94972	0.89774	2.75182	1.25548
c100199_g2_i3	AT1G12280.1_|_Symbols:_|_LRR_and_NB-ARC_domains-containing_disease_resistance_protein_|	2e-48	Disease resistance protein RPS2	RPS2_ARATH	bud<flower<leaf	0.55108	0.366568	0.897743	#N/A	#N/A
c93937_g4_i1	AT5G21100.1_|_Symbols:_|_Plant_L-ascorbate_oxidase_|	1e-39	Monocopper oxidase-like protein SKU5	SKU5_ARATH	flower<bud<leaf	2.44852	-1.53096	0.899285	-1.11543	0
c86926_g2_i1	AT1G63260.1_|_Symbols:_TET10_|_tetraspanin10_|	2e-100	Tetraspanin-10	TET10_ARATH	flower<bud<leaf	1.3962	-0.475566	0.900588	-0.411675	0
c98399_g1_i1	AT3G19000.1_|_Symbols:_|_2-oxoglutarate_(2OG)_and_Fe(II)-dependent_oxygenase_superfamily_protein_|	1e-41	1-aminocyclopropane-1-carboxylate oxidase homolog 1	ACCH1_ARATH	leaf<bud<flower	-0.669586	1.59146	0.901913	0.530064	0.577967
c95032_g1_i2	AT3G16910.1_|_Symbols:_AAE7,_ACN1_|_acyl-activating_enzyme_7_|	3e-24	4-coumarate--CoA ligase-like 7	KCS6_ARATH	leaf<bud<flower	-0.831079	1.75428	0.902628	1.26424	0.761266
c98236_g2_i1	AT5G14880.1_|_Symbols:_|_Potassium_transporter_family_protein_|	0	Potassium transporter 5	POT5_ARATH	leaf<bud<flower	-3.84278	4.77231	0.90322	2.87988	3.02947
c94742_g3_i1	AT4G24810.2_|_Symbols:_|_Protein_kinase_superfamily_protein_|	1e-24	Uncharacterized protein sll0005	Y005_SYNY3	bud<flower<leaf	0.581634	0.341337	0.90362	0.802483	0
c93107_g2_i4	AT5G59670.1_|_Symbols:_|_Leucine-rich_repeat_protein_kinase_family_protein_|	2e-46	Cysteine-rich receptor-like protein kinase 25	CRK25_ARATH	flower<bud<leaf	2.55426	-1.64229	0.903634	-2.01627	0
c89582_g1_i3	AT5G59550.1_|_Symbols:_|_zinc_finger_(C3HC4-type_RING_finger)_family_protein_|	9e-21	E3 ubiquitin-protein ligase RING1	RING1_GOSHI	leaf<bud<flower	-0.743261	1.66589	0.904449	0.915376	0
c90616_g3_i1	AT5G45750.1_|_Symbols:_AtRABA1c,_RABA1c_|_RAB_GTPase_homolog_A1C_|	4e-53	GTP-binding protein YPTM2	YPTM2_MAIZE	leaf<bud<flower	-0.831349	1.75565	0.904715	0.49968	1.49182
c100295_g2_i1	AT5G59670.1_|_Symbols:_|_Leucine-rich_repeat_protein_kinase_family_protein_|	1e-52	Cysteine-rich receptor-like protein kinase 10	CRK10_ARATH	flower<bud<leaf	1.21498	-0.289528	0.904935	-0.957196	0
c96324_g1_i1	AT5G59670.1_|_Symbols:_|_Leucine-rich_repeat_protein_kinase_family_protein_|	1e-43	Probable LRR receptor-like serine/threonine-protein kinase At2g24230	Y2242_ARATH	flower<bud<leaf	1.59389	-0.668448	0.90498	-1.39623	0
c88925_g3_i2	AT5G24160.1_|_Symbols:_SQE6_|_squalene_monoxygenase_6_|	1e-148	Squalene monooxygenase	ERG1_PANGI	bud<leaf<flower	-0.793148	1.71423	0.90723	2.9433	-1.21997
c91118_g7_i1	AT4G28250.1_|_Symbols:_ATEXPB3,_EXPB3,_ATHEXP_BETA_1.6_|_expansin_B3_|	4e-126	Expansin-B3	EXPB3_ARATH	flower<bud<leaf	2.1892	-1.25793	0.908712	0	-1.57401
c95729_g2_i1	AT3G08860.1_|_Symbols:_PYD4_|_PYRIMIDINE_4_|	4e-48	Acetylornithine aminotransferase, mitochondrial	ARGD_ALNGL	bud<leaf<flower	-0.539044	1.47031	0.911312	1.28439	0
c89296_g1_i2	AT3G23120.1_|_Symbols:_AtRLP38,_RLP38_|_receptor_like_protein_38_|	6e-33	Receptor-like protein 12	RLP12_ARATH	flower<bud<leaf	2.61157	-1.6896	0.913207	0	-1.18705
c98245_g3_i1	AT5G62520.1_|_Symbols:_SRO5_|_similar_to_RCD_one_5_|	3e-55	Probable inactive poly [ADP-ribose] polymerase SRO2	SRO2_ARATH	bud<leaf<flower	-3.4467	4.37841	0.913799	2.99721	0.978841
c90492_g2_i1	AT1G09500.1_|_Symbols:_|_NAD(P)-binding_Rossmann-fold_superfamily_protein_|	7e-25	Tetraketide alpha-pyrone reductase 1	TKPR1_ARATH	flower<bud<leaf	2.08706	-1.15543	0.913946	-1.76671	1.56904
c92442_g1_i1	AT2G28305.1_|_Symbols:_LOG1,_ATLOG1_|_Putative_lysine_decarboxylase_family_protein_|	1e-81	Cytokinin riboside 5'-monophosphate phosphoribohydrolase LOG8	LOG8_ARATH	flower<bud<leaf	2.15102	-1.21884	0.91421	-1.63236	0
c87737_g2_i7	AT3G62980.1_|_Symbols:_TIR1_|_F-box/RNI-like_superfamily_protein_|	2e-61	Protein AUXIN SIGNALING F-BOX 3	AFB3_ARATH	leaf<bud<flower	-0.644661	1.57809	0.914444	0.984459	0
c83479_g1_i1	AT3G48350.1_|_Symbols:_|_Cysteine_proteinases_superfamily_protein_|	2e-109	Cysteine proteinase RD21a	RD21A_ARATH	bud<leaf<flower	-3.49276	4.42729	0.91452	3.22688	0
c90196_g1_i2	AT5G37770.1_|_Symbols:_TCH2,_CML24_|_EF_hand_calcium-binding_protein_family_|	8e-23	Probable calcium-binding protein CML41	CML41_ARATH	flower<bud<leaf	2.55845	-1.62781	0.916731	0	-3.66186
c95436_g2_i4	AT5G09690.2_|_Symbols:_ATMGT7,_MGT7,_MRS2-7_|_magnesium_transporter_7_|	3e-101	Magnesium transporter MRS2-1	MRS21_ARATH	leaf<bud<flower	-0.442417	1.38316	0.919972	0	1.0906
c94679_g3_i6	AT4G22790.1_|_Symbols:_|_MATE_efflux_family_protein_|	3e-32	MATE efflux family protein 6	MATE7_ARATH	flower<bud<leaf	2.53194	-1.59238	0.920566	-2.53895	1.44245
c91640_g2_i1	AT2G33480.1_|_Symbols:_ANAC041,_NAC041_|_NAC_domain_containing_protein_41_|	1e-42	NAC domain-containing protein 86 {ECO:0000312|EMBL:AED92405.1}	NAC86_ARATH	flower<bud<leaf	1.5924	-0.653035	0.921561	-1.20931	1.49014
c85265_g1_i2	AT4G19120.1_|_Symbols:_ERD3_|_S-adenosyl-L-methionine-dependent_methyltransferases_superfamily_protein_|	9e-176	Probable methyltransferase PMT18	PMTI_ARATH	bud<leaf<flower	-0.60956	1.54597	0.923765	1.38119	0
c93511_g4_i1	AT5G01600.1_|_Symbols:_ATFER1,_FER1_|_ferretin_1_|	3e-104	Ferritin-1, chloroplastic	FRI1_SOYBN	leaf<bud<flower	-2.1882	3.12555	0.923791	1.89645	1.7219
c98540_g1_i1	AT3G45140.1_|_Symbols:_LOX2,_ATLOX2_|_lipoxygenase_2_|	0	Lipoxygenase 6, chloroplastic	LOX6_ARATH	bud<flower<leaf	0.577748	0.367276	0.923929	#N/A	#N/A
c97930_g2_i2	AT3G13750.1_|_Symbols:_BGAL1_|_beta_galactosidase_1_|	0	Beta-galactosidase	BGAL_SOLLC	flower<bud<leaf	1.4417	-0.495306	0.926035	-1.19178	0.960983
c86793_g3_i1	AT4G04740.2_|_Symbols:_CPK23_|_calcium-dependent_protein_kinase_23_|	1e-30	Serine/threonine-protein kinase SAPK2	SAPK2_ORYSI	bud<leaf<flower	-1.34249	2.28936	0.927103	0.632919	1.78122
c89155_g5_i1	AT5G14450.1_|_Symbols:_|_GDSL-like_Lipase/Acylhydrolase_superfamily_protein_|	2e-26	GDSL esterase/lipase At5g33370	GDL79_ARATH	flower<bud<leaf	3.05803	-2.1121	0.927141	-0.92389	-1.71576
c100292_g1_i1	AT5G59670.1_|_Symbols:_|_Leucine-rich_repeat_protein_kinase_family_protein_|	5e-53	Wall-associated receptor kinase 5	WAK3_ARATH	flower<bud<leaf	1.79621	-0.849586	0.927249	-1.49945	0
c98399_g1_i4	AT3G19000.1_|_Symbols:_|_2-oxoglutarate_(2OG)_and_Fe(II)-dependent_oxygenase_superfamily_protein_|	6e-42	1-aminocyclopropane-1-carboxylate oxidase homolog 1	ACCH1_ARATH	leaf<bud<flower	-0.534394	1.48296	0.927348	0.43825	0.431238
c79318_g1_i1	AT4G38670.1_|_Symbols:_|_Pathogenesis-related_thaumatin_superfamily_protein_|	2e-51	Thaumatin-like protein	TLPH_ARATH	flower<bud<leaf	2.5192	-1.56357	0.932447	-2.22032	0
c97099_g2_i2	AT1G77870.1_|_Symbols:_MUB5_|_membrane-anchored_ubiquitin-fold_protein_5_precursor_|	3e-30	Membrane-anchored ubiquitin-fold protein 1	MUB1_ARATH	leaf<bud<flower	-0.627957	1.57563	0.934403	0.656926	0.932392
c94742_g3_i2	AT4G24810.2_|_Symbols:_|_Protein_kinase_superfamily_protein_|	1e-24	Uncharacterized protein sll0005	Y005_SYNY3	bud<flower<leaf	0.520822	0.433672	0.93442	0.92158	0
c78469_g1_i1	AT3G62150.1_|_Symbols:_PGP21_|_P-glycoprotein_21_|	3e-27	ABC transporter I family member 17	AB17I_ARATH	leaf<bud<flower	-0.786748	1.7416	0.935587	0.788838	1.40934
c94679_g3_i11	AT4G22790.1_|_Symbols:_|_MATE_efflux_family_protein_|	1e-21	MATE efflux family protein 6	MATE7_ARATH	flower<bud<leaf	2.55452	-1.59892	0.936703	-2.71977	1.44433
c95075_g2_i1	AT4G28680.2_|_Symbols:_TYRDC,_TYRDC1_|_L-tyrosine_decarboxylase_|	0	Tyrosine/DOPA decarboxylase 2	TYDC2_PAPSO	flower<bud<leaf	1.33064	-0.372322	0.940648	0.473346	-0.862878
c89303_g1_i1	AT1G68550.1_|_Symbols:_|_Integrase-type_DNA-binding_superfamily_protein_|	5e-24	Ethylene-responsive transcription factor ERF119	EF119_ARATH	flower<bud<leaf	1.56027	-0.589688	0.941477	#N/A	#N/A
c100053_g1_i6	AT2G25420.1_|_Symbols:_|_transducin_family_protein_/_WD-40_repeat_family_protein_|	3e-26	Topless-related protein 2	TPR2_ARATH	bud<leaf<flower	-0.574746	1.53551	0.94174	1.18509	0
c97313_g2_i1	AT1G27210.1_|_Symbols:_|_ARM_repeat_superfamily_protein_|	3e-131	Microtubule-associated protein SPIRAL2-like	SP2L_ARATH	flower<bud<leaf	1.41771	-0.456059	0.942433	-1.16856	0
c96480_g2_i3	AT3G24040.1_|_Symbols:_|_Core-2/I-branching_beta-1,6-N-acetylglucosaminyltransferase_family_protein_|	2e-95	Xylosyltransferase 2	XYLT2_BOVIN	bud<flower<leaf	0.478747	0.483824	0.943079	0.402217	0
c100143_g1_i2	AT5G59670.1_|_Symbols:_|_Leucine-rich_repeat_protein_kinase_family_protein_|	4e-59	Chitin elicitor receptor kinase 1	CERK1_ARATH	bud<flower<leaf	0.54334	0.423997	0.947293	0.492817	0
c96667_g1_i2	AT5G59730.1_|_Symbols:_ATEXO70H7,_EXO70H7_|_exocyst_subunit_exo70_family_protein_H7_|	5e-130	Exocyst complex component EXO70A1	E70A1_ARATH	flower<bud<leaf	3.65747	-2.69508	0.947462	-2.29138	1.57721
c87443_g4_i5	AT5G51910.1_|_Symbols:_|_TCP_family_transcription_factor_|	5e-36	Transcription factor TCP14	TCP14_ARATH	flower<bud<leaf	1.93505	-0.963627	0.950562	-0.907741	0
c95095_g1_i2	AT5G35750.1_|_Symbols:_AHK2,_HK2_|_histidine_kinase_2_|	9e-33	Histidine kinase 1	AHK1_ARATH	flower<bud<leaf	3.54672	-2.57383	0.950668	-2.82099	0
c98680_g1_i1	AT5G39000.1_|_Symbols:_|_Malectin/receptor-like_protein_kinase_family_protein_|	3e-45	U-box domain-containing protein 35	PUB35_ARATH	bud<leaf<flower	-1.65229	2.62778	0.9568	1.66361	0
c95696_g2_i1	AT4G30400.1_|_Symbols:_|_RING/U-box_superfamily_protein_|	7e-91	RING-H2 finger protein ATL13	ATL13_ARATH	flower<bud<leaf	1.85243	-0.87463	0.957721	-0.714311	0
c91165_g1_i1	AT4G12030.2_|_Symbols:_BAT5,_BASS5_|_bile_acid_transporter_5_|	7e-55	Probable sodium/metabolite cotransporter BASS3, chloroplastic	BASS3_ARATH	bud<flower<leaf	0.514506	0.462141	0.957946	0.552103	0
c98386_g2_i1	AT5G59670.1_|_Symbols:_|_Leucine-rich_repeat_protein_kinase_family_protein_|	6e-54	Putative proline-rich receptor-like protein kinase PERK11	PEK11_ARATH	bud<flower<leaf	0.519203	0.461342	0.960399	0.497161	0
c96350_g1_i2	AT4G30110.1_|_Symbols:_HMA2,_ATHMA2_|_heavy_metal_atpase_2_|	3e-48	Probable cadmium/zinc-transporting ATPase HMA1, chloroplastic	HMA1_ARATH	bud<flower<leaf	0.610358	0.370544	0.960668	0.330008	0
c89504_g2_i2	AT3G26590.1_|_Symbols:_|_MATE_efflux_family_protein_|	2e-25	Protein TRANSPARENT TESTA 12	TT12_ARATH	flower<bud<leaf	3.62943	-2.65145	0.961902	#N/A	#N/A
c80719_g3_i1	AT5G54610.1_|_Symbols:_ANK_|_ankyrin_|	2e-24	Ankyrin repeat-containing protein At2g01680	Y2168_ARATH	flower<bud<leaf	2.03633	-1.05667	0.963302	#N/A	#N/A
c94703_g2_i3	AT4G17470.1_|_Symbols:_|_alpha/beta-Hydrolases_superfamily_protein_|	3e-26	Palmitoyl-protein thioesterase 1	PPT1_MACFA	flower<bud<leaf	2.26117	-1.27568	0.965792	-1.21274	0
c84479_g1_i1	AT3G19000.1_|_Symbols:_|_2-oxoglutarate_(2OG)_and_Fe(II)-dependent_oxygenase_superfamily_protein_|	4e-34	Probable 2-oxoglutarate-dependent dioxygenase At3g49630	DIOX2_ARATH	bud<flower<leaf	0.544229	0.442582	0.966717	0.792944	0
c96798_g1_i1	AT3G16240.1_|_Symbols:_DELTA-TIP,_TIP2;1,_DELTA-TIP1,_AQP1,_ATTIP2;1_|_delta_tonoplast_integral_protein_|	1e-24	Aquaporin NIP6-1	NIP61_ARATH	bud<leaf<flower	-1.92232	2.90893	0.96703	2.7724	0
c98197_g5_i1	AT3G63240.1_|_Symbols:_|_DNAse_I-like_superfamily_protein_|	4e-178	Type I inositol 1,4,5-trisphosphate 5-phosphatase CVP2	IP5P3_ARATH	flower<bud<leaf	2.82093	-1.83322	0.96719	-1.72682	0
c80594_g3_i1	AT2G28630.1_|_Symbols:_KCS12_|_3-ketoacyl-CoA_synthase_12_|	5e-64	3-ketoacyl-CoA synthase 6	KCS6_ARATH	flower<bud<leaf	2.7161	-1.73068	0.967335	-1.13359	-1.32694
c97123_g2_i2	AT5G63850.1_|_Symbols:_AAP4_|_amino_acid_permease_4_|	4e-31	Lysine histidine transporter 1	LHT1_ARATH	leaf<bud<flower	-1.28386	2.27785	0.971901	0	2.59486
c95032_g1_i4	AT3G16910.1_|_Symbols:_AAE7,_ACN1_|_acyl-activating_enzyme_7_|	4e-27	4-coumarate--CoA ligase-like 7	4CLL7_ARATH	leaf<bud<flower	-0.812623	1.80556	0.972709	1.28224	0.512146
c83391_g2_i1	AT1G76790.1_|_Symbols:_|_O-methyltransferase_family_protein_|	1e-32	(RS)-norcoclaurine 6-O-methyltransferase	6OMT_PAPSO	flower<bud<leaf	1.6409	-0.64521	0.974004	-0.669	-0.833125
c88906_g1_i2	AT4G24160.1_|_Symbols:_|_alpha/beta-Hydrolases_superfamily_protein_|	0	1-acylglycerol-3-phosphate O-acyltransferase	LPAAT_ARATH	leaf<bud<flower	-1.28508	2.27859	0.97412	1.48613	0.724698
c94037_g1_i1	AT5G66520.1_|_Symbols:_|_Tetratricopeptide_repeat_(TPR)-like_superfamily_protein_|	8e-174	Pentatricopeptide repeat-containing protein At5g66520	PP449_ARATH	flower<bud<leaf	1.89967	-0.901578	0.97671	#N/A	#N/A
c89719_g1_i1	AT3G19000.1_|_Symbols:_|_2-oxoglutarate_(2OG)_and_Fe(II)-dependent_oxygenase_superfamily_protein_|	1e-41	1-aminocyclopropane-1-carboxylate oxidase homolog 1	ACCH1_ARATH	leaf<bud<flower	-0.800854	1.80161	0.976998	-1.09147	1.52404
c95736_g1_i17	AT5G40380.1_|_Symbols:_CRK42_|_cysteine-rich_RLK_(RECEPTOR-like_protein_kinase)_42_|	2e-42	G-type lectin S-receptor-like serine/threonine-protein kinase At5g24080	Y5248_ARATH	flower<bud<leaf	2.95057	-1.94814	0.98159	-1.43259	0
c95327_g3_i3	AT1G80690.1_|_Symbols:_|_PPPDE_putative_thiol_peptidase_family_protein_|	7e-65	Acyltransferase-like protein At1g54570, chloroplastic	Y1457_ARATH	flower<bud<leaf	1.56874	-0.565773	0.98279	-0.93861	0.6214
c88925_g3_i1	AT5G24160.1_|_Symbols:_SQE6_|_squalene_monoxygenase_6_|	2e-148	Squalene monooxygenase	ERG1_PANGI	bud<leaf<flower	-0.66566	1.66401	0.983126	2.67844	-1.02606
c91402_g1_i1	AT5G15310.1_|_Symbols:_ATMYB16,_ATMIXTA,_MYB16_|_myb_domain_protein_16_|	8e-25	Myb-related protein Pp1	MYB1_PHYPA	flower<bud<leaf	3.72599	-2.72477	0.983236	-2.70368	0
c83835_g1_i1	AT3G01550.1_|_Symbols:_ATPPT2,_PPT2_|_phosphoenolpyruvate_(pep)/phosphate_translocator_2_|	1e-56	Xylulose 5-phosphate/phosphate translocator, chloroplastic	XPT_ARATH	bud<flower<leaf	0.332266	0.672397	0.983809	#N/A	#N/A
c97659_g1_i4	AT5G63850.1_|_Symbols:_AAP4_|_amino_acid_permease_4_|	0	Amino acid permease 2	AAP2_ARATH	bud<flower<leaf	0.526434	0.480503	0.986868	0.50733	0
c86234_g2_i1	AT5G51830.1_|_Symbols:_|_pfkB-like_carbohydrate_kinase_family_protein_|	6e-127	Probable fructokinase-6, chloroplastic	SCRK6_ARATH	bud<flower<leaf	0.287917	0.718692	0.987138	1.24885	0
c89277_g1_i3	AT2G43020.1_|_Symbols:_ATPAO2,_PAO2_|_polyamine_oxidase_2_|	4e-167	Probable polyamine oxidase 4	PAO4_ARATH	bud<leaf<flower	-0.752801	1.76034	0.987253	1.17441	0.800281
c95703_g3_i4	AT1G31650.1_|_Symbols:_ATROPGEF14,_ROPGEF14_|_RHO_guanyl-nucleotide_exchange_factor_14_|	8e-90	Rop guanine nucleotide exchange factor 5	ROGF5_ARATH	flower<bud<leaf	2.63647	-1.6288	0.989465	-1.43281	-0.82466
c96350_g1_i1	AT4G30110.1_|_Symbols:_HMA2,_ATHMA2_|_heavy_metal_atpase_2_|	3e-32	Probable cadmium/zinc-transporting ATPase HMA1, chloroplastic	HMA1_ARATH	bud<flower<leaf	0.555541	0.454358	0.989828	0.404158	0
c96890_g1_i4	AT3G24840.1_|_Symbols:_|_Sec14p-like_phosphatidylinositol_transfer_family_protein_|	8e-144	Phosphatidylinositol/phosphatidylcholine transfer protein SFH3	SFH3_ARATH	bud<leaf<flower	-3.03769	4.0551	0.991353	4.17532	0
c92711_g7_i2	AT4G03110.1_|_Symbols:_AtRBP-DR1,_RBP-DR1_|_RNA-binding_protein-defense_related_1_|	9e-131	CUGBP Elav-like family member 2	CELF2_DANRE	flower<bud<leaf	2.98661	-1.98527	0.992395	-1.76401	0
c95662_g4_i3	AT5G52320.1_|_Symbols:_CYP96A4_|_cytochrome_P450,_family_96,_subfamily_A,_polypeptide_4_|	1e-25	Cytochrome P450 97B2, chloroplastic	.	bud<flower<leaf	0.667581	0.347723	0.994876	0	0.671491
c90560_g3_i4	AT3G19450.1_|_Symbols:_CAD4,_ATCAD4,_CAD,_CAD-C_|_GroES-like_zinc-binding_alcohol_dehydrogenase_family_protein_|	1e-93	Probable mannitol dehydrogenase	MTDH_FRAAN	bud<flower<leaf	0.359022	0.655379	0.994878	1.26296	-1.12845
c91015_g2_i2	AT2G32990.1_|_Symbols:_AtGH9B8,_GH9B8_|_glycosyl_hydrolase_9B8_|	8e-148	Endoglucanase 8	GUN8_ARATH	flower<bud<leaf	3.06203	-2.04725	0.994926	-2.75446	0
c92465_g1_i1	AT5G52320.1_|_Symbols:_CYP96A4_|_cytochrome_P450,_family_96,_subfamily_A,_polypeptide_4_|	6e-29	Protein LUTEIN DEFICIENT 5, chloroplastic	LUT5_ARATH	bud<flower<leaf	0.342169	0.673604	0.995028	1.00872	0
c91827_g1_i3	AT5G10250.1_|_Symbols:_DOT3_|_Phototropic-responsive_NPH3_family_protein_|	2e-80	BTB/POZ domain-containing protein At1g67900	Y1790_ARATH	flower<bud<leaf	1.60456	-0.590973	0.996419	#N/A	#N/A
c91059_g1_i3	AT5G21100.1_|_Symbols:_|_Plant_L-ascorbate_oxidase_|	1e-26	Laccase-17	LAC17_ARATH	flower<bud<leaf	4.46997	-3.46928	0.996939	0	-2.42635
c87499_g1_i1	AT1G14700.1_|_Symbols:_PAP3,_ATPAP3_|_purple_acid_phosphatase_3_|	3e-151	Purple acid phosphatase 3	PPA3_ARATH	bud<flower<leaf	0.513065	0.504164	0.997357	#N/A	#N/A
c89468_g1_i7	AT4G02850.1_|_Symbols:_|_phenazine_biosynthesis_PhzC/PhzF_family_protein_|	9e-66	Uncharacterized isomerase BH0283	.	bud<leaf<flower	-2.02415	3.04238	0.998678	1.70263	0
c79191_g1_i2	AT2G33480.1_|_Symbols:_ANAC041,_NAC041_|_NAC_domain_containing_protein_41_|	6e-27	NAC domain-containing protein 90	NAC90_ARATH	bud<leaf<flower	-1.2006	2.2218	0.99905	2.40964	0
c92141_g2_i7	AT3G52290.1_|_Symbols:_IQD3_|_IQ-domain_3_|	2e-37	Protein IQ-DOMAIN 1	IQD1_ARATH	flower<bud<leaf	2.4079	-1.38968	0.999904	-1.01361	0
c87443_g4_i7	AT5G51910.1_|_Symbols:_|_TCP_family_transcription_factor_|	4e-36	Transcription factor TCP14	TCP14_ARATH	flower<bud<leaf	1.58019	-0.561282	1.0005	-0.603756	0
c94049_g3_i2	AT3G18750.1_|_Symbols:_WNK6,_ZIK5,_ATWNK6_|_with_no_lysine_(K)_kinase_6_|	3e-21	Serine/threonine-protein kinase Nek6	NEK6_ORYSJ	flower<bud<leaf	4.14104	-3.1261	1.00132	-2.93663	-0.863033
c88906_g1_i1	AT4G24160.1_|_Symbols:_|_alpha/beta-Hydrolases_superfamily_protein_|	0	1-acylglycerol-3-phosphate O-acyltransferase	LPAAT_ARATH	leaf<bud<flower	-1.26144	2.28456	1.00175	1.54522	0.558396
c87003_g1_i1	AT5G28020.1_|_Symbols:_CYSD2,_ATCYSD2_|_cysteine_synthase_D2_|	3e-138	Cysteine synthase, chloroplastic/chromoplastic	CYSKP_SOLTU	bud<flower<leaf	0.423153	0.598056	1.00197	0.587887	0.45935
c81150_g1_i2	AT5G53170.1_|_Symbols:_FTSH11_|_FTSH_protease_11_|	2e-96	ATP-dependent zinc metalloprotease FTSH 9, chloroplastic	FTSH9_ARATH	bud<flower<leaf	0.448884	0.57353	1.00271	0.711379	0
c91555_g2_i4	AT2G29650.1_|_Symbols:_ANTR1,_PHT4;1_|_phosphate_transporter_4;1_|	5e-109	Probable anion transporter 2, chloroplastic	ANTR2_ARATH	flower<bud<leaf	1.46328	-0.438261	1.00428	0.440932	-0.67602
c78138_g5_i2	AT1G10240.1_|_Symbols:_FRS11_|_FAR1-related_sequence_11_|	2e-58	Protein FAR1-RELATED SEQUENCE 9	FRS5_ARATH	leaf<bud<flower	-0.634454	1.65922	1.00529	0.6844	0
c99653_g1_i1	AT2G25930.1_|_Symbols:_ELF3,_PYK20_|_hydroxyproline-rich_glycoprotein_family_protein_|	2e-26	Protein EARLY FLOWERING 3	ELF3_ARATH	leaf<bud<flower	-0.925936	1.94805	1.00598	1.11394	0
c87531_g1_i1	AT5G35790.1_|_Symbols:_G6PD1_|_glucose-6-phosphate_dehydrogenase_1_|	0	Glucose-6-phosphate 1-dehydrogenase, chloroplastic	G6PDC_SOLTU	flower<bud<leaf	1.78658	-0.759293	1.00737	#N/A	#N/A
c99370_g1_i7	AT2G22590.1_|_Symbols:_|_UDP-Glycosyltransferase_superfamily_protein_|	3e-30	UDP-glycosyltransferase 91C1	U91C1_ARATH	flower<bud<leaf	4.07881	-3.06503	1.0092	0	-1.34943
c97930_g2_i1	AT3G13750.1_|_Symbols:_BGAL1_|_beta_galactosidase_1_|	0	Beta-galactosidase	BGAL_SOLLC	flower<bud<leaf	1.38089	-0.351252	1.00966	-1.12997	1.05253
c93770_g1_i3	AT1G79720.1_|_Symbols:_|_Eukaryotic_aspartyl_protease_family_protein_|	1e-74	Protein ASPARTIC PROTEASE IN GUARD CELL 2	ASPG2_ARATH	flower<bud<leaf	3.09606	-2.06173	1.014	-2.35193	0
c98635_g4_i2	AT4G10060.1_|_Symbols:_|_Beta-glucosidase,_GBA2_type_family_protein_|	0	Non-lysosomal glucosylceramidase	GBA2_RAT	bud<flower<leaf	0.643378	0.391205	1.01475	-0.356582	0
c94703_g2_i2	AT4G17470.1_|_Symbols:_|_alpha/beta-Hydrolases_superfamily_protein_|	3e-26	Palmitoyl-protein thioesterase 1	PPT1_MACFA	flower<bud<leaf	2.16391	-1.12919	1.01533	-1.18766	0
c99891_g2_i2	AT5G59670.1_|_Symbols:_|_Leucine-rich_repeat_protein_kinase_family_protein_|	3e-62	Probable leucine-rich repeat receptor-like protein kinase At5g49770	Y5977_ARATH	flower<bud<leaf	2.25339	-1.21781	1.01552	-0.943781	0
c95736_g1_i14	AT5G40380.1_|_Symbols:_CRK42_|_cysteine-rich_RLK_(RECEPTOR-like_protein_kinase)_42_|	4e-48	G-type lectin S-receptor-like serine/threonine-protein kinase At5g24080	Y5248_ARATH	flower<bud<leaf	3.17706	-2.14233	1.01577	#N/A	#N/A
c85351_g1_i2	AT1G56700.1_|_Symbols:_|_Peptidase_C15,_pyroglutamyl_peptidase_I-like_|	5e-101	Pyrrolidone-carboxylate peptidase	PCP_PYRFU	bud<leaf<flower	-0.614157	1.65225	1.01784	0.629791	0.721923
c98856_g1_i6	AT5G53450.1_|_Symbols:_ORG1_|_OBP3-responsive_gene_1_|	4e-79	Probable plastid-lipid-associated protein 14, chloroplastic	PAP14_ARATH	flower<bud<leaf	3.21588	-2.17416	1.01988	-2.29855	1.58101
c91134_g1_i9	AT4G29360.1_|_Symbols:_|_O-Glycosyl_hydrolases_family_17_protein_|	2e-22	Glucan endo-1,3-beta-glucosidase B	E13B_SOLLC	leaf<bud<flower	-2.4964	3.54275	1.02097	2.4991	1.89281
c93657_g4_i1	AT1G08500.1_|_Symbols:_ENODL18,_AtENODL18_|_early_nodulin-like_protein_18_|	1e-56	Lamin-like protein	LAML_ARATH	flower<bud<leaf	1.80092	-0.756529	1.02226	-0.404767	0
c87935_g2_i2	AT1G04990.2_|_Symbols:_|_Zinc_finger_C-x8-C-x5-C-x3-H_type_family_protein_|	7e-72	Zinc finger CCCH domain-containing protein ZFN-like	ZFNL_PEA	bud<leaf<flower	-1.22218	2.27173	1.02547	1.99428	0
c96138_g2_i4	AT4G24220.1_|_Symbols:_VEP1,_AWI31_|_NAD(P)-binding_Rossmann-fold_superfamily_protein_|	0	3-oxo-Delta(4,5)-steroid 5-beta-reductase	5BPOR_DIGLA	leaf<bud<flower	-0.432144	1.47931	1.02564	0.636223	1.05754
c85121_g1_i1	AT5G57660.1_|_Symbols:_ATCOL5,_COL5_|_CONSTANS-like_5_|	5e-91	Zinc finger protein CONSTANS-LIKE 5	COL5_ARATH	bud<leaf<flower	-0.610391	1.65874	1.02638	2.04277	0.488116
c92973_g1_i1	AT4G33000.1_|_Symbols:_CBL10,_ATCBL10_|_calcineurin_B-like_protein_10_|	3e-78	Calcineurin B-like protein 1	CNBL1_ARATH	leaf<bud<flower	-0.677444	1.72292	1.03002	0.561002	0.648689
c94679_g3_i3	AT4G22790.1_|_Symbols:_|_MATE_efflux_family_protein_|	1e-24	MATE efflux family protein 6	MATE7_ARATH	flower<bud<leaf	2.66182	-1.60867	1.0319	-2.68845	1.21483
c91809_g2_i1	AT5G56350.1_|_Symbols:_|_Pyruvate_kinase_family_protein_|	1e-120	Pyruvate kinase, cytosolic isozyme	KPYC_SOYBN	flower<bud<leaf	1.66238	-0.610098	1.03233	-0.987879	0
c95518_g1_i1	AT5G36220.1_|_Symbols:_CYP81D1,_CYP91A1_|_cytochrome_p450_81d1_|	9e-80	Cytochrome P450 98A2	C98A2_SOYBN	flower<bud<leaf	1.46915	-0.417028	1.03234	-0.849808	0.576308
c85134_g1_i2	AT2G29340.1_|_Symbols:_|_NAD-dependent_epimerase/dehydratase_family_protein_|	3e-109	Tropinone reductase homolog At1g07440	TRNH1_ARATH	flower<bud<leaf	2.41765	-1.36406	1.03323	-2.27341	1.74238
c99191_g3_i12	AT5G59670.1_|_Symbols:_|_Leucine-rich_repeat_protein_kinase_family_protein_|	2e-47	Probable receptor-like protein kinase At1g67000	Y1670_ARATH	flower<bud<leaf	1.65565	-0.605808	1.03337	-0.579383	-0.52456
c90551_g1_i3	AT1G31820.1_|_Symbols:_|_Amino_acid_permease_family_protein_|	1e-135	Probable polyamine transporter At3g19553	PHSD_ARATH	leaf<bud<flower	-0.974819	2.03248	1.03469	1.10355	1.27102
c96634_g2_i3	AT2G34650.1_|_Symbols:_PID,_ABR_|_Protein_kinase_superfamily_protein_|	1e-31	Phototropin-1	PHOT1_ARATH	bud<leaf<flower	-0.731554	1.78868	1.03592	2.39888	0
c80241_g1_i2	AT4G18390.1_|_Symbols:_TCP2_|_TEOSINTE_BRANCHED_1,_cycloidea_and_PCF_transcription_factor_2_|	2e-24	Transcription factor TCP4	TCP4_ARATH	flower<bud<leaf	3.45945	-2.40223	1.03609	-2.3045	0
c91555_g2_i3	AT2G29650.1_|_Symbols:_ANTR1,_PHT4;1_|_phosphate_transporter_4;1_|	8e-109	Probable anion transporter 2, chloroplastic	ANTR2_ARATH	flower<bud<leaf	1.4635	-0.404738	1.03736	0.52049	0
c99070_g3_i1	AT5G52320.1_|_Symbols:_CYP96A4_|_cytochrome_P450,_family_96,_subfamily_A,_polypeptide_4_|	2e-26	Cytochrome P450 82C4	C82C4_ARATH	bud<leaf<flower	-3.23164	4.28708	1.03751	3.78236	0
c86338_g2_i1	AT5G57630.1_|_Symbols:_CIPK21,_SnRK3.4_|_CBL-interacting_protein_kinase_21_|	6e-24	Serine/threonine-protein kinase HT1	HT1_ARATH	flower<bud<leaf	1.62618	-0.569464	1.03841	-0.62853	0.820774
c87099_g1_i1	AT2G34650.1_|_Symbols:_PID,_ABR_|_Protein_kinase_superfamily_protein_|	2e-34	Protein kinase PINOID 2	PID2_ORYSJ	flower<bud<leaf	3.74158	-2.68465	1.03861	-3.27391	0
c99302_g3_i1	AT2G32540.1_|_Symbols:_ATCSLB04,_CSLB04,_ATCSLB4_|_cellulose_synthase-like_B4_|	2e-90	Cellulose synthase-like protein G1	CSLG3_ARATH	flower<bud<leaf	2.71935	-1.66248	1.03865	-2.36065	0.717703
c69931_g1_i1	AT4G28270.1_|_Symbols:_ATRMA2,_RMA2_|_RING_membrane-anchor_2_|	4e-24	RING finger protein 5	RNF5_CAEEL	bud<leaf<flower	-0.680953	1.73768	1.03903	1.05266	0
c90041_g2_i1	AT5G53170.1_|_Symbols:_FTSH11_|_FTSH_protease_11_|	2e-34	ATPase family AAA domain-containing protein 1-A	ATD1A_DANRE	bud<leaf<flower	-0.794126	1.8538	1.04043	1.03807	0
c88417_g1_i1	AT3G48350.1_|_Symbols:_|_Cysteine_proteinases_superfamily_protein_|	5e-106	Cysteine proteinase RD21a	RD21A_ARATH	bud<flower<leaf	0.673919	0.392041	1.04532	0	0.465779
c94703_g2_i8	AT4G17470.1_|_Symbols:_|_alpha/beta-Hydrolases_superfamily_protein_|	4e-25	Palmitoyl-protein thioesterase 1	PPT1_CAEEL	flower<bud<leaf	2.21074	-1.14498	1.04582	-1.10266	0
c98501_g6_i1	AT5G63180.1_|_Symbols:_|_Pectin_lyase-like_superfamily_protein_|	2e-148	Probable pectate lyase P59	PLY59_SOLLC	leaf<bud<flower	-5.66192	6.72486	1.04659	0	7.00657
c95014_g2_i1	AT5G61420.2_|_Symbols:_MYB28,_HAG1_|_myb_domain_protein_28_|	1e-53	Transcription repressor MYB5	MYB5_ARATH	bud<leaf<flower	-1.14032	2.21275	1.04997	1.10352	1.08717
c92465_g1_i2	AT5G52320.1_|_Symbols:_CYP96A4_|_cytochrome_P450,_family_96,_subfamily_A,_polypeptide_4_|	6e-29	Protein LUTEIN DEFICIENT 5, chloroplastic	LUT5_ARATH	bud<flower<leaf	0.317305	0.7533	1.05116	0.978808	0
c87628_g1_i1	AT1G23030.1_|_Symbols:_|_ARM_repeat_superfamily_protein_|	4e-151	U-box domain-containing protein 14	PUB14_ARATH	leaf<bud<flower	-0.727337	1.79728	1.05207	1.22202	0
c100097_g1_i1	AT4G34135.1_|_Symbols:_UGT73B2_|_UDP-glucosyltransferase_73B2_|	1e-39	UDP-glycosyltransferase 88A1	U88A1_ARATH	flower<bud<leaf	1.84089	-0.764152	1.05523	-1.39096	0.592859
c92711_g7_i4	AT4G03110.1_|_Symbols:_AtRBP-DR1,_RBP-DR1_|_RNA-binding_protein-defense_related_1_|	2e-52	CUGBP Elav-like family member 1	CELF3_DANRE	flower<bud<leaf	5.03792	-3.97814	1.05626	-3.3708	0
c90668_g6_i6	AT5G13930.1_|_Symbols:_CHS,_TT4,_ATCHS_|_Chalcone_and_stilbene_synthase_family_protein_|	9e-138	Chalcone synthase	.	flower<bud<leaf	1.95398	-0.876212	1.05654	-1.69536	1.00323
c94842_g7_i1	AT5G23860.1_|_Symbols:_TUB8_|_tubulin_beta_8_|	2e-76	Tubulin alpha-4 chain	TBA4_GOSHI	bud<leaf<flower	-1.0509	2.12316	1.05688	0	1.503
c100217_g2_i4	AT5G59670.1_|_Symbols:_|_Leucine-rich_repeat_protein_kinase_family_protein_|	5e-43	Putative receptor-like protein kinase At3g47110	Y3471_ARATH	flower<bud<leaf	1.96191	-0.883887	1.05965	#N/A	#N/A
c86612_g1_i2	AT3G12580.1_|_Symbols:_HSP70,_ATHSP70_|_heat_shock_protein_70_|	5e-135	Heat shock 70 kDa protein 6, chloroplastic	HSP7F_ARATH	bud<flower<leaf	0.516081	0.565052	1.06005	1.55031	-0.404229
c93484_g2_i1	AT1G75960.1_|_Symbols:_|_AMP-dependent_synthetase_and_ligase_family_protein_|	2e-24	Malonate--CoA ligase	AAE13_ARATH	flower<bud<leaf	1.44981	-0.369595	1.06103	0.585612	-0.95056
c86047_g1_i2	AT3G29030.1_|_Symbols:_ATEXPA5,_ATEXP5,_ATHEXP_ALPHA_1.4,_EXP5,_EXPA5_|_expansin_A5_|	1e-102	Expansin-A10	EXP10_ARATH	bud<leaf<flower	-0.865767	1.94813	1.06335	1.93554	0
c89849_g3_i1	AT3G26590.1_|_Symbols:_|_MATE_efflux_family_protein_|	2e-51	Protein TRANSPARENT TESTA 12	TT12_ARATH	flower<bud<leaf	2.60416	-1.51706	1.06796	0	-1.10418
c91845_g5_i2	AT2G28630.1_|_Symbols:_KCS12_|_3-ketoacyl-CoA_synthase_12_|	9e-110	3-ketoacyl-CoA synthase 1	KCS1_ARATH	flower<bud<leaf	1.89966	-0.810078	1.07111	#N/A	#N/A
c99370_g1_i5	AT2G22590.1_|_Symbols:_|_UDP-Glycosyltransferase_superfamily_protein_|	3e-30	UDP-glycosyltransferase 91C1	U91C1_ARATH	flower<bud<leaf	4.68573	-3.60582	1.07452	0	-1.34032
c97583_g4_i1	AT5G10250.1_|_Symbols:_DOT3_|_Phototropic-responsive_NPH3_family_protein_|	1e-87	BTB/POZ domain-containing protein At5g67385	Y5738_ARATH	flower<bud<leaf	5.5203	-4.4297	1.07487	-4.31968	-1.66525
c81150_g1_i1	AT5G53170.1_|_Symbols:_FTSH11_|_FTSH_protease_11_|	1e-96	ATP-dependent zinc metalloprotease FTSH 9, chloroplastic	FTSH9_ARATH	bud<flower<leaf	0.559731	0.537714	1.07754	0.726691	0
c81878_g1_i1	AT5G64470.2_|_Symbols:_|_Plant_protein_of_unknown_function_(DUF828)_|	1e-32	Protein trichome birefringence-like 3	TBL3_ARATH	flower<bud<leaf	4.98825	-3.90113	1.08078	-3.88605	0
c88116_g2_i1	AT3G57390.1_|_Symbols:_AGL18_|_AGAMOUS-like_18_|	8e-32	MADS-box protein JOINTLESS	JOIN_SOLLC	flower<bud<leaf	2.51357	-1.4112	1.08202	-1.08096	0
c91248_g5_i6	AT5G24870.1_|_Symbols:_|_RING/U-box_superfamily_protein_|	7e-67	Probable E3 ubiquitin-protein ligase HIP1	HIP1_ORYSJ	leaf<bud<flower	-0.502543	1.60043	1.08302	0.353262	1.00411
c99723_g1_i5	AT5G56040.2_|_Symbols:_|_Leucine-rich_receptor-like_protein_kinase_family_protein_|	3e-34	Probable LRR receptor-like serine/threonine-protein kinase At4g08850	Y4885_ARATH	flower<bud<leaf	1.96216	-0.859856	1.08359	#N/A	#N/A
c78388_g1_i1	AT4G02380.1_|_Symbols:_SAG21,_AtLEA5_|_senescence-associated_gene_21_|	8e-21	Late embryogenesis abundant protein Lea5	LEA5_CITSI	bud<leaf<flower	-4.04557	5.14282	1.08367	3.31893	1.76354
c84410_g1_i1	AT2G33480.1_|_Symbols:_ANAC041,_NAC041_|_NAC_domain_containing_protein_41_|	9e-32	Putative NAC domain-containing protein 94	NAC94_ARATH	flower<bud<leaf	1.85387	-0.750716	1.08565	#N/A	#N/A
c84791_g2_i1	AT5G36220.1_|_Symbols:_CYP81D1,_CYP91A1_|_cytochrome_p450_81d1_|	3e-64	Cytochrome P450 82A3	C82A3_SOYBN	flower<bud<leaf	2.32319	-1.22262	1.08625	-1.25187	0
c87751_g1_i4	AT2G03550.1_|_Symbols:_|_alpha/beta-Hydrolases_superfamily_protein_|	8e-93	Probable carboxylesterase 13	CXE13_ARATH	leaf<bud<flower	-1.26783	2.37542	1.08673	0	1.10834
c94515_g1_i1	AT5G62910.1_|_Symbols:_|_RING/U-box_superfamily_protein_|	6e-40	Putative general negative regulator of transcription C16C9.04c	YAC4_SCHPO	bud<leaf<flower	-2.55067	3.65712	1.08691	2.74583	0.563142
c92804_g2_i2	AT4G34135.1_|_Symbols:_UGT73B2_|_UDP-glucosyltransferase_73B2_|	2e-63	UDP-glycosyltransferase 90A1	U90A1_ARATH	leaf<bud<flower	-1.4386	2.54462	1.08701	1.91664	1.6251
c80395_g3_i3	AT4G17460.1_|_Symbols:_HAT1_|_Homeobox-leucine_zipper_protein_4_(HB-4)_/_HD-ZIP_protein_|	2e-45	Homeobox-leucine zipper protein HAT22	HAT22_ARATH	leaf<bud<flower	-0.724325	1.83202	1.08721	0	0.636929
c87063_g2_i1	AT5G62730.1_|_Symbols:_|_Major_facilitator_superfamily_protein_|	1e-53	Protein NRT1/ PTR FAMILY 5.2	PTR3_ARATH	leaf<bud<flower	-4.36713	5.47431	1.08862	1.7883	3.02824
c58732_g1_i1	AT1G48320.1_|_Symbols:_|_Thioesterase_superfamily_protein_|	2e-70	Putative esterase ComA2	COMA2_BACSU	bud<flower<leaf	0.47314	0.636441	1.08972	#N/A	#N/A
c80241_g1_i1	AT4G18390.1_|_Symbols:_TCP2_|_TEOSINTE_BRANCHED_1,_cycloidea_and_PCF_transcription_factor_2_|	2e-24	Transcription factor TCP3	TCP4_ARATH	flower<bud<leaf	3.43624	-2.32492	1.09023	-2.22651	0
c98433_g1_i1	AT1G18020.1_|_Symbols:_|_FMN-linked_oxidoreductases_superfamily_protein_|	5e-124	12-oxophytodienoate reductase 2	OPR2_ARATH	flower<bud<leaf	2.58071	-1.46542	1.09086	#N/A	#N/A
c96138_g2_i3	AT4G24220.1_|_Symbols:_VEP1,_AWI31_|_NAD(P)-binding_Rossmann-fold_superfamily_protein_|	0	3-oxo-Delta(4,5)-steroid 5-beta-reductase	VEP1_ARATH	bud<leaf<flower	-0.48909	1.60126	1.09114	0	1.27923
c93056_g1_i1	AT3G16010.1_|_Symbols:_|_Pentatricopeptide_repeat_(PPR-like)_superfamily_protein_|	3e-21	Pentatricopeptide repeat-containing protein At3g06430, chloroplastic	PP216_ARATH	bud<flower<leaf	0.666452	0.447069	1.09142	#N/A	#N/A
c99669_g2_i1	AT5G52320.1_|_Symbols:_CYP96A4_|_cytochrome_P450,_family_96,_subfamily_A,_polypeptide_4_|	4e-78	Cytochrome P450 94A1	C94A1_VICSA	bud<flower<leaf	0.818308	0.294376	1.09312	0.788918	0
c95197_g4_i4	AT4G02340.1_|_Symbols:_|_alpha/beta-Hydrolases_superfamily_protein_|	9e-140	Bifunctional epoxide hydrolase 2	HYES_HUMAN	leaf<bud<flower	-0.687162	1.804	1.09402	0.482672	1.61342
c78145_g1_i1	AT2G28305.1_|_Symbols:_LOG1,_ATLOG1_|_Putative_lysine_decarboxylase_family_protein_|	6e-100	Cytokinin riboside 5'-monophosphate phosphoribohydrolase LOG5	LOG5_ARATH	leaf<bud<flower	-0.94227	2.05808	1.09643	1.26931	0
c99390_g1_i1	AT5G23050.1_|_Symbols:_AAE17_|_acyl-activating_enzyme_17_|	0	Probable acyl-activating enzyme 18, peroxisomal	AEE18_ARATH	flower<bud<leaf	1.6798	-0.56266	1.098	#N/A	#N/A
c92258_g4_i3	AT1G19270.1_|_Symbols:_DA1_|_DA1_|	0	Protein DA1-related 1	DAR1_ARATH	leaf<bud<flower	-0.507868	1.62711	1.10241	0.717645	0
c93484_g2_i3	AT1G75960.1_|_Symbols:_|_AMP-dependent_synthetase_and_ligase_family_protein_|	8e-24	Malonate--CoA ligase	AAE13_ARATH	flower<bud<leaf	1.57397	-0.449155	1.10479	0	-0.631443
c87003_g1_i2	AT5G28020.1_|_Symbols:_CYSD2,_ATCYSD2_|_cysteine_synthase_D2_|	2e-136	Cysteine synthase, chloroplastic/chromoplastic	CYSKP_SOLTU	bud<flower<leaf	0.501471	0.623911	1.10496	0.516578	0.593651
c87299_g4_i1	AT5G13730.1_|_Symbols:_SIG4,_SIGD_|_sigma_factor_4_|	1e-33	RNA polymerase sigma factor sigC	SIGC_ARATH	bud<flower<leaf	0.548752	0.577578	1.10551	#N/A	#N/A
c83058_g8_i1	AT4G34135.1_|_Symbols:_UGT73B2_|_UDP-glucosyltransferase_73B2_|	7e-35	7-deoxyloganetin glucosyltransferase	UGT2_GARJA	flower<bud<leaf	4.28118	-3.15407	1.10699	-3.7643	1.05435
c95327_g3_i4	AT1G80690.1_|_Symbols:_|_PPPDE_putative_thiol_peptidase_family_protein_|	1e-64	DeSI-like protein At4g17486	Y1457_ARATH	flower<bud<leaf	1.50235	-0.374061	1.10782	-0.960768	0.515088
c97962_g3_i2	AT1G65860.1_|_Symbols:_FMO_GS-OX1_|_flavin-monooxygenase_glucosinolate_S-oxygenase_1_|	2e-32	Flavin-containing monooxygenase FMO GS-OX-like 9	GSXL9_ARATH	flower<bud<leaf	4.11135	-2.98787	1.10829	-3.51385	0
c86439_g2_i1	AT5G61520.1_|_Symbols:_|_Major_facilitator_superfamily_protein_|	3e-29	Sugar transport protein 5	STP5_ARATH	flower<bud<leaf	3.92937	-2.80384	1.11062	0	-2.34924
c97823_g3_i5	AT1G02640.1_|_Symbols:_BXL2,_ATBXL2_|_beta-xylosidase_2_|	7e-25	Beta-glucosidase BoGH3B	BGH3B_BACO1	leaf<bud<flower	-0.822621	1.95425	1.11121	1.54183	0
c94703_g2_i6	AT4G17470.1_|_Symbols:_|_alpha/beta-Hydrolases_superfamily_protein_|	8e-32	Palmitoyl-protein thioesterase 1	PPT1_MACFA	flower<bud<leaf	1.87611	-0.744842	1.11276	-0.796242	0
c97952_g4_i3	AT5G03350.1_|_Symbols:_|_Legume_lectin_family_protein_|	1e-22	L-type lectin-domain containing receptor kinase IV.4	LRK44_ARATH	flower<bud<leaf	2.03533	-0.902463	1.114	0	-0.82157
c98354_g1_i1	AT2G45400.1_|_Symbols:_BEN1_|_NAD(P)-binding_Rossmann-fold_superfamily_protein_|	3e-41	Dihydroflavonol-4-reductase	DFRA_GERHY	flower<bud<leaf	2.86286	-1.72582	1.11508	#N/A	#N/A
c89504_g4_i3	AT3G26590.1_|_Symbols:_|_MATE_efflux_family_protein_|	2e-36	Protein TRANSPARENT TESTA 12	TT12_ARATH	flower<bud<leaf	4.5258	-3.39578	1.11583	0	-1.19787
c92295_g7_i1	AT1G22180.2_|_Symbols:_|_Sec14p-like_phosphatidylinositol_transfer_family_protein_|	5e-21	Random slug protein 5	RSC5_DICDI	flower<bud<leaf	4.12023	-2.98956	1.11589	-2.62068	0
c99555_g3_i2	AT5G59670.1_|_Symbols:_|_Leucine-rich_repeat_protein_kinase_family_protein_|	2e-58	Probable receptor-like protein kinase At4g39110	Y4391_ARATH	bud<leaf<flower	-1.79589	2.93287	1.1169	2.15523	0
c93770_g1_i1	AT1G79720.1_|_Symbols:_|_Eukaryotic_aspartyl_protease_family_protein_|	4e-105	Protein ASPARTIC PROTEASE IN GUARD CELL 2	ASPG2_ARATH	flower<bud<leaf	3.17932	-2.04112	1.11722	-2.33478	-0.640075
c94703_g2_i4	AT4G17470.1_|_Symbols:_|_alpha/beta-Hydrolases_superfamily_protein_|	1e-31	Palmitoyl-protein thioesterase 1	PPT1_CAEEL	flower<bud<leaf	2.0269	-0.887429	1.11839	-0.928102	0
c87099_g2_i1	AT3G08720.1_|_Symbols:_ATPK19,_ATS6K2,_S6K2,_ATPK2_|_serine/threonine_protein_kinase_2_|	8e-30	Protein kinase PINOID 2	PID2_ARATH	flower<bud<leaf	3.3102	-2.17769	1.1185	-3.63228	0
c98856_g1_i7	AT5G53450.1_|_Symbols:_ORG1_|_OBP3-responsive_gene_1_|	2e-80	Probable plastid-lipid-associated protein 14, chloroplastic	PAP14_ARATH	flower<bud<leaf	2.72533	-1.57684	1.12187	-2.00758	1.50358
c81817_g2_i1	AT2G16710.3_|_Symbols:_|_Iron-sulphur_cluster_biosynthesis_family_protein_|	3e-65	Iron-sulfur assembly protein IscA-like 1, mitochondrial	ISAM1_ARATH	leaf<bud<flower	-0.427358	1.5687	1.12207	2.22853	0
c55425_g1_i1	AT3G08710.1_|_Symbols:_ATH9,_TRX_H9,_TH9_|_thioredoxin_H-type_9_|	4e-22	Thioredoxin H2	TRXH2_ARATH	bud<leaf<flower	-0.724277	1.86598	1.12257	0.58876	0.512576
c98138_g1_i1	AT4G34135.1_|_Symbols:_UGT73B2_|_UDP-glucosyltransferase_73B2_|	6e-43	UDP-glycosyltransferase 83A1	U83A1_ARATH	flower<bud<leaf	2.53621	-1.39086	1.12425	-0.683766	0
c91640_g2_i2	AT2G33480.1_|_Symbols:_ANAC041,_NAC041_|_NAC_domain_containing_protein_41_|	1e-42	NAC domain-containing protein 86 {ECO:0000312|EMBL:AED92405.1}	NAC86_ARATH	flower<bud<leaf	1.64316	-0.500025	1.12452	-1.23111	1.71853
c95832_g1_i3	AT1G15570.1_|_Symbols:_CYCA2;3_|_CYCLIN_A2;3_|	4e-88	Cyclin-A1-1	CCA11_ARATH	flower<bud<leaf	3.79352	-2.64931	1.12577	-1.6499	-1.61659
c92468_g1_i3	AT3G23120.1_|_Symbols:_AtRLP38,_RLP38_|_receptor_like_protein_38_|	3e-30	Probable leucine-rich repeat receptor-like protein kinase At5g63930	Y5639_ARATH	flower<bud<leaf	4.18461	-3.04087	1.12659	0	-2.49891
c91118_g7_i2	AT4G28250.1_|_Symbols:_ATEXPB3,_EXPB3,_ATHEXP_BETA_1.6_|_expansin_B3_|	3e-126	Expansin-B3	EXPB3_ARATH	flower<bud<leaf	2.23637	-1.0886	1.12709	0	-1.76132
c92865_g3_i2	AT4G30610.1_|_Symbols:_BRS1,_SCPL24_|_alpha/beta-Hydrolases_superfamily_protein_|	1e-33	Serine carboxypeptidase-like 48	SCP48_ARATH	flower<bud<leaf	3.1022	-1.95174	1.1275	-3.86496	2.29766
c83093_g3_i3	AT5G57630.1_|_Symbols:_CIPK21,_SnRK3.4_|_CBL-interacting_protein_kinase_21_|	2e-24	Serine/threonine-protein kinase HT1	HT1_ARATH	bud<flower<leaf	0.430953	0.716754	1.12995	0	0.802658
c84024_g2_i1	AT2G03550.1_|_Symbols:_|_alpha/beta-Hydrolases_superfamily_protein_|	3e-63	Probable carboxylesterase 2	CXE2_ARATH	leaf<bud<flower	-0.790808	1.94332	1.13168	0	2.83842
c94308_g8_i2	AT3G05580.1_|_Symbols:_|_Calcineurin-like_metallo-phosphoesterase_superfamily_protein_|	8e-88	50S ribosomal protein L31, chloroplastic	PP2A_TOBAC	bud<flower<leaf	0.736097	0.417303	1.13266	0.382861	0
c86047_g1_i1	AT3G29030.1_|_Symbols:_ATEXPA5,_ATEXP5,_ATHEXP_ALPHA_1.4,_EXP5,_EXPA5_|_expansin_A5_|	2e-102	Expansin-A10	.	bud<leaf<flower	-0.876767	2.03086	1.13475	1.99553	0
c100220_g2_i1	AT3G59140.1_|_Symbols:_ATMRP14,_MRP14,_ABCC10_|_multidrug_resistance-associated_protein_14_|	0	ABC transporter C family member 3	AB3C_ARATH	bud<flower<leaf	0.707936	0.449305	1.13682	#N/A	#N/A
c94315_g2_i1	AT5G53170.1_|_Symbols:_FTSH11_|_FTSH_protease_11_|	6e-71	ATP-dependent zinc metalloprotease FtsH {ECO:0000255|HAMAP-Rule:MF_01458}	FTSH_ACAM1	bud<flower<leaf	0.736253	0.422385	1.13801	0.55197	0
c99629_g2_i7	AT3G23120.1_|_Symbols:_AtRLP38,_RLP38_|_receptor_like_protein_38_|	3e-65	Receptor-like protein 12	RLP12_ARATH	flower<bud<leaf	2.36745	-1.20659	1.13947	-1.66204	0
c84377_g1_i1	AT5G64470.2_|_Symbols:_|_Plant_protein_of_unknown_function_(DUF828)_|	8e-51	Protein trichome birefringence-like 6	TBL6_ARATH	flower<bud<leaf	2.03527	-0.87517	1.13949	-1.09981	0
c91555_g2_i1	AT2G29650.1_|_Symbols:_ANTR1,_PHT4;1_|_phosphate_transporter_4;1_|	3e-106	Probable anion transporter 2, chloroplastic	ANTR2_ARATH	flower<bud<leaf	1.56196	-0.401348	1.14037	0.534473	0
c91015_g2_i3	AT2G32990.1_|_Symbols:_AtGH9B8,_GH9B8_|_glycosyl_hydrolase_9B8_|	3e-106	Endoglucanase 8	GUN8_ARATH	flower<bud<leaf	3.20503	-2.044	1.14235	-1.87011	0
c98208_g4_i1	AT5G52320.1_|_Symbols:_CYP96A4_|_cytochrome_P450,_family_96,_subfamily_A,_polypeptide_4_|	7e-22	Cytochrome P450 82C4	P6H_ESCCA	flower<bud<leaf	2.93926	-1.77307	1.14374	-2.69892	0
c93448_g1_i2	AT5G45250.1_|_Symbols:_RPS4_|_Disease_resistance_protein_(TIR-NBS-LRR_class)_family_|	9e-24	Probable disease resistance protein At4g33300	DRL29_ARATH	bud<leaf<flower	-1.21996	2.38354	1.14404	0.739054	0
c91134_g1_i5	AT4G29360.1_|_Symbols:_|_O-Glycosyl_hydrolases_family_17_protein_|	1e-47	Glucan endo-1,3-beta-glucosidase {ECO:0000250|UniProtKB:Q03467}	E13B_VITVI	bud<leaf<flower	-0.867506	2.03483	1.14509	-2.12898	5.28598
c61539_g1_i1	AT5G45820.1_|_Symbols:_CIPK20,_SnRK3.6,_PKS18_|_CBL-interacting_protein_kinase_20_|	2e-25	Serine/threonine-protein kinase SRK2A	SRK2A_ARATH	flower<bud<leaf	2.22395	-1.06075	1.14552	#N/A	#N/A
c92973_g1_i4	AT4G33000.1_|_Symbols:_CBL10,_ATCBL10_|_calcineurin_B-like_protein_10_|	2e-77	Calcineurin B-like protein 1	CNBL1_ARATH	leaf<bud<flower	-0.643135	1.81433	1.14757	0.844197	0.493952
c99971_g1_i5	AT5G59670.1_|_Symbols:_|_Leucine-rich_repeat_protein_kinase_family_protein_|	1e-50	Probable LRR receptor-like serine/threonine-protein kinase At3g47570	Y3475_ARATH	flower<bud<leaf	2.78464	-1.6205	1.15258	-2.14454	0
c96667_g1_i1	AT5G59730.1_|_Symbols:_ATEXO70H7,_EXO70H7_|_exocyst_subunit_exo70_family_protein_H7_|	2e-175	Exocyst complex component EXO70A1	E70A1_ARATH	flower<bud<leaf	3.88536	-2.71329	1.15501	-1.88323	1.19125
c83937_g4_i1	AT5G10250.1_|_Symbols:_DOT3_|_Phototropic-responsive_NPH3_family_protein_|	9e-83	BTB/POZ domain-containing protein NPY2	NPY2_ARATH	flower<bud<leaf	2.01096	-0.833151	1.1586	-0.854215	0
c91266_g2_i2	AT4G22200.1_|_Symbols:_AKT2/3,_AKT3,_AKT2,_KT2/3_|_potassium_transport_2/3_|	2e-36	Potassium channel AKT1	AKT1_ARATH	bud<leaf<flower	-1.08767	2.26706	1.16211	1.06498	0.900361
c98166_g3_i5	AT1G63840.1_|_Symbols:_|_RING/U-box_superfamily_protein_|	2e-42	L-aspartate oxidase, chloroplastic	NADB_ARATH	bud<leaf<flower	-0.83116	2.01562	1.16276	2.08791	0
c94732_g2_i1	AT1G26440.3_|_Symbols:_ATUPS5,_UPS5_|_ureide_permease_5_|	1e-162	Ureide permease 2	UPS2_ARATH	leaf<bud<flower	-0.727389	1.91465	1.16349	0	1.8067
c98963_g2_i15	AT5G14880.1_|_Symbols:_|_Potassium_transporter_family_protein_|	2e-49	Potassium transporter 8	POT8_ARATH	bud<flower<leaf	0.516155	0.668497	1.16423	-0.505846	0
c99971_g1_i3	AT5G59670.1_|_Symbols:_|_Leucine-rich_repeat_protein_kinase_family_protein_|	6e-49	Probable LRR receptor-like serine/threonine-protein kinase At3g47570	Y3475_ARATH	flower<bud<leaf	2.13574	-0.955968	1.16608	-1.24059	0
c91258_g2_i1	AT4G22570.1_|_Symbols:_APT3_|_adenine_phosphoribosyl_transferase_3_|	1e-83	Adenine phosphoribosyltransferase 5	APT5_ARATH	leaf<bud<flower	-1.73292	2.92166	1.16693	2.19295	0
c99370_g1_i1	AT4G34135.1_|_Symbols:_UGT73B2_|_UDP-glucosyltransferase_73B2_|	3e-35	Putative UDP-rhamnose:rhamnosyltransferase 1	URT1_FRAAN	flower<bud<leaf	2.66383	-1.47632	1.16811	-0.766868	-0.889275
c95095_g1_i1	AT5G35750.1_|_Symbols:_AHK2,_HK2_|_histidine_kinase_2_|	2e-32	Histidine kinase 1	AHK1_ARATH	flower<bud<leaf	3.63263	-2.44538	1.16893	-2.84692	0
c98635_g4_i7	AT4G10060.1_|_Symbols:_|_Beta-glucosidase,_GBA2_type_family_protein_|	0	Non-lysosomal glucosylceramidase	GBA2_RAT	bud<flower<leaf	0.707274	0.481239	1.16905	#N/A	#N/A
c78053_g2_i1	AT4G26790.1_|_Symbols:_|_GDSL-like_Lipase/Acylhydrolase_superfamily_protein_|	1e-24	GDSL esterase/lipase APG	APG2_ARATH	flower<bud<leaf	2.97691	-1.79	1.16989	0	-2.29109
c88960_g6_i1	AT4G04750.1_|_Symbols:_|_Major_facilitator_superfamily_protein_|	4e-36	Sugar transporter ERD6-like 5	ERDL5_ARATH	flower<bud<leaf	2.54905	-1.35959	1.17024	-1.94151	0
c98856_g1_i2	AT5G53450.1_|_Symbols:_ORG1_|_OBP3-responsive_gene_1_|	0	Probable plastid-lipid-associated protein 14, chloroplastic	PAP14_ARATH	flower<bud<leaf	3.39603	-2.20012	1.1708	-2.30819	1.65408
c98720_g1_i2	AT5G54610.1_|_Symbols:_ANK_|_ankyrin_|	2e-25	Ankyrin-3	ANK3_RAT	bud<leaf<flower	-2.27866	3.47097	1.17208	3.03179	-1.83463
c95840_g3_i2	AT2G01420.2_|_Symbols:_PIN4_|_Auxin_efflux_carrier_family_protein_|	2e-46	Auxin efflux carrier component 3	.	bud<flower<leaf	0.527215	0.664413	1.17237	#N/A	#N/A
c89504_g5_i5	AT5G65380.1_|_Symbols:_|_MATE_efflux_family_protein_|	8e-21	Protein TRANSPARENT TESTA 12	TT12_ARATH	flower<bud<leaf	2.85909	-1.67033	1.17332	0	-2.04488
c97231_g4_i4	AT1G07880.2_|_Symbols:_ATMPK13_|_Protein_kinase_superfamily_protein_|	8e-46	Probable serine/threonine-protein kinase At1g54610	Y1461_ARATH	bud<flower<leaf	0.581047	0.611724	1.17494	#N/A	#N/A
c89701_g1_i1	AT3G48720.1_|_Symbols:_|_HXXXD-type_acyl-transferase_family_protein_|	4e-33	Shikimate O-hydroxycinnamoyltransferase	HST_TOBAC	flower<bud<leaf	8.00946	-6.83843	1.17519	-6.0295	0
c93448_g1_i1	AT5G45250.1_|_Symbols:_RPS4_|_Disease_resistance_protein_(TIR-NBS-LRR_class)_family_|	8e-24	Probable disease resistance protein At4g33300	DRL29_ARATH	leaf<bud<flower	-1.13454	2.33074	1.17707	0.753323	0
c96151_g8_i1	AT1G22180.2_|_Symbols:_|_Sec14p-like_phosphatidylinositol_transfer_family_protein_|	4e-76	CRAL-TRIO domain-containing protein C23B6.04c	YJX4_SCHPO	flower<bud<leaf	3.81241	-2.61729	1.17892	-1.72952	0
c84779_g1_i1	AT2G03550.1_|_Symbols:_|_alpha/beta-Hydrolases_superfamily_protein_|	1e-69	2-hydroxyisoflavanone dehydratase	HIDM_GLYEC	flower<bud<leaf	3.59529	-2.39771	1.17897	-2.41335	0
c84377_g1_i2	AT5G64470.2_|_Symbols:_|_Plant_protein_of_unknown_function_(DUF828)_|	4e-22	Protein trichome birefringence-like 6	TBL6_ARATH	flower<bud<leaf	1.8445	-0.644586	1.18067	-0.998328	0
c94703_g2_i5	AT4G17470.1_|_Symbols:_|_alpha/beta-Hydrolases_superfamily_protein_|	4e-67	Palmitoyl-protein thioesterase-dolichyl pyrophosphate phosphatase fusion 1	PDF1_SCHPO	flower<bud<leaf	1.86313	-0.65977	1.18383	-0.600734	0
c90825_g1_i3	AT5G66650.1_|_Symbols:_|_Protein_of_unknown_function_(DUF607)_|	3e-61	Calcium uniporter protein 4, mitochondrial	MCU4_ARATH	bud<leaf<flower	-4.53952	5.74709	1.18649	4.01086	0
c85165_g1_i1	AT3G59140.1_|_Symbols:_ATMRP14,_MRP14,_ABCC10_|_multidrug_resistance-associated_protein_14_|	0	ABC transporter C family member 10	AB10C_ARATH	flower<bud<leaf	4.55701	-3.35552	1.19277	-3.01503	0
c84733_g1_i1	AT5G36220.1_|_Symbols:_CYP81D1,_CYP91A1_|_cytochrome_p450_81d1_|	7e-48	Cytochrome P450 78A3	C78A3_SOYBN	leaf<bud<flower	-2.99708	4.2066	1.19328	0	3.08945
c73465_g1_i1	AT4G22756.1_|_Symbols:_SMO1-2,_ATSMO1,_ATSMO1-2,_SMO1_|_sterol_C4-methyl_oxidase_1-2_|	5e-65	Methylsterol monooxygenase 2-2	SMO22_ARATH	bud<flower<leaf	0.694718	0.518258	1.194	1.02208	0
c98554_g3_i6	AT2G46450.1_|_Symbols:_ATCNGC12,_CNGC12_|_cyclic_nucleotide-gated_channel_12_|	5e-146	Putative cyclic nucleotide-gated ion channel 15	CNG15_ARATH	bud<flower<leaf	0.61292	0.601525	1.19401	-0.409776	0.509743
c97371_g2_i7	AT3G55630.3_|_Symbols:_ATDFD,_DFD,_FPGS3_|_DHFS-FPGS_homolog_D_|	3e-161	Folylpolyglutamate synthase {ECO:0000250|UniProtKB:Q05932, ECO:0000312|EMBL:CAC81075.1}	FPGS2_ARATH	bud<flower<leaf	0.522505	0.693506	1.19537	#N/A	#N/A
c99947_g5_i2	AT4G30110.1_|_Symbols:_HMA2,_ATHMA2_|_heavy_metal_atpase_2_|	0	Cadmium/zinc-transporting ATPase HMA2	HMA2_ARATH	bud<leaf<flower	-0.480171	1.69577	1.1961	-0.415122	1.1247
c100020_g2_i2	AT5G59670.1_|_Symbols:_|_Leucine-rich_repeat_protein_kinase_family_protein_|	2e-55	Probable receptor-like protein kinase At4g39110	Y4391_ARATH	bud<leaf<flower	-2.29318	3.50468	1.1983	2.7044	0
c95100_g1_i6	AT2G20180.2_|_Symbols:_PIL5_|_phytochrome_interacting_factor_3-like_5_|	7e-22	Transcription factor PIF1	PIF1_ARATH	flower<bud<leaf	3.39321	-2.17754	1.19895	-1.70412	0
c97871_g4_i2	AT3G23120.1_|_Symbols:_AtRLP38,_RLP38_|_receptor_like_protein_38_|	3e-36	Receptor-like protein 12	.	leaf<bud<flower	-1.13014	2.35063	1.20111	2.35667	0
c88345_g1_i1	AT5G63180.1_|_Symbols:_|_Pectin_lyase-like_superfamily_protein_|	9e-35	Probable pectate lyase 15	PLY15_ARATH	flower<bud<leaf	2.40707	-1.18018	1.20209	-1.9029	0
c95090_g3_i5	AT1G69780.1_|_Symbols:_ATHB13_|_Homeobox-leucine_zipper_protein_family_|	2e-31	Homeobox-leucine zipper protein HAT5	HAT5_ARATH	leaf<bud<flower	-0.617614	1.84207	1.20309	1.0375	0
c96792_g3_i1	AT4G19120.1_|_Symbols:_ERD3_|_S-adenosyl-L-methionine-dependent_methyltransferases_superfamily_protein_|	8e-167	Probable methyltransferase PMT15	PMTF_ARATH	bud<leaf<flower	-3.34052	4.55438	1.20456	3.82896	0
c94730_g4_i1	AT3G16010.1_|_Symbols:_|_Pentatricopeptide_repeat_(PPR-like)_superfamily_protein_|	9e-32	Pentatricopeptide repeat-containing protein At2g18940, chloroplastic	LPPD_ARATH	bud<leaf<flower	-0.310574	1.53523	1.20467	0.901301	0
c93484_g2_i8	AT1G75960.1_|_Symbols:_|_AMP-dependent_synthetase_and_ligase_family_protein_|	1e-23	Malonate--CoA ligase	AAE13_ARATH	flower<bud<leaf	1.64048	-0.416024	1.20565	0	-0.61972
c80066_g1_i2	AT5G53970.1_|_Symbols:_|_Tyrosine_transaminase_family_protein_|	0	Probable aminotransferase TAT2	TAT2_ARATH	bud<leaf<flower	-3.2008	4.43017	1.20568	1.73221	2.63877
c90668_g6_i5	AT5G13930.1_|_Symbols:_CHS,_TT4,_ATCHS_|_Chalcone_and_stilbene_synthase_family_protein_|	5e-139	Chalcone synthase	CHSY_VITVI	flower<bud<leaf	2.51161	-1.27679	1.20967	-2.11061	1.1498
c99302_g3_i4	AT2G32540.1_|_Symbols:_ATCSLB04,_CSLB04,_ATCSLB4_|_cellulose_synthase-like_B4_|	4e-40	Cellulose synthase-like protein G1	.	flower<bud<leaf	3.80191	-2.57793	1.21155	-3.97576	1.13955
c79446_g2_i1	AT3G61430.1_|_Symbols:_PIP1A,_ATPIP1,_PIP1,_PIP1;1_|_plasma_membrane_intrinsic_protein_1A_|	9e-143	Probable aquaporin PIP1-4	PIP14_ARATH	bud<leaf<flower	-2.31937	3.55261	1.21193	-0.966156	4.75704
c80211_g1_i1	AT3G48350.1_|_Symbols:_|_Cysteine_proteinases_superfamily_protein_|	4e-111	Oryzain alpha chain	ORYA_ORYSJ	leaf<bud<flower	-0.437444	1.66987	1.2122	0.669644	0
c99891_g2_i3	AT5G59670.1_|_Symbols:_|_Leucine-rich_repeat_protein_kinase_family_protein_|	5e-62	Probable leucine-rich repeat receptor-like protein kinase At5g49770	Y5977_ARATH	flower<bud<leaf	2.41526	-1.18186	1.2137	-1.00964	0
c75848_g1_i1	AT1G29160.1_|_Symbols:_|_Dof-type_zinc_finger_DNA-binding_family_protein_|	6e-22	Dof zinc finger protein DOF1.2	DOF12_ARATH	bud<leaf<flower	-4.27276	5.50812	1.21385	3.06287	2.51273
c96833_g1_i2	AT4G24810.2_|_Symbols:_|_Protein_kinase_superfamily_protein_|	4e-25	Uncharacterized aarF domain-containing protein kinase At4g31390, chloroplastic	Y4139_ARATH	bud<leaf<flower	-1.27574	2.5105	1.21411	2.75624	0
c93190_g3_i1	AT4G32980.1_|_Symbols:_ATH1_|_homeobox_gene_1_|	6e-34	BEL1-like homeodomain protein 1	BLH1_ARATH	leaf<bud<flower	-1.5661	2.79706	1.21415	1.37339	0
c99891_g2_i4	AT5G59670.1_|_Symbols:_|_Leucine-rich_repeat_protein_kinase_family_protein_|	3e-62	Probable leucine-rich repeat receptor-like protein kinase At5g49770	Y5977_ARATH	flower<bud<leaf	2.30474	-1.06932	1.21494	-0.775936	0
c90668_g6_i4	AT5G13930.1_|_Symbols:_CHS,_TT4,_ATCHS_|_Chalcone_and_stilbene_synthase_family_protein_|	1e-138	Chalcone synthase	CHSY_VITVI	flower<bud<leaf	2.06874	-0.826111	1.21821	-1.64016	1.0774
c82248_g1_i2	AT1G76990.1_|_Symbols:_ACR3_|_ACT_domain_repeat_3_|	8e-127	ACT domain-containing protein ACR4 {ECO:0000305}	ACR4_ARATH	flower<bud<leaf	2.8018	-1.56485	1.21985	-2.01203	0.884032
c91162_g1_i1	AT1G64780.1_|_Symbols:_ATAMT1;2,_AMT1;2_|_ammonium_transporter_1;2_|	0	Ammonium transporter 1 member 3	AMT13_SOLLC	flower<bud<leaf	3.38582	-2.14673	1.2217	-0.964933	-0.615293
c94825_g1_i1	AT5G02860.1_|_Symbols:_|_Pentatricopeptide_repeat_(PPR)_superfamily_protein_|	1e-23	Pentatricopeptide repeat-containing protein At5g46580, chloroplastic	PP420_ARATH	flower<bud<leaf	3.25632	-2.02388	1.22184	-4.86571	3.51608
c87420_g1_i2	AT1G79440.1_|_Symbols:_ALDH5F1,_SSADH1,_SSADH_|_aldehyde_dehydrogenase_5F1_|	2e-31	Aldehyde dehydrogenase family 3 member I1, chloroplastic	AL3I1_ARATH	bud<leaf<flower	-2.34139	3.58216	1.223	3.34947	0
c87344_g1_i3	AT4G14230.1_|_Symbols:_|_CBS_domain-containing_protein_with_a_domain_of_unknown_function_(DUF21)_|	4e-49	DUF21 domain-containing protein At1g47330	Y1733_ARATH	bud<flower<leaf	0.689181	0.554813	1.2232	#N/A	#N/A
c98856_g1_i5	AT5G53450.1_|_Symbols:_ORG1_|_OBP3-responsive_gene_1_|	0	Probable plastid-lipid-associated protein 14, chloroplastic	PAP14_ARATH	flower<bud<leaf	3.17509	-1.92659	1.22358	-2.32301	1.80893
c93646_g2_i2	AT4G38670.1_|_Symbols:_|_Pathogenesis-related_thaumatin_superfamily_protein_|	2e-44	Pathogenesis-related protein 5	PR5_ARATH	leaf<bud<flower	-0.679463	1.92673	1.22406	0.871327	-2.11567
c91812_g2_i3	AT2G45400.1_|_Symbols:_BEN1_|_NAD(P)-binding_Rossmann-fold_superfamily_protein_|	3e-96	Vestitone reductase	VESTR_MEDSA	bud<flower<leaf	0.761538	0.48477	1.22498	#N/A	#N/A
c95100_g1_i1	AT3G59060.2_|_Symbols:_PIL6,_PIF5_|_phytochrome_interacting_factor_3-like_6_|	3e-26	Transcription factor PIF1	.	flower<bud<leaf	3.58658	-2.34476	1.22512	-2.03333	0
c99048_g2_i1	AT2G45400.1_|_Symbols:_BEN1_|_NAD(P)-binding_Rossmann-fold_superfamily_protein_|	2e-21	Cinnamoyl-CoA reductase 2	CCR2_ARATH	bud<flower<leaf	0.792308	0.451547	1.2255	1.95938	-1.13051
c90289_g1_i1	AT3G57390.1_|_Symbols:_AGL18_|_AGAMOUS-like_18_|	3e-29	MADS-box protein SVP	SVP_ARATH	flower<bud<leaf	7.60324	-6.41651	1.22597	-6.58019	0
c95736_g1_i1	AT5G40380.1_|_Symbols:_CRK42_|_cysteine-rich_RLK_(RECEPTOR-like_protein_kinase)_42_|	2e-45	G-type lectin S-receptor-like serine/threonine-protein kinase At5g24080	Y5248_ARATH	flower<bud<leaf	3.47388	-2.22826	1.2275	-2.34509	2.43035
c97925_g1_i2	AT5G39080.1_|_Symbols:_|_HXXXD-type_acyl-transferase_family_protein_|	2e-84	Phenolic glucoside malonyltransferase 2	PMAT2_ARATH	flower<bud<leaf	2.71805	-1.4699	1.22868	-0.934916	-0.645495
c90377_g3_i1	AT5G24390.1_|_Symbols:_|_Ypt/Rab-GAP_domain_of_gyp1p_superfamily_protein_|	8e-29	TBC1 domain family member 15	TBC15_HUMAN	bud<leaf<flower	-1.95937	3.21338	1.22987	2.54871	0
c95100_g1_i3	AT3G59060.2_|_Symbols:_PIL6,_PIF5_|_phytochrome_interacting_factor_3-like_6_|	3e-26	Transcription factor PIF1	.	flower<bud<leaf	3.31036	-2.06209	1.23096	-1.62667	-0.634372
c92711_g7_i3	AT4G03110.1_|_Symbols:_AtRBP-DR1,_RBP-DR1_|_RNA-binding_protein-defense_related_1_|	1e-33	CUGBP Elav-like family member 3	CELF3_DANRE	flower<bud<leaf	3.45001	-2.20538	1.233	-2.09533	0
c91015_g2_i4	AT2G32990.1_|_Symbols:_AtGH9B8,_GH9B8_|_glycosyl_hydrolase_9B8_|	2e-106	Endoglucanase 8	GUN8_ARATH	flower<bud<leaf	3.12713	-1.87546	1.233	-1.83596	-0.913931
c93958_g2_i1	AT5G15240.1_|_Symbols:_|_Transmembrane_amino_acid_transporter_family_protein_|	2e-98	Vacuolar amino acid transporter 1	AVT1_YEAST	bud<leaf<flower	-1.30001	2.55144	1.23412	2.28539	0
c91015_g2_i1	AT2G32990.1_|_Symbols:_AtGH9B8,_GH9B8_|_glycosyl_hydrolase_9B8_|	7e-148	Endoglucanase 8	GUN8_ARATH	flower<bud<leaf	3.08095	-1.82368	1.23728	-1.94376	0
c91809_g2_i2	AT5G56350.1_|_Symbols:_|_Pyruvate_kinase_family_protein_|	5e-49	Pyruvate kinase, cytosolic isozyme	KPYC_SOYBN	flower<bud<leaf	1.94965	-0.693556	1.23746	-0.933275	0
c90955_g1_i1	AT2G47630.1_|_Symbols:_|_alpha/beta-Hydrolases_superfamily_protein_|	1e-118	Caffeoylshikimate esterase	CSE_ARATH	leaf<bud<flower	-1.37277	2.62818	1.23752	1.715	2.20715
c92644_g3_i2	AT2G22450.1_|_Symbols:_|_riboflavin_biosynthesis_protein,_putative_|	0	Bifunctional riboflavin biosynthesis protein RIBA 1, chloroplastic	RIBA1_ARATH	leaf<bud<flower	-0.415776	1.67377	1.2392	1.7217	0
c99191_g3_i2	AT5G59670.1_|_Symbols:_|_Leucine-rich_repeat_protein_kinase_family_protein_|	2e-46	Probable receptor-like protein kinase At1g67000	Y1670_ARATH	flower<bud<leaf	1.91131	-0.651337	1.23975	0	-0.908425
c100250_g2_i1	AT5G07180.1_|_Symbols:_ERL2_|_ERECTA-like_2_|	8e-32	LRR receptor-like serine/threonine-protein kinase GSO1	GSO1_ARATH	bud<leaf<flower	-1.07479	2.34706	1.24068	3.81544	-2.26088
c95703_g3_i3	AT1G31650.1_|_Symbols:_ATROPGEF14,_ROPGEF14_|_RHO_guanyl-nucleotide_exchange_factor_14_|	5e-21	Rop guanine nucleotide exchange factor 5	ROGF5_ARATH	flower<bud<leaf	2.98622	-1.7227	1.24196	-1.5336	-0.802344
c96235_g2_i2	AT3G18750.1_|_Symbols:_WNK6,_ZIK5,_ATWNK6_|_with_no_lysine_(K)_kinase_6_|	9e-21	Serine/threonine-protein kinase fray2 {ECO:0000250|UniProtKB:O61125, ECO:0000312|EMBL:EAL69242.1}	FRAY2_DICDI	leaf<bud<flower	-1.9542	3.2139	1.24203	2.6084	0
c94703_g2_i10	AT4G17470.1_|_Symbols:_|_alpha/beta-Hydrolases_superfamily_protein_|	1e-31	Palmitoyl-protein thioesterase 1	PPT1_MACFA	flower<bud<leaf	2.08989	-0.825396	1.24453	-1.11495	0
c97962_g3_i1	AT1G65860.1_|_Symbols:_FMO_GS-OX1_|_flavin-monooxygenase_glucosinolate_S-oxygenase_1_|	1e-114	Flavin-containing monooxygenase FMO GS-OX-like 9	GSXL9_ARATH	flower<bud<leaf	3.13242	-1.86744	1.24513	-2.91052	0
c91845_g5_i1	AT2G28630.1_|_Symbols:_KCS12_|_3-ketoacyl-CoA_synthase_12_|	1e-109	3-ketoacyl-CoA synthase 1	KCS1_ARATH	flower<bud<leaf	2.07919	-0.813928	1.24575	0	-0.591923
c89689_g1_i1	AT4G22730.1_|_Symbols:_|_Leucine-rich_repeat_protein_kinase_family_protein_|	4e-26	LRR receptor-like serine/threonine-protein kinase ERECTA {ECO:0000303|PubMed:8624444}	ERECT_ARATH	flower<bud<leaf	4.19491	-2.92245	1.24986	-2.63808	0
c90196_g1_i1	AT5G37770.1_|_Symbols:_TCH2,_CML24_|_EF_hand_calcium-binding_protein_family_|	9e-22	LIM domain-containing protein WLIM2b {ECO:0000305}	CML41_ARATH	bud<leaf<flower	-3.95097	5.21281	1.25008	8.25727	-3.5893
c98942_g1_i5	AT5G36220.1_|_Symbols:_CYP81D1,_CYP91A1_|_cytochrome_p450_81d1_|	9e-67	Geraniol 8-hydroxylase	C76B6_CATRO	flower<bud<leaf	2.38343	-1.10782	1.25579	0	-1.04834
c100210_g1_i1	AT5G56040.2_|_Symbols:_|_Leucine-rich_receptor-like_protein_kinase_family_protein_|	5e-139	Probable LRR receptor-like serine/threonine-protein kinase At4g08850	.	flower<bud<leaf	1.96331	-0.6876	1.25676	-0.905649	-0.972797
c97371_g2_i3	AT3G55630.3_|_Symbols:_ATDFD,_DFD,_FPGS3_|_DHFS-FPGS_homolog_D_|	1e-43	Folylpolyglutamate synthase {ECO:0000250|UniProtKB:Q05932, ECO:0000312|EMBL:CAC81075.1}	FPGS2_ARATH	bud<flower<leaf	0.740141	0.537091	1.25746	#N/A	#N/A
c98856_g1_i1	AT5G53450.1_|_Symbols:_ORG1_|_OBP3-responsive_gene_1_|	0	Probable plastid-lipid-associated protein 14, chloroplastic	PAP14_ARATH	flower<bud<leaf	3.28892	-2.00571	1.25972	-2.37768	1.91433
c98310_g1_i4	AT1G43620.1_|_Symbols:_TT15,_UGT80B1_|_UDP-Glycosyltransferase_superfamily_protein_|	0	Sterol 3-beta-glucosyltransferase UGT80B1	U80B1_ARATH	bud<flower<leaf	0.605651	0.674402	1.26012	#N/A	#N/A
c91812_g2_i2	AT2G45400.1_|_Symbols:_BEN1_|_NAD(P)-binding_Rossmann-fold_superfamily_protein_|	3e-82	Vestitone reductase	VESTR_MEDSA	bud<flower<leaf	0.837377	0.446957	1.2631	#N/A	#N/A
c86227_g2_i4	AT5G62730.1_|_Symbols:_|_Major_facilitator_superfamily_protein_|	4e-52	Protein NRT1/ PTR FAMILY 5.15	PTR9_ARATH	flower<bud<leaf	2.75027	-1.46459	1.26405	-2.49237	1.80067
c90168_g1_i1	AT3G17470.1_|_Symbols:_ATCRSH,_CRSH_|_Ca2+-activated_RelA/spot_homolog_|	2e-24	Probable GTP diphosphokinase CRSH, chloroplastic	CRSH_ARATH	bud<flower<leaf	0.889697	0.393396	1.26675	0.465657	0
c98166_g3_i2	AT1G63840.1_|_Symbols:_|_RING/U-box_superfamily_protein_|	2e-42	L-aspartate oxidase, chloroplastic	NADB_ARATH	bud<leaf<flower	-1.15331	2.44362	1.26682	2.07729	0
c68320_g2_i2	AT3G16910.1_|_Symbols:_AAE7,_ACN1_|_acyl-activating_enzyme_7_|	3e-33	4-coumarate--CoA ligase-like 6	4CLL6_ARATH	flower<bud<leaf	4.32793	-3.04102	1.26791	-1.56684	0
c99404_g3_i3	AT5G62730.1_|_Symbols:_|_Major_facilitator_superfamily_protein_|	6e-58	Protein NRT1/ PTR FAMILY 2.13	PTR21_ARATH	flower<bud<leaf	2.55854	-1.26782	1.27183	-2.50917	1.54358
c92865_g3_i1	AT4G30610.1_|_Symbols:_BRS1,_SCPL24_|_alpha/beta-Hydrolases_superfamily_protein_|	5e-33	Serine carboxypeptidase 3	CBPX_PEA	flower<bud<leaf	3.18837	-1.89234	1.27286	-3.65309	2.50942
c94562_g2_i3	AT5G25630.2_|_Symbols:_|_Tetratricopeptide_repeat_(TPR)-like_superfamily_protein_|	9e-23	Pentatricopeptide repeat-containing protein At2g41720	PP199_ARATH	bud<flower<leaf	0.836763	0.456275	1.27304	#N/A	#N/A
c88923_g4_i4	AT3G19000.1_|_Symbols:_|_2-oxoglutarate_(2OG)_and_Fe(II)-dependent_oxygenase_superfamily_protein_|	3e-44	1-aminocyclopropane-1-carboxylate oxidase homolog 1	ACCH1_ARATH	flower<bud<leaf	3.46783	-2.17842	1.27381	-3.61912	2.36944
c99629_g2_i2	AT3G23120.1_|_Symbols:_AtRLP38,_RLP38_|_receptor_like_protein_38_|	5e-67	Receptor-like protein 12	RLP12_ARATH	flower<bud<leaf	3.04241	-1.74869	1.27429	-2.21735	0
c95840_g3_i1	AT2G01420.2_|_Symbols:_PIN4_|_Auxin_efflux_carrier_family_protein_|	0	Auxin efflux carrier component 3	.	bud<flower<leaf	0.496551	0.799257	1.27593	#N/A	#N/A
c92376_g1_i1	AT4G18390.1_|_Symbols:_TCP2_|_TEOSINTE_BRANCHED_1,_cycloidea_and_PCF_transcription_factor_2_|	4e-26	Transcription factor TCP13	TCP13_ARATH	flower<bud<leaf	2.35539	-1.05879	1.27635	-1.65199	0.714458
c99891_g2_i1	AT5G59670.1_|_Symbols:_|_Leucine-rich_repeat_protein_kinase_family_protein_|	2e-62	Probable leucine-rich repeat receptor-like protein kinase At5g49770	Y5977_ARATH	flower<bud<leaf	2.20245	-0.903102	1.27657	-0.735556	0
c99990_g3_i3	AT1G29720.1_|_Symbols:_|_Leucine-rich_repeat_transmembrane_protein_kinase_|	2e-53	Probable leucine-rich repeat receptor-like serine/threonine-protein kinase At3g14840	Y3148_ARATH	bud<flower<leaf	0.777455	0.522277	1.27791	-0.55825	0.938638
c97227_g1_i1	AT4G34135.1_|_Symbols:_UGT73B2_|_UDP-glucosyltransferase_73B2_|	2e-32	UDP-glycosyltransferase 78D2	U78D2_ARATH	flower<bud<leaf	3.71744	-2.41414	1.27924	-1.25104	0
c77980_g1_i1	AT5G57660.1_|_Symbols:_ATCOL5,_COL5_|_CONSTANS-like_5_|	2e-49	Zinc finger protein CONSTANS-LIKE 2	COL2_ARATH	flower<bud<leaf	1.6614	-0.36112	1.27925	0.731986	-0.546999
c98166_g3_i1	AT1G63840.1_|_Symbols:_|_RING/U-box_superfamily_protein_|	2e-42	L-aspartate oxidase, chloroplastic	NADB_ARATH	leaf<bud<flower	-0.964418	2.26509	1.28088	2.15065	0
c98197_g5_i3	AT3G63240.1_|_Symbols:_|_DNAse_I-like_superfamily_protein_|	2e-56	Type I inositol 1,4,5-trisphosphate 5-phosphatase CVP2	IP5P3_ARATH	flower<bud<leaf	2.63198	-1.33283	1.28233	#N/A	#N/A
c69963_g2_i1	AT5G42050.1_|_Symbols:_|_DCD_(Development_and_Cell_Death)_domain_protein_|	4e-28	B2 protein	B2_DAUCA	bud<flower<leaf	0.78654	0.521082	1.28533	0.656983	-0.670677
c88302_g1_i1	AT4G03070.1_|_Symbols:_AOP1,_AOP,_AOP1.1_|_2-oxoglutarate_(2OG)_and_Fe(II)-dependent_oxygenase_superfamily_protein_|	9e-25	2-oxoglutarate-dependent dioxygenase DAO	DAO_ORYSJ	leaf<bud<flower	-0.654601	1.9656	1.28579	1.00089	0
c95100_g1_i5	AT3G59060.2_|_Symbols:_PIL6,_PIF5_|_phytochrome_interacting_factor_3-like_6_|	4e-26	Transcription factor PIF1	.	flower<bud<leaf	3.62961	-2.31946	1.28967	-2.08227	0
c86516_g1_i1	AT2G31380.1_|_Symbols:_STH_|_salt_tolerance_homologue_|	3e-36	B-box zinc finger protein 24 {ECO:0000303|PubMed:19920209}	BBX24_ARATH	flower<bud<leaf	2.23532	-0.923938	1.2907	-0.866915	0
c86276_g1_i1	AT4G37430.1_|_Symbols:_CYP91A2,_CYP81F1_|_cytochrome_P450,_family_91,_subfamily_A,_polypeptide_2_|	6e-24	Beta-amyrin 28-oxidase	C7A52_PANGI	flower<bud<leaf	1.93079	-0.619882	1.29096	1.68674	-1.76209
c91318_g1_i6	AT3G05660.1_|_Symbols:_AtRLP33,_RLP33_|_receptor_like_protein_33_|	1e-26	Receptor-like protein 12	RLP12_ARATH	leaf<bud<flower	-1.03594	2.35121	1.29707	3.39679	0
c96833_g1_i3	AT4G24810.2_|_Symbols:_|_Protein_kinase_superfamily_protein_|	4e-25	Uncharacterized aarF domain-containing protein kinase At4g31390, chloroplastic	Y4139_ARATH	leaf<bud<flower	-1.23122	2.55017	1.29836	2.99495	0
c95100_g1_i4	AT3G59060.2_|_Symbols:_PIL6,_PIF5_|_phytochrome_interacting_factor_3-like_6_|	3e-26	Transcription factor PIF1	PIF1_ARATH	flower<bud<leaf	3.15328	-1.83466	1.29926	-1.56364	-0.608067
c86163_g2_i1	AT3G24515.1_|_Symbols:_UBC37_|_ubiquitin-conjugating_enzyme_37_|	2e-27	SUMO-conjugating enzyme UBC9	UBC9_ARATH	bud<leaf<flower	-0.945915	2.26245	1.29956	2.12389	0
c87620_g1_i1	AT3G60910.1_|_Symbols:_|_S-adenosyl-L-methionine-dependent_methyltransferases_superfamily_protein_|	1e-121	Methyltransferase-like protein 13	MET13_BOVIN	bud<flower<leaf	0.88421	0.436851	1.29966	#N/A	#N/A
c85711_g2_i2	AT1G34060.1_|_Symbols:_|_Pyridoxal_phosphate_(PLP)-dependent_transferases_superfamily_protein_|	6e-138	Tryptophan aminotransferase-related protein 4	TAR4_ARATH	leaf<bud<flower	-1.21038	2.53277	1.30345	3.39372	0
c94507_g2_i2	AT4G39770.1_|_Symbols:_TPPH_|_Haloacid_dehalogenase-like_hydrolase_(HAD)_superfamily_protein_|	2e-117	Probable trehalose-phosphate phosphatase G	TPPG_ARATH	bud<leaf<flower	-0.498744	1.82343	1.3039	1.78373	0
c95703_g3_i2	AT1G31650.1_|_Symbols:_ATROPGEF14,_ROPGEF14_|_RHO_guanyl-nucleotide_exchange_factor_14_|	3e-91	Rop guanine nucleotide exchange factor 5	ROGF5_ARATH	flower<bud<leaf	2.92602	-1.60155	1.30421	-0.921948	-1.42488
c90613_g2_i1	AT4G23690.1_|_Symbols:_|_Disease_resistance-responsive_(dirigent-like_protein)_family_protein_|	6e-73	Dirigent protein 5	DIR5_ARATH	bud<leaf<flower	-1.63825	2.95724	1.30488	0.849636	2.44993
c98856_g1_i4	AT5G53450.1_|_Symbols:_ORG1_|_OBP3-responsive_gene_1_|	0	Probable plastid-lipid-associated protein 14, chloroplastic	PAP14_ARATH	flower<bud<leaf	3.42082	-2.09046	1.3069	-2.45623	1.74862
c86847_g1_i4	AT4G19985.1_|_Symbols:_|_Acyl-CoA_N-acyltransferases_(NAT)_superfamily_protein_|	2e-52	Uncharacterized N-acetyltransferase ycf52	.	bud<flower<leaf	0.738792	0.58944	1.30933	#N/A	#N/A
c98166_g3_i4	AT1G63840.1_|_Symbols:_|_RING/U-box_superfamily_protein_|	2e-42	L-aspartate oxidase, chloroplastic	NADB_ARATH	bud<leaf<flower	-0.919075	2.25094	1.31151	2.19632	0
c93662_g2_i1	AT4G10120.1_|_Symbols:_ATSPS4F_|_Sucrose-phosphate_synthase_family_protein_|	0	Probable sucrose-phosphate synthase 2	SPSA2_CRAPL	flower<bud<leaf	1.80205	-0.46748	1.31347	#N/A	#N/A
c95096_g1_i3	AT3G14240.1_|_Symbols:_|_Subtilase_family_protein_|	3e-147	Xylem serine proteinase 1	XSP1_ARATH	flower<bud<leaf	1.97251	-0.637273	1.31414	0	-1.63939
c92629_g1_i1	AT5G39000.1_|_Symbols:_|_Malectin/receptor-like_protein_kinase_family_protein_|	8e-44	Serine/threonine-protein kinase-like protein CCR1	ACCR1_ARATH	flower<bud<leaf	3.66481	-2.33692	1.31435	-2.12458	0
c100326_g1_i2	AT1G12280.1_|_Symbols:_|_LRR_and_NB-ARC_domains-containing_disease_resistance_protein_|	7e-25	Disease resistance protein At4g27190	DRL27_ARATH	bud<flower<leaf	1.00105	0.33453	1.31459	#N/A	#N/A
c96021_g1_i2	AT5G56350.1_|_Symbols:_|_Pyruvate_kinase_family_protein_|	2e-51	Pyruvate kinase isozyme A, chloroplastic	KPYA_RICCO	flower<bud<leaf	2.14924	-0.814709	1.31473	0	-0.679219
c98856_g1_i3	AT5G53450.1_|_Symbols:_ORG1_|_OBP3-responsive_gene_1_|	0	Probable plastid-lipid-associated protein 14, chloroplastic	PAP14_ARATH	flower<bud<leaf	3.53351	-2.19445	1.31523	-2.41754	1.78526
c95956_g1_i1	AT5G46830.1_|_Symbols:_ATNIG1,_NIG1_|_NACL-inducible_gene_1_|	4e-60	Transcription factor bHLH14	BH014_ARATH	flower<bud<leaf	4.74172	-3.40399	1.31528	-2.10417	-1.30576
c54735_g3_i1	AT4G31500.1_|_Symbols:_CYP83B1,_SUR2,_RNT1,_RED1,_ATR4_|_cytochrome_P450,_family_83,_subfamily_B,_polypeptide_1_|	1e-28	Secologanin synthase	C72A1_CATRO	bud<leaf<flower	-6.65012	7.98835	1.31762	7.6588	-2.01364
c89504_g5_i1	AT5G65380.1_|_Symbols:_|_MATE_efflux_family_protein_|	8e-21	Protein TRANSPARENT TESTA 12	TT12_ARATH	flower<bud<leaf	3.82591	-2.49456	1.31828	#N/A	#N/A
c88345_g3_i1	AT5G63180.1_|_Symbols:_|_Pectin_lyase-like_superfamily_protein_|	7e-139	Probable pectate lyase 15	PLY15_ARATH	flower<bud<leaf	2.58699	-1.24319	1.32061	-1.96093	0
c85907_g3_i2	AT5G03140.1_|_Symbols:_|_Concanavalin_A-like_lectin_protein_kinase_family_protein_|	2e-44	L-type lectin-domain containing receptor kinase IX.1	LRK91_ARATH	flower<bud<leaf	3.92308	-2.58789	1.32196	-1.51452	-0.803921
c95090_g3_i6	AT1G69780.1_|_Symbols:_ATHB13_|_Homeobox-leucine_zipper_protein_family_|	2e-31	Homeobox-leucine zipper protein HAT5	HAT5_ARATH	leaf<bud<flower	-0.659591	1.99936	1.32292	1.00085	0
c88960_g5_i4	AT4G04750.1_|_Symbols:_|_Major_facilitator_superfamily_protein_|	1e-41	Sugar transporter ERD6-like 3	ERDL3_ARATH	flower<bud<leaf	2.9621	-1.61701	1.33335	0	-1.44634
c80508_g1_i2	AT3G60130.1_|_Symbols:_BGLU16_|_beta_glucosidase_16_|	3e-157	Raucaffricine-O-beta-D-glucosidase	RG1_RAUSE	flower<bud<leaf	4.01034	-2.6536	1.33348	-1.68918	-1.25189
c100091_g1_i2	AT5G59670.1_|_Symbols:_|_Leucine-rich_repeat_protein_kinase_family_protein_|	3e-58	L-type lectin-domain containing receptor kinase IX.1	LRK91_ARATH	flower<bud<leaf	3.67196	-2.31651	1.33483	-1.04679	-1.6006
c93662_g2_i2	AT4G10120.1_|_Symbols:_ATSPS4F_|_Sucrose-phosphate_synthase_family_protein_|	0	Probable sucrose-phosphate synthase 2	SPSA2_CRAPL	flower<bud<leaf	1.77654	-0.421659	1.3356	#N/A	#N/A
c92181_g3_i3	AT5G13930.1_|_Symbols:_CHS,_TT4,_ATCHS_|_Chalcone_and_stilbene_synthase_family_protein_|	0	Chalcone synthase	CHS1_CASGL	flower<bud<leaf	2.95916	-1.61208	1.33589	-9.2259	7.58411
c73216_g1_i1	AT1G80110.1_|_Symbols:_ATPP2-B11,_PP2-B11_|_phloem_protein_2-B11_|	2e-27	F-box protein At2g02240	FB95_ARATH	flower<bud<leaf	3.47804	-2.13326	1.33901	-3.70601	1.65298
c97251_g4_i4	AT4G34135.1_|_Symbols:_UGT73B2_|_UDP-glucosyltransferase_73B2_|	8e-36	UDP-glycosyltransferase 91A1	U91A1_ARATH	flower<bud<leaf	4.06179	-2.70843	1.34069	-1.93578	0
c100217_g1_i1	AT3G23120.1_|_Symbols:_AtRLP38,_RLP38_|_receptor_like_protein_38_|	4e-22	LRR receptor-like serine/threonine-protein kinase EFR	EFR_ARATH	flower<bud<leaf	3.39749	-2.03833	1.34204	0	-1.23817
c99370_g1_i3	AT2G22590.1_|_Symbols:_|_UDP-Glycosyltransferase_superfamily_protein_|	2e-33	UDP-glycosyltransferase 91C1	U91C1_ARATH	flower<bud<leaf	5.9363	-4.58891	1.34266	0	-1.65839
c93646_g2_i1	AT4G38670.1_|_Symbols:_|_Pathogenesis-related_thaumatin_superfamily_protein_|	9e-98	Thaumatin-like protein 1	TLP1_PRUPE	leaf<bud<flower	-0.763141	2.12552	1.34312	0.912826	0
c91134_g1_i8	AT4G29360.1_|_Symbols:_|_O-Glycosyl_hydrolases_family_17_protein_|	4e-48	Glucan endo-1,3-beta-glucosidase, acidic isoform GL153	E13L_TOBAC	bud<leaf<flower	-4.21134	5.58115	1.3435	2.33714	3.85104
c87500_g1_i1	AT5G54610.1_|_Symbols:_ANK_|_ankyrin_|	1e-29	Ankyrin repeat-containing protein At3g12360	Y3236_ARATH	bud<leaf<flower	-0.612014	1.97789	1.34721	1.14947	0.797307
c95178_g5_i1	AT5G45820.1_|_Symbols:_CIPK20,_SnRK3.6,_PKS18_|_CBL-interacting_protein_kinase_20_|	3e-22	Serine/threonine-protein kinase HT1	HT1_ARATH	bud<leaf<flower	-1.05205	2.41944	1.35061	1.65107	0
c93770_g1_i2	AT1G79720.1_|_Symbols:_|_Eukaryotic_aspartyl_protease_family_protein_|	1e-152	Protein ASPARTIC PROTEASE IN GUARD CELL 2	ASPG2_ARATH	flower<bud<leaf	2.99256	-1.61986	1.35155	-1.70706	0
c62756_g1_i1	AT5G13930.1_|_Symbols:_CHS,_TT4,_ATCHS_|_Chalcone_and_stilbene_synthase_family_protein_|	4e-93	Polyketide synthase 5	PKS5_RUBID	flower<bud<leaf	3.10445	-1.73177	1.35319	-2.38064	1.17535
c96021_g1_i1	AT5G56350.1_|_Symbols:_|_Pyruvate_kinase_family_protein_|	1e-51	Pyruvate kinase isozyme A, chloroplastic	KPYA_RICCO	flower<bud<leaf	2.2847	-0.910846	1.35449	0	-0.539752
c82859_g5_i1	AT4G31500.1_|_Symbols:_CYP83B1,_SUR2,_RNT1,_RED1,_ATR4_|_cytochrome_P450,_family_83,_subfamily_B,_polypeptide_1_|	4e-25	Cytochrome P450 71A8	C71A8_MENPI	flower<bud<leaf	3.66491	-2.31331	1.35459	-2.74591	0
c100326_g1_i1	AT1G12280.1_|_Symbols:_|_LRR_and_NB-ARC_domains-containing_disease_resistance_protein_|	6e-26	Disease resistance protein At4g27190	DRL27_ARATH	bud<flower<leaf	1.02324	0.353148	1.3556	#N/A	#N/A
c94308_g8_i1	AT3G05580.1_|_Symbols:_|_Calcineurin-like_metallo-phosphoesterase_superfamily_protein_|	9e-74	Serine/threonine-protein phosphatase PP2A-2 catalytic subunit	RK31_ARATH	bud<flower<leaf	0.796965	0.579506	1.35582	1.085	-0.372138
c98554_g3_i5	AT2G46450.1_|_Symbols:_ATCNGC12,_CNGC12_|_cyclic_nucleotide-gated_channel_12_|	3e-146	Putative cyclic nucleotide-gated ion channel 15	CNG15_ARATH	bud<flower<leaf	0.712315	0.664162	1.35672	0	0.623437
c94761_g2_i7	AT5G13400.1_|_Symbols:_|_Major_facilitator_superfamily_protein_|	7e-43	Protein NRT1/ PTR FAMILY 2.7	PTR37_ARATH	flower<bud<leaf	4.33115	-2.98046	1.35785	-3.40759	0
c92711_g7_i1	AT4G03110.1_|_Symbols:_AtRBP-DR1,_RBP-DR1_|_RNA-binding_protein-defense_related_1_|	6e-142	CUGBP Elav-like family member 2	CELF2_DANRE	flower<bud<leaf	3.53666	-2.15918	1.35809	-2.35942	0
c91965_g1_i2	AT1G22190.1_|_Symbols:_|_Integrase-type_DNA-binding_superfamily_protein_|	2e-43	Ethylene-responsive transcription factor ERF060	ERF60_ARATH	bud<flower<leaf	0.613551	0.768102	1.36125	0.742753	0
c96462_g3_i1	AT4G34740.1_|_Symbols:_ATASE2,_CIA1,_ATPURF2,_ASE2_|_GLN_phosphoribosyl_pyrophosphate_amidotransferase_2_|	0	Amidophosphoribosyltransferase 1, chloroplastic	ASE1_ARATH	flower<bud<leaf	1.82428	-0.441859	1.36291	#N/A	#N/A
c99522_g5_i1	AT4G01070.1_|_Symbols:_GT72B1,_UGT72B1_|_UDP-Glycosyltransferase_superfamily_protein_|	2e-28	UDP-glycosyltransferase 88A1	U88A1_ARATH	flower<bud<leaf	2.46715	-1.08288	1.36581	#N/A	#N/A
c97417_g2_i1	AT5G25810.1_|_Symbols:_tny_|_Integrase-type_DNA-binding_superfamily_protein_|	3e-48	Ethylene-responsive transcription factor TINY	TINY_ARATH	bud<leaf<flower	-1.2421	2.63349	1.36619	3.65584	0
c88417_g4_i1	AT3G48350.1_|_Symbols:_|_Cysteine_proteinases_superfamily_protein_|	1e-106	Cysteine proteinase RD21a	RD21A_ARATH	bud<flower<leaf	0.670064	0.715789	1.36726	-3.9165	4.66171
c98166_g3_i3	AT1G63840.1_|_Symbols:_|_RING/U-box_superfamily_protein_|	2e-42	L-aspartate oxidase, chloroplastic	NADB_ARATH	bud<leaf<flower	-0.7469	2.13594	1.36777	1.97642	0
c91134_g1_i1	AT4G29360.1_|_Symbols:_|_O-Glycosyl_hydrolases_family_17_protein_|	6e-46	Glucan endo-1,3-beta-glucosidase, acidic isoform GL153	E13L_TOBAC	bud<leaf<flower	-4.03512	5.43127	1.3695	1.46677	5.06581
c90168_g1_i2	AT3G17470.1_|_Symbols:_ATCRSH,_CRSH_|_Ca2+-activated_RelA/spot_homolog_|	0	Probable GTP diphosphokinase CRSH, chloroplastic	CRSH_ARATH	bud<flower<leaf	0.758819	0.629353	1.37278	0.458262	0
c83517_g1_i1	AT3G28210.1_|_Symbols:_PMZ,_SAP12_|_zinc_finger_(AN1-like)_family_protein_|	1e-64	Zinc finger AN1 domain-containing stress-associated protein 12	SAP12_ARATH	bud<leaf<flower	-2.11403	3.51318	1.37331	2.49168	1.23558
c67417_g2_i1	AT4G38580.1_|_Symbols:_ATFP6,_HIPP26,_FP6_|_farnesylated_protein_6_|	3e-77	Heavy metal-associated isoprenylated plant protein 26	HIP26_ARATH	flower<bud<leaf	4.28877	-2.90153	1.37675	-2.07806	0
c94599_g2_i1	AT5G14880.1_|_Symbols:_|_Potassium_transporter_family_protein_|	0	Potassium transporter 11	POT11_ARATH	bud<flower<leaf	0.546327	0.851152	1.37713	#N/A	#N/A
c83870_g1_i2	AT5G47500.1_|_Symbols:_|_Pectin_lyase-like_superfamily_protein_|	8e-172	Probable pectinesterase 68	PME68_ARATH	flower<bud<leaf	5.79758	-4.40369	1.3773	-2.94147	-1.09127
c84914_g2_i1	AT4G19420.1_|_Symbols:_|_Pectinacetylesterase_family_protein_|	5e-155	Protein notum homolog	NOTUM_MOUSE	bud<flower<leaf	0.78346	0.616972	1.37998	1.07527	0
c88825_g1_i6	AT4G17460.1_|_Symbols:_HAT1_|_Homeobox-leucine_zipper_protein_4_(HB-4)_/_HD-ZIP_protein_|	2e-25	Homeobox-leucine zipper protein HAT1	BBD1_ARATH	bud<flower<leaf	0.648051	0.750563	1.38161	#N/A	#N/A
c83283_g1_i1	AT4G34135.1_|_Symbols:_UGT73B2_|_UDP-glucosyltransferase_73B2_|	1e-41	Hydroquinone glucosyltransferase	HQGT_RAUSE	flower<bud<leaf	2.65487	-1.25339	1.38168	-1.33554	0
c90514_g1_i1	AT4G14690.1_|_Symbols:_ELIP2_|_Chlorophyll_A-B_binding_family_protein_|	4e-53	Early light-induced protein 1, chloroplastic	ELIP1_ARATH	bud<flower<leaf	0.744381	0.661796	1.38518	2.92278	0
c92738_g1_i1	AT5G04230.2_|_Symbols:_PAL3_|_phenyl_alanine_ammonia-lyase_3_|	0	Phenylalanine ammonia-lyase	PALY_CAMSI	flower<bud<leaf	2.56474	-1.16122	1.3853	-2.22457	0.691128
c91886_g2_i1	AT5G54170.1_|_Symbols:_|_Polyketide_cyclase/dehydrase_and_lipid_transport_superfamily_protein_|	1e-135	StAR-related lipid transfer protein 7, mitochondrial	STAR7_MOUSE	bud<flower<leaf	0.75211	0.6553	1.38642	0	0.853339
c89731_g2_i3	AT4G24380.1_|_Symbols:_|_INVOLVED_IN:_10-formyltetrahydrofolate_biosynthetic_process,_folic_acid_and_derivative_biosynthetic_process;_EXPRESSED_IN:_24_plant_structures;_EXPRESSED_DURING:_15_growth_stages;_CONTAINS_InterPro_DOMAIN/s:_Serine_hydrolase_(InterPro:IPR005645);_BEST_Arabidopsis_thaliana_protein_match_is:_alpha/beta-Hydrolases_superfamily_protein_(TAIR:AT5G65400.1);_Has_30201_Blast_hits_…	8e-78	Ovarian cancer-associated gene 2 protein homolog	OVCA2_MOUSE	bud<leaf<flower	-0.555945	1.96433	1.38666	0.94982	0.801113
c98142_g1_i3	AT3G02250.1_|_Symbols:_|_O-fucosyltransferase_family_protein_|	4e-32	Uncharacterized protein At1g04910	Y1491_ARATH	leaf<bud<flower	-1.45131	2.85651	1.38705	1.25745	1.20093
c95330_g3_i1	AT1G76790.1_|_Symbols:_|_O-methyltransferase_family_protein_|	5e-91	Caffeic acid 3-O-methyltransferase	COMT1_CATRO	bud<leaf<flower	-1.11628	2.52617	1.38951	1.2845	0.784883
c83689_g1_i1	AT4G05330.1_|_Symbols:_AGD13_|_ARF-GAP_domain_13_|	3e-38	Probable ADP-ribosylation factor GTPase-activating protein AGD13	AGD13_ARATH	leaf<bud<flower	-0.89211	2.30191	1.39019	1.50681	1.12067
c81348_g1_i1	AT4G34135.1_|_Symbols:_UGT73B2_|_UDP-glucosyltransferase_73B2_|	1e-43	7-deoxyloganetin glucosyltransferase	UGT2_GARJA	bud<leaf<flower	-4.64328	6.05832	1.39454	5.43888	0
c98833_g1_i12	AT3G23480.2_|_Symbols:_|_Cyclopropane-fatty-acyl-phospholipid_synthase_|	8e-173	Probable fatty acid methyltransferase	FAMT_PSEPU	bud<leaf<flower	-0.608102	2.02677	1.39664	3.06687	0
c86352_g2_i2	AT3G59140.1_|_Symbols:_ATMRP14,_MRP14,_ABCC10_|_multidrug_resistance-associated_protein_14_|	0	ABC transporter C family member 10	AB10C_ARATH	bud<leaf<flower	-1.20627	2.62356	1.39826	2.50383	-1.66129
c99007_g2_i1	AT5G62930.1_|_Symbols:_|_SGNH_hydrolase-type_esterase_superfamily_protein_|	2e-44	GDSL esterase/lipase CPRD49	CPR49_ARATH	bud<flower<leaf	0.574657	0.852639	1.4067	0.69045	0
c90916_g3_i1	AT4G36540.1_|_Symbols:_BEE2_|_BR_enhanced_expression_2_|	9e-36	Transcription factor bHLH48	BH048_ARATH	bud<flower<leaf	0.646454	0.780196	1.40712	0.895207	-0.714398
c82248_g1_i1	AT1G76990.1_|_Symbols:_ACR3_|_ACT_domain_repeat_3_|	1e-159	ACT domain-containing protein ACR4 {ECO:0000305}	ACR4_ARATH	flower<bud<leaf	2.52382	-1.09634	1.4076	-1.82715	0.911646
c85707_g1_i1	AT5G28020.1_|_Symbols:_CYSD2,_ATCYSD2_|_cysteine_synthase_D2_|	1e-110	L-3-cyanoalanine synthase 2, mitochondrial	CAS2_MALDO	bud<flower<leaf	0.703404	0.726641	1.4085	-0.737521	1.19237
c87594_g1_i1	AT5G17860.1_|_Symbols:_CAX7_|_calcium_exchanger_7_|	6e-164	Cation/calcium exchanger 1	CCX1_ARATH	flower<bud<leaf	2.45198	-1.02216	1.40876	-1.46051	0
c88162_g2_i1	AT3G16910.1_|_Symbols:_AAE7,_ACN1_|_acyl-activating_enzyme_7_|	0	Probable acyl-activating enzyme 1, peroxisomal	AAE1_ARATH	bud<leaf<flower	-1.06774	2.49909	1.41043	1.87341	0
c89872_g1_i1	AT3G56400.1_|_Symbols:_WRKY70,_ATWRKY70_|_WRKY_DNA-binding_protein_70_|	1e-28	Probable WRKY transcription factor 70	WRK70_ARATH	flower<bud<leaf	2.8594	-1.43027	1.41235	-2.32035	0
c99759_g2_i2	AT3G59140.1_|_Symbols:_ATMRP14,_MRP14,_ABCC10_|_multidrug_resistance-associated_protein_14_|	4e-22	ABC transporter B family member 15	AB15B_ARATH	bud<leaf<flower	-0.878349	2.31113	1.41576	0	1.7421
c91965_g1_i1	AT1G22190.1_|_Symbols:_|_Integrase-type_DNA-binding_superfamily_protein_|	2e-43	Ethylene-responsive transcription factor ERF060	ERF60_ARATH	bud<flower<leaf	0.6851	0.749926	1.41611	0.508889	0
c97128_g1_i1	AT5G15950.1_|_Symbols:_|_Adenosylmethionine_decarboxylase_family_protein_|	2e-109	S-adenosylmethionine decarboxylase proenzyme	DCAM_MAIZE	bud<leaf<flower	-1.69422	3.1306	1.41628	3.03288	0
c93674_g1_i1	AT5G36220.1_|_Symbols:_CYP81D1,_CYP91A1_|_cytochrome_p450_81d1_|	3e-68	Cytochrome P450 71A1	C71A1_PERAE	flower<bud<leaf	2.48988	-1.06616	1.41851	#N/A	#N/A
c99723_g1_i1	AT5G56040.2_|_Symbols:_|_Leucine-rich_receptor-like_protein_kinase_family_protein_|	7e-21	Probable LRR receptor-like serine/threonine-protein kinase At4g08850	Y4885_ARATH	flower<bud<leaf	2.10766	-0.669656	1.41904	#N/A	#N/A
c91134_g1_i6	AT4G29360.1_|_Symbols:_|_O-Glycosyl_hydrolases_family_17_protein_|	8e-22	Glucan endo-1,3-beta-glucosidase {ECO:0000250|UniProtKB:Q03467}	E13B_VITVI	leaf<bud<flower	-1.53925	2.99176	1.42213	0	3.57382
c87420_g1_i1	AT1G79440.1_|_Symbols:_ALDH5F1,_SSADH1,_SSADH_|_aldehyde_dehydrogenase_5F1_|	4e-26	Aldehyde dehydrogenase family 3 member I1, chloroplastic	AL3H1_ARATH	bud<leaf<flower	-2.33278	3.7756	1.4239	3.70621	0
c95100_g1_i2	AT2G20180.2_|_Symbols:_PIL5_|_phytochrome_interacting_factor_3-like_5_|	7e-22	Transcription factor PIF1	PIF1_ARATH	flower<bud<leaf	3.7523	-2.30516	1.42888	-2.04857	-0.623407
c95324_g2_i2	AT5G02860.1_|_Symbols:_|_Pentatricopeptide_repeat_(PPR)_superfamily_protein_|	2e-31	Pentatricopeptide repeat-containing protein At5g02830, chloroplastic	PP361_ARATH	flower<bud<leaf	2.14523	-0.693389	1.42924	#N/A	#N/A
c68320_g2_i3	AT3G16910.1_|_Symbols:_AAE7,_ACN1_|_acyl-activating_enzyme_7_|	3e-25	4-coumarate--CoA ligase-like 6	4CLL6_ARATH	flower<bud<leaf	4.50355	-3.05257	1.42978	-1.59341	0
c99723_g1_i6	AT5G56040.2_|_Symbols:_|_Leucine-rich_receptor-like_protein_kinase_family_protein_|	8e-21	Probable LRR receptor-like serine/threonine-protein kinase At4g08850	Y4885_ARATH	flower<bud<leaf	2.13082	-0.68097	1.42985	0	-0.677635
c90892_g2_i1	AT5G21100.1_|_Symbols:_|_Plant_L-ascorbate_oxidase_|	0	L-ascorbate oxidase	ASO_TOBAC	flower<bud<leaf	2.06225	-0.61301	1.43046	-0.600898	0
c99404_g3_i1	AT1G69870.1_|_Symbols:_NRT1.7_|_nitrate_transporter_1.7_|	2e-29	Protein NRT1/ PTR FAMILY 2.13	PTR21_ARATH	flower<bud<leaf	2.34861	-0.901623	1.43109	-1.12847	0.702
c99007_g2_i2	AT5G62930.1_|_Symbols:_|_SGNH_hydrolase-type_esterase_superfamily_protein_|	9e-57	GDSL esterase/lipase CPRD49	CPR49_ARATH	bud<flower<leaf	0.731155	0.719845	1.4313	#N/A	#N/A
c99499_g3_i1	AT3G05660.1_|_Symbols:_AtRLP33,_RLP33_|_receptor_like_protein_33_|	2e-24	Receptor-like protein 12	RLP12_ARATH	flower<bud<leaf	2.89204	-1.44272	1.43338	#N/A	#N/A
c90289_g1_i4	AT3G57390.1_|_Symbols:_AGL18_|_AGAMOUS-like_18_|	4e-29	MADS-box protein SVP	SVP_ARATH	flower<bud<leaf	5.23225	-3.78766	1.43426	-3.7367	0
c97579_g1_i1	AT5G57800.1_|_Symbols:_FLP1,_YRE,_CER3,_WAX2_|_Fatty_acid_hydroxylase_superfamily_|	1e-107	Protein ECERIFERUM 1	CER1_ARATH	bud<leaf<flower	-0.96746	2.42182	1.4347	2.5635	0
c94659_g3_i1	AT5G14450.1_|_Symbols:_|_GDSL-like_Lipase/Acylhydrolase_superfamily_protein_|	9e-22	GDSL esterase/lipase At5g45960	GDL86_ARATH	flower<bud<leaf	3.15395	-1.69567	1.43725	-1.0881	-1.57404
c98690_g2_i3	AT2G17500.1_|_Symbols:_|_Auxin_efflux_carrier_family_protein_|	4e-179	Uncharacterized transporter C5D6.04	YDQ4_SCHPO	leaf<bud<flower	-0.632734	2.08873	1.43792	0	1.95974
c98554_g3_i9	AT2G46450.1_|_Symbols:_ATCNGC12,_CNGC12_|_cyclic_nucleotide-gated_channel_12_|	8e-148	Putative cyclic nucleotide-gated ion channel 15	CNG15_ARATH	bud<flower<leaf	0.550025	0.909177	1.43903	#N/A	#N/A
c89731_g2_i4	AT4G24380.1_|_Symbols:_|_INVOLVED_IN:_10-formyltetrahydrofolate_biosynthetic_process,_folic_acid_and_derivative_biosynthetic_process;_EXPRESSED_IN:_24_plant_structures;_EXPRESSED_DURING:_15_growth_stages;_CONTAINS_InterPro_DOMAIN/s:_Serine_hydrolase_(InterPro:IPR005645);_BEST_Arabidopsis_thaliana_protein_match_is:_alpha/beta-Hydrolases_superfamily_protein_(TAIR:AT5G65400.1);_Has_30201_Blast_hits_…	4e-75	Ovarian cancer-associated gene 2 protein homolog	OVCA2_MOUSE	bud<leaf<flower	-1.56982	3.02823	1.43904	3.28202	0
c97925_g1_i3	AT5G39080.1_|_Symbols:_|_HXXXD-type_acyl-transferase_family_protein_|	2e-84	Phenolic glucoside malonyltransferase 2	PMAT2_ARATH	flower<bud<leaf	2.69077	-1.23133	1.43942	-0.806706	-0.797514
c86811_g1_i4	AT4G04740.2_|_Symbols:_CPK23_|_calcium-dependent_protein_kinase_23_|	3e-27	CBL-interacting protein kinase 1	.	leaf<bud<flower	-0.691702	2.15262	1.4402	0.740341	2.25119
c87344_g1_i2	AT4G14230.1_|_Symbols:_|_CBS_domain-containing_protein_with_a_domain_of_unknown_function_(DUF21)_|	7e-82	DUF21 domain-containing protein At1g47330	Y1733_ARATH	bud<flower<leaf	0.873055	0.587142	1.44031	#N/A	#N/A
c93757_g5_i1	AT1G02640.1_|_Symbols:_BXL2,_ATBXL2_|_beta-xylosidase_2_|	4e-49	Beta-D-xylosidase 1	BXL1_ARATH	bud<leaf<flower	-1.91574	3.39149	1.44147	1.69448	2.39548
c100138_g2_i1	AT4G23300.1_|_Symbols:_CRK22_|_cysteine-rich_RLK_(RECEPTOR-like_protein_kinase)_22_|	7e-39	Receptor-like serine/threonine-protein kinase SD1-8	SD18_ARATH	flower<bud<leaf	2.20208	-0.743353	1.44315	-2.74697	2.30081
c97371_g2_i8	AT3G55630.3_|_Symbols:_ATDFD,_DFD,_FPGS3_|_DHFS-FPGS_homolog_D_|	2e-146	Folylpolyglutamate synthase {ECO:0000250|UniProtKB:Q05932, ECO:0000312|EMBL:CAC81075.1}	FPGS2_ARATH	bud<flower<leaf	0.65431	0.808933	1.44424	#N/A	#N/A
c93368_g2_i1	AT3G16910.1_|_Symbols:_AAE7,_ACN1_|_acyl-activating_enzyme_7_|	8e-28	4-coumarate--CoA ligase 1	.	flower<bud<leaf	3.16931	-1.70769	1.44546	-2.54085	0.777227
c98570_g1_i1	AT5G56040.2_|_Symbols:_|_Leucine-rich_receptor-like_protein_kinase_family_protein_|	1e-25	Probable LRR receptor-like serine/threonine-protein kinase At4g08850	Y4885_ARATH	bud<flower<leaf	0.933449	0.534002	1.44778	0.655159	0
c94507_g2_i1	AT4G39770.1_|_Symbols:_TPPH_|_Haloacid_dehalogenase-like_hydrolase_(HAD)_superfamily_protein_|	4e-117	Probable trehalose-phosphate phosphatase G	TPPG_ARATH	bud<leaf<flower	-1.2072	2.67407	1.44948	1.76681	0
c86227_g2_i1	AT5G62730.1_|_Symbols:_|_Major_facilitator_superfamily_protein_|	7e-62	Protein NRT1/ PTR FAMILY 5.10	PTR9_ARATH	flower<bud<leaf	2.57916	-1.10741	1.45155	-2.25713	1.90575
c95703_g3_i1	AT1G31650.1_|_Symbols:_ATROPGEF14,_ROPGEF14_|_RHO_guanyl-nucleotide_exchange_factor_14_|	2e-90	Rop guanine nucleotide exchange factor 5	ROGF5_ARATH	flower<bud<leaf	2.96068	-1.48138	1.45425	-1.29147	-1.01771
c89732_g1_i3	AT4G36470.1_|_Symbols:_|_S-adenosyl-L-methionine-dependent_methyltransferases_superfamily_protein_|	7e-58	Salicylate carboxymethyltransferase	SAMT_CLABR	bud<flower<leaf	0.758351	0.718067	1.45668	#N/A	#N/A
c79196_g2_i1	AT5G36220.1_|_Symbols:_CYP81D1,_CYP91A1_|_cytochrome_p450_81d1_|	8e-72	Cytochrome P450 84A1	C84A1_ARATH	flower<bud<leaf	4.39121	-2.9162	1.45837	-2.99712	0
c86811_g1_i5	AT4G04740.2_|_Symbols:_CPK23_|_calcium-dependent_protein_kinase_23_|	8e-39	CBL-interacting protein kinase 1	CIPK1_ORYSJ	leaf<bud<flower	-0.798365	2.27658	1.45863	1.0363	2.05047
c86137_g1_i1	AT3G21890.1_|_Symbols:_|_B-box_type_zinc_finger_family_protein_|	9e-28	B-box zinc finger protein 32 {ECO:0000303|PubMed:19920209}	BBX32_ARATH	leaf<bud<flower	-1.00024	2.48372	1.46018	2.61318	1.54593
c76020_g4_i1	AT3G29030.1_|_Symbols:_ATEXPA5,_ATEXP5,_ATHEXP_ALPHA_1.4,_EXP5,_EXPA5_|_expansin_A5_|	9e-98	Expansin-A1	.	flower<bud<leaf	2.49953	-1.02239	1.4606	-1.15661	0
c84150_g1_i1	AT3G23120.1_|_Symbols:_AtRLP38,_RLP38_|_receptor_like_protein_38_|	5e-28	Receptor-like protein 12	RLP12_ARATH	leaf<bud<flower	-1.19149	2.6709	1.46119	0.938149	0
c100252_g4_i1	AT5G59670.1_|_Symbols:_|_Leucine-rich_repeat_protein_kinase_family_protein_|	2e-55	L-type lectin-domain containing receptor kinase S.4	LRKS4_ARATH	flower<bud<leaf	1.80109	-0.318578	1.46294	0	-0.888677
c99893_g1_i2	AT5G56040.2_|_Symbols:_|_Leucine-rich_receptor-like_protein_kinase_family_protein_|	1e-30	Probable LRR receptor-like serine/threonine-protein kinase At3g47570	Y3475_ARATH	flower<bud<leaf	3.07267	-1.59057	1.46357	-1.40155	0
c100220_g1_i1	AT3G59140.1_|_Symbols:_ATMRP14,_MRP14,_ABCC10_|_multidrug_resistance-associated_protein_14_|	5e-84	ABC transporter C family member 3	AB3C_ARATH	bud<flower<leaf	1.00478	0.484571	1.46845	-0.520377	0
c86685_g1_i1	AT1G75180.1_|_Symbols:_|_Erythronate-4-phosphate_dehydrogenase_family_protein_|	7e-97	Uncharacterized protein At1g01500	Y1015_ARATH	bud<flower<leaf	0.63655	0.853113	1.46854	0.30674	0.399301
c86227_g2_i5	AT5G62730.1_|_Symbols:_|_Major_facilitator_superfamily_protein_|	3e-52	Protein NRT1/ PTR FAMILY 5.10	PTR11_ARATH	flower<bud<leaf	2.54563	-1.05202	1.47092	-2.46559	2.067
c89809_g2_i1	AT4G22790.1_|_Symbols:_|_MATE_efflux_family_protein_|	7e-25	Protein TRANSPARENT TESTA 12	.	flower<bud<leaf	3.1416	-1.65005	1.4712	-1.56843	0
c91809_g2_i3	AT5G56350.1_|_Symbols:_|_Pyruvate_kinase_family_protein_|	2e-47	Pyruvate kinase, cytosolic isozyme	KPYC_TOBAC	flower<bud<leaf	1.9469	-0.45383	1.47343	-0.754937	0
c98338_g5_i3	AT3G59140.1_|_Symbols:_ATMRP14,_MRP14,_ABCC10_|_multidrug_resistance-associated_protein_14_|	5e-22	ABC transporter B family member 10	AB2B_ARATH	flower<bud<leaf	2.24057	-0.745776	1.47398	0	-0.590499
c81368_g2_i2	AT5G59670.1_|_Symbols:_|_Leucine-rich_repeat_protein_kinase_family_protein_|	6e-48	G-type lectin S-receptor-like serine/threonine-protein kinase RLK1	RLK1_ARATH	flower<bud<leaf	2.36569	-0.870246	1.47502	-1.24142	0
c96876_g3_i1	AT5G64380.1_|_Symbols:_|_Inositol_monophosphatase_family_protein_|	2e-180	Fructose-1,6-bisphosphatase, chloroplastic	F16P1_SPIOL	bud<flower<leaf	1.11449	0.383063	1.47749	#N/A	#N/A
c81046_g1_i1	AT5G61420.2_|_Symbols:_MYB28,_HAG1_|_myb_domain_protein_28_|	4e-53	Transcription repressor MYB5	MYB5_ARATH	flower<bud<leaf	3.40476	-1.90923	1.4785	-3.05861	0
c85711_g2_i4	AT1G34060.1_|_Symbols:_|_Pyridoxal_phosphate_(PLP)-dependent_transferases_superfamily_protein_|	1e-140	Tryptophan aminotransferase-related protein 3	TAR3_ARATH	leaf<bud<flower	-1.91859	3.41724	1.4813	3.7006	0
c80297_g1_i1	AT1G73540.1_|_Symbols:_atnudt21,_NUDT21_|_nudix_hydrolase_homolog_21_|	2e-45	Nudix hydrolase 17, mitochondrial	NUD17_ARATH	leaf<bud<flower	-1.78743	3.28262	1.48315	1.42778	0
c95738_g3_i1	AT5G23730.1_|_Symbols:_RUP2_|_Transducin/WD40_repeat-like_superfamily_protein_|	3e-28	E3 ubiquitin-protein ligase COP1	COP1_ARATH	flower<bud<leaf	2.40682	-0.900651	1.48873	-1.17534	0
c93000_g1_i1	AT4G38950.1_|_Symbols:_|_ATP_binding_microtubule_motor_family_protein_|	5e-48	Kinesin-4	ATK4_ARATH	bud<leaf<flower	-2.0748	3.58397	1.48885	3.21419	0
c98338_g5_i1	AT3G59140.1_|_Symbols:_ATMRP14,_MRP14,_ABCC10_|_multidrug_resistance-associated_protein_14_|	2e-51	ABC transporter B family member 2	AB2B_ARATH	flower<bud<leaf	2.14011	-0.630752	1.48916	0	-0.660394
c99257_g1_i2	AT2G16700.1_|_Symbols:_ADF5,_ATADF5_|_actin_depolymerizing_factor_5_|	2e-81	Actin-depolymerizing factor 5	ADF5_ARATH	bud<leaf<flower	-0.524717	2.03632	1.49149	1.11803	1.15457
c82640_g1_i1	AT4G34590.1_|_Symbols:_ATB2,_GBF6,_AtbZIP11,_BZIP11_|_G-box_binding_factor_6_|	5e-27	Ocs element-binding factor 1	OCS1_MAIZE	bud<leaf<flower	-1.8868	3.39825	1.49191	1.07591	1.67388
c88908_g1_i1	AT5G20150.1_|_Symbols:_ATSPX1,_SPX1_|_SPX_domain_gene_1_|	6e-30	SPX domain-containing protein 4	SPX4_ARATH	bud<leaf<flower	-0.792705	2.31145	1.49661	0.854003	0.772257
c96146_g2_i1	AT5G41920.1_|_Symbols:_|_GRAS_family_transcription_factor_|	1e-56	DELLA protein RGA2	RGA2_BRACM	bud<leaf<flower	-0.68063	2.19918	1.49781	2.46932	0
c98690_g2_i1	AT2G17500.1_|_Symbols:_|_Auxin_efflux_carrier_family_protein_|	3e-177	Uncharacterized transporter C5D6.04	YDQ4_SCHPO	leaf<bud<flower	-0.618988	2.13811	1.50056	0	1.70128
c98029_g8_i1	AT4G30610.1_|_Symbols:_BRS1,_SCPL24_|_alpha/beta-Hydrolases_superfamily_protein_|	1e-70	Serine carboxypeptidase-like 45	SCP45_ARATH	flower<bud<leaf	2.3049	-0.774797	1.51035	0	-1.09439
c100315_g1_i2	AT3G19000.1_|_Symbols:_|_2-oxoglutarate_(2OG)_and_Fe(II)-dependent_oxygenase_superfamily_protein_|	1e-30	Retrovirus-related Pol polyprotein from transposon TNT 1-94	ACCH1_ARATH	bud<flower<leaf	0.837918	0.693562	1.51236	-0.509141	1.2008
c93255_g4_i3	AT4G27710.1_|_Symbols:_CYP709B3_|_cytochrome_P450,_family_709,_subfamily_B,_polypeptide_3_|	1e-32	Cytochrome P450 CYP72A219	C7A29_PANGI	flower<bud<leaf	3.96581	-2.43491	1.51329	#N/A	#N/A
c100020_g2_i3	AT5G59670.1_|_Symbols:_|_Leucine-rich_repeat_protein_kinase_family_protein_|	6e-55	Probable receptor-like protein kinase At4g39110	Y4391_ARATH	bud<leaf<flower	-2.1175	3.65506	1.51538	2.71364	0
c99533_g1_i1	AT5G04230.2_|_Symbols:_PAL3_|_phenyl_alanine_ammonia-lyase_3_|	0	Phenylalanine ammonia-lyase	PALY_CAMSI	flower<bud<leaf	1.97361	-0.439859	1.51612	-2.0525	1.16648
c86498_g6_i1	AT3G59140.1_|_Symbols:_ATMRP14,_MRP14,_ABCC10_|_multidrug_resistance-associated_protein_14_|	4e-115	ABC transporter C family member 10	AB10C_ARATH	leaf<bud<flower	-1.54624	3.08584	1.51638	1.8091	0
c91809_g2_i4	AT5G56350.1_|_Symbols:_|_Pyruvate_kinase_family_protein_|	4e-25	Probable pyruvate kinase, cytosolic isozyme	KPYC_SOYBN	flower<bud<leaf	2.004	-0.466316	1.51745	-0.645223	0
c87895_g1_i1	AT4G14130.1_|_Symbols:_XTR7,_XTH15_|_xyloglucan_endotransglucosylase/hydrolase_15_|	2e-50	Probable xyloglucan endotransglucosylase/hydrolase protein 30	XTH30_ARATH	leaf<bud<flower	-4.68937	6.22501	1.51746	3.44979	1.79614
c68320_g2_i1	AT3G16910.1_|_Symbols:_AAE7,_ACN1_|_acyl-activating_enzyme_7_|	3e-25	4-coumarate--CoA ligase-like 6	4CLL6_ARATH	flower<bud<leaf	4.51338	-2.97457	1.51803	-1.58019	0
c83411_g2_i1	AT3G19000.1_|_Symbols:_|_2-oxoglutarate_(2OG)_and_Fe(II)-dependent_oxygenase_superfamily_protein_|	3e-150	Thebaine 6-O-demethylase	DIOX1_PAPSO	leaf<bud<flower	-1.24965	2.7912	1.52445	1.53266	1.17523
c83275_g3_i2	AT2G38640.1_|_Symbols:_|_Protein_of_unknown_function_(DUF567)_|	3e-32	Protein LURP-one-related 12	LOR12_ARATH	bud<leaf<flower	-0.836062	2.38193	1.52583	1.96266	0
c93117_g3_i1	AT2G28630.1_|_Symbols:_KCS12_|_3-ketoacyl-CoA_synthase_12_|	1e-97	3-ketoacyl-CoA synthase 10	KCS10_ARATH	flower<bud<leaf	1.95734	-0.410727	1.52688	0.600855	-0.665145
c89423_g1_i1	AT4G19170.1_|_Symbols:_NCED4,_CCD4_|_nine-cis-epoxycarotenoid_dioxygenase_4_|	4e-103	Carotenoid 9,10(9',10')-cleavage dioxygenase 1	CCD1_PEA	bud<leaf<flower	-1.65622	3.2037	1.52743	2.58067	1.01805
c98488_g4_i2	AT4G28080.1_|_Symbols:_|_Tetratricopeptide_repeat_(TPR)-like_superfamily_protein_|	0	Clustered mitochondria protein	CLU_ARATH	flower<bud<leaf	3.53335	-1.98476	1.52898	#N/A	#N/A
c92279_g2_i1	AT2G03550.1_|_Symbols:_|_alpha/beta-Hydrolases_superfamily_protein_|	5e-93	Probable carboxylesterase 2	CXE2_ARATH	bud<leaf<flower	-3.15922	4.72114	1.53124	2.11384	2.08775
c92686_g3_i2	AT5G02820.1_|_Symbols:_RHL2,_BIN5_|_Spo11/DNA_topoisomerase_VI,_subunit_A_protein_|	5e-35	Topoisomerase 6 subunit A3	.	leaf<bud<flower	-0.474229	2.02683	1.53326	1.48554	0
c94370_g5_i1	AT5G04070.1_|_Symbols:_|_NAD(P)-binding_Rossmann-fold_superfamily_protein_|	4e-22	Short-chain dehydrogenase TIC 32, chloroplastic	.	bud<flower<leaf	0.693336	0.85938	1.53382	0.936756	0
c88908_g1_i2	AT5G20150.1_|_Symbols:_ATSPX1,_SPX1_|_SPX_domain_gene_1_|	6e-40	SPX domain-containing protein 4	SPX4_ARATH	bud<leaf<flower	-0.710088	2.26394	1.53501	0.535917	0.826638
c84990_g2_i2	AT5G01600.1_|_Symbols:_ATFER1,_FER1_|_ferretin_1_|	2e-109	Ferritin-2, chloroplastic	FRI2_TOBAC	flower<bud<leaf	2.92441	-1.36571	1.53733	-1.28258	0
c93576_g2_i2	AT1G62960.1_|_Symbols:_ACS10_|_ACC_synthase_10_|	0	Probable aminotransferase ACS10	1A110_ARATH	flower<bud<leaf	2.27824	-0.723333	1.5375	-1.63678	0
c84839_g2_i2	AT5G36220.1_|_Symbols:_CYP81D1,_CYP91A1_|_cytochrome_p450_81d1_|	6e-21	Cytochrome P450 711A1	.	leaf<bud<flower	-1.54709	3.10577	1.53925	0	2.8632
c96083_g2_i2	AT3G14240.1_|_Symbols:_|_Subtilase_family_protein_|	1e-139	Subtilisin-like protease SBT5.4 {ECO:0000303|PubMed:16193095}	SBT54_ARATH	bud<leaf<flower	-0.818057	2.37547	1.54095	2.2727	0
c96377_g3_i2	AT5G66520.1_|_Symbols:_|_Tetratricopeptide_repeat_(TPR)-like_superfamily_protein_|	1e-124	Pentatricopeptide repeat-containing protein At1g08070	PPR21_ARATH	bud<flower<leaf	0.605061	0.955866	1.54129	0	-0.712732
c86973_g1_i1	AT3G16520.3_|_Symbols:_UGT88A1_|_UDP-glucosyl_transferase_88A1_|	2e-26	Anthocyanidin 5,3-O-glucosyltransferase	ANGLT_ROSHC	flower<bud<leaf	2.83791	-1.2779	1.54223	-1.87861	0
c100238_g3_i6	AT5G59670.1_|_Symbols:_|_Leucine-rich_repeat_protein_kinase_family_protein_|	2e-57	Wall-associated receptor kinase-like 22	WAKLI_ARATH	bud<flower<leaf	1.03592	0.536382	1.54971	#N/A	#N/A
c87774_g1_i2	AT5G10250.1_|_Symbols:_DOT3_|_Phototropic-responsive_NPH3_family_protein_|	1e-86	BTB/POZ domain-containing protein At1g03010	Y1301_ARATH	bud<leaf<flower	-0.902889	2.47108	1.55213	1.55673	0
c97590_g1_i2	AT1G10240.1_|_Symbols:_FRS11_|_FAR1-related_sequence_11_|	7e-62	Protein FAR1-RELATED SEQUENCE 5	FRS5_ARATH	bud<flower<leaf	0.833801	0.748019	1.55797	1.05799	-1.49016
c96044_g4_i6	AT5G63850.1_|_Symbols:_AAP4_|_amino_acid_permease_4_|	1e-167	Probable amino acid permease 7	AAP7_ARATH	bud<flower<leaf	1.06921	0.506161	1.55828	-0.62487	1.68352
c93386_g3_i1	AT5G62730.1_|_Symbols:_|_Major_facilitator_superfamily_protein_|	2e-73	Protein NRT1/ PTR FAMILY 6.3	PTR7_ARATH	bud<flower<leaf	0.974521	0.605022	1.55951	0.523257	0
c93368_g3_i1	AT1G75960.1_|_Symbols:_|_AMP-dependent_synthetase_and_ligase_family_protein_|	4e-21	4-coumarate--CoA ligase 1	.	flower<bud<leaf	3.11555	-1.53241	1.56029	-7.68611	5.89979
c100210_g1_i3	AT5G59670.1_|_Symbols:_|_Leucine-rich_repeat_protein_kinase_family_protein_|	2e-46	Probable LRR receptor-like serine/threonine-protein kinase At4g08850	Y4885_ARATH	flower<bud<leaf	2.69557	-1.11214	1.56572	-1.71454	0
c99370_g1_i2	AT2G22590.1_|_Symbols:_|_UDP-Glycosyltransferase_superfamily_protein_|	2e-55	Putative UDP-rhamnose:rhamnosyltransferase 1	URT1_FRAAN	flower<bud<leaf	5.30576	-3.72234	1.56573	-1.76494	-1.33068
c86793_g3_i5	AT5G57630.1_|_Symbols:_CIPK21,_SnRK3.4_|_CBL-interacting_protein_kinase_21_|	1e-34	Serine/threonine-protein kinase SAPK1	SAPK1_ORYSJ	leaf<bud<flower	-3.03188	4.61659	1.56611	3.27352	0
c90289_g1_i3	AT3G57390.1_|_Symbols:_AGL18_|_AGAMOUS-like_18_|	5e-27	MADS-box protein JOINTLESS	JOIN_SOLLC	flower<bud<leaf	7.66873	-6.13361	1.56834	-6.22076	0
c90422_g1_i3	AT2G46450.1_|_Symbols:_ATCNGC12,_CNGC12_|_cyclic_nucleotide-gated_channel_12_|	1e-25	Cyclic nucleotide-gated ion channel 1	CNGC1_ARATH	bud<leaf<flower	-1.66336	3.25324	1.56867	2.64442	0
c92295_g7_i8	AT1G22180.2_|_Symbols:_|_Sec14p-like_phosphatidylinositol_transfer_family_protein_|	5e-21	Random slug protein 5	RSC5_DICDI	flower<bud<leaf	3.90785	-2.3268	1.57155	-1.91366	0
c86002_g2_i1	AT4G25940.1_|_Symbols:_|_ENTH/ANTH/VHS_superfamily_protein_|	0	Putative clathrin assembly protein At4g25940	CAP6_ARATH	bud<leaf<flower	-1.13847	2.74094	1.58563	2.6752	0
c86814_g2_i1	AT5G45750.1_|_Symbols:_AtRABA1c,_RABA1c_|_RAB_GTPase_homolog_A1C_|	4e-76	Ras-related protein RABA5c	RAA5C_ARATH	bud<flower<leaf	0.961751	0.644473	1.58652	0.878296	0
c98554_g3_i2	AT2G46450.1_|_Symbols:_ATCNGC12,_CNGC12_|_cyclic_nucleotide-gated_channel_12_|	9e-148	Putative cyclic nucleotide-gated ion channel 15	CNG15_ARATH	bud<flower<leaf	0.705193	0.902679	1.58824	0	0.779191
c77127_g2_i1	AT4G08300.1_|_Symbols:_|_nodulin_MtN21_/EamA-like_transporter_family_protein_|	7e-58	WAT1-related protein At4g08290	WTR31_ARATH	leaf<bud<flower	-1.23092	2.83861	1.58922	1.54764	0
c92418_g1_i2	AT5G59670.1_|_Symbols:_|_Leucine-rich_repeat_protein_kinase_family_protein_|	1e-53	Probable serine/threonine-protein kinase Cx32, chloroplastic	CX32_ARATH	bud<flower<leaf	1.03768	0.571759	1.58964	#N/A	#N/A
c91318_g1_i4	AT3G23120.1_|_Symbols:_AtRLP38,_RLP38_|_receptor_like_protein_38_|	5e-29	Leucine-rich repeat receptor-like serine/threonine-protein kinase BAM2	BAME2_ARATH	leaf<bud<flower	-1.30382	2.92004	1.59624	2.91788	1.10049
c93874_g2_i1	AT1G78510.1_|_Symbols:_SPS1_|_solanesyl_diphosphate_synthase_1_|	2e-31	Geranylgeranyl pyrophosphate synthase, chloroplastic	GGPPS_CAPAN	leaf<bud<flower	-0.467702	2.0864	1.59771	1.58358	0.62964
c86227_g2_i3	AT1G69850.1_|_Symbols:_ATNRT1:2,_NTL1,_NRT1:2_|_nitrate_transporter_1:2_|	1e-31	Protein NRT1/ PTR FAMILY 5.10	PTR11_ARATH	flower<bud<leaf	2.89571	-1.27259	1.59996	-2.45754	1.74493
c98875_g1_i4	AT3G05370.1_|_Symbols:_AtRLP31,_RLP31_|_receptor_like_protein_31_|	1e-23	Receptor-like protein 12	RLP12_ARATH	flower<bud<leaf	4.12745	-2.51694	1.60301	-3.17766	0
c86047_g2_i1	AT3G29030.1_|_Symbols:_ATEXPA5,_ATEXP5,_ATHEXP_ALPHA_1.4,_EXP5,_EXPA5_|_expansin_A5_|	1e-103	Expansin-A15	EXP15_ARATH	bud<leaf<flower	-1.07112	2.69616	1.60384	-4.4496	6.08999
c83048_g1_i6	AT3G23120.1_|_Symbols:_AtRLP38,_RLP38_|_receptor_like_protein_38_|	2e-23	Leucine-rich repeat receptor protein kinase EXS	EXS_ARATH	flower<bud<leaf	4.06097	-2.44302	1.60477	#N/A	#N/A
c87458_g1_i2	AT5G59820.1_|_Symbols:_RHL41,_ZAT12_|_C2H2-type_zinc_finger_family_protein_|	5e-23	Zinc finger protein ZAT5	ZAT5_ARATH	bud<leaf<flower	-1.83607	3.45057	1.60507	1.31213	2.7711
c95831_g1_i2	AT1G68190.1_|_Symbols:_|_B-box_zinc_finger_family_protein_|	6e-29	Zinc finger protein CONSTANS-LIKE 9	COL9_ARATH	bud<leaf<flower	-0.747652	2.36984	1.60683	1.74507	0
c93105_g1_i2	AT5G63130.1_|_Symbols:_|_Octicosapeptide/Phox/Bem1p_family_protein_|	2e-23	Probable serine/threonine-protein kinase DDB_G0267514	Y9955_DICDI	bud<leaf<flower	-1.0017	2.63921	1.60863	3.22825	0
c87122_g2_i1	AT2G21660.1_|_Symbols:_ATGRP7,_CCR2,_GR-RBP7,_GRP7_|_cold,_circadian_rhythm,_and_rna_binding_2_|	4e-23	RNA-binding protein CP31B, chloroplastic {ECO:0000305}	CP31B_ARATH	bud<flower<leaf	1.05166	0.580269	1.6104	1.16004	0
c95831_g1_i1	AT1G68190.1_|_Symbols:_|_B-box_zinc_finger_family_protein_|	6e-29	Zinc finger protein CONSTANS-LIKE 9	COL9_ARATH	bud<leaf<flower	-0.95943	2.59063	1.61165	1.92775	0
c86238_g3_i1	AT5G13730.1_|_Symbols:_SIG4,_SIGD_|_sigma_factor_4_|	1e-45	RNA polymerase sigma factor sigB	SIGB_ARATH	bud<flower<leaf	1.14106	0.491697	1.61196	0.87063	0
[truncated: 12,403 more rows]
