# Supplementary material for: The Cold-Regulated Genes of Blueberry and Their Response to Overexpression of VcDDF1 in Several Tissues
Source: Int J Mol Sci. 2018 May 23;19(6):1553. doi: 10.3390/ijms19061553 (PMC6032386; doi:10.3390/ijms19061553)
Supplement: Supplementary file 1 [file ijms-19-01553-s001.zip › VcCOR_Table_Ss/VcCOR Table S4.xlsx]

## Sheet: Sheet1
Table S4. Differentially expressed VcCORs in the comparisons of chilled bud vs. non-acclimated bud, flower vs. chilled bud, and flower vs. non-acclimated bud. LogFC: log2(fold change).
Annotation	Log2Fold change (chilled bud/non-acclimated bud)	Log2Fold change (flower/chilled bud)	Log2Fold change (flower/non-acclimated bud)
MT799_ARATH	-3.29916	-3.74891	-5.62518
MCTP1_HUMAN	-2.56335	-5.44471	-6.39054
CRF2_ARATH	-2.51134	-2.32315	-5.37454
IMK3_ARATH	-2.41005	-2.93493	-4.41286
CRF2_ARATH	-2.39442	-1.43289	-4.37303
DIR23_ARATH	-2.31307	-1.89545	-3.05785
IMK3_ARATH	-2.20413	-1.56065	-2.99754
PLY15_ARATH	-2.1483	-1.02263	-2.90802
HIP26_ARATH	-2.13746	-2.62788	-4.64119
IMK3_ARATH	-2.12321	-1.78314	-3.18945
FURH_VIBFR	-2.12008	-4.58919	-7.80419
SPL16_ORYSJ	-2.10916	-1.47645	-2.8094
HSFC1_ARATH	-2.07317	-2.89859	-4.10537
ZIP5_ORYSJ	-2.03225	-1.16158	-2.46421
.	-2.00637	-2.52068	-4.12972
SHN3_ARATH	-2.00314	-1.47917	-2.20869
K125_TOBAC	-1.97387	-1.15961	-2.96966
SD11_ARATH	-1.95907	-3.02698	-3.57594
Y1839_ARATH	-1.94156	-1.4772	-3.058
GRF6_ORYSJ	-1.91354	-4.45863	-5.85462
WVD2_ARATH	-1.90928	-2.58418	-3.92399
MAPT_ARATH	-1.90897	-1.85747	-3.10269
HTH_ARATH	-1.88312	-1.06245	-2.62693
C7A52_PANGI	-1.87589	-1.9041	-2.37774
MAPT_ARATH	-1.87179	-1.7936	-3.31489
TBA4_GOSHI	-1.86927	-1.77614	-3.536
ATK4_ARATH	-1.85294	-0.949669	-2.27331
ENL1_ARATH	-1.83523	-3.00048	-5.09302
GATA4_ARATH	-1.82854	-1.97978	-2.5602
AL3F1_ARATH	-1.82824	-1.3553	-2.43967
EXS_ARATH	-1.82564	-2.75906	-3.71574
ZHD1_ORYSI	-1.82033	-5.08975	-6.49966
POK2_ARATH	-1.82027	-1.17648	-2.50274
C78A7_ARATH	-1.81558	-8.90247	-9.86028
MAPT_ARATH	-1.80231	-2.57326	-3.64543
MATE9_ARATH	-1.79188	-3.22836	-4.41645
.	-1.79078	-0.981596	-4.12995
ERF43_ARATH	-1.78905	-5.3057	-7.56016
GATA4_ARATH	-1.77799	-2.03779	-2.59541
CXE15_ARATH	-1.77543	-1.33146	-1.41129
POK1_ARATH	-1.77214	-0.674709	-2.35453
AL3F1_ARATH	-1.76351	-1.13661	-2.2306
LAC3_ARATH	-1.75621	-3.73522	-3.80218
MAPT_ARATH	-1.75569	-2.66531	-4.04189
HTH_ARATH	-1.75332	-0.90719	-2.3948
KIF4_CHICK	-1.73387	-1.49468	-2.92152
CSLD5_ARATH	-1.72312	-2.52037	-3.97893
BRI1_ARATH	-1.72293	-1.49839	-1.88422
GDL79_ARATH	-1.71576	-0.92389	-2.1121
FEI1_ARATH	-1.70455	-1.38563	-2.68716
ATK1_ARATH	-1.7	-1.42161	-2.98937
WVD2_ARATH	-1.69922	-2.88722	-4.239
YUC4_ARATH	-1.68582	-5.66432	-6.37518
C86A1_ARATH	-1.68436	-4.93246	-6.04732
AL3F1_ARATH	-1.67598	-1.35739	-2.38096
ATK4_ARATH	-1.66968	-0.910232	-2.02728
Y5738_ARATH	-1.66525	-4.31968	-4.4297
KIF22_XENTR	-1.66475	-1.18403	-2.03843
CSLD5_ARATH	-1.6641	-2.33542	-3.69074
ATK4_ARATH	-1.66329	-1.52188	-2.5239
CCA21_ARATH	-1.6563	-1.46644	-2.77861
SKU5_ARATH	-1.63432	-0.991223	-2.64349
Y3037_ARATH	-1.62712	-1.10154	-2.42595
ERF81_ARATH	-1.6246	-2.59884	-3.38179
CCA11_ARATH	-1.61659	-1.6499	-2.64931
E1313_ARATH	-1.60865	-1.72835	-2.48912
LRK91_ARATH	-1.6006	-1.04679	-2.31651
CCA21_ARATH	-1.59569	-2.23955	-3.57954
MYB5_ARATH	-1.59172	-2.92209	-3.20659
CENPE_HUMAN	-1.58857	-1.89408	-2.85767
Y3885_ARATH	-1.58613	-2.16489	-3.7636
Y1680_ARATH	-1.58208	-1.27437	-2.37937
H2AX_CICAR	-1.58198	-2.09296	-3.88307
AL3F1_ARATH	-1.57815	-1.65804	-2.40634
PXL1_ARATH	-1.57761	-1.37511	-2.70245
CCA21_ORYSJ	-1.57722	-2.09924	-3.33682
GDL86_ARATH	-1.57404	-1.0881	-1.69567
GUN17_ARATH	-1.56597	-3.51649	-4.58666
CESA4_ARATH	-1.56165	-1.63193	-3.2473
PIP12_ARATH	-1.56081	-0.784965	-1.27089
Y4361_ARATH	-1.56079	-3.53331	-4.61694
Y1680_ARATH	-1.54414	-1.58397	-2.49589
AL3F1_ARATH	-1.53937	-2.16873	-3.08886
H2AX_CICAR	-1.53738	-2.37774	-4.05833
MCTP1_HUMAN	-1.53325	-0.965476	-1.80696
POK2_ARATH	-1.53127	-2.59835	-3.71294
POK1_ARATH	-1.52842	-0.869995	-2.25784
NEP1_NEPGR	-1.52099	-2.39473	-3.91602
MAPT_ARATH	-1.50736	-1.8729	-2.69884
POK1_ARATH	-1.50291	-1.65341	-3.04217
Y4374_ARATH	-1.48775	-2.51378	-3.77936
E1313_ARATH	-1.48615	-1.9599	-2.66137
LRK81_ARATH	-1.4861	-0.545544	-2.0955
KIF19_XENLA	-1.47776	-1.49221	-3.11477
CKB21_ARATH	-1.46786	-1.21595	-2.54208
UFOG3_FRAAN	-1.46653	-3.79133	-4.80743
MAPT_ARATH	-1.46281	-2.26786	-3.0498
MS5L2_ARATH	-1.46247	-2.8888	-4.19862
RBK2_ARATH	-1.46189	-1.64193	-2.78488
C76B6_CATRO	-1.46167	-1.3524	-2.09823
ATK1_ARATH	-1.45888	-1.98523	-3.23172
GUN24_ARATH	-1.45089	-1.01271	-2.49941
MCTP1_HUMAN	-1.45064	-1.2301	-1.70323
AB19B_ARATH	-1.44728	-1.70691	-2.29593
HDG11_ARATH	-1.44669	-1.5319	-3.13242
PRF1_SOLLC	-1.44271	-4.12443	-4.01319
RFS1_ARATH	-1.44148	-1.42368	-2.19371
AL3F1_ARATH	-1.43961	-1.36156	-2.19072
Y5986_ARATH	-1.43683	-1.17872	-2.05201
KIF19_XENLA	-1.43002	-1.58613	-3.14313
KIF19_XENLA	-1.4276	-1.36614	-2.95811
SCL28_ARATH	-1.42698	-2.91742	-4.53545
ROGF5_ARATH	-1.42488	-0.921948	-1.60155
POK2_ARATH	-1.41841	-1.15393	-2.11619
PP178_ARATH	-1.41268	-0.445841	-0.942384
KIF22_XENTR	-1.40616	-1.5102	-2.6332
APRR5_ARATH	-1.40586	-3.09983	-5.66749
MCTP1_HUMAN	-1.4021	-1.42655	-2.09578
PLY12_ARATH	-1.40162	-1.72576	-2.53184
KIF22_MOUSE	-1.39674	-1.3241	-2.21921
SKS1_ARATH	-1.39258	-2.64688	-3.66835
ATK4_ARATH	-1.38714	-1.68612	-2.45885
ERF80_ARATH	-1.38332	-2.50405	-4.41189
ATK4_ARATH	-1.383	-2.27368	-3.32843
CCA21_ORYSJ	-1.38292	-1.73237	-3.02409
MCTP1_HUMAN	-1.3816	-1.47364	-2.0667
.	-1.37835	-1.89592	-3.45225
HDG11_ARATH	-1.37737	-1.74582	-3.30049
MS5_ARATH	-1.37602	-1.68629	-2.63009
IQD1_ARATH	-1.37348	-2.64554	-3.94454
MAPT_ARATH	-1.36602	-1.90252	-2.67147
CHUP1_ARATH	-1.36056	-2.09696	-3.31715
MYB12_ARATH	-1.35782	-2.55984	-3.42352
MA653_ARATH	-1.35778	-1.3588	-2.46267
C78A5_ARATH	-1.35524	-4.08147	-4.40859
KIF22_XENTR	-1.35308	-1.49136	-2.19363
IQD1_ARATH	-1.34939	-2.72201	-3.87106
KIF22_MOUSE	-1.34727	-1.5535	-2.4434
KIF19_XENLA	-1.34181	-1.15465	-2.57483
MB3R1_ARATH	-1.33981	-0.689306	-1.96113
URT1_FRAAN	-1.33068	-1.76494	-3.72234
MYB32_ARATH	-1.32771	-4.12812	-4.13578
KCS6_ARATH	-1.32694	-1.13359	-1.73068
Y4361_ARATH	-1.3268	-3.2909	-4.42788
ENL1_ARATH	-1.32246	-3.39523	-4.93185
PPR32_ARATH	-1.32093	-1.10124	-2.09899
NFYA3_ARATH	-1.32014	-4.99802	-6.02083
KP1_ARATH	-1.31775	-1.58031	-2.50072
DOF53_ARATH	-1.3172	-3.76242	-3.86838
NEP1_NEPGR	-1.31501	-2.53891	-3.80967
AB19B_ARATH	-1.31488	-0.956915	-1.84507
GRF1_ARATH	-1.312	-3.11741	-4.34337
Y4374_ARATH	-1.31038	-3.26539	-4.4094
Y1668_ARATH	-1.30946	-1.88008	-2.34551
BH014_ARATH	-1.30576	-2.10417	-3.40399
ATK4_ARATH	-1.30526	-2.17171	-3.30604
CCN1_ANTMA	-1.30341	-2.18697	-3.43932
MAPT_ARATH	-1.29945	-2.19702	-3.10462
GATL1_ARATH	-1.2914	-1.3469	-3.67741
CCD41_ORYSJ	-1.28967	-0.743053	-1.64984
ERF5_TOBAC	-1.28751	-1.43473	-3.59555
HDG11_ARATH	-1.28437	-1.81262	-3.19839
Y3885_ARATH	-1.28367	-2.70486	-3.97218
GAUTC_ARATH	-1.28135	-1.68994	-2.79438
NFYA6_ARATH	-1.27881	-5.04123	-5.92682
MYO3_ARATH	-1.27837	-1.83552	-2.35373
CCA11_ARATH	-1.27836	-1.85138	-3.0677
IMK3_ARATH	-1.27593	-2.48046	-3.62916
AUR3_ARATH	-1.27397	-1.50273	-2.84915
TIO_ARATH	-1.2732	-1.29091	-2.44449
ACR4L_ARATH	-1.27259	-1.02078	-2.00699
MCTP1_HUMAN	-1.27225	-1.15581	-1.52699
PNH1_ORYSJ	-1.27214	-1.78745	-2.74451
LRK91_ARATH	-1.27165	-0.889425	-1.47621
NTF6_TOBAC	-1.26606	-2.8875	-3.94094
RPP13_ARATH	-1.26064	-0.814485	-1.03989
Y3037_ARATH	-1.25684	-1.39438	-2.35428
RG1_RAUSE	-1.25189	-1.68918	-2.6536
RKS1_ARATH	-1.25101	-1.07333	-2.53066
Y4294_ARATH	-1.25029	-0.518568	-1.02252
KATAM_ORYSJ	-1.24943	-1.23131	-3.13552
CCNB1_MEDSV	-1.24559	-1.29575	-2.51062
CCNB1_MEDSV	-1.24373	-2.26343	-3.51971
.	-1.23948	-1.50437	-2.95551
GDL22_ARATH	-1.23642	-1.78838	-2.16817
C94A1_VICSA	-1.23358	-1.89488	-1.71906
SKU5_ARATH	-1.23141	-1.35799	-2.23153
AB19B_ARATH	-1.23028	-1.85185	-2.30056
MB3R1_ARATH	-1.22606	-0.47876	-1.70314
MYO3_ARATH	-1.22581	-2.06328	-3.2037
GRF6_ORYSJ	-1.22566	-5.22127	-5.94149
.	-1.22547	-2.09763	-3.3495
PNH1_ORYSJ	-1.22517	-4.57328	-5.46714
NACK2_TOBAC	-1.21987	-2.0365	-3.3267
H2A4_ARATH	-1.21794	-2.38984	-3.91064
ATK1_ARATH	-1.21595	-1.82571	-2.94163
CCA11_ARATH	-1.21393	-1.53435	-2.63253
CCA31_ARATH	-1.21207	-3.15667	-4.04736
RKS1_ARATH	-1.21177	-1.03187	-2.3428
GLIP5_ARATH	-1.20881	-1.41118	-1.32967
ENL2_ARATH	-1.20703	-1.22586	-3.64763
BAME1_ARATH	-1.20647	-1.10068	-1.80814
PNH1_ORYSJ	-1.20339	-4.89935	-5.9455
NACK1_TOBAC	-1.2005	-2.30575	-3.36301
FK113_ARATH	-1.19864	-0.504429	-1.12624
IX15L_ARATH	-1.19558	-1.93803	-2.97551
GAOA_GIBZE	-1.19349	-2.06604	-3.83246
JMJ25_ARATH	-1.19275	-1.80132	-2.37779
ACR4L_ARATH	-1.19166	-1.00924	-1.78568
AB19A_PRUPE	-1.18929	-1.96653	-4.51812
NEK4_ARATH	-1.1868	-1.81873	-2.4449
NACK2_TOBAC	-1.18656	-1.82552	-2.9856
DOF17_ARATH	-1.18454	-2.03794	-3.26804
GRF12_ORYSJ	-1.18411	-1.29052	-1.80573
ATK4_ARATH	-1.17999	-2.08696	-2.79925
AB32G_ARATH	-1.17429	-0.527426	-1.63499
KO1_ARATH	-1.16761	-1.95233	-1.956
CCB24_ARATH	-1.1672	-2.36057	-3.15815
.	-1.16411	-0.785046	-1.87283
KN12B_ARATH	-1.16335	-1.70095	-2.6117
KP1_ARATH	-1.16248	-1.87368	-2.42075
CDC2C_ANTMA	-1.15932	-1.79947	-2.70405
Y4294_ARATH	-1.15875	-0.535083	-0.901007
NEP1_NEPGR	-1.1583	-1.1984	-2.5907
CCN1_ANTMA	-1.15774	-2.40278	-3.61005
AB19B_ARATH	-1.15725	-0.85798	-1.68518
C96AF_ARATH	-1.1556	-1.40733	-1.76164
Y4345_ARATH	-1.13964	-1.62541	-2.59256
SY111_ARATH	-1.13961	-2.34836	-3.83401
GRP1_DAUCA	-1.13218	-1.72266	-2.48664
ESCA_ARATH	-1.12947	-0.792707	-1.86564
GRF6_ORYSJ	-1.12432	-5.64291	-6.19757
Y1668_ARATH	-1.1242	-2.32373	-2.80488
.	-1.1241	-1.08825	-1.74448
CCNB1_MEDSV	-1.12231	-1.48708	-2.46921
STIL2_ARATH	-1.12154	-1.29174	-1.85414
BGAL8_ARATH	-1.12071	-0.638339	-1.73792
CCB31_ARATH	-1.11907	-1.46493	-2.36727
AGO4A_ORYSJ	-1.11859	-0.76448	-1.04842
SPL9_ARATH	-1.11737	-0.682729	-1.71439
ATK4_ARATH	-1.11492	-2.11937	-2.7127
PNH1_ORYSJ	-1.1128	-6.05953	-6.99557
SCR_IPONI	-1.10659	-2.34047	-2.99143
LAML_ARATH	-1.10543	-1.03069	-2.36184
T184C_PONAB	-1.10237	-0.905664	-2.18018
PPDEX_ARATH	-1.10086	-1.65319	-1.65937
ULK4_HUMAN	-1.10029	-0.735376	-1.58477
CCD41_ORYSJ	-1.09876	-1.46404	-2.29387
ROC8_ORYSJ	-1.09873	-1.55036	-2.79577
RKF3_ARATH	-1.09559	-0.515581	-2.39948
GATL7_ARATH	-1.09221	-0.752911	-2.404
PME68_ARATH	-1.09127	-2.94147	-4.40369
CCD42_ARATH	-1.08504	-1.832	-2.81978
SY112_ARATH	-1.0842	-3.39116	-4.27276
CCB24_ARATH	-1.08204	-2.44343	-3.43476
.	-1.08122	-2.63997	-4.04871
.	-1.08122	-2.12889	-2.83401
NEP1_NEPGR	-1.07507	-1.45235	-2.82683
AUL1_ARATH	-1.07505	-0.329349	-0.563309
.	-1.07427	-1.4991	-2.99986
HSFC1_ARATH	-1.06878	-2.44383	-3.21469
PNH1_ORYSJ	-1.0652	-4.77919	-5.57805
ANT_ARATH	-1.05871	-4.87679	-5.14208
PER18_ARATH	-1.05632	-1.20256	-2.16021
GDL29_ARATH	-1.05624	-0.77005	-1.00858
ATML1_ARATH	-1.05598	-0.331886	-1.1139
PDF2_ARATH	-1.05526	-0.919691	-1.51282
Y5830_ARATH	-1.05479	-0.831473	-1.51357
EXS_ARATH	-1.05249	-2.85598	-2.75624
Y1491_ARATH	-1.05193	-2.5176	-3.60021
.	-1.05155	-0.314487	-0.55459
GDL32_ARATH	-1.05037	-3.83107	-4.6463
KP1_ARATH	-1.04996	-2.45846	-3.10906
NEP1_NEPGR	-1.04519	-1.07742	-2.47333
GDL73_ARATH	-1.04501	-3.13806	-4.11353
ERDL5_ARATH	-1.04394	-1.07658	-2.2723
MD33B_ARATH	-1.04099	-0.740302	-1.44688
EHD1_BOVIN	-1.04032	-1.47501	-2.39578
ERDL5_ARATH	-1.03954	-0.853338	-2.45037
ROC3_ORYSI	-1.03882	-0.854792	-1.35923
.	-1.03717	-0.857681	-1.60285
SUBL_ARATH	-1.03631	-1.57786	-3.20913
KO1_ARATH	-1.03514	-1.51228	-1.54578
SCR_IPONI	-1.03467	-1.9904	-2.64435
GRF12_ORYSJ	-1.03356	-1.81547	-2.17227
Y5158_ARATH	-1.03355	-0.878741	-1.3314
SUBL_ARATH	-1.03158	-1.06067	-2.1336
C3H58_ARATH	-1.03072	-0.685383	-1.75543
.	-1.0282	-1.12219	-1.84398
GH36_ARATH	-1.02817	-2.14508	-2.36839
KN12B_ARATH	-1.02762	-2.82352	-3.55052
B561I_ARATH	-1.0273	-1.7576	-2.43068
Y4372_ARATH	-1.02622	-0.491528	-1.88589
AP2_ARATH	-1.02474	-1.55306	-2.9629
CCB31_ARATH	-1.02367	-1.43327	-2.27812
PP224_ARATH	-1.02238	-1.18972	-1.94232
B561I_ARATH	-1.01833	-1.67458	-2.07596
ROGF5_ARATH	-1.01771	-1.29147	-1.48138
KCS4_ARATH	-1.01761	-0.996314	-1.58115
TBL7_ARATH	-1.01668	-0.750627	-1.6146
ERF43_ARATH	-1.01549	-4.59222	-6.35089
SP2L_ARATH	-0.99779	-0.724451	-1.49482
NEK2_ORYSI	-0.997752	-1.33556	-2.03479
YJ2D_SCHPO	-0.997196	-0.825524	-0.908831
SERK1_ARATH	-0.993637	-1.57897	-2.24382
CESA4_ARATH	-0.993491	-2.27537	-3.2334
CCA24_ARATH	-0.993472	-2.033	-2.929
IP5P3_ARATH	-0.993462	-3.33883	-3.72798
PNH1_ORYSJ	-0.992927	-2.28762	-3.16019
PNH1_ORYSJ	-0.992521	-5.65019	-6.46007
CCNB1_MEDSV	-0.991904	-1.17406	-2.17083
TOE2_ARATH	-0.990872	-1.34125	-1.69164
C3H32_ARATH	-0.986516	-0.692224	-1.77249
TPS9_RICCO	-0.984772	-2.26911	-3.83577
GRF1_ARATH	-0.98319	-0.538334	-1.15607
GTE8_ARATH	-0.982805	-0.67668	-0.915087
ATD1A_DANRE	-0.977885	-1.63354	-3.0644
NCRK_ARATH	-0.977535	-1.28329	-2.49482
FK113_ARATH	-0.975361	-0.551314	-0.997577
.	-0.972797	-0.905649	-0.6876
H2A1_ARATH	-0.969852	-1.68768	-3.31999
Y1341_ARATH	-0.969237	-2.13376	-2.33982
.	-0.968389	-1.50466	-2.79765
AB32G_ARATH	-0.967405	-0.560891	-1.52853
FRS2_ARATH	-0.966204	-0.826837	-1.11731
DREB3_ARATH	-0.962062	-7.49472	-8.75432
RABA3_ARATH	-0.961716	-1.6187	-2.65414
BGAL8_ARATH	-0.957034	-0.974184	-2.02645
RNJ_SYNY3	-0.95458	-0.891586	-1.83486
E1313_ARATH	-0.954499	-2.68756	-3.0446
CSC1L_BRAJU	-0.953956	-1.03496	-2.01544
GWD1_CITRE	-0.95009	-1.43909	-3.27182
ERL2_ARATH	-0.949557	-1.78646	-2.44382
ERL2_ARATH	-0.948636	-1.8562	-2.46481
UBC20_ARATH	-0.947903	-1.97449	-2.80663
RGAP2_ARATH	-0.944741	-1.69799	-2.31905
AHK3_ARATH	-0.943822	-1.29872	-2.48106
AB17C_DANRE	-0.942871	-1.24062	-1.67904
ERL1_ARATH	-0.942856	-1.63528	-2.09097
Y5830_ARATH	-0.941417	-0.688028	-1.32458
PDCB3_ARATH	-0.938927	-0.880008	-1.59252
HHT1_ARATH	-0.938818	-0.882067	-2.5602
.	-0.938724	-1.97693	-3.28392
CSCLD_ARATH	-0.937377	-1.04861	-1.97829
SCR_IPONI	-0.934217	-1.95655	-2.46399
ERL1_ARATH	-0.931951	-1.70208	-2.25161
ERF5_TOBAC	-0.926165	-1.11971	-3.39216
SDD1_ARATH	-0.924773	-2.18188	-2.96495
NFYA1_ARATH	-0.918774	-0.884589	-0.683114
AHK5_ARATH	-0.918082	-1.18772	-1.43835
KO1_ARATH	-0.917797	-2.19843	-1.78146
SPL17_ORYSJ	-0.916326	-0.945622	-1.84438
GUN8_ARATH	-0.913931	-1.83596	-1.87546
E1312_ARATH	-0.913642	-1.09956	-1.26787
ANT_ARATH	-0.910958	-5.48424	-5.57911
VP13A_DICDI	-0.909414	-1.13669	-2.00165
Y5707_ARATH	-0.907752	-1.23214	-1.72479
GAOA_GIBZE	-0.90731	-2.32252	-4.16706
MA651_ARATH	-0.902376	-0.395434	-0.734312
MADS6_ORYSJ	-0.902144	-1.17782	-1.61967
.	-0.90068	-2.34238	-2.80744
Y4885_ARATH	-0.896923	-0.55432	-0.787972
CCNB1_MEDSV	-0.896445	-1.80656	-2.75127
NFYAA_ARATH	-0.894765	-0.797751	-0.800395
SY112_ARATH	-0.89287	-1.95478	-2.79083
FXL20_RAT	-0.88995	-1.38839	-1.29492
PP388_ARATH	-0.889675	-0.855169	-0.825289
URT1_FRAAN	-0.889275	-0.766868	-1.47632
Y1063_ARATH	-0.885009	-1.50721	-1.97245
CCB31_ARATH	-0.884653	-1.4097	-2.47227
NCRK_ARATH	-0.884579	-0.874424	-1.9417
Y5830_ARATH	-0.882247	-1.04356	-1.67126
.	-0.876768	-1.56646	-1.75423
PNH1_ORYSJ	-0.876489	-4.40344	-4.96656
.	-0.875969	-1.14433	-1.46511
GWD1_CITRE	-0.875798	-1.51849	-3.66868
NFYA3_ARATH	-0.875514	-3.05749	-3.59999
Y1063_ARATH	-0.875427	-1.10717	-1.54519
SCAR3_ARATH	-0.8753	-0.566234	-0.984347
TLP1_PRUPE	-0.874753	-1.71461	-1.77141
GTE8_ARATH	-0.872629	-0.745135	-0.906504
Y1864_ARATH	-0.86996	-2.10573	-2.30748
KCBP_ARATH	-0.868924	-0.596802	-1.29831
GUAA_HELHP	-0.868679	-1.2081	-2.00821
C3H20_ARATH	-0.866894	-1.46474	-2.35927
AIL1_ARATH	-0.866554	-1.86301	-1.84571
PDF2_ARATH	-0.866546	-0.888929	-1.583
D6KL2_ARATH	-0.864556	-1.79516	-1.81254
NEK6_ORYSJ	-0.863033	-2.93663	-3.1261
KP1_ARATH	-0.86158	-3.29037	-3.70552
.	-0.854842	-1.41403	-2.083
DNA2_XENLA	-0.854604	-1.0492	-1.89834
GRF4_ORYSJ	-0.853345	-0.751555	-1.0482
JMJ25_ARATH	-0.852701	-0.848739	-1.54064
.	-0.8505	-1.33334	-1.8855
ZHD6_ARATH	-0.849265	-2.30004	-2.9782
CDL1_ARATH	-0.843495	-2.47497	-3.08952
CSLCC_ARATH	-0.842258	-1.1133	-2.43451
BLH2_ARATH	-0.839909	-1.30789	-2.06569
CSLCC_ARATH	-0.839836	-1.11699	-2.50958
E132_ARATH	-0.834321	-1.29429	-2.26982
6OMT_PAPSO	-0.833125	-0.669	-0.64521
MA651_ARATH	-0.832586	-0.451198	-0.761663
K125_TOBAC	-0.832328	-1.19063	-1.62345
GH36_ARATH	-0.831916	-0.711239	-0.838277
MYO15_ARATH	-0.831322	-0.564912	-0.944656
ROGF5_ARATH	-0.82466	-1.43281	-1.6288
Y2182_ARATH	-0.823186	-0.789308	-0.850528
ATL72_ARATH	-0.82302	-1.58817	-2.07794
IDD4_ARATH	-0.820983	-0.664427	-1.29674
JMT_BRARP	-0.820876	-3.34976	-4.73874
PP388_ARATH	-0.820513	-0.749776	-0.734744
.	-0.819575	-3.09999	-3.51218
GRF7_ARATH	-0.818017	-6.65926	-7.2944
IDD1_ARATH	-0.817986	-0.513959	-1.29771
SCL14_ARATH	-0.81626	-1.13071	-2.1686
MA658_ARATH	-0.81618	-1.87214	-2.13651
FB348_ARATH	-0.815386	-0.620964	-2.03595
CDPKS_ARATH	-0.813432	-0.769511	-1.83694
GCL2_ARATH	-0.811109	-0.376858	-0.400435
MD33A_ARATH	-0.811034	-0.628711	-1.37478
CCA23_ARATH	-0.810309	-1.38376	-2.05079
IQD31_ARATH	-0.808674	-1.05314	-1.72388
.	-0.808547	-1.43189	-1.95389
AB32G_ARATH	-0.806762	-0.857514	-1.48893
GUAA_HELHP	-0.805883	-2.68833	-2.88232
12KD_FRAAN	-0.805346	-2.50645	-2.68402
LRK91_ARATH	-0.803921	-1.51452	-2.58789
Y2182_ARATH	-0.803353	-0.689006	-0.902122
GUAA_HELHP	-0.803173	-1.06936	-1.72745
E139_ARATH	-0.803142	-0.59336	-1.1739
Y5986_ARATH	-0.802497	-2.58815	-3.37208
ROGF5_ARATH	-0.802344	-1.5336	-1.7227
CRN_ARATH	-0.802103	-1.40505	-1.64923
PERK5_ARATH	-0.800873	-1.49607	-2.00515
ASOL_BRANA	-0.799509	-3.12473	-4.24717
CCNAL_DAUCA	-0.799382	-2.66996	-3.22432
NTF6_TOBAC	-0.799171	-1.6909	-2.92261
PMAT2_ARATH	-0.797514	-0.806706	-1.23133
AB17C_DANRE	-0.797363	-1.33399	-1.51386
GDL76_ARATH	-0.796912	-0.57532	-1.34188
PERK9_ARATH	-0.796172	-0.550005	-0.825863
GUAA_HELHP	-0.795552	-3.42978	-3.53094
E131_ARATH	-0.794935	-0.790956	-2.14488
AEE18_ARATH	-0.79466	-0.839948	-1.31494
7SBG2_SOYBN	-0.794636	-2.04627	-3.07661
PP366_ARATH	-0.791251	-0.528559	-0.677746
Y1571_ARATH	-0.78969	-1.87302	-2.93441
.	-0.78943	-1.25695	-1.74566
GATL1_ARATH	-0.788499	-1.37897	-2.16192
Y1790_ARATH	-0.787368	-0.752458	-1.24316
EXOL5_ARATH	-0.786652	-1.67816	-3.2477
Y4424_ARATH	-0.785918	-1.39375	-0.943246
B561I_ARATH	-0.785172	-2.30295	-2.88676
RBM24_DANRE	-0.782456	-0.951233	-1.55017
AB32G_ARATH	-0.782216	-0.993867	-1.72475
BGL44_ARATH	-0.780344	-0.967527	-2.42602
ERF43_ARATH	-0.779387	-6.56529	-7.97057
ESCA_ARATH	-0.778944	-3.118	-3.86979
GWD1_CITRE	-0.774641	-0.722764	-2.00891
WVD2_ARATH	-0.774287	-1.01439	-1.19302
RNJ_THET2	-0.77398	-0.669474	-1.68906
RAC2A_ARATH	-0.773403	-0.937681	-1.35634
.	-0.770925	-0.490622	-0.964998
HMA8_ARATH	-0.770267	-0.424847	-1.41935
Y1848_ARATH	-0.769953	-1.33763	-2.01224
SERK1_ARATH	-0.768987	-2.07944	-2.53499
U73C3_ARATH	-0.766006	-0.704382	-1.83702
Y1497_ARATH	-0.762812	-0.893904	-1.34863
UGPI7_ARATH	-0.761512	-0.796137	-1.46182
RAP27_ARATH	-0.760996	-1.83477	-3.12073
KIF4_DICDI	-0.759152	-0.631916	-1.12652
HMA8_ARATH	-0.757361	-0.735319	-1.69586
P2C52_ARATH	-0.756959	-0.897466	-1.56122
CCD41_ORYSJ	-0.755351	-2.0054	-2.39308
ZHD3_ARATH	-0.755121	-2.28631	-2.2827
MYO15_ARATH	-0.753238	-0.582574	-0.874197
HFA2B_ORYSJ	-0.752735	-2.04153	-2.27434
HAT14_ARATH	-0.752417	-3.04535	-3.75498
.	-0.75213	-0.671639	-1.44001
CYPH_CATRO	-0.751723	-0.358418	-1.33972
TPS6_ARATH	-0.750434	-0.747921	-1.17418
WRKY7_ARATH	-0.748169	-0.873503	-1.48409
Y1686_ARATH	-0.747243	-0.673311	-0.865065
AB32G_ARATH	-0.744881	-1.07775	-1.74369
E132_ARATH	-0.744471	-1.5065	-2.48878
P2C52_ARATH	-0.744157	-2.83117	-3.94395
AB32G_ARATH	-0.743851	-0.913097	-1.73054
DPEP_SOLTU	-0.743199	-0.994935	-1.88971
APRR5_ARATH	-0.738145	-5.17026	-5.63173
CHUP1_ARATH	-0.734403	-1.71223	-2.46203
.	-0.733269	-0.981531	-1.77402
NCRK_ARATH	-0.730625	-1.44617	-2.55579
GTE8_ARATH	-0.729844	-0.77136	-1.01749
K125_TOBAC	-0.728914	-0.845166	-0.983979
Y3804_ARATH	-0.726888	-1.37809	-2.01589
AB32G_ARATH	-0.726126	-0.912284	-1.56418
ZHD1_ORYSJ	-0.72608	-3.88104	-4.1803
XB31_ARATH	-0.723663	-1.11404	-1.85537
.	-0.723274	-1.89376	-2.33747
NFYA3_ARATH	-0.722327	-2.72548	-2.99593
YUC2_ARATH	-0.720837	-2.82794	-3.62625
.	-0.719601	-1.92432	-2.52424
C14A1_ARATH	-0.717473	-3.85427	-4.60096
.	-0.716393	-1.03566	-1.83337
.	-0.713341	-0.643455	-1.01324
PCL1_ARATH	-0.712484	-0.861882	-0.832473
NPK1_TOBAC	-0.709714	-1.09451	-1.87438
PERK1_ARATH	-0.709043	-0.714771	-1.24853
GSO1_ARATH	-0.70714	-0.930785	-1.86916
AB32G_ARATH	-0.706838	-0.839485	-1.4775
MA651_ARATH	-0.706733	-0.813954	-0.8172
Y5694_ARATH	-0.706543	-0.567218	-0.608769
CMTA4_ARATH	-0.703578	-0.756896	-1.19683
ARR2_ARATH	-0.703215	-0.364971	-0.874165
RABA3_ARATH	-0.701815	-1.53745	-2.31375
SCAR3_ARATH	-0.699802	-0.599924	-0.864513
BLH2_ARATH	-0.699212	-1.40572	-1.99183
ROGF7_ARATH	-0.698164	-1.51515	-1.58874
SCL14_ARATH	-0.693406	-1.15854	-2.26625
PRR95_ORYSJ	-0.692404	-5.30443	-5.79549
SKU5_ARATH	-0.69235	-1.96921	-2.50786
Y1491_ARATH	-0.690282	-1.55027	-1.86146
SCL14_ARATH	-0.688757	-1.19849	-2.21534
HEAT1_ARATH	-0.687601	-0.409129	-1.19509
BGAL3_ARATH	-0.685991	-0.211871	-1.01179
NIK1_ARATH	-0.68516	-1.34653	-1.22427
RNG1L_ARATH	-0.683092	-0.970863	-1.27702
ATK1_ARATH	-0.682879	-0.837767	-1.22513
SCL14_ARATH	-0.682205	-1.25213	-2.23665
RPO2A_TOBAC	-0.681109	-0.366149	-0.949689
ATML1_ARATH	-0.679698	-1.2137	-1.46311
HIAT1_HUMAN	-0.674981	-1.22248	-1.81441
D6KL2_ARATH	-0.674914	-0.908303	-1.01232
RBM24_DANRE	-0.673533	-0.975063	-1.73077
.	-0.672197	-0.279091	-0.455656
ROGF7_ARATH	-0.671815	-2.0951	-2.21906
CSLC9_ORYSJ	-0.669806	-1.31801	-2.63374
ZHD3_ARATH	-0.667703	-5.03891	-5.35597
IP5P1_ARATH	-0.667621	-0.906067	-2.24056
AB17C_DANRE	-0.667427	-0.593347	-1.4379
SERC2_BOVIN	-0.666977	-0.761588	-1.45656
AIL1_ARATH	-0.666309	-1.86665	-2.0961
NPY2_ARATH	-0.665467	-1.5391	-1.501
RFS1_ARATH	-0.664377	-1.35914	-1.41216
SDE3_ARATH	-0.662544	-0.43531	-0.398141
MYO15_ARATH	-0.661512	-0.544141	-0.915232
ALE2_ARATH	-0.661439	-1.0907	-1.89193
NACK1_TOBAC	-0.661432	-0.594527	-0.60699
DRIP1_ARATH	-0.659943	-1.38061	-1.74375
NAC78_ARATH	-0.659768	-0.278878	-0.572065
RFS1_ARATH	-0.658031	-1.93714	-1.99186
AMP22_MACIN	-0.657329	-0.69548	-0.728368
.	-0.653397	-1.60556	-1.74728
MYO15_ARATH	-0.652189	-0.540733	-0.961286
KCS6_ARATH	-0.651155	-1.25098	-2.45382
PPR32_ARATH	-0.649428	-0.681558	-1.06308
Y1491_ARATH	-0.649344	-1.22446	-1.57335
PI5K1_ARATH	-0.64905	-0.409658	-0.932306
MD33A_ARATH	-0.647402	-0.687322	-1.2788
SR45A_ARATH	-0.64583	-1.05114	-1.73948
MYO15_ARATH	-0.64563	-0.702092	-1.00344
PMAT2_ARATH	-0.645495	-0.934916	-1.4699
Y1689_ARATH	-0.645105	-0.575613	-0.995834
PP220_ARATH	-0.645057	-1.22628	-1.72253
Y1677_ARATH	-0.643761	-0.362229	-0.672785
CDF3_ARATH	-0.643374	-0.856103	-1.00855
.	-0.641465	-0.598371	-1.74164
MYB86_ARATH	-0.641126	-2.24836	-3.03147
ASPG2_ARATH	-0.640075	-2.33478	-2.04112
PIF3_ARATH	-0.639851	-0.379072	-0.674896
.	-0.638915	-0.868678	-1.2381
.	-0.634372	-1.62667	-2.06209
SLK3_ARATH	-0.632166	-1.29625	-1.39002
NFYAA_ARATH	-0.632151	-1.26226	-1.21659
Y103_SYNY3	-0.628332	-1.31634	-1.39153
TIC32_PEA	-0.627245	-0.982213	-1.05116
AROD1_ARATH	-0.627234	-0.919369	-1.07033
RFS1_ARATH	-0.626874	-1.7623	-1.79672
Y1491_ARATH	-0.626469	-1.30456	-1.625
ESCA_ARATH	-0.626397	-0.960292	-1.07751
SCL13_ARATH	-0.624688	-1.92338	-2.87708
TPL_ARATH	-0.624507	-0.346273	-0.737351
PIF1_ARATH	-0.623407	-2.04857	-2.30516
.	-0.622352	-1.08342	-1.63116
XTH32_ARATH	-0.62156	-1.7606	-3.18198
CSCLC_ARATH	-0.619223	-0.537594	-1.21203
MYB3_ARATH	-0.618738	-1.9735	-2.59789
Y1497_ARATH	-0.617521	-0.779378	-1.24117
H2A4_ARATH	-0.617057	-0.716406	-1.58196
FRS2_ARATH	-0.616258	-0.76857	-0.973429
DNA2_XENLA	-0.615728	-1.2224	-1.98169
AMT13_SOLLC	-0.615293	-0.964933	-2.14673
ALE2_ARATH	-0.613189	-1.20567	-1.87448
HMA8_ARATH	-0.612565	-0.753124	-1.44475
Y5158_ARATH	-0.611806	-1.29129	-1.2994
ECAP_SOLLC	-0.610607	-0.850174	-1.31593
TBL7_ARATH	-0.610007	-0.91366	-1.80223
PERK1_ARATH	-0.609739	-0.552121	-1.07241
Y1848_ARATH	-0.609412	-0.984785	-1.33815
ALE2_ARATH	-0.608896	-0.930328	-1.70022
Y3037_ARATH	-0.60888	-0.666021	-0.933424
PIF1_ARATH	-0.608067	-1.56364	-1.83466
SLK3_ARATH	-0.607268	-0.839082	-0.788926
CSCLB_ARATH	-0.606985	-2.79738	-3.72975
Y1839_ARATH	-0.602041	-1.48221	-2.2713
Y1491_ARATH	-0.601557	-1.50717	-1.94905
PP307_ARATH	-0.600569	-0.712448	-0.712175
PP437_ARATH	-0.600334	-0.640787	-1.08883
SDD1_ARATH	-0.598969	-2.2443	-2.70408
Y4345_ARATH	-0.598068	-1.13657	-1.4433
BAME3_ARATH	-0.593193	-0.772094	-1.04302
ROGF7_ARATH	-0.593022	-1.78071	-1.87333
HSL1_ARATH	-0.591468	-0.610334	-0.449738
PMEU1_SOLLC	-0.591001	-0.87078	-1.70466
AGL8_SOLTU	-0.590455	-1.80131	-2.08865
PP347_ARATH	-0.590434	-0.740016	-1.29257
PP323_ARATH	-0.589271	-0.668084	-1.14032
LHTL8_ARATH	-0.584594	-2.80338	-3.13804
Y1523_ARATH	-0.583634	-0.74507	-1.18664
HIR4_ARATH	-0.582612	-0.550603	-0.43678
DB10_NICSY	-0.580861	-0.695297	-0.892155
SLK3_ARATH	-0.580232	-0.81748	-1.01226
CIPKP_ARATH	-0.578382	-0.51135	-1.63971
CRR3_ARATH	-0.577218	-1.19323	-1.57035
PPR28_ARATH	-0.576676	-0.642822	-1.0402
ASPG2_ARATH	-0.576357	-3.59432	-3.77182
PUB30_ARATH	-0.576199	-0.922308	-1.75787
K125_TOBAC	-0.573254	-2.0422	-2.19056
C14A1_ARATH	-0.573207	-4.02917	-4.63025
GUAA_HELHP	-0.572994	-0.673756	-0.859809
Y1491_ARATH	-0.572736	-1.47119	-1.52229
PERK1_ARATH	-0.572439	-0.358807	-0.781554
HMA8_ARATH	-0.57038	-0.45208	-1.26429
CSCLB_ARATH	-0.569389	-2.43864	-3.43344
PP184_ARATH	-0.565453	-0.855358	-0.900717
Y4345_ARATH	-0.564508	-1.7705	-2.15942
.	-0.563428	-0.374728	-0.368662
AIRE_HUMAN	-0.563062	-0.912337	-1.18101
Y1686_ARATH	-0.562406	-0.707007	-1.23128
MP702_ARATH	-0.559573	-1.02804	-1.23152
IDD4_ARATH	-0.558284	-0.934156	-1.37339
TMK1_ARATH	-0.557121	-0.634486	-0.748439
IDD15_ARATH	-0.556362	-1.10068	-1.35797
UFOG2_MANES	-0.553851	-1.28172	-1.86313
GSO1_ARATH	-0.553203	-0.909412	-2.01602
Y1497_ARATH	-0.552822	-0.909695	-1.06824
PP439_ARATH	-0.552711	-0.531154	-0.808624
DOF53_ARATH	-0.552056	-1.74813	-1.96156
UVR8_ARATH	-0.551743	-0.347939	-0.506014
PP359_ARATH	-0.551587	-0.987197	-1.14895
MAPT_ARATH	-0.550844	-0.654824	-0.796187
Y1848_ARATH	-0.549949	-0.713344	-1.16733
KIFC3_HUMAN	-0.549219	-2.26016	-2.41643
Y2296_ARATH	-0.548715	-0.486337	-0.663391
Y4102_ARATH	-0.54839	-0.438227	-0.892864
EF118_ARATH	-0.546102	-0.380893	-1.09666
LHTL8_ARATH	-0.54425	-2.38642	-2.8544
UVR8_ARATH	-0.54396	-0.300439	-0.498654
SSL5_ARATH	-0.54103	-0.873078	-1.09802
SLK3_ARATH	-0.540693	-1.05634	-1.11895
ARFK_ARATH	-0.536782	-2.51451	-2.50911
Y5720_ARATH	-0.534972	-1.06329	-1.64316
.	-0.53393	-1.52919	-2.1104
SCAR2_ARATH	-0.532229	-0.415265	-0.728648
PP280_ARATH	-0.530722	-0.681427	-1.30164
Y3804_ARATH	-0.529733	-2.28354	-3.03395
MP702_ARATH	-0.52914	-1.08459	-1.25521
Y3804_ARATH	-0.526994	-1.64419	-2.10284
GATL3_ARATH	-0.526948	-1.13403	-1.69613
Y1670_ARATH	-0.52456	-0.579383	-0.605808
GAI1_VITVI	-0.523557	-0.413429	-0.761273
DPEP_SOLTU	-0.523009	-0.991027	-1.60324
.	-0.522124	-1.09821	-1.7765
SCAR2_ARATH	-0.520288	-0.42817	-0.648178
K125_TOBAC	-0.518549	-1.80983	-1.80825
Y1848_ARATH	-0.513256	-0.742327	-1.22157
CSC1_ARATH	-0.513159	-0.372973	-0.567233
AEE18_ARATH	-0.50534	-0.705441	-0.849803
DNJ6A_XENLA	-0.501466	-1.49791	-2.00562
CSCLC_ARATH	-0.496994	-0.383445	-1.10909
NAC78_ARATH	-0.495871	-0.580185	-0.762552
CHD4_MOUSE	-0.493709	-0.339602	-0.483552
APK1B_ARATH	-0.489959	-0.859384	-1.23669
CDPKG_ARATH	-0.487293	-0.758032	-1.58446
ASOL_BRANA	-0.486662	-0.492902	-1.47952
ASOL_BRANA	-0.484829	-0.427571	-1.46549
ESCA_ARATH	-0.48365	-0.73852	-0.875995
.	-0.483506	-0.625071	-0.565054
MYC2_ARATH	-0.481187	-0.656639	-1.49348
CPR30_ARATH	-0.479278	-0.398008	-0.818209
GAI1_VITVI	-0.478072	-0.341184	-0.462937
CSCLB_ARATH	-0.475097	-3.0764	-4.00581
.	-0.473416	-1.03063	-1.20795
IDD1_ARATH	-0.47239	-0.861147	-1.33032
ZHD3_ARATH	-0.472322	-5.39337	-5.48587
GATL3_ARATH	-0.47167	-1.29977	-1.96342
MP702_ARATH	-0.460972	-1.06049	-1.35717
ROC2_ORYSJ	-0.458572	-0.860883	-1.60536
Y1839_ARATH	-0.455181	-1.60236	-2.34641
Y103_SYNY3	-0.45262	-0.586599	-0.696083
NAC78_ARATH	-0.452358	-0.392005	-0.605772
Y1523_ARATH	-0.443101	-0.87167	-1.25989
GRP_HORVU	-0.439857	-2.74056	-2.95767
KIN13_ARATH	-0.415109	-0.473744	-0.949322
APY7_ARATH	-0.414932	-0.485344	-1.01592
.	-0.413634	-0.526703	-0.640792
DOF46_ARATH	-0.41273	-0.781266	-0.911305
.	-0.409721	-0.970228	-0.907597
KIF11_DICDI	-0.401032	-1.1107	-1.37932
HMGL_IPONI	-0.389845	-0.352043	-0.809106
ISOA3_ARATH	-0.373628	-0.738714	-1.49448
Y5158_ARATH	-0.363889	-0.258868	-0.424338
PRP4L_ARATH	-0.362985	-0.477435	-0.337793
BSL3_ARATH	-0.351545	-0.235546	-0.75844
DEFA_ANTMA	-0.337232	-1.06553	-1.26384
NRT25_ARATH	-1.70593	-2.6695	0
NUDT2_ARATH	-1.10289	-0.730118	0
MA657_ARATH	-0.728061	-0.356697	0
MA657_ARATH	-0.584902	-0.383153	0
PTR16_ARATH	-0.561182	-1.26757	0
FRS10_ARATH	-0.553038	-0.418129	0
CDPK4_SOLTU	-0.539662	-0.39502	0
EXPB2_ARATH	0	-9.15876	-9.6913
GRF7_ARATH	0	-7.53304	-8.12045
HAT14_ARATH	0	-5.79789	-6.89122
HST_TOBAC	0	-6.0295	-6.83843
SABP2_TOBAC	0	-7.04636	-6.82498
UGT2_GARJA	0	-6.7516	-6.76481
PAN_ARATH	0	-6.14226	-6.69687
HAT14_ARATH	0	-6.15372	-6.59633
PLP2_ARATH	0	-6.33889	-6.42003
SVP_ARATH	0	-6.58019	-6.41651
BAM3_ARATH	0	-5.0514	-6.33582
P2C08_ORYSJ	0	-5.24302	-6.31627
INV1_ARATH	0	-5.17551	-6.16906
PER15_IPOBA	0	-6.59267	-6.16138
NAC7_ARATH	0	-6.00828	-6.15829
PERK8_ARATH	0	-5.93475	-6.15034
JOIN_SOLLC	0	-6.22076	-6.13361
LIRP1_ORYSJ	0	-8.39303	-6.05965
RFS2_ARATH	0	-5.19124	-6.00519
RFS2_ARATH	0	-5.8938	-5.94815
C7351_ARATH	0	-5.21059	-5.89463
APRR5_ARATH	0	-4.87279	-5.88993
PII2_ARATH	0	-5.43695	-5.67157
COL14_ARATH	0	-5.31748	-5.66703
Y5880_ARATH	0	-5.5539	-5.54798
RKS1_ARATH	0	-4.53544	-5.49627
PLP2_ARATH	0	-5.53086	-5.46457
GDL78_ARATH	0	-4.36282	-5.44491
MYB86_ARATH	0	-4.27722	-5.42343
CBP23_HORVU	0	-4.32728	-5.39419
TPS31_SOLLC	0	-4.67107	-5.39279
6PGL1_ARATH	0	-4.28377	-5.38768
GRF6_ORYSJ	0	-4.7747	-5.38047
RFS2_ARATH	0	-4.63019	-5.37585
Y3475_ARATH	0	-3.69909	-5.37033
TPS31_SOLLC	0	-4.48322	-5.25846
GOLS1_AJURE	0	-5.11377	-5.20728
DIR23_ARATH	0	-3.93499	-5.16881
SD11_ARATH	0	-4.87192	-5.03024
.	0	-5.01452	-5.02624
ABAH1_ARATH	0	-2.63642	-4.9564
MLO3_ARATH	0	-3.9059	-4.94825
AIL5_ARATH	0	-5.00811	-4.92113
Y3471_ARATH	0	-4.75215	-4.8868
Y5248_ARATH	0	-3.52706	-4.87128
.	0	-4.34566	-4.83793
F3PH_ARATH	0	-5.26586	-4.81554
CSLG3_ARATH	0	-3.93907	-4.81529
Y4374_ARATH	0	-5.78685	-4.81527
TBB1_AVESA	0	-4.09801	-4.81405
Y3475_ARATH	0	-3.52047	-4.77534
LBD38_ARATH	0	-3.65048	-4.70285
ERF23_ARATH	0	-3.94537	-4.68656
NAC94_ARATH	0	-3.92321	-4.68011
NAC7_ARATH	0	-4.40627	-4.67144
TBL34_ARATH	0	-4.46999	-4.65548
BH074_ARATH	0	-4.21842	-4.65187
.	0	-4.36343	-4.59208
APRR1_ARATH	0	-3.05784	-4.57921
Y3475_ARATH	0	-3.97336	-4.577
PER11_ARATH	0	-4.40395	-4.57698
LRK71_ARATH	0	-3.1838	-4.52666
UGT2_GARJA	0	-4.26517	-4.48629
GRF1_ARATH	0	-4.04689	-4.47932
GRXC8_ARATH	0	-6.02321	-4.46491
GRF6_ORYSJ	0	-3.71306	-4.43052
TBA5_ARATH	0	-3.32247	-4.42925
MYB46_ARATH	0	-4.2808	-4.42353
UGT6_CATRO	0	-4.80138	-4.40422
Y1571_ARATH	0	-3.97331	-4.38464
.	0	-3.22626	-4.36505
GDL73_ARATH	0	-3.49882	-4.35005
GDL31_ARATH	0	-4.02042	-4.33035
LAC4_ARATH	0	-3.71966	-4.31171
DRE2A_ORYSI	0	-3.05187	-4.30717
FLOT1_MEDTR	0	-3.86757	-4.30532
NAC7_ARATH	0	-4.25541	-4.29125
MAD50_ORYSJ	0	-6.2077	-4.29055
.	0	-4.20022	-4.27001
RLP12_ARATH	0	-3.4871	-4.26667
EFR_ARATH	0	-3.11377	-4.25575
TBL33_ARATH	0	-4.53101	-4.25175
.	0	-3.07031	-4.24482
TBA3_ELEIN	0	-3.40215	-4.22804
MCTP2_HUMAN	0	-3.75699	-4.22361
WRK26_ARATH	0	-1.99963	-4.21878
APRR1_ARATH	0	-2.5961	-4.19356
TBL34_ARATH	0	-3.07518	-4.19076
SSG1_PEA	0	-4.19611	-4.18194
TPS11_RICCO	0	-3.52771	-4.14014
SUBL_ARATH	0	-2.5426	-4.13577
BGL18_ORYSJ	0	-3.37323	-4.12112
WRKY6_ARATH	0	-4.3469	-4.10416
GRF1_ARATH	0	-4.15347	-4.08934
NAS_SOLLC	0	-4.37876	-4.0887
JMJ30_ARATH	0	-3.95929	-4.08484
DR100_ARATH	0	-2.67235	-4.08396
LSH10_ARATH	0	-4.46092	-4.08317
GSTUI_ARATH	0	-4.27042	-4.07552
UFOG6_FRAAN	0	-3.34086	-4.07087
RAX3_ARATH	0	-3.95556	-4.06363
SVP_ARATH	0	-3.91941	-4.05458
ALL9_OLEEU	0	-4.0335	-4.04698
GSXL9_ARATH	0	-4.07373	-4.03047
6PGL1_ARATH	0	-3.0927	-4.02035
CSCLB_ARATH	0	-3.08021	-4.01191
Y1571_ARATH	0	-3.05028	-3.98605
CELF3_DANRE	0	-3.3708	-3.97814
PII2_ARATH	0	-3.84971	-3.97682
Y5977_ARATH	0	-3.68958	-3.95933
Y5576_ARATH	0	-4.07024	-3.95611
SOC1_ARATH	0	-3.63595	-3.95575
E1313_ARATH	0	-3.55897	-3.94984
Y3475_ARATH	0	-3.21625	-3.94464
MYC3_ARATH	0	-4.55729	-3.9347
WRK26_ARATH	0	-1.71386	-3.92626
ERF5_TOBAC	0	-1.96253	-3.91521
MYB44_ARATH	0	-4.37345	-3.9062
TBL3_ARATH	0	-3.88605	-3.90113
CSPL5_POPTR	0	-2.79911	-3.8983
.	0	-3.39555	-3.88743
GXM1_ARATH	0	-3.29933	-3.84586
PRF1_SOLLC	0	-2.85406	-3.8407
AGO10_ARATH	0	-3.44901	-3.83708
NAC45_ARATH	0	-3.1285	-3.83436
PCP_PONAB	0	-2.77781	-3.83079
ERL1_ARATH	0	-2.58333	-3.83079
LAC14_ARATH	0	-4.15161	-3.82537
Y5576_ARATH	0	-3.36241	-3.81304
CSCLB_ARATH	0	-3.08984	-3.80701
.	0	-3.48945	-3.80503
.	0	-4.75611	-3.79315
SVP_ARATH	0	-3.7367	-3.78766
ANT_ARATH	0	-4.82574	-3.76307
AMYB_VIGUN	0	-3.2284	-3.71752
RSC5_DICDI	0	-2.22967	-3.70904
PME68_ARATH	0	-2.74059	-3.69174
Y2913_ARATH	0	-2.19513	-3.68252
LAC14_ARATH	0	-3.89202	-3.66202
XTH2_SOYBN	0	-1.23692	-3.66195
MYB46_ARATH	0	-2.60549	-3.65847
GDL57_ARATH	0	-5.02961	-3.63619
SD25_ARATH	0	-2.46407	-3.63374
XTH32_ARATH	0	-2.36645	-3.62198
JMJ30_ARATH	0	-3.58784	-3.6088
WRK26_ARATH	0	-2.48937	-3.60647
.	0	-3.586	-3.60383
JMJ30_ARATH	0	-3.2819	-3.60003
CCD61_ARATH	0	-3.89069	-3.5805
E70A1_ARATH	0	-1.44649	-3.57885
SD17_ARATH	0	-4.18645	-3.57599
SKI25_ARATH	0	-3.23827	-3.5722
ERF93_ARATH	0	-2.38692	-3.56479
JMJ30_ARATH	0	-3.05669	-3.56107
Y1491_ARATH	0	-3.04942	-3.55421
HAT4_ARATH	0	-2.25054	-3.54542
Y1571_ARATH	0	-2.97477	-3.53872
BAP1_ARATH	0	-3.52252	-3.53721
BAP1_ARATH	0	-3.42969	-3.52452
ERF5_TOBAC	0	-1.48597	-3.50911
S47A1_RABIT	0	-2.5348	-3.50131
ALF5_ARATH	0	-2.6933	-3.48977
RSC5_DICDI	0	-3.69276	-3.48696
PTR6_ARATH	0	-2.43076	-3.46953
AGD11_ARATH	0	-2.88966	-3.46507
ESCA_ARATH	0	-2.89388	-3.45456
JMJ30_ARATH	0	-3.18733	-3.44981
PLY12_ARATH	0	-3.08492	-3.44192
ATD1A_DANRE	0	-2.36513	-3.43835
ERF93_ARATH	0	-2.52485	-3.43255
3MG1_ECOLI	0	-3.11671	-3.4274
P2C01_ARATH	0	-2.4954	-3.42551
GWD1_CITRE	0	-1.39826	-3.41481
RKS1_ARATH	0	-3.1361	-3.41285
RSC5_DICDI	0	-2.6801	-3.40451
HMGB3_ARATH	0	-2.40785	-3.40103
EF114_ARATH	0	-2.67701	-3.39339
6PGL1_ARATH	0	-2.52201	-3.39124
DCAM4_ARATH	0	-3.71157	-3.38855
ERF5_TOBAC	0	-1.79173	-3.38619
GATA9_ARATH	0	-3.0493	-3.38219
SILD_FORIN	0	-3.68701	-3.37197
CCD51_ARATH	0	-3.53525	-3.36855
AB10C_ARATH	0	-3.01503	-3.35552
AIR3_ARATH	0	-6.48898	-3.35318
LRK59_ARATH	0	-2.7939	-3.34923
NAC7_ARATH	0	-3.84299	-3.34789
SD25_ARATH	0	-2.18575	-3.34008
MPK3_ARATH	0	-1.31621	-3.33924
SSG1_ANTMA	0	-4.68372	-3.33458
TBL33_ARATH	0	-3.30745	-3.33344
MYB82_ARATH	0	-3.18937	-3.33137
LBD12_ARATH	0	-3.2362	-3.33021
LHTL8_ARATH	0	-2.95617	-3.32693
GWD1_CITRE	0	-1.30245	-3.32508
GSO1_ARATH	0	-3.60603	-3.32169
ODO1_PETHY	0	-3.67971	-3.31813
LOG1_ARATH	0	-2.70069	-3.30743
ERF2_NICSY	0	-2.8956	-3.29872
SWET1_ARATH	0	-2.68806	-3.29093
AB10C_ARATH	0	-3.44925	-3.27301
GDL67_ARATH	0	-3.69659	-3.26945
MYB3_ARATH	0	-2.26537	-3.26872
6PGL1_ARATH	0	-2.55596	-3.26867
Y3475_ARATH	0	-2.80739	-3.26614
PXL1_ARATH	0	-3.13794	-3.26545
ZAT10_ARATH	0	-1.15713	-3.25578
NAC98_ARATH	0	-3.53203	-3.2398
JMJ30_ARATH	0	-2.47205	-3.23855
GAOX1_ARATH	0	-1.60942	-3.23082
RLK1_ARATH	0	-2.43015	-3.22907
NTF6_TOBAC	0	-2.59069	-3.22467
U84B1_ARATH	0	-2.39106	-3.21615
RAX3_ARATH	0	-3.64345	-3.21505
SD17_ARATH	0	-3.37747	-3.20412
Y4374_ARATH	0	-3.46332	-3.19514
ERF2_NICSY	0	-2.56944	-3.195
CDL1_ARATH	0	-2.52046	-3.19062
ERECT_ARATH	0	-2.68883	-3.19056
BGL18_ORYSJ	0	-2.19875	-3.18456
BXL2_ARATH	0	-2.97495	-3.18353
ATD1A_DANRE	0	-1.99961	-3.17931
C7A29_PANGI	0	-2.51387	-3.17886
ANT_ARATH	0	-2.80899	-3.17465
PTI5_SOLLC	0	-2.62911	-3.16436
TBL43_ARATH	0	-1.86966	-3.16016
C7A29_PANGI	0	-2.11755	-3.15041
GWD1_CITRE	0	-1.70833	-3.15012
GSTFC_ARATH	0	-2.74394	-3.14589
DR206_PEA	0	-3.22628	-3.14347
SWET1_ARATH	0	-3.37226	-3.1431
.	0	-3.24052	-3.14163
Y3475_ARATH	0	-2.55164	-3.13708
CESA8_ARATH	0	-2.4455	-3.13306
ZHD6_ARATH	0	-2.73559	-3.12922
HSFA3_ARATH	0	-1.152	-3.12656
AP2_ARATH	0	-2.18728	-3.10988
6PGL1_ARATH	0	-2.54502	-3.10772
PGLR5_ARATH	0	-2.931	-3.10203
BXL1_ARATH	0	-2.27526	-3.10203
SCP24_ARATH	0	-2.58291	-3.10104
RAP27_ARATH	0	-2.07111	-3.09532
.	0	-2.27213	-3.09291
DRE2A_ORYSI	0	-1.9595	-3.0905
CSLG3_ARATH	0	-2.9596	-3.08511
AB10C_ARATH	0	-2.57584	-3.08202
GRF10_ORYSJ	0	-2.94365	-3.07819
.	0	-2.61145	-3.07074
4CLL6_ARATH	0	-1.59341	-3.05257
6PGL1_ARATH	0	-1.52084	-3.05191
GWD1_CITRE	0	-1.45767	-3.04967
TMM_ARATH	0	-2.90806	-3.04865
4CLL6_ARATH	0	-1.56684	-3.04102
PERK8_ARATH	0	-2.42221	-3.03324
RAP27_ARATH	0	-1.95482	-3.03178
BXL2_ARATH	0	-2.83549	-3.0242
EXLB1_ORYSJ	0	-3.39643	-3.02303
E138_ARATH	0	-4.73536	-3.02017
PGLR5_ARATH	0	-2.93948	-3.01611
NEK2_ORYSJ	0	-2.37222	-3.01338
CESA7_ARATH	0	-2.20653	-3.00281
SILD_FORIN	0	-3.581	-2.99601
RSC5_DICDI	0	-2.62068	-2.98956
GSXL9_ARATH	0	-3.51385	-2.98787
P2C63_ARATH	0	-0.932863	-2.98334
BZP61_ARATH	0	-3.03513	-2.98202
NAMB2_TRITD	0	-3.57365	-2.98046
PTR37_ARATH	0	-3.40759	-2.98046
LAC4_ARATH	0	-2.07694	-2.97942
P2C52_ARATH	0	-2.36874	-2.978
4CLL6_ARATH	0	-1.58019	-2.97457
.	0	-1.98168	-2.97343
U87A2_ARATH	0	-1.78046	-2.95553
.	0	-0.764238	-2.94146
WAKLI_ARATH	0	-2.88228	-2.9356
SWET1_ARATH	0	-2.72283	-2.93455
RAP27_ARATH	0	-2.0546	-2.9316
ACCR3_ARATH	0	-1.95902	-2.93001
GSTUH_ARATH	0	-1.73447	-2.92942
Y3475_ARATH	0	-2.9788	-2.92658
ERECT_ARATH	0	-2.63808	-2.92245
GRF5_ARATH	0	-3.21967	-2.91875
C84A1_ARATH	0	-2.99712	-2.9162
CESA7_ARATH	0	-2.45044	-2.91365
LEA14_GOSHI	0	-0.662475	-2.90852
PER4_VITVI	0	-3.3678	-2.90346
HIP26_ARATH	0	-2.07806	-2.90153
WRKY2_ARATH	0	-2.36945	-2.89776
GXM3_ARATH	0	-2.8017	-2.89373
BGL18_ORYSJ	0	-2.06171	-2.88836
RBM38_CHICK	0	-1.51531	-2.88498
BCS1_SCHPO	0	-2.69837	-2.88423
AIL6_ARATH	0	-2.76346	-2.88254
TBL43_ARATH	0	-3.45838	-2.87325
.	0	-2.44922	-2.86764
ZHD6_ARATH	0	-2.66027	-2.86402
WRK12_ARATH	0	-3.32298	-2.84796
CESA7_ARATH	0	-2.29269	-2.84538
CDL1_ARATH	0	-2.63189	-2.84405
MPK3_ARATH	0	-1.23929	-2.83672
CCD51_ARATH	0	-2.51396	-2.83534
HSFA3_ARATH	0	-1.06307	-2.83212
TBL29_ARATH	0	-2.39671	-2.82985
ATHB7_ARATH	0	-1.65226	-2.82108
.	0	-1.95413	-2.80675
UFOG3_FRAAN	0	-2.28757	-2.80093
SOC1_ARATH	0	-2.70268	-2.79988
GRF4_ORYSJ	0	-2.94353	-2.78592
BRL2_ARATH	0	-3.15733	-2.7805
IMK2_ARATH	0	-3.68374	-2.77595
APK2B_ARATH	0	-2.77299	-2.76628
MYB44_ARATH	0	-3.67114	-2.76369
.	0	-2.59525	-2.75284
P2C52_ARATH	0	-2.22532	-2.74498
GAT1_ARATH	0	-3.19493	-2.74237
.	0	-2.91208	-2.74088
AB11G_ARATH	0	-3.55299	-2.74065
Y1105_ARATH	0	-2.64782	-2.73528
.	0	-3.87897	-2.73522
BCS1B_DICDI	0	-2.66561	-2.72875
PDCB3_ARATH	0	-1.96862	-2.72609
MYB1_PHYPA	0	-2.70368	-2.72477
.	0	-2.68058	-2.72359
TDR_ARATH	0	-2.99879	-2.72219
.	0	-1.57929	-2.7214
.	0	-1.94095	-2.7147
12KD_FRAAN	0	-2.75893	-2.71199
GDL87_ARATH	0	-1.47866	-2.7119
U91A1_ARATH	0	-1.93578	-2.70843
ZHD6_ARATH	0	-2.68486	-2.70448
SERK2_ARATH	0	-2.54724	-2.70378
PERK8_ARATH	0	-1.71141	-2.70022
C7A29_PANGI	0	-2.74172	-2.6999
GAOX2_ORYSJ	0	-3.36944	-2.69936
GAGT1_ARATH	0	-2.82525	-2.69736
Y4374_ARATH	0	-2.98182	-2.69735
AIL6_ARATH	0	-2.64172	-2.69561
GDL76_ARATH	0	-2.22664	-2.6941
HIDM_GLYEC	0	-3.80926	-2.69331
LOG3_ARATH	0	-2.06283	-2.68553
GDL76_ARATH	0	-1.86332	-2.68539
PID2_ORYSJ	0	-3.27391	-2.68465
CCB31_ARATH	0	-2.06692	-2.68242
MADS6_ORYSJ	0	-3.48803	-2.6751
CCD31_ARATH	0	-2.91998	-2.67084
PPDEX_ARATH	0	-2.87564	-2.66968
HSFA8_ARATH	0	-2.88394	-2.66905
CESA8_ARATH	0	-2.36909	-2.66682
SOC1_ARATH	0	-2.65112	-2.66499
WRK33_ARATH	0	-1.87136	-2.66057
Y4885_ARATH	0	-2.29626	-2.6594
MADS6_ORYSJ	0	-3.35501	-2.64449
USPAL_ARATH	0	-3.66105	-2.6409
NEK6_ORYSJ	0	-2.96117	-2.63616
Y3482_ARATH	0	-2.75344	-2.63351
RETOL_ARATH	0	-1.625	-2.62818
PRF1_SOLLC	0	-2.20085	-2.62489
Y2835_ORYSJ	0	-2.04039	-2.61911
SERIC_DICDI	0	-1.9723	-2.61881
EPHX3_XENTR	0	-3.42586	-2.61841
YJX4_SCHPO	0	-1.72952	-2.61729
TBL36_ARATH	0	-2.48384	-2.61234
PRF1_SOLLC	0	-1.8397	-2.60974
RETOL_ARATH	0	-1.91939	-2.60925
CCR2_ARATH	0	-1.35333	-2.60789
Y2020_MYCLE	0	-2.87195	-2.60208
SOC1_ARATH	0	-2.06302	-2.59509
Y4374_ARATH	0	-3.0138	-2.59065
BCS1B_DICDI	0	-2.50445	-2.58499
ARFI_ARATH	0	-2.83557	-2.58457
GUAA_HELHP	0	-1.73566	-2.57593
.	0	-2.84496	-2.57483
AHK1_ARATH	0	-2.82099	-2.57383
CSC1_ARATH	0	-2.85067	-2.57046
WRK33_ARATH	0	-1.36383	-2.56152
RAV1_ARATH	0	-2.28731	-2.5614
SPO11_ARATH	0	-1.79076	-2.56101
ARAE1_ARATH	0	-2.00315	-2.55454
ATL46_ARATH	0	-1.72624	-2.55126
RAX3_ARATH	0	-3.37602	-2.53625
EXS_ARATH	0	-3.52324	-2.53518
RLP12_ARATH	0	-3.17766	-2.51694
CESA7_ARATH	0	-2.27902	-2.50555
DIR23_ARATH	0	-2.00925	-2.50403
Y3482_ARATH	0	-2.49318	-2.50116
BZP61_ARATH	0	-2.16918	-2.49575
AB10C_ARATH	0	-2.57317	-2.49288
T184C_PONAB	0	-1.15246	-2.48906
UFOG6_FRAAN	0	-1.69254	-2.48879
WAKLG_ARATH	0	-2.10817	-2.48568
UPSA3_VIGUN	0	-2.16069	-2.47897
.	0	-2.72189	-2.47724
E1311_ARATH	0	-1.30382	-2.47524
CSLA1_CYATE	0	-1.75229	-2.47352
E1311_ARATH	0	-1.4565	-2.46868
RAV1_ARATH	0	-1.6832	-2.46341
SERIC_DICDI	0	-1.91869	-2.46251
KCS6_ARATH	0	-1.64145	-2.45868
CESA4_ARATH	0	-2.13107	-2.45615
ALFC1_ARATH	0	-2.83355	-2.45166
.	0	-3.54364	-2.45014
AHK1_ARATH	0	-2.84692	-2.44538
UFOG3_FRAAN	0	-1.78446	-2.44155
ARFI_ARATH	0	-2.64239	-2.43951
IP5P1_ARATH	0	-1.36604	-2.43175
PERK8_ARATH	0	-2.11171	-2.43058
HAT22_ARATH	0	-2.89646	-2.43011
PRNL1_ARATH	0	-1.89384	-2.42909
ZHD6_ARATH	0	-3.23313	-2.42428
U78D2_ARATH	0	-1.25104	-2.41414
SRK2I_ARATH	0	-2.31197	-2.41276
BH078_ARATH	0	-2.58269	-2.41146
SVP_ARATH	0	-1.45927	-2.40889
UGT2_GARJA	0	-2.84923	-2.40827
Y5457_ARATH	0	-1.75266	-2.40764
WRKY6_ARATH	0	-3.12353	-2.40736
TCP4_ARATH	0	-2.3045	-2.40223
HIDM_GLYEC	0	-2.41335	-2.39771
CIA2_ARATH	0	-1.97113	-2.39769
P2C52_ARATH	0	-2.19631	-2.39718
CESA4_ORYSI	0	-2.00829	-2.39677
.	0	-2.15429	-2.3923
CCNB1_MEDSV	0	-1.81509	-2.39184
ASOL_BRANA	0	-1.94838	-2.38888
Y2835_ORYSJ	0	-1.62541	-2.38859
CRN_ARATH	0	-2.60196	-2.38745
.	0	-3.2055	-2.38549
RLP12_ARATH	0	-2.63536	-2.37621
SSL5_ARATH	0	-2.48348	-2.37271
TCP4_ARATH	0	-2.05617	-2.3678
SOC1_ARATH	0	-3.10308	-2.36709
UGT2_GARJA	0	-2.39901	-2.35018
SUBL_ARATH	0	-2.03071	-2.34837
SOT17_ARATH	0	-3.45583	-2.34775
.	0	-2.03333	-2.34476
EXL3_ARATH	0	-1.12269	-2.34409
PPDEX_ARATH	0	-2.5608	-2.34306
ARFI_ARATH	0	-2.55751	-2.34208
SD17_ARATH	0	-3.16389	-2.33934
RAP27_ARATH	0	-1.53718	-2.33862
.	0	-1.99918	-2.33712
ACCR1_ARATH	0	-2.12458	-2.33692
HSFA8_ARATH	0	-2.29264	-2.33655
PIRL_SOLLC	0	-1.8904	-2.33535
CDPKG_ARATH	0	-0.956829	-2.33274
PGLR5_ARATH	0	-2.18628	-2.32957
RSC5_DICDI	0	-1.91366	-2.3268
CLPB1_ARATH	0	-2.56816	-2.32559
TCP4_ARATH	0	-2.22651	-2.32492
AMYB_VIGUN	0	-1.3963	-2.32259
CHUP1_ARATH	0	-1.93426	-2.32107
Y3482_ARATH	0	-2.36543	-2.32094
.	0	-2.08227	-2.31946
C71A8_MENPI	0	-2.74591	-2.31331
UN13C_RAT	0	-2.73161	-2.30561
AB2G_ARATH	0	-2.27972	-2.3053
MYO2_ARATH	0	-2.84021	-2.30522
GATA9_ARATH	0	-2.62525	-2.30518
ZOG_PHALU	0	-1.71344	-2.29367
USPAL_ARATH	0	-3.14966	-2.28977
ATHB7_ARATH	0	-1.40046	-2.28338
CSLG2_ARATH	0	-2.44201	-2.28288
Y4885_ARATH	0	-2.04506	-2.27907
PGLR_VITVI	0	-2.23832	-2.27008
ATH1_ARATH	0	-2.26165	-2.26522
.	0	-2.55186	-2.26119
ODO1_PETHY	0	-1.35988	-2.25562
SUBL_ARATH	0	-1.95191	-2.25035
PP151_ARATH	0	-1.38927	-2.24678
.	0	-1.20887	-2.24606
ARFI_ARATH	0	-2.53195	-2.24265
ODO1_PETHY	0	-1.19419	-2.23952
PGLR5_ARATH	0	-1.83712	-2.23457
C76B6_CATRO	0	-2.13209	-2.23426
U91A1_ARATH	0	-1.88504	-2.23409
RPK1_IPONI	0	-2.01539	-2.23187
PPR21_ARATH	0	-1.45524	-2.2315
RPM1_ARATH	0	-2.04702	-2.2312
.	0	-2.41168	-2.22502
MYB86_ARATH	0	-1.61027	-2.22065
AGL8_SOLTU	0	-2.01557	-2.21897
UFOG3_FRAAN	0	-1.40207	-2.21489
T184C_PONAB	0	-0.941873	-2.2146
ERF08_ARATH	0	-1.9031	-2.20931
AMYB_VIGUN	0	-1.65373	-2.20773
EXS_ARATH	0	-3.41811	-2.20716
URT1_FRAAN	0	-2.0133	-2.20682
Y4885_ARATH	0	-1.92954	-2.20555
CELF3_DANRE	0	-2.09533	-2.20538
Y3236_ARATH	0	-1.27573	-2.20412
GSXL9_ARATH	0	-1.92986	-2.20393
PER4_VITVI	0	-2.46905	-2.20177
HIAT1_MOUSE	0	-1.19717	-2.20137
RLP12_ARATH	0	-1.36791	-2.19981
ATK4_ARATH	0	-1.6514	-2.1994
PLP2_ARATH	0	-0.889452	-2.19896
MLO3_ARATH	0	-1.78136	-2.19456
SR45A_ARATH	0	-1.77065	-2.1941
PER4_VITVI	0	-2.52435	-2.18972
IP5P1_ARATH	0	-1.81949	-2.18906
ZOG_PHALU	0	-1.86037	-2.18549
AL2C4_ARATH	0	-2.70903	-2.18289
MAKR4_ARATH	0	-3.01393	-2.17981
PID2_ARATH	0	-3.63228	-2.17769
PIF1_ARATH	0	-1.70412	-2.17754
PP172_ARATH	0	-1.74249	-2.17547
HMGL_IPONI	0	-2.88062	-2.17188
SRK2I_ARATH	0	-2.1564	-2.17028
MAN6_ARATH	0	-1.36358	-2.16955
ATK4_ARATH	0	-1.78931	-2.16906
G2OX1_PEA	0	-1.30528	-2.16697
TCP4_ARATH	0	-1.96232	-2.16656
GSTU1_ARATH	0	-1.83554	-2.16544
SHR_ARATH	0	-2.04357	-2.1632
CELF2_DANRE	0	-2.35942	-2.15918
ARFD_ARATH	0	-2.14722	-2.15707
.	0	-1.47125	-2.15207
RTNLE_ARATH	0	-1.44871	-2.15018
HQGT_RAUSE	0	-2.31865	-2.1443
ATL72_ARATH	0	-2.16945	-2.1416
TPS31_SOLLC	0	-1.59276	-2.13845
CCR2_ARATH	0	-0.868755	-2.13545
PGLR_VITVI	0	-1.87429	-2.11415
AMYB_VIGUN	0	-1.49823	-2.11328
LRK59_ARATH	0	-1.75923	-2.11101
GRF4_ORYSJ	0	-2.36172	-2.11056
SERC3_HUMAN	0	-2.34899	-2.1051
MAN6_ARATH	0	-1.36139	-2.0957
.	0	-2.11673	-2.08936
IP5P1_ARATH	0	-1.65847	-2.08824
ZHD6_ARATH	0	-2.09049	-2.08337
GRF10_ORYSJ	0	-1.91687	-2.07953
SRK2I_ARATH	0	-1.87389	-2.07599
CSLG3_ARATH	0	-2.39609	-2.07425
PGLR_VITVI	0	-2.13422	-2.07157
ALF5_ARATH	0	-1.28672	-2.06868
Y1677_ARATH	0	-2.59156	-2.06796
E133_ARATH	0	-1.8378	-2.06719
KPSS1_ORYSJ	0	-2.51412	-2.06366
RPM1_ARATH	0	-1.96216	-2.06176
ASPG2_ARATH	0	-2.35193	-2.06173
BEH4_ARATH	0	-1.72266	-2.0581
GRF10_ORYSJ	0	-1.56913	-2.05785
Y5158_ARATH	0	-2.15021	-2.05662
WAKLQ_ARATH	0	-2.23533	-2.05585
GUN8_ARATH	0	-2.75446	-2.04725
GAGT1_ARATH	0	-2.29847	-2.04718
GUN8_ARATH	0	-1.87011	-2.044
MA658_ARATH	0	-1.98538	-2.03918
CRK_DAUCA	0	-1.32557	-2.03895
C76BA_SWEMU	0	-2.27179	-2.03736
C7A29_PANGI	0	-1.36387	-2.0355
TOE2_ARATH	0	-1.4944	-2.03518
RPT3_ARATH	0	-1.62253	-2.03477
SAP12_ARATH	0	-2.60432	-2.02386
FRS5_ARATH	0	-1.54175	-2.02377
ATHB7_ARATH	0	-1.03934	-2.02265
PGLR5_ARATH	0	-2.66049	-2.02009
KIF19_XENLA	0	-1.58801	-2.01984
MY1R1_SOLTU	0	-2.23846	-2.01935
.	0	-1.23956	-2.01707
PUB9_ARATH	0	-2.24039	-2.01254
C7A52_PANGI	0	-2.95174	-2.01155
DNAJ_METTE	0	-1.88703	-2.01108
PP449_ARATH	0	-1.11773	-2.00989
SWET1_ARATH	0	-2.64821	-2.00836
CHI5_PHAVU	0	-1.8673	-2.00634
FBK22_ARATH	0	-2.51029	-1.99964
CELF2_DANRE	0	-1.76401	-1.98527
ASPG1_ARATH	0	-1.69803	-1.98448
PLA2A_ARATH	0	-2.3991	-1.98412
LAC12_ARATH	0	-2.27072	-1.98364
AB19B_ARATH	0	-1.90873	-1.97937
PP414_ARATH	0	-1.64928	-1.97623
Y1677_ARATH	0	-2.33849	-1.97602
OXI1_ARATH	0	-0.861788	-1.97113
.	0	-1.91775	-1.96856
MIZ1_ARATH	0	-2.51074	-1.96774
PGLR5_ARATH	0	-1.40598	-1.96553
.	0	-1.63149	-1.96398
PPR21_ARATH	0	-1.35393	-1.95772
C724B_ORYSJ	0	-2.4302	-1.95691
PP147_ARATH	0	-1.82979	-1.95356
ZHD6_ARATH	0	-2.42293	-1.95336
PTI6_SOLLC	0	-1.0288	-1.95127
AB10C_ARATH	0	-2.34583	-1.95021
PLY5_ARATH	0	-2.04389	-1.94911
Y5248_ARATH	0	-1.43259	-1.94814
UGT2_GARJA	0	-2.44457	-1.94172
FPP4_ARATH	0	-1.82359	-1.93923
EXL3_ARATH	0	-1.03403	-1.9384
PP222_ARATH	0	-1.13187	-1.93625
PLY5_ARATH	0	-2.70737	-1.93476
MA655_ARATH	0	-1.74965	-1.93385
MAN6_ARATH	0	-1.08373	-1.93173
C76BA_SWEMU	0	-2.10502	-1.9317
EXOL2_ARATH	0	-1.41621	-1.92889
ERF08_ARATH	0	-1.58141	-1.92584
TBB1_AVESA	0	-1.23604	-1.92344
PP311_ARATH	0	-1.02892	-1.92166
PPDEX_ARATH	0	-1.78235	-1.92014
MYB5_ARATH	0	-3.05861	-1.90923
Y1571_ARATH	0	-1.03092	-1.90842
DOF53_ARATH	0	-1.90936	-1.90554
BH096_ARATH	0	-3.04903	-1.90537
ANP1_ARATH	0	-0.903447	-1.90477
ASOL_BRANA	0	-1.55892	-1.90355
Y3482_ARATH	0	-2.30646	-1.90282
MAD27_ORYSJ	0	-2.1514	-1.89561
WRKY7_ARATH	0	-1.39777	-1.89291
CCA31_ARATH	0	-1.99539	-1.89245
TBL3_ARATH	0	-1.656	-1.89118
PP311_ARATH	0	-0.803757	-1.89072
Y4345_ARATH	0	-1.65606	-1.88733
.	0	-1.62646	-1.8786
DPE2_ARATH	0	-2.15702	-1.87831
Y1105_ARATH	0	-1.18369	-1.87592
SOT12_ARATH	0	-2.22489	-1.87336
.	0	-1.88847	-1.87271
CRK3_ARATH	0	-1.9871	-1.87208
GSXL9_ARATH	0	-2.91052	-1.86744
ADCK1_XENTR	0	-0.926389	-1.86672
GAT12_ARATH	0	-1.95712	-1.86557
CCR2_ARATH	0	-1.62434	-1.8647
WRKY7_ARATH	0	-1.40331	-1.86043
HGNAT_HUMAN	0	-1.16956	-1.86015
EXS_ARATH	0	-1.79414	-1.85368
ASOL_TOBAC	0	-1.64673	-1.85239
Y1497_ARATH	0	-1.94071	-1.84878
PP385_ARATH	0	-1.11294	-1.84731
U73B4_ARATH	0	-0.657099	-1.84605
SPL8_ARATH	0	-1.33833	-1.84078
SY121_ARATH	0	-0.618342	-1.8386
TPT_ORYSJ	0	-1.58647	-1.83348
IP5P3_ARATH	0	-1.72682	-1.83322
TMVRN_NICGU	0	-1.61056	-1.83243
DPE2_ARATH	0	-2.00204	-1.82654
GUN8_ARATH	0	-1.94376	-1.82368
BGL11_ARATH	0	-2.1395	-1.82206
FPP4_ARATH	0	-1.78919	-1.81366
Y5457_ARATH	0	-1.64898	-1.81314
AMYB_SOYBN	0	-1.29417	-1.81029
LRX6_ARATH	0	-1.22493	-1.80895
CAMK4_ARATH	0	-2.17526	-1.80583
DNJ6A_XENLA	0	-1.53615	-1.80428
E1311_ARATH	0	-1.22794	-1.80366
ASOL_BRANA	0	-1.56106	-1.80309
PP320_ARATH	0	-1.446	-1.799
KSB_CUCMA	0	-2.37429	-1.79777
YERG_SCHPO	0	-1.50176	-1.7969
SR45A_ARATH	0	-1.2687	-1.79638
GATA9_ARATH	0	-1.68059	-1.79521
.	0	-1.18538	-1.79504
ATH1_ARATH	0	-1.65782	-1.79478
NACK1_ARATH	0	-1.01046	-1.79127
PP295_ARATH	0	-1.03946	-1.7906
TBL31_ARATH	0	-1.97143	-1.7875
AGD13_ARATH	0	-2.09306	-1.78678
EFR_ARATH	0	-1.71387	-1.78522
IP5P1_ARATH	0	-0.924439	-1.78385
NAC98_ARATH	0	-2.27253	-1.78087
Y1105_ARATH	0	-1.08938	-1.77973
PP320_ARATH	0	-1.25224	-1.77711
P6H_ESCCA	0	-2.69892	-1.77307
SERC3_PONAB	0	-2.57831	-1.77279
AP2_ARATH	0	-1.74714	-1.767
KGLT_PETHY	0	-0.608438	-1.76258
CRK3_ARATH	0	-1.45762	-1.76029
PP371_ARATH	0	-1.49195	-1.75721
ROGF3_ARATH	0	-1.52175	-1.75669
NEK2_ORYSI	0	-1.34932	-1.75591
NACK1_ARATH	0	-1.16161	-1.75578
.	0	-1.35123	-1.75039
SVP_ARATH	0	-1.25752	-1.74942
RLP12_ARATH	0	-2.21735	-1.74869
LRX6_ARATH	0	-1.109	-1.74759
MPK16_ARATH	0	-0.675849	-1.74349
EDR2L_ARATH	0	-0.837927	-1.74335
PME22_SOLLC	0	-1.31024	-1.74248
BRL1_ARATH	0	-2.66222	-1.7418
PCL1_ARATH	0	-1.47821	-1.73826
PP180_ARATH	0	-0.953306	-1.73457
COBL7_ARATH	0	-0.92038	-1.73396
RLK90_ARATH	0	-1.79461	-1.73345
SIGF_ARATH	0	-1.01211	-1.72998
Y1864_ARATH	0	-1.93453	-1.72979
E1311_ARATH	0	-1.10903	-1.72824
TBB1_AVESA	0	-1.34874	-1.72397
IP5P1_ARATH	0	-0.947474	-1.72382
SKOR_ARATH	0	-2.44727	-1.72095
UPSA3_VIGUN	0	-1.65879	-1.72014
SRK2I_ARATH	0	-1.85938	-1.71923
SRK2E_ARATH	0	-1.81483	-1.71792
CSLG3_ARATH	0	-2.46698	-1.71158
PP320_ARATH	0	-1.23791	-1.70884
PTR28_ARATH	0	-2.63359	-1.70762
CCR2_ARATH	0	-1.21551	-1.70504
ARR12_ARATH	0	-2.28731	-1.70391
ATH1_ARATH	0	-1.78558	-1.70021
PP324_ARATH	0	-1.25666	-1.69718
PI5K1_ARATH	0	-1.72347	-1.69614
IP5P1_ARATH	0	-0.983352	-1.69212
E1311_ARATH	0	-1.09499	-1.69137
GSO1_ARATH	0	-1.9935	-1.69062
BH096_ARATH	0	-2.32475	-1.68685
LOX15_SOLTU	0	-2.02767	-1.6852
LOX15_SOLTU	0	-2.04319	-1.68498
AI5L4_ARATH	0	-1.88074	-1.68396
PP255_ARATH	0	-0.82176	-1.68128
PUB9_ARATH	0	-2.05098	-1.67871
ASOL_BRANA	0	-1.6921	-1.67767
PP181_ARATH	0	-1.12879	-1.67642
CLPB1_ARATH	0	-2.41339	-1.67565
DGK2_ARATH	0	-0.580408	-1.67557
SKU5_ARATH	0	-0.730788	-1.67524
.	0	-0.934962	-1.67501
ABIL3_ARATH	0	-1.47866	-1.67485
CSLG3_ARATH	0	-1.78884	-1.67466
C724B_ORYSJ	0	-2.40143	-1.67403
IP5P1_ARATH	0	-0.785444	-1.67358
SRK2I_ARATH	0	-2.10009	-1.67294
.	0	-1.4049	-1.6707
CRR3_ARATH	0	-1.30697	-1.66774
EDR2L_ARATH	0	-0.851064	-1.66668
GTL2_ARATH	0	-1.51195	-1.66649
Y3475_ARATH	0	-1.77025	-1.66545
FRS5_ARATH	0	-1.49249	-1.66531
SCL14_ARATH	0	-0.832853	-1.65895
PBS1_ARATH	0	-1.33093	-1.65692
Y1124_ARATH	0	-0.902529	-1.65641
GSTX6_SOYBN	0	-1.1574	-1.65535
ROGF5_ARATH	0	-1.64279	-1.65513
LRK91_ARATH	0	-1.95773	-1.65427
RAP27_ARATH	0	-1.42048	-1.65319
SERC3_HUMAN	0	-2.05559	-1.65256
PP301_ARATH	0	-0.913873	-1.65119
PLT4_ARATH	0	-0.665686	-1.65062
.	0	-1.56843	-1.65005
SRK2C_ARATH	0	-2.68835	-1.64941
SCGT_TOBAC	0	-0.693207	-1.64861
.	0	-0.941805	-1.6444
ATAD3_XENTR	0	-0.929864	-1.64304
RING1_GOSHI	0	-1.32374	-1.64285
CRK25_ARATH	0	-2.01627	-1.64229
LDL2_ARATH	0	-1.21645	-1.64217
CHDM_DROME	0	-2.36932	-1.64191
.	0	-1.81999	-1.64187
LRK59_ARATH	0	-1.45663	-1.64026
DOF53_ARATH	0	-1.84298	-1.63666
SPL8_ARATH	0	-1.05545	-1.63634
CSLA1_CYATE	0	-0.852787	-1.63141
PPR84_ARATH	0	-1.15425	-1.62898
SY121_ARATH	0	-0.478709	-1.6289
HARB1_BOVIN	0	-0.842434	-1.62806
.	0	-1.24808	-1.62699
SAC8_ARATH	0	-1.21976	-1.62684
GAT12_ARATH	0	-1.36166	-1.626
PP345_ARATH	0	-0.965369	-1.62577
OPR11_ORYSJ	0	-0.834156	-1.62397
.	0	-1.28176	-1.62337
AT21A_ARATH	0	-1.64728	-1.62334
AHK4_ARATH	0	-2.18349	-1.62176
Y3475_ARATH	0	-2.14454	-1.6205
ASPG2_ARATH	0	-1.70706	-1.61986
SFH8_ARATH	0	-1.23434	-1.61953
Y1105_ARATH	0	-0.861749	-1.61852
ADH_MALDO	0	-0.841968	-1.61809
RLK1_ARATH	0	-0.964212	-1.61715
.	0	-1.28164	-1.61707
SCL14_ARATH	0	-1.13738	-1.6157
DREB3_ARATH	0	-1.01747	-1.61416
SCL33_ARATH	0	-2.05704	-1.61282
NEK2_ORYSI	0	-1.20694	-1.60976
SUD1_ARATH	0	-1.19781	-1.60757
TMK1_ARATH	0	-0.368267	-1.60268
Y2452_ARATH	0	-1.23732	-1.60151
.	0	-1.77876	-1.60129
TCP5_ARATH	0	-1.60284	-1.60066
TMKL1_ARATH	0	-1.32154	-1.59929
PCP_PONAB	0	-1.4357	-1.59778
CRR3_ARATH	0	-1.28773	-1.59633
.	0	-2.02668	-1.59086
Y3475_ARATH	0	-1.40155	-1.59057
NEK2_ORYSI	0	-1.19093	-1.59005
ATH1_ARATH	0	-1.6218	-1.58918
PP329_ARATH	0	-0.824004	-1.58734
PP345_ARATH	0	-0.959302	-1.58272
DPEP_SOLTU	0	-1.1972	-1.58093
CR26L_ARATH	0	-0.947611	-1.57939
ASPG1_ARATH	0	-2.92589	-1.57891
PPR83_ARATH	0	-0.901874	-1.57689
MLO1_ARATH	0	-1.15569	-1.57518
GAGT1_ARATH	0	-1.87397	-1.57398
NACK1_ARATH	0	-0.816279	-1.56938
CHIT1_HUMAN	0	-1.97267	-1.56843
.	0	-1.55519	-1.56433
TLPH_ARATH	0	-2.22032	-1.56357
Y1491_ARATH	0	-1.56215	-1.56351
PME34_ARATH	0	-0.882264	-1.56341
TBL27_ARATH	0	-1.00957	-1.56153
DPE2_ARATH	0	-1.7526	-1.56042
C76BA_SWEMU	0	-2.29753	-1.56019
PP436_ARATH	0	-1.31415	-1.5596
CX32_ARATH	0	-2.00164	-1.55923
C94A1_VICSA	0	-1.95782	-1.55635
BGAL5_ARATH	0	-1.18006	-1.55628
RNJ1_STRP3	0	-1.36755	-1.55563
MHCKB_DICDI	0	-0.774901	-1.55483
SPL6_ARATH	0	-1.81155	-1.55459
.	0	-1.01625	-1.55398
KIF19_XENLA	0	-1.16028	-1.55235
.	0	-1.17494	-1.55134
.	0	-1.68974	-1.54949
PP160_ARATH	0	-0.982876	-1.54881
LOG8_ARATH	0	-1.58083	-1.54815
TM136_MOUSE	0	-0.906264	-1.54426
GSTX6_SOYBN	0	-1.15626	-1.5442
PTR19_ARATH	0	-1.77452	-1.54353
SIGF_ARATH	0	-1.11912	-1.54189
UFOG5_MANES	0	-0.905695	-1.54189
ECAP_SOLLC	0	-1.39738	-1.53933
P2C52_ARATH	0	-1.66584	-1.53904
TLPH_ORYSJ	0	-1.53264	-1.53897
Y1864_ARATH	0	-0.842234	-1.5372
FLA7_ARATH	0	-1.15778	-1.53594
CRR3_ARATH	0	-1.3601	-1.53556
PP137_ARATH	0	-1.39134	-1.53475
BH096_ARATH	0	-1.40008	-1.53248
JMJ25_ARATH	0	-1.16095	-1.53238
LRKS7_ARATH	0	-1.22585	-1.53112
Y3857_ARATH	0	-1.80514	-1.53107
SKU5_ARATH	0	-1.11543	-1.53096
ANP1_ARATH	0	-1.33199	-1.52958
SERC3_HUMAN	0	-2.2779	-1.52868
BCS1_SCHPO	0	-1.91413	-1.52867
DPEP_SOLTU	0	-1.05673	-1.52267
LOX15_SOLTU	0	-1.83799	-1.52205
MLO1_ARATH	0	-1.25822	-1.52138
Y3475_ARATH	0	-1.70213	-1.52015
PP291_ARATH	0	-0.911346	-1.51987
MATE2_ARATH	0	-1.15376	-1.51829
Y4885_ARATH	0	-2.39968	-1.51706
PGLR_VITVI	0	-1.88398	-1.51692
RBK2_ARATH	0	-1.39353	-1.51685
LRX4_ARATH	0	-1.24302	-1.51625
SFH8_ARATH	0	-1.33836	-1.514
GSTX4_TOBAC	0	-0.586062	-1.5139
C82A3_SOYBN	0	-1.52327	-1.51366
ECAP_SOLLC	0	-1.18822	-1.51365
SAC8_ARATH	0	-1.28836	-1.51073
YO059_YEAST	0	-1.03703	-1.51007
PP274_ARATH	0	-1.14979	-1.50919
DIV_ANTMA	0	-1.27172	-1.50816
PP406_ARATH	0	-1.18863	-1.50777
.	0	-1.85194	-1.50337
HSFB4_ARATH	0	-1.10601	-1.49744
MLO1_ARATH	0	-1.13682	-1.49595
MLO3_ARATH	0	-1.00752	-1.49268
.	0	-1.26073	-1.48858
.	0	-1.57826	-1.48833
ESCA_ARATH	0	-1.27287	-1.48766
PGLR5_ARATH	0	-1.64254	-1.48674
TOE2_ARATH	0	-1.06074	-1.48369
E131_ARATH	0	-1.83621	-1.4822
CHDM_DROME	0	-1.96514	-1.48087
CER3_ARATH	0	-1.7576	-1.48014
PLT1_ARATH	0	-1.23312	-1.47996
SERC1_RAT	0	-2.34226	-1.47848
ATH1_ARATH	0	-1.65711	-1.47822
MARF1_HUMAN	0	-1.02484	-1.47803
SFH8_ARATH	0	-1.17401	-1.47757
ANTR1_ARATH	0	-0.858796	-1.47756
RGAP1_ARATH	0	-1.18532	-1.4758
CCD31_ARATH	0	-1.35808	-1.47525
.	0	-1.18623	-1.47511
MYB06_ANTMA	0	-1.13323	-1.47335
GATA9_ARATH	0	-1.49025	-1.4732
CRCK1_ARATH	0	-1.99662	-1.47237
PP180_ARATH	0	-1.0611	-1.47124
DIV_ANTMA	0	-1.41618	-1.46863
LOX15_SOLTU	0	-1.80381	-1.4684
SKOR_ARATH	0	-1.85741	-1.46747
Y1677_ARATH	0	-1.51351	-1.46607
PGLR_VITVI	0	-1.99574	-1.46602
CLPT1_DANRE	0	-1.05014	-1.46576
WRKY7_ARATH	0	-1.2403	-1.4646
BH096_ARATH	0	-1.37342	-1.46456
TGT2_ARATH	0	-1.64488	-1.46448
ANT_ARATH	0	-1.3794	-1.46205
DNA2_XENLA	0	-1.3716	-1.45879
CLPB1_ARATH	0	-2.12988	-1.45815
PIN1C_ORYSJ	0	-1.30114	-1.45704
K125_TOBAC	0	-1.43841	-1.45569
SR45A_ARATH	0	-0.848338	-1.45351
RNJ_CORGL	0	-1.27866	-1.45315
FLA7_ARATH	0	-0.907606	-1.45102
PUB6_ARATH	0	-1.66205	-1.45014
SAC8_ARATH	0	-0.925653	-1.44975
MLO1_ARATH	0	-1.93952	-1.44584
EKI_ARATH	0	-1.04389	-1.44558
YO059_YEAST	0	-1.10938	-1.44537
HIP26_ARATH	0	-0.667528	-1.44433
RF2B_ORYSJ	0	-0.772584	-1.4426
KIF19_XENLA	0	-1.43167	-1.44105
XYNA_DICTH	0	-1.64282	-1.43669
APK1A_ARATH	0	-1.46709	-1.43635
CRPM2_ARATH	0	-0.623008	-1.43221
MYC2_ARATH	0	-0.786865	-1.43198
ARG7_VIGRR	0	-1.03862	-1.43071
WRK70_ARATH	0	-2.32035	-1.43027
PP137_ARATH	0	-1.20516	-1.42832
TSJT1_TOBAC	0	-0.666486	-1.42281
GAE1_ARATH	0	-0.536339	-1.42233
BH096_ARATH	0	-1.02786	-1.42181
ESCA_ARATH	0	-1.25268	-1.41816
UPS5_ARATH	0	-1.15811	-1.41775
AHK3_ARATH	0	-1.78006	-1.41667
MLO1_ARATH	0	-1.30643	-1.41532
FLA7_ARATH	0	-1.43458	-1.41474
PP246_ARATH	0	-0.855059	-1.41212
JOIN_SOLLC	0	-1.08096	-1.4112
RBK2_ARATH	0	-1.38209	-1.41056
BGAL5_ARATH	0	-1.68005	-1.40999
RNJ_CORGL	0	-1.23179	-1.4099
PPR70_ARATH	0	-0.936024	-1.40911
PPA20_ARATH	0	-0.759344	-1.40727
ATH1_ARATH	0	-1.29399	-1.40508
APK1B_ARATH	0	-0.929652	-1.39941
SRK2E_ARATH	0	-1.33992	-1.39846
CSLG1_ARATH	0	-1.73247	-1.39733
SERC3_PONAB	0	-1.80123	-1.39689
EXOL2_ARATH	0	-0.813655	-1.39411
.	0	-1.20734	-1.39383
ATAD3_XENTR	0	-0.615031	-1.39334
ASPG1_ARATH	0	-0.857207	-1.39257
U83A1_ARATH	0	-0.683766	-1.39086
PPR21_ARATH	0	-0.907482	-1.39049
CCD41_ARATH	0	-0.95714	-1.39041
IQD1_ARATH	0	-1.01361	-1.38968
Y1491_ARATH	0	-1.19503	-1.38874
CCD32_ARATH	0	-1.57692	-1.38843
TT12_ARATH	0	-1.06781	-1.38772
Y1015_ARATH	0	-1.32834	-1.3876
Y5713_ARATH	0	-1.09672	-1.38649
DIV_ANTMA	0	-1.26975	-1.38262
UFOG5_MANES	0	-1.23749	-1.38247
LRKS5_ARATH	0	-1.44392	-1.38
IST1L_DICDI	0	-0.760567	-1.3783
PP221_ARATH	0	-1.06042	-1.37721
AHK4_ARATH	0	-1.60334	-1.37623
PUB6_ARATH	0	-1.3775	-1.37565
TRPB2_AQUAE	0	-0.970274	-1.37389
SAC8_ARATH	0	-1.14471	-1.37338
TBL7_ARATH	0	-0.738192	-1.37303
RBK2_ARATH	0	-1.84457	-1.37173
KSB_CUCMA	0	-1.34912	-1.37054
RPP13_ARATH	0	-1.12977	-1.36926
Y1015_ARATH	0	-0.785428	-1.36716
PPR88_ARATH	0	-0.737395	-1.366
FRI2_TOBAC	0	-1.28258	-1.36571
NIK2_ARATH	0	-1.60047	-1.36535
CADH9_ARATH	0	-1.01453	-1.36315
C3H55_ARATH	0	-1.3	-1.36181
Y1491_ARATH	0	-1.40006	-1.36067
MATE2_ARATH	0	-1.38954	-1.36059
PP191_ARATH	0	-1.5731	-1.35981
ERDL5_ARATH	0	-1.94151	-1.35959
CRK3_ARATH	0	-1.5024	-1.35948
FPP7_ARATH	0	-1.2174	-1.35927
.	0	-1.06551	-1.35715
.	0	-1.34091	-1.35603
ABIL3_ARATH	0	-1.84807	-1.3543
Y5977_ARATH	0	-1.23578	-1.35319
.	0	-0.799637	-1.3493
WRK22_ARATH	0	-1.26312	-1.3486
DPE2_ARATH	0	-1.25052	-1.34796
WTR18_ARATH	0	-0.970964	-1.34699
Y3475_ARATH	0	-0.883056	-1.34575
RLK1_ARATH	0	-0.652811	-1.34526
PP224_ARATH	0	-0.912522	-1.34516
RBK2_ARATH	0	-1.86915	-1.34279
MA655_ARATH	0	-1.5191	-1.34211
SKOR_ARATH	0	-1.45035	-1.34077
PP130_ARATH	0	-1.12326	-1.3401
YO059_YEAST	0	-0.954973	-1.33888
NAK_ARATH	0	-1.67231	-1.33764
.	0	-0.632201	-1.33339
Y1677_ARATH	0	-1.46344	-1.33101
TT12_ARATH	0	-1.22845	-1.33023
DRL28_ARATH	0	-1.24744	-1.3302
Y1864_ARATH	0	-0.661994	-1.33001
SPL8_ARATH	0	-0.999056	-1.32821
MATE2_ARATH	0	-1.5011	-1.32807
UPS5_ARATH	0	-1.70407	-1.32231
NEP1_NEPGR	0	-0.824316	-1.32187
XTH9_ARATH	0	-1.21984	-1.32117
SOT5_ARATH	0	-1.75562	-1.31686
PERK1_ARATH	0	-1.7184	-1.31607
.	0	-0.999763	-1.31592
.	0	-1.49391	-1.31501
.	0	-0.74979	-1.31231
ANT_ARATH	0	-1.23913	-1.31205
ANTR1_ARATH	0	-0.669452	-1.31026
SCP45_ARATH	0	-1.97058	-1.30768
AGD12_ARATH	0	-0.840916	-1.30525
OCS1_MAIZE	0	-0.606887	-1.30525
Y1864_ARATH	0	-1.3916	-1.30512
TRL12_ORYSJ	0	-3.1178	-1.30465
OPT7_ARATH	0	-0.858757	-1.30392
DIV_ANTMA	0	-1.0215	-1.30115
NRT27_ARATH	0	-0.933303	-1.30105
ABIL3_ARATH	0	-1.7155	-1.30027
YO059_YEAST	0	-1.13668	-1.29959
Y2165_ARATH	0	-0.713364	-1.29715
Y3857_ARATH	0	-1.11668	-1.29619
NPK1_TOBAC	0	-0.685699	-1.29604
RCC2_HUMAN	0	-0.694766	-1.29169
PP201_ARATH	0	-0.572001	-1.29061
EFR_ARATH	0	-1.33918	-1.28859
RGAP1_ARATH	0	-1.50053	-1.28489
PLT6_ARATH	0	-0.915479	-1.28457
AHK4_ARATH	0	-1.61622	-1.28419
HSFA8_ARATH	0	-1.62829	-1.28058
Y5713_ARATH	0	-0.946243	-1.27969
WTR41_ARATH	0	-0.909372	-1.27906
ANGLT_ROSHC	0	-1.87861	-1.2779
PP405_ARATH	0	-0.656247	-1.27783
DNAJ_AZOC5	0	-0.934465	-1.27678
UFOG3_FRAAN	0	-1.07509	-1.27584
PPT1_MACFA	0	-1.21274	-1.27568
MATE2_ARATH	0	-1.31703	-1.27278
RING1_GOSHI	0	-0.970571	-1.27277
ABIL3_ARATH	0	-1.84727	-1.26995
PP276_ARATH	0	-1.27457	-1.26672
ALE2_ARATH	0	-1.00367	-1.26484
C3H2_ARATH	0	-1.73458	-1.26249
TMKL1_ARATH	0	-0.988843	-1.26054
PP180_ARATH	0	-0.894627	-1.25811
TPS8_ARATH	0	-1.17732	-1.25789
MACP2_ARATH	0	-1.00782	-1.25722
RECA3_ARATH	0	-1.59431	-1.25596
HIDM_GLYEC	0	-1.55479	-1.2551
PUB6_ARATH	0	-1.66616	-1.25462
HQGT_RAUSE	0	-1.33554	-1.25339
C3H55_ARATH	0	-1.75605	-1.25226
TRL12_ARATH	0	-3.19077	-1.25153
ABIL3_ARATH	0	-1.512	-1.24984
ANK2_HUMAN	0	-1.64059	-1.24939
PPR26_ARATH	0	-1.45154	-1.24811
ANL2_ARATH	0	-0.659936	-1.24792
SSY1_SOLTU	0	-0.523965	-1.24743
.	0	-1.42455	-1.24718
AB19B_ARATH	0	-1.1331	-1.24378
ANP1_ARATH	0	-0.932426	-1.24366
PLY15_ARATH	0	-1.96093	-1.24319
.	0	-1.56873	-1.23945
SCL4_ARATH	0	-0.57651	-1.23927
FBK50_ARATH	0	-0.897798	-1.23721
SFH8_ARATH	0	-1.08779	-1.23625
SFH8_ARATH	0	-0.686922	-1.23551
PRR73_ORYSI	0	-1.16183	-1.2353
.	0	-1.11779	-1.23476
RBK2_ARATH	0	-1.76485	-1.23436
MATE2_ARATH	0	-1.07857	-1.23139
RING1_GOSHI	0	-1.06323	-1.2309
PGLR_VITVI	0	-1.01133	-1.23048
MTM1_ARATH	0	-0.815463	-1.22834
OPF13_ARATH	0	-1.44961	-1.22738
APK1A_ARATH	0	-1.38747	-1.2257
MATE2_ARATH	0	-1.30454	-1.22513
DEFA_ANTMA	0	-1.33763	-1.22279
C82A3_SOYBN	0	-1.25187	-1.22262
ROC2_ORYSJ	0	-0.646334	-1.22248
CCX5_ARATH	0	-0.693313	-1.22163
CCX5_ARATH	0	-0.557639	-1.22101
LOG8_ARATH	0	-1.63236	-1.21884
CRPM2_ARATH	0	-0.400312	-1.2181
.	0	-0.554637	-1.21783
Y5977_ARATH	0	-0.943781	-1.21781
AUL1_ARATH	0	-1.45324	-1.21768
LRK52_ARATH	0	-1.05012	-1.21764
RSC5_DICDI	0	-0.837624	-1.21562
HARB1_HUMAN	0	-1.0828	-1.21554
RING1_GOSHI	0	-1.18476	-1.21549
DIV_ANTMA	0	-0.965099	-1.21511
HMA2_ARATH	0	-1.55411	-1.21443
GTE2_ARATH	0	-0.576349	-1.21355
.	0	-1.07949	-1.21169
Y4117_ARATH	0	-1.3574	-1.20902
.	0	-1.40895	-1.20843
ATAD3_XENTR	0	-0.596268	-1.20816
EFR_ARATH	0	-1.93657	-1.20792
PP250_ARATH	0	-0.892506	-1.20702
RLP12_ARATH	0	-1.66204	-1.20659
BCS1B_DICDI	0	-0.982026	-1.20528
Y2239_ARATH	0	-1.938	-1.20484
IST1L_DICDI	0	-0.599042	-1.20451
HEAT1_ARATH	0	-1.00595	-1.20383
HSFA8_ARATH	0	-1.68824	-1.20312
CIPKA_ARATH	0	-1.16303	-1.20036
.	0	-1.40046	-1.19657
MATE2_ARATH	0	-1.21674	-1.19644
GAGT1_ARATH	0	-1.83189	-1.19515
Y3475_ARATH	0	-0.935367	-1.19502
Y1491_ARATH	0	-1.29972	-1.19484
AP2L4_ARATH	0	-1.24024	-1.19481
FPP3_ARATH	0	-2.01884	-1.19463
SCL3_ARATH	0	-1.51011	-1.19416
MAA3_ARATH	0	-1.18775	-1.19412
RH33_ARATH	0	-0.713358	-1.19411
.	0	-1.6481	-1.194
PP330_ARATH	0	-1.00947	-1.19364
LRKS4_ARATH	0	-0.818403	-1.19228
DRL23_ARATH	0	-0.858572	-1.19168
ACCR3_ARATH	0	-1.46036	-1.19144
PP449_ARATH	0	-0.828132	-1.19122
.	0	-0.79301	-1.19114
FPP_SOLLC	0	-1.87822	-1.19103
NIPA4_ARATH	0	-0.569969	-1.19079
TT12_ARATH	0	-0.987597	-1.19027
6PGL4_ORYSI	0	-1.06505	-1.19001
PP192_ARATH	0	-1.02514	-1.18942
C3H55_ARATH	0	-1.5724	-1.18853
PP187_ARATH	0	-1.42079	-1.18719
BRD8_MOUSE	0	-0.968678	-1.18594
PPR62_ARATH	0	-0.873375	-1.18411
Y5977_ARATH	0	-1.00964	-1.18186
PRR73_ORYSJ	0	-1.17614	-1.181
RING1_GOSHI	0	-0.933523	-1.18057
PLY15_ARATH	0	-1.9029	-1.18018
RPM1_ARATH	0	-1.3138	-1.17916
MP702_ARATH	0	-0.97523	-1.17709
Y1686_ARATH	0	-0.721636	-1.17607
.	0	-0.546749	-1.17503
PRR73_ORYSJ	0	-1.07752	-1.1737
MATE2_ARATH	0	-0.732144	-1.171
SKOR_ARATH	0	-1.30817	-1.17065
BCS1B_DICDI	0	-0.917247	-1.17047
.	0	-1.54756	-1.16954
MSSP2_ARATH	0	-0.389375	-1.16917
AB4F_ARATH	0	-0.411875	-1.16728
DREB3_ARATH	0	-0.892368	-1.1635
RPD1_ARATH	0	-1.17642	-1.1625
CCR35_ARATH	0	-0.734915	-1.16102
Y2239_ARATH	0	-1.94969	-1.16076
PP333_ARATH	0	-0.752329	-1.16056
CCR12_ARATH	0	-1.13072	-1.15988
PDR2_NICPL	0	-1.92733	-1.15982
PP423_ARATH	0	-0.958224	-1.15946
Y1689_ARATH	0	-0.783733	-1.15881
RH53_ORYSJ	0	-0.615308	-1.15804
AB3G_ARATH	0	-1.02234	-1.15633
SPL6_ARATH	0	-1.62387	-1.15295
YF48_SCHPO	0	-0.77167	-1.15275
GAGT1_ARATH	0	-1.35245	-1.15246
FPP7_ARATH	0	-1.14195	-1.15118
EPFL9_ARATH	0	-1.07885	-1.15092
RTNLA_ARATH	0	-0.686481	-1.14932
WTR18_ARATH	0	-1.56889	-1.14904
G6PD2_ARATH	0	-1.33456	-1.14888
DIV_ANTMA	0	-1.14235	-1.14777
SPL12_ORYSJ	0	-0.887469	-1.14729
PPT1_CAEEL	0	-1.10266	-1.14498
RBK2_ARATH	0	-1.89575	-1.14332
DPOD1_ORYSJ	0	-0.738266	-1.14067
SSY1_SOLTU	0	-0.45908	-1.14039
GPX8_ARATH	0	-0.953701	-1.14021
Y1491_ARATH	0	-1.20106	-1.14011
SYT5_ARATH	0	-0.570768	-1.13924
.	0	-1.17348	-1.13884
PPA16_ARATH	0	-1.03343	-1.13863
DGK2_ARATH	0	-0.827933	-1.13725
PPR32_ARATH	0	-0.882693	-1.13673
PP371_ARATH	0	-1.02782	-1.13666
RH33_ARATH	0	-0.898576	-1.13525
SFH8_ARATH	0	-1.0274	-1.13187
GTE2_ARATH	0	-0.394002	-1.13087
PPT1_MACFA	0	-1.18766	-1.12919
PLT5_ARATH	0	-1.01842	-1.12666
DRB4_ARATH	0	-0.799859	-1.12591
Y1491_ARATH	0	-1.12669	-1.1237
MATE2_ARATH	0	-0.838798	-1.12162
.	0	-0.877037	-1.11937
RMA1_CAPAN	0	-1.08331	-1.1189
ANM3_ORYSJ	0	-0.917278	-1.11863
ALE2_ARATH	0	-1.11532	-1.11393
Y1864_ARATH	0	-1.21015	-1.11318
CXE18_ARATH	0	-0.54274	-1.11285
Y4885_ARATH	0	-1.71454	-1.11214
SWT2A_ORYSJ	0	-1.23961	-1.10918
H2A6_ARATH	0	-0.617314	-1.10798
ADHL7_ARATH	0	-1.93526	-1.10797
TBB3_PEA	0	-0.581231	-1.10771
RBK2_ARATH	0	-1.69045	-1.10466
BRG3_ARATH	0	-0.89452	-1.10102
Y1689_ARATH	0	-0.867376	-1.09902
PPR43_ARATH	0	-0.719511	-1.09824
ABIL3_ARATH	0	-1.31453	-1.09721
GAGT1_ARATH	0	-1.29922	-1.09703
HIDM_GLYEC	0	-0.71926	-1.09664
CMTA4_ARATH	0	-0.770159	-1.09622
WAKLO_ARATH	0	-1.28903	-1.09424
CIPKC_ARATH	0	-0.917189	-1.09394
.	0	-1.24225	-1.0933
AB3G_ARATH	0	-0.994491	-1.09305
CD48B_ARATH	0	-0.999045	-1.09187
LVSG_DICDI	0	-0.568412	-1.09165
NLP6_ARATH	0	-1.1592	-1.08852
SFH8_ARATH	0	-1.28534	-1.08836
DIV_ANTMA	0	-1.12951	-1.08808
P2C22_ARATH	0	-0.455907	-1.0879
MTP4_ORYSJ	0	-0.42487	-1.08767
PP252_ARATH	0	-0.660248	-1.08717
Y1670_ARATH	0	-0.756261	-1.08716
GAGT1_ARATH	0	-1.81187	-1.08642
DDPS2_ARATH	0	-0.838931	-1.08552
PWP2_YEAST	0	-0.562274	-1.08362
MATE2_ARATH	0	-0.893007	-1.0825
THE1_ARATH	0	-0.60359	-1.08151
CCR35_ARATH	0	-0.813684	-1.08031
C75A3_PETHY	0	-1.48577	-1.0802
DIV_ANTMA	0	-0.818882	-1.08005
MATE2_ARATH	0	-1.08871	-1.07907
TBB1_MAIZE	0	-0.56684	-1.07899
PP343_ARATH	0	-0.950764	-1.07877
ALE2_ARATH	0	-1.0366	-1.07835
GAUTD_ARATH	0	-0.439391	-1.07676
CDPKG_ARATH	0	-0.625905	-1.07675
ARFC_ARATH	0	-0.402399	-1.07265
LAML_ARATH	0	-0.973934	-1.07016
PP187_ARATH	0	-1.24616	-1.06969
Y5977_ARATH	0	-0.775936	-1.06932
PLT5_ARATH	0	-1.29193	-1.06924
RECA3_ARATH	0	-1.13601	-1.06711
.	0	-1.21105	-1.06699
OCT3_ARATH	0	-1.38821	-1.06498
GPX8_ARATH	0	-0.920233	-1.06418
RH16_ARATH	0	-0.669906	-1.06327
URT1_FRAAN	0	-0.89744	-1.06108
SERC3_HUMAN	0	-1.67011	-1.06016
TGT3B_ARATH	0	-0.711833	-1.05938
SLK2_ARATH	0	-0.427656	-1.05935
ALE2_ARATH	0	-1.08274	-1.05892
NOC3L_DANRE	0	-0.707224	-1.05699
BCS1_SCHPO	0	-1.11749	-1.05683
RPM1_ARATH	0	-1.93276	-1.05647
SWT2A_ORYSJ	0	-1.15676	-1.05384
DIV_ANTMA	0	-1.15505	-1.0534
RTNLA_ARATH	0	-0.547772	-1.05315
H2AX_CICAR	0	-0.559362	-1.05209
PPR8_ARATH	0	-0.864082	-1.05192
MACP2_ARATH	0	-0.890267	-1.05094
HLJ1_YEAST	0	-0.920229	-1.05064
C3H55_ARATH	0	-1.65762	-1.0493
.	0	-2.16067	-1.04912
DDPS6_ARATH	0	-0.898344	-1.0488
H2AX_CICAR	0	-0.773017	-1.04813
Y1491_ARATH	0	-0.58995	-1.04321
YTHD2_MOUSE	0	-0.739393	-1.04141
AHK5_ARATH	0	-1.28801	-1.04017
HSF30_SOLPE	0	-1.61737	-1.03961
PI5K1_ARATH	0	-1.19982	-1.03601
PP267_ARATH	0	-1.11957	-1.0357
CRK35_ARATH	0	-1.18384	-1.03472
Y1534_ARATH	0	-1.46584	-1.03404
KPRO_MAIZE	0	-0.812684	-1.03313
C71A8_MENPI	0	-1.06252	-1.03301
CID9_ARATH	0	-0.63415	-1.031
MATE2_ARATH	0	-0.715651	-1.03041
CRR3_ARATH	0	-0.836397	-1.02987
PMTJ_ARATH	0	-0.679391	-1.02952
MLO15_ARATH	0	-0.870258	-1.02805
AT21A_ARATH	0	-1.19721	-1.02734
HMGL_IPONI	0	-1.46256	-1.02373
C86A8_ARATH	0	-0.503848	-1.02281
[truncated: 10,072 more rows]
