# Supplementary material for: The Cold-Regulated Genes of Blueberry and Their Response to Overexpression of VcDDF1 in Several Tissues
Source: Int J Mol Sci. 2018 May 23;19(6):1553. doi: 10.3390/ijms19061553 (PMC6032386; doi:10.3390/ijms19061553)
Supplement: Supplementary file 1 [file ijms-19-01553-s001.zip › VcCOR_Table_Ss/VcCOR Table S5.xlsx]

## Sheet: Sheet1
Table S5. Shared DE VcCORs in the comparisons of non-transgenic ‘Legacy’ vs. transgenic VcDDF1-Legacy-OX in leaves, flower buds, and flowers. LogFC: log2(fold change).
	Log2Fold change (non-transgenic ‘Legacy’ / transgenic VcDDF1-Legacy-OX)
	Leaf	Bud	Flower
12KD_FRAAN	-0.676871	-0.891511	-0.109154
AB3C_ARATH	-0.468141	-0.591562	0.234847
ATHB7_ARATH	-1.7252	-0.391063	0.498033
BAM1_ARATH	-0.447531	-0.290628	0.102362
C04C1_PINTA	-0.453194	0.240633	-0.147304
C7A22_PANGI	-0.466185	0.304997	0.429215
CADH1_ARATH	-0.505675	-1.32569	-1.44619
CB4B_ARATH	3.27275	0.188424	0.207751
CER3_ARATH	-0.143333	0.520996	-0.334647
CHIC_SOLLC	-1.09689	-0.66017	-0.714634
CSE_ARATH	-0.160244	0.11156	-0.0314533
DRE1E_ARATH	-4.90657	-1.79918	-1.84688
E13B_VITVI	-0.634292	0.401288	0.721638
GDL67_ARATH	0.583365	1.02034	-0.731963
GDL79_ARATH	0.492999	0.47886	-2.32398
GRDH1_ARATH	-3.25759	-0.763973	-1.73623
GSO1_ARATH	-0.43034	0.105264	-0.268227
INVB_DAUCA	0.447743	0.171124	-0.870126
IPYR_SOLTU	-0.153451	0.247917	-0.999286
KCS12_ARATH	0.221215	0.574642	-1.25093
PLCD6_ARATH	-0.678654	-0.900406	0.447441
PLY15_ARATH	0.227213	0.742342	-0.802423
RLP12_ARATH	-0.769808	-0.26622	0.18912
SCRK6_ARATH	0.817408	0.407445	0.510991
SUBL_ARATH	0.0522261	0.253042	-1.1593
TIF6B_ARATH	-0.155621	0.10487	-0.548729
TMM_ARATH	0.557179	0.340855	0.596223
WRK40_ARATH	-1.52134	0.147711	1.71159
Y1133_ARATH	-1.05983	-0.855312	-1.63067
Y4885_ARATH	-0.38485	-0.212473	0.198786
DRE1A_ARATH	-2.4746	1.87017	2.95762
