# Supplementary material for: The Cold-Regulated Genes of Blueberry and Their Response to Overexpression of VcDDF1 in Several Tissues
Source: Int J Mol Sci. 2018 May 23;19(6):1553. doi: 10.3390/ijms19061553 (PMC6032386; doi:10.3390/ijms19061553)
Supplement: Supplementary file 1 [file ijms-19-01553-s001.zip › VcCOR_Table_Ss/VcCOR_Table S3.xlsx]

## Sheet: Sheet1
Table S3. VcCORs detected in the EST libraries of ‘Bluecrop’ leaves and flower buds at four different stages of cold acclimation. The data were downloaded from the Blueberry Genomics Database website.
AT_COR	Transcipt_ID	Number of EST reads						e-value to BLAST					Annotation
		MID5: leaf	MID10: bud_0	MID4: bud_379	MID1: bud_789	MID2: bud_1333		MID5: leaf	MID10: bud_0	MID4: bud_379	MID1: bud_789	MID2: bud_1333
AT4G25470.1_|_Symbols:_CBF2,_DREB1C,_FTQ4,_ATCBF2_|_C-repeat/DRE_binding_factor_2_|	c88132_g2_i1	19	#N/A	10	#N/A	#N/A		0	#N/A	0	#N/A	#N/A	DRE1A_ARATH
AT4G25490.1_|_Symbols:_CBF1,_DREB1B,_ATCBF1_|_C-repeat/DRE_binding_factor_1_|	c88132_g2_i2	19	#N/A	10	#N/A	#N/A		2e-108	#N/A	4e-135	#N/A	#N/A	DRE1B_ARATH
AT4G25470.1_|_Symbols:_CBF2,_DREB1C,_FTQ4,_ATCBF2_|_C-repeat/DRE_binding_factor_2_|	c62996_g1_i1	#N/A	77	#N/A	#N/A	#N/A		#N/A	0	#N/A	#N/A	#N/A	DRE1E_ARATH
AT4G25470.1_|_Symbols:_CBF2,_DREB1C,_FTQ4,_ATCBF2_|_C-repeat/DRE_binding_factor_2_|	c91057_g4_i3	#N/A	#N/A	#N/A	13	#N/A		#N/A	#N/A	#N/A	0	#N/A	DREB3_ARATH
AT4G25470.1_|_Symbols:_CBF2,_DREB1C,_FTQ4,_ATCBF2_|_C-repeat/DRE_binding_factor_2_|	c91057_g4_i1	#N/A	#N/A	#N/A	13	#N/A		#N/A	#N/A	#N/A	4e-39	#N/A	ERF43_ARATH
AT4G26520.1_|_Symbols:_|_Aldolase_superfamily_protein_|	c20080_g1_i1	17	56	32	51	82		0	0	0	0	0	.
AT4G29190.1_|_Symbols:_|_Zinc_finger_C-x8-C-x5-C-x3-H_type_family_protein_|	c85848_g2_i2	#N/A	#N/A	37	61	#N/A		#N/A	#N/A	0	0	#N/A	.
AT4G29190.1_|_Symbols:_|_Zinc_finger_C-x8-C-x5-C-x3-H_type_family_protein_|	c85848_g2_i1	#N/A	#N/A	37	61	#N/A		#N/A	#N/A	0	0	#N/A	.
AT4G29190.1_|_Symbols:_|_Zinc_finger_C-x8-C-x5-C-x3-H_type_family_protein_|	c85848_g1_i1	#N/A	#N/A	37	61	#N/A		#N/A	#N/A	0	0	#N/A	.
AT4G19985.1_|_Symbols:_|_Acyl-CoA_N-acyltransferases_(NAT)_superfamily_protein_|	c86847_g1_i2	29	55	63	#N/A	#N/A		0	0	0	#N/A	#N/A	.
AT4G19985.1_|_Symbols:_|_Acyl-CoA_N-acyltransferases_(NAT)_superfamily_protein_|	c86847_g1_i4	29	55	63	#N/A	#N/A		0	0	0	#N/A	#N/A	.
AT4G29190.1_|_Symbols:_|_Zinc_finger_C-x8-C-x5-C-x3-H_type_family_protein_|	c92684_g3_i1	#N/A	4	24	17	#N/A		#N/A	0	0	0	#N/A	.
AT5G22460.1_|_Symbols:_|_alpha/beta-Hydrolases_superfamily_protein_|	c88900_g5_i1	21	40	42	4	18		0	0	0	0	0	.
AT5G22460.1_|_Symbols:_|_alpha/beta-Hydrolases_superfamily_protein_|	c88900_g5_i3	21	40	42	4	18		0	0	0	0	0	.
AT5G22460.1_|_Symbols:_|_alpha/beta-Hydrolases_superfamily_protein_|	c88900_g5_i2	21	40	42	54	18		0	0	0	0	0	.
AT5G22460.1_|_Symbols:_|_alpha/beta-Hydrolases_superfamily_protein_|	c35586_g1_i1	21	40	42	54	18		0	0	0	1e-106	0	.
AT5G22460.1_|_Symbols:_|_alpha/beta-Hydrolases_superfamily_protein_|	c52173_g1_i1	21	40	42	54	18		0	0	0	0	2e-144	.
AT4G38620.1_|_Symbols:_ATMYB4,_MYB4_|_myb_domain_protein_4_|	c82471_g1_i3	#N/A	#N/A	3	#N/A	6		#N/A	#N/A	0	#N/A	0	.
AT4G12470.1_|_Symbols:_AZI1_|_azelaic_acid_induced_1_|	c93113_g2_i1	#N/A	#N/A	69	19	15		#N/A	#N/A	0	0	0	.
AT4G12470.1_|_Symbols:_AZI1_|_azelaic_acid_induced_1_|	c93113_g2_i2	#N/A	#N/A	69	19	15		#N/A	#N/A	0	0	0	.
AT2G15050.1_|_Symbols:_LTP,_LTP7_|_lipid_transfer_protein_|	c72741_g1_i1	#N/A	#N/A	148	136	#N/A		#N/A	#N/A	0	0	#N/A	.
AT2G15050.1_|_Symbols:_LTP,_LTP7_|_lipid_transfer_protein_|	c56582_g1_i1	#N/A	#N/A	148	136	#N/A		#N/A	#N/A	0	0	#N/A	.
AT1G11580.1_|_Symbols:_ATPMEPCRA,_PMEPCRA_|_methylesterase_PCR_A_|	c87525_g2_i1	#N/A	6	11	#N/A	6		#N/A	0	0	#N/A	0	.
AT1G19150.1_|_Symbols:_LHCA6,_LHCA2*1_|_photosystem_I_light_harvesting_complex_gene_6_|	c79175_g1_i1	295	26	23	43	61		0	0	0	0	0	.
AT1G19150.1_|_Symbols:_LHCA6,_LHCA2*1_|_photosystem_I_light_harvesting_complex_gene_6_|	c91416_g2_i2	295	26	23	43	61		0	0	0	0	0	.
AT2G21130.1_|_Symbols:_|_Cyclophilin-like_peptidyl-prolyl_cis-trans_isomerase_family_protein_|	c92824_g1_i2	#N/A	#N/A	11	12	5		#N/A	#N/A	0	0	0	.
AT2G21130.1_|_Symbols:_|_Cyclophilin-like_peptidyl-prolyl_cis-trans_isomerase_family_protein_|	c92824_g1_i1	#N/A	#N/A	11	12	5		#N/A	#N/A	0	0	0	.
AT1G18210.1_|_Symbols:_|_Calcium-binding_EF-hand_family_protein_|	c72598_g2_i1	38	45	10	#N/A	30		0	3e-129	0	#N/A	0	.
AT3G07050.1_|_Symbols:_|_GTP-binding_family_protein_|	c85505_g2_i1	#N/A	5	20	#N/A	#N/A		#N/A	0	0	#N/A	#N/A	.
AT3G12580.1_|_Symbols:_HSP70,_ATHSP70_|_heat_shock_protein_70_|	c99661_g2_i8	#N/A	#N/A	18	20	#N/A		#N/A	#N/A	0	0	#N/A	.
AT3G45600.1_|_Symbols:_TET3_|_tetraspanin3_|	c86747_g1_i1	#N/A	#N/A	20	9	#N/A		#N/A	#N/A	0	0	#N/A	.
AT3G45600.1_|_Symbols:_TET3_|_tetraspanin3_|	c86747_g3_i2	#N/A	17	20	9	#N/A		#N/A	1e-32	0	0	#N/A	.
AT3G45600.1_|_Symbols:_TET3_|_tetraspanin3_|	c86747_g3_i1	#N/A	17	20	9	#N/A		#N/A	1e-32	0	1e-174	#N/A	.
AT5G22250.1_|_Symbols:_|_Polynucleotidyl_transferase,_ribonuclease_H-like_superfamily_protein_|	c87771_g2_i1	#N/A	149	97	11	98		#N/A	3e-57	0	3e-51	5e-110	.
AT4G18390.1_|_Symbols:_TCP2_|_TEOSINTE_BRANCHED_1,_cycloidea_and_PCF_transcription_factor_2_|	c96176_g2_i1	#N/A	#N/A	4	#N/A	6		#N/A	#N/A	0	#N/A	0	.
AT5G11090.1_|_Symbols:_|_serine-rich_protein-related_|	c77384_g1_i1	22	50	9	#N/A	25		0	0	0	#N/A	0	.
AT5G06320.1_|_Symbols:_NHL3_|_NDR1/HIN1-like_3_|	c87779_g1_i1	#N/A	#N/A	54	#N/A	28		#N/A	#N/A	0	#N/A	0	.
AT5G07580.1_|_Symbols:_|_Integrase-type_DNA-binding_superfamily_protein_|	c93804_g4_i1	#N/A	#N/A	17	5	#N/A		#N/A	#N/A	0	1e-163	#N/A	.
AT3G52470.1_|_Symbols:_|_Late_embryogenesis_abundant_(LEA)_hydroxyproline-rich_glycoprotein_family_|	c86503_g1_i1	20	15	22	15	11		0	0	0	0	0	.
AT3G52470.1_|_Symbols:_|_Late_embryogenesis_abundant_(LEA)_hydroxyproline-rich_glycoprotein_family_|	c78385_g1_i1	20	15	22	15	11		0	0	0	0	0	.
AT3G52470.1_|_Symbols:_|_Late_embryogenesis_abundant_(LEA)_hydroxyproline-rich_glycoprotein_family_|	c78385_g1_i2	20	15	22	15	11		0	0	0	0	0	.
AT5G01200.1_|_Symbols:_|_Duplicated_homeodomain-like_superfamily_protein_|	c88466_g2_i3	30	#N/A	22	#N/A	#N/A		0	#N/A	0	#N/A	#N/A	.
AT1G70000.1_|_Symbols:_|_myb-like_transcription_factor_family_protein_|	c88466_g2_i1	30	#N/A	22	#N/A	#N/A		0	#N/A	0	#N/A	#N/A	.
AT1G70000.1_|_Symbols:_|_myb-like_transcription_factor_family_protein_|	c88466_g2_i2	30	#N/A	22	#N/A	#N/A		0	#N/A	0	#N/A	#N/A	.
AT1G80130.1_|_Symbols:_|_Tetratricopeptide_repeat_(TPR)-like_superfamily_protein_|	c82866_g2_i1	#N/A	#N/A	60	27	#N/A		#N/A	#N/A	0	0	#N/A	.
AT1G80130.1_|_Symbols:_|_Tetratricopeptide_repeat_(TPR)-like_superfamily_protein_|	c82866_g1_i1	#N/A	#N/A	60	27	#N/A		#N/A	#N/A	0	0	#N/A	.
AT1G80130.1_|_Symbols:_|_Tetratricopeptide_repeat_(TPR)-like_superfamily_protein_|	c82866_g2_i2	#N/A	#N/A	60	27	#N/A		#N/A	#N/A	0	0	#N/A	.
AT5G11090.1_|_Symbols:_|_serine-rich_protein-related_|	c89963_g3_i2	#N/A	6	8	24	10		#N/A	0	0	0	0	.
AT5G11090.1_|_Symbols:_|_serine-rich_protein-related_|	c89963_g3_i1	#N/A	6	8	24	10		#N/A	0	0	0	0	.
AT1G48480.1_|_Symbols:_RKL1_|_receptor-like_kinase_1_|	c100161_g3_i2	#N/A	#N/A	3	#N/A	#N/A		#N/A	#N/A	0	#N/A	#N/A	.
AT5G62570.2_|_Symbols:_|_Calmodulin_binding_protein-like_|	c91081_g1_i2	22	#N/A	12	15	5		0	#N/A	0	0	0	.
AT5G62570.2_|_Symbols:_|_Calmodulin_binding_protein-like_|	c91081_g1_i3	22	#N/A	12	15	5		0	#N/A	0	0	0	.
AT5G62570.2_|_Symbols:_|_Calmodulin_binding_protein-like_|	c91081_g1_i4	22	#N/A	12	15	5		0	#N/A	0	0	0	.
AT5G62570.2_|_Symbols:_|_Calmodulin_binding_protein-like_|	c91081_g1_i1	22	#N/A	12	15	5		0	#N/A	0	0	0	.
AT5G62570.2_|_Symbols:_|_Calmodulin_binding_protein-like_|	c91081_g1_i6	22	#N/A	12	15	5		0	#N/A	0	0	0	.
AT5G62570.2_|_Symbols:_|_Calmodulin_binding_protein-like_|	c91081_g1_i5	22	#N/A	12	15	5		0	#N/A	0	0	0	.
AT5G19120.1_|_Symbols:_|_Eukaryotic_aspartyl_protease_family_protein_|	c98156_g2_i8	#N/A	#N/A	3	#N/A	17		#N/A	#N/A	0	#N/A	0	.
AT5G19120.1_|_Symbols:_|_Eukaryotic_aspartyl_protease_family_protein_|	c98156_g2_i1	#N/A	#N/A	3	#N/A	#N/A		#N/A	#N/A	0	#N/A	#N/A	.
AT1G68490.1_|_Symbols:_|_unknown_protein;_FUNCTIONS_IN:_molecular_function_unknown;_INVOLVED_IN:_biological_process_unknown;_LOCATED_IN:_chloroplast;_EXPRESSED_IN:_22_plant_structures;_EXPRESSED_DURING:_13_growth_stages;_BEST_Arabidopsis_thaliana_protein_match_is:_unknown_protein_(TAIR:AT1G13390.2);_Has_125_Blast_hits_to_125_proteins_in_18_species:_Archae_-_0;_Bacteria_-_0;_Metazoa_-_0;_Fungi_-_0…	c84233_g1_i1	22	13	9	8	#N/A		0	0	0	0	#N/A	.
AT5G10760.1_|_Symbols:_|_Eukaryotic_aspartyl_protease_family_protein_|	c89695_g1_i1	#N/A	68	11	#N/A	#N/A		#N/A	0	0	#N/A	#N/A	.
AT5G10760.1_|_Symbols:_|_Eukaryotic_aspartyl_protease_family_protein_|	c89695_g6_i2	13	68	15	#N/A	13		0	0	0	#N/A	0	.
AT5G10550.1_|_Symbols:_GTE2_|_global_transcription_factor_group_E2_|	c95658_g1_i2	12	#N/A	15	6	7		0	#N/A	0	0	0	.
AT4G29190.1_|_Symbols:_|_Zinc_finger_C-x8-C-x5-C-x3-H_type_family_protein_|	c60252_g1_i1	#N/A	#N/A	27	24	#N/A		#N/A	#N/A	0	4e-87	#N/A	.
AT1G09070.1_|_Symbols:_SRC2,_(AT)SRC2_|_soybean_gene_regulated_by_cold-2_|	c86744_g3_i1	#N/A	60	4	#N/A	14		#N/A	0	0	#N/A	0	.
AT1G09070.1_|_Symbols:_SRC2,_(AT)SRC2_|_soybean_gene_regulated_by_cold-2_|	c86744_g3_i3	#N/A	60	4	#N/A	14		#N/A	0	0	#N/A	0	.
AT1G09070.1_|_Symbols:_SRC2,_(AT)SRC2_|_soybean_gene_regulated_by_cold-2_|	c86744_g3_i2	#N/A	60	4	#N/A	14		#N/A	0	0	#N/A	0	.
AT1G09070.1_|_Symbols:_SRC2,_(AT)SRC2_|_soybean_gene_regulated_by_cold-2_|	c86744_g1_i1	#N/A	40	4	#N/A	14		#N/A	0	0	#N/A	0	.
AT4G02380.1_|_Symbols:_SAG21,_AtLEA5_|_senescence-associated_gene_21_|	c94062_g3_i1	17	10	23	51	#N/A		0	0	0	0	#N/A	.
AT4G02380.1_|_Symbols:_SAG21,_AtLEA5_|_senescence-associated_gene_21_|	c94062_g3_i5	17	10	23	51	#N/A		0	0	0	0	#N/A	.
AT4G02380.1_|_Symbols:_SAG21,_AtLEA5_|_senescence-associated_gene_21_|	c94062_g3_i3	17	10	23	51	#N/A		0	0	0	0	#N/A	.
AT1G26270.1_|_Symbols:_|_Phosphatidylinositol_3-_and_4-kinase_family_protein_|	c88732_g4_i1	#N/A	35	19	54	8		#N/A	0	0	0	0	.
AT5G17350.1_|_Symbols:_|_unknown_protein;_FUNCTIONS_IN:_molecular_function_unknown;_INVOLVED_IN:_N-terminal_protein_myristoylation;_LOCATED_IN:_cellular_component_unknown;_EXPRESSED_IN:_15_plant_structures;_EXPRESSED_DURING:_8_growth_stages;_BEST_Arabidopsis_thaliana_protein_match_is:_unknown_protein_(TAIR:AT3G03280.1);_Has_1807_Blast_hits_to_1807_proteins_in_277_species:_Archae_-_0;_Bacteria_-_0…	c88852_g1_i2	108	171	113	14	#N/A		0	0	0	0	#N/A	.
AT5G17350.1_|_Symbols:_|_unknown_protein;_FUNCTIONS_IN:_molecular_function_unknown;_INVOLVED_IN:_N-terminal_protein_myristoylation;_LOCATED_IN:_cellular_component_unknown;_EXPRESSED_IN:_15_plant_structures;_EXPRESSED_DURING:_8_growth_stages;_BEST_Arabidopsis_thaliana_protein_match_is:_unknown_protein_(TAIR:AT3G03280.1);_Has_1807_Blast_hits_to_1807_proteins_in_277_species:_Archae_-_0;_Bacteria_-_0…	c88852_g1_i1	108	171	113	14	#N/A		0	0	0	0	#N/A	.
AT4G02340.1_|_Symbols:_|_alpha/beta-Hydrolases_superfamily_protein_|	c95050_g3_i4	#N/A	20	5	13	14		#N/A	0	0	0	0	.
AT1G70420.1_|_Symbols:_|_Protein_of_unknown_function_(DUF1645)_|	c95027_g1_i3	14	#N/A	19	#N/A	11		0	#N/A	0	#N/A	0	.
AT1G70420.1_|_Symbols:_|_Protein_of_unknown_function_(DUF1645)_|	c95027_g1_i2	14	#N/A	19	#N/A	11		0	#N/A	0	#N/A	0	.
AT1G70420.1_|_Symbols:_|_Protein_of_unknown_function_(DUF1645)_|	c95027_g1_i4	14	#N/A	19	#N/A	11		0	#N/A	0	#N/A	0	.
AT1G70420.1_|_Symbols:_|_Protein_of_unknown_function_(DUF1645)_|	c95027_g1_i1	14	#N/A	19	#N/A	11		0	#N/A	0	#N/A	6e-117	.
AT4G27450.1_|_Symbols:_|_Aluminium_induced_protein_with_YGL_and_LRDR_motifs_|	c32424_g1_i1	7	23	24	8	22		0	0	0	0	0	.
AT5G11590.1_|_Symbols:_TINY2_|_Integrase-type_DNA-binding_superfamily_protein_|	c86546_g2_i2	#N/A	33	9	#N/A	#N/A		#N/A	0	0	#N/A	#N/A	.
AT2G22420.1_|_Symbols:_|_Peroxidase_superfamily_protein_|	c93900_g1_i1	#N/A	50	36	13	56		#N/A	0	0	0	0	.
AT4G26600.1_|_Symbols:_|_S-adenosyl-L-methionine-dependent_methyltransferases_superfamily_protein_|	c99644_g2_i2	#N/A	#N/A	18	9	6		#N/A	#N/A	0	0	0	.
AT3G18830.1_|_Symbols:_ATPLT5,_PMT5,_ATPMT5_|_polyol/monosaccharide_transporter_5_|	c85538_g1_i1	#N/A	#N/A	11	11	17		#N/A	#N/A	0	0	1e-167	.
AT4G12040.1_|_Symbols:_|_A20/AN1-like_zinc_finger_family_protein_|	c76780_g2_i2	#N/A	17	46	4	#N/A		#N/A	0	0	0	#N/A	.
AT4G12040.1_|_Symbols:_|_A20/AN1-like_zinc_finger_family_protein_|	c76780_g2_i1	#N/A	17	46	4	#N/A		#N/A	0	0	0	#N/A	.
AT4G12040.1_|_Symbols:_|_A20/AN1-like_zinc_finger_family_protein_|	c32894_g1_i1	#N/A	17	46	4	#N/A		#N/A	0	0	1e-83	#N/A	.
AT1G12330.1_|_Symbols:_|_unknown_protein;_INVOLVED_IN:_biological_process_unknown;_LOCATED_IN:_chloroplast;_EXPRESSED_IN:_21_plant_structures;_EXPRESSED_DURING:_12_growth_stages;_BEST_Arabidopsis_thaliana_protein_match_is:_unknown_protein_(TAIR:AT5G12900.1);_Has_249_Blast_hits_to_249_proteins_in_27_species:_Archae_-_0;_Bacteria_-_0;_Metazoa_-_7;_Fungi_-_14;_Plants_-_217;_Viruses_-_0;_Other_Eukary…	c88591_g1_i1	#N/A	7	4	#N/A	#N/A		#N/A	3e-172	0	#N/A	#N/A	.
AT1G68490.1_|_Symbols:_|_unknown_protein;_FUNCTIONS_IN:_molecular_function_unknown;_INVOLVED_IN:_biological_process_unknown;_LOCATED_IN:_chloroplast;_EXPRESSED_IN:_22_plant_structures;_EXPRESSED_DURING:_13_growth_stages;_BEST_Arabidopsis_thaliana_protein_match_is:_unknown_protein_(TAIR:AT1G13390.2);_Has_125_Blast_hits_to_125_proteins_in_18_species:_Archae_-_0;_Bacteria_-_0;_Metazoa_-_0;_Fungi_-_0…	c80927_g1_i1	14	#N/A	48	88	#N/A		0	#N/A	0	0	#N/A	.
AT1G68490.1_|_Symbols:_|_unknown_protein;_FUNCTIONS_IN:_molecular_function_unknown;_INVOLVED_IN:_biological_process_unknown;_LOCATED_IN:_chloroplast;_EXPRESSED_IN:_22_plant_structures;_EXPRESSED_DURING:_13_growth_stages;_BEST_Arabidopsis_thaliana_protein_match_is:_unknown_protein_(TAIR:AT1G13390.2);_Has_125_Blast_hits_to_125_proteins_in_18_species:_Archae_-_0;_Bacteria_-_0;_Metazoa_-_0;_Fungi_-_0…	c25313_g1_i1	14	#N/A	48	88	#N/A		0	#N/A	0	0	#N/A	.
AT3G13310.1_|_Symbols:_|_Chaperone_DnaJ-domain_superfamily_protein_|	c78993_g1_i1	#N/A	11	4	#N/A	6		#N/A	0	0	#N/A	0	.
AT3G08700.1_|_Symbols:_UBC12_|_ubiquitin-conjugating_enzyme_12_|	c86761_g4_i2	#N/A	#N/A	13	#N/A	#N/A		#N/A	#N/A	0	#N/A	#N/A	.
AT3G16240.1_|_Symbols:_DELTA-TIP,_TIP2;1,_DELTA-TIP1,_AQP1,_ATTIP2;1_|_delta_tonoplast_integral_protein_|	c98501_g7_i1	#N/A	180	23	33	137		#N/A	0	0	0	0	.
AT4G17490.1_|_Symbols:_ATERF6,_ERF-6-6,_ERF6_|_ethylene_responsive_element_binding_factor_6_|	c78539_g1_i1	18	40	21	8	12		8e-103	0	0	3e-159	7e-173	.
AT2G28360.1_|_Symbols:_|_SIT4_phosphatase-associated_family_protein_|	c99376_g3_i1	#N/A	6	9	12	7		#N/A	0	0	0	0	.
AT2G21820.1_|_Symbols:_|_unknown_protein;_Has_45_Blast_hits_to_45_proteins_in_13_species:_Archae_-_0;_Bacteria_-_0;_Metazoa_-_0;_Fungi_-_0;_Plants_-_45;_Viruses_-_0;_Other_Eukaryotes_-_0_(source:_NCBI_BLink)._|	c75003_g1_i1	6	#N/A	6	5	#N/A		0	#N/A	0	0	#N/A	.
AT5G63130.1_|_Symbols:_|_Octicosapeptide/Phox/Bem1p_family_protein_|	c89637_g1_i3	#N/A	10	6	#N/A	#N/A		#N/A	0	0	#N/A	#N/A	.
AT5G63130.1_|_Symbols:_|_Octicosapeptide/Phox/Bem1p_family_protein_|	c89637_g1_i1	#N/A	10	6	#N/A	#N/A		#N/A	0	0	#N/A	#N/A	.
AT3G47560.2_|_Symbols:_|_alpha/beta-Hydrolases_superfamily_protein_|	c90314_g4_i1	#N/A	#N/A	3	#N/A	#N/A		#N/A	#N/A	0	#N/A	#N/A	.
AT1G61340.2_|_Symbols:_|_F-box_family_protein_|	c94121_g1_i4	35	62	22	14	#N/A		0	0	0	0	#N/A	.
AT3G10410.1_|_Symbols:_SCPL49,_CPY_|_SERINE_CARBOXYPEPTIDASE-LIKE_49_|	c88264_g1_i1	20	11	8	26	9		0	0	0	0	0	.
AT3G22120.1_|_Symbols:_CWLP_|_cell_wall-plasma_membrane_linker_protein_|	c47709_g1_i1	#N/A	20	7	#N/A	16		#N/A	0	0	#N/A	0	.
AT5G46830.1_|_Symbols:_ATNIG1,_NIG1_|_NACL-inducible_gene_1_|	c92083_g3_i1	#N/A	34	6	#N/A	4		#N/A	0	0	#N/A	2e-126	.
AT2G47180.1_|_Symbols:_AtGolS1,_GolS1_|_galactinol_synthase_1_|	c89626_g7_i3	249	#N/A	71	140	#N/A		0	#N/A	0	0	#N/A	.
AT2G47180.1_|_Symbols:_AtGolS1,_GolS1_|_galactinol_synthase_1_|	c89626_g3_i1	249	#N/A	71	140	#N/A		0	#N/A	0	0	#N/A	.
AT3G24840.1_|_Symbols:_|_Sec14p-like_phosphatidylinositol_transfer_family_protein_|	c87699_g1_i1	#N/A	#N/A	7	#N/A	#N/A		#N/A	#N/A	0	#N/A	#N/A	.
AT1G77850.1_|_Symbols:_ARF17_|_auxin_response_factor_17_|	c92414_g1_i1	9	5	23	28	20		0	0	0	0	0	.
AT1G77850.1_|_Symbols:_ARF17_|_auxin_response_factor_17_|	c92414_g1_i2	9	5	23	28	20		0	0	0	0	0	.
AT1G20870.1_|_Symbols:_|_HSP20-like_chaperones_superfamily_protein_|	c77414_g3_i3	#N/A	10	3	#N/A	#N/A		#N/A	0	0	#N/A	#N/A	.
AT1G20870.1_|_Symbols:_|_HSP20-like_chaperones_superfamily_protein_|	c77414_g3_i4	#N/A	10	3	#N/A	#N/A		#N/A	0	0	#N/A	#N/A	.
AT1G20870.1_|_Symbols:_|_HSP20-like_chaperones_superfamily_protein_|	c77414_g3_i2	#N/A	10	3	#N/A	#N/A		#N/A	0	0	#N/A	#N/A	.
AT1G20870.1_|_Symbols:_|_HSP20-like_chaperones_superfamily_protein_|	c71724_g1_i2	#N/A	10	3	#N/A	#N/A		#N/A	0	0	#N/A	#N/A	.
AT5G24590.2_|_Symbols:_ANAC091,_TIP_|_TCV-interacting_protein_|	c96122_g2_i2	21	20	24	#N/A	22		0	0	0	#N/A	0	.
AT1G02640.1_|_Symbols:_BXL2,_ATBXL2_|_beta-xylosidase_2_|	c94617_g2_i1	#N/A	17	15	12	8		#N/A	0	0	0	0	.
AT5G13310.1_|_Symbols:_|_unknown_protein;_FUNCTIONS_IN:_molecular_function_unknown;_INVOLVED_IN:_biological_process_unknown;_LOCATED_IN:_chloroplast;_EXPRESSED_IN:_13_plant_structures;_EXPRESSED_DURING:_7_growth_stages;_BEST_Arabidopsis_thaliana_protein_match_is:_unknown_protein_(TAIR:AT5G13970.1);_Has_1807_Blast_hits_to_1807_proteins_in_277_species:_Archae_-_0;_Bacteria_-_0;_Metazoa_-_736;_Fungi…	c92947_g3_i1	#N/A	#N/A	3	#N/A	#N/A		#N/A	#N/A	0	#N/A	#N/A	.
AT5G64850.1_|_Symbols:_|_FUNCTIONS_IN:_molecular_function_unknown;_INVOLVED_IN:_biological_process_unknown;_LOCATED_IN:_plasma_membrane;_EXPRESSED_IN:_22_plant_structures;_EXPRESSED_DURING:_13_growth_stages;_CONTAINS_InterPro_DOMAIN/s:_RPM1-interacting_protein_4,_defence_response_(InterPro:IPR008700);_BEST_Arabidopsis_thaliana_protein_match_is:_unknown_protein_(TAIR:AT5G09960.1);_Has_30201_Blast_…	c81677_g1_i2	#N/A	23	7	#N/A	#N/A		#N/A	0	0	#N/A	#N/A	.
AT2G31370.3_|_Symbols:_|_Basic-leucine_zipper_(bZIP)_transcription_factor_family_protein_|	c92456_g1_i1	#N/A	13	7	#N/A	6		#N/A	0	0	#N/A	0	.
AT5G61820.1_|_Symbols:_|_FUNCTIONS_IN:_molecular_function_unknown;_INVOLVED_IN:_biological_process_unknown;_LOCATED_IN:_vacuole;_EXPRESSED_IN:_24_plant_structures;_EXPRESSED_DURING:_15_growth_stages;_CONTAINS_InterPro_DOMAIN/s:_Stress_up-regulated_Nod_19_(InterPro:IPR011692);_Has_30201_Blast_hits_to_17322_proteins_in_780_species:_Archae_-_12;_Bacteria_-_1396;_Metazoa_-_17338;_Fungi_-_3422;_Plants…	c98147_g2_i4	#N/A	11	8	6	#N/A		#N/A	0	0	0	#N/A	.
AT5G61820.1_|_Symbols:_|_FUNCTIONS_IN:_molecular_function_unknown;_INVOLVED_IN:_biological_process_unknown;_LOCATED_IN:_vacuole;_EXPRESSED_IN:_24_plant_structures;_EXPRESSED_DURING:_15_growth_stages;_CONTAINS_InterPro_DOMAIN/s:_Stress_up-regulated_Nod_19_(InterPro:IPR011692);_Has_30201_Blast_hits_to_17322_proteins_in_780_species:_Archae_-_12;_Bacteria_-_1396;_Metazoa_-_17338;_Fungi_-_3422;_Plants…	c98147_g2_i1	#N/A	11	8	6	#N/A		#N/A	2e-123	0	0	#N/A	.
AT4G35985.1_|_Symbols:_|_Senescence/dehydration-associated_protein-related_|	c87960_g3_i2	#N/A	#N/A	15	#N/A	#N/A		#N/A	#N/A	0	#N/A	#N/A	.
AT4G35985.1_|_Symbols:_|_Senescence/dehydration-associated_protein-related_|	c87960_g3_i1	#N/A	9	15	26	#N/A		#N/A	2e-31	0	2e-31	#N/A	.
AT3G61430.1_|_Symbols:_PIP1A,_ATPIP1,_PIP1,_PIP1;1_|_plasma_membrane_intrinsic_protein_1A_|	c99731_g2_i5	24	22	26	#N/A	38		0	5e-124	0	#N/A	0	.
AT1G53650.1_|_Symbols:_CID8_|_CTC-interacting_domain_8_|	c81129_g1_i1	#N/A	5	11	#N/A	#N/A		#N/A	0	0	#N/A	#N/A	.
AT1G53650.1_|_Symbols:_CID8_|_CTC-interacting_domain_8_|	c81129_g1_i2	#N/A	5	11	#N/A	#N/A		#N/A	0	0	#N/A	#N/A	.
AT1G53650.1_|_Symbols:_CID8_|_CTC-interacting_domain_8_|	c81129_g1_i3	#N/A	5	11	#N/A	#N/A		#N/A	0	0	#N/A	#N/A	.
AT3G24500.1_|_Symbols:_MBF1C,_ATMBF1C_|_multiprotein_bridging_factor_1C_|	c56804_g1_i1	20	16	19	#N/A	#N/A		0	0	0	#N/A	#N/A	.
AT1G10760.1_|_Symbols:_SEX1,_SOP1,_SOP,_GWD1,_GWD_|_Pyruvate_phosphate_dikinase,_PEP/pyruvate_binding_domain_|	c93398_g7_i1	4	#N/A	14	18	#N/A		4e-144	#N/A	0	8e-168	#N/A	.
AT1G09010.1_|_Symbols:_|_glycoside_hydrolase_family_2_protein_|	c98930_g3_i1	14	149	10	#N/A	67		2e-111	4e-104	0	#N/A	4e-110	.
AT1G09010.1_|_Symbols:_|_glycoside_hydrolase_family_2_protein_|	c98930_g3_i3	14	149	10	#N/A	67		2e-111	4e-104	0	#N/A	4e-110	.
AT5G05250.1_|_Symbols:_|_unknown_protein;_BEST_Arabidopsis_thaliana_protein_match_is:_unknown_protein_(TAIR:AT3G56360.1);_Has_30201_Blast_hits_to_17322_proteins_in_780_species:_Archae_-_12;_Bacteria_-_1396;_Metazoa_-_17338;_Fungi_-_3422;_Plants_-_5037;_Viruses_-_0;_Other_Eukaryotes_-_2996_(source:_NCBI_BLink)._|	c86888_g1_i1	#N/A	#N/A	4	#N/A	11		#N/A	#N/A	0	#N/A	0	.
AT5G05250.1_|_Symbols:_|_unknown_protein;_BEST_Arabidopsis_thaliana_protein_match_is:_unknown_protein_(TAIR:AT3G56360.1);_Has_30201_Blast_hits_to_17322_proteins_in_780_species:_Archae_-_12;_Bacteria_-_1396;_Metazoa_-_17338;_Fungi_-_3422;_Plants_-_5037;_Viruses_-_0;_Other_Eukaryotes_-_2996_(source:_NCBI_BLink)._|	c86888_g1_i2	#N/A	#N/A	4	#N/A	11		#N/A	#N/A	0	#N/A	0	.
AT5G05250.1_|_Symbols:_|_unknown_protein;_BEST_Arabidopsis_thaliana_protein_match_is:_unknown_protein_(TAIR:AT3G56360.1);_Has_30201_Blast_hits_to_17322_proteins_in_780_species:_Archae_-_12;_Bacteria_-_1396;_Metazoa_-_17338;_Fungi_-_3422;_Plants_-_5037;_Viruses_-_0;_Other_Eukaryotes_-_2996_(source:_NCBI_BLink)._|	c86888_g2_i1	#N/A	#N/A	4	#N/A	11		#N/A	#N/A	0	#N/A	0	.
AT4G28150.1_|_Symbols:_|_Protein_of_unknown_function_(DUF789)_|	c87605_g4_i1	12	40	21	23	#N/A		0	0	0	0	#N/A	.
AT4G28150.1_|_Symbols:_|_Protein_of_unknown_function_(DUF789)_|	c87605_g4_i6	12	40	21	23	#N/A		0	0	0	0	#N/A	.
AT4G19390.1_|_Symbols:_|_Uncharacterised_protein_family_(UPF0114)_|	c84583_g1_i1	#N/A	#N/A	6	8	#N/A		#N/A	#N/A	0	0	#N/A	.
AT4G19390.1_|_Symbols:_|_Uncharacterised_protein_family_(UPF0114)_|	c44111_g1_i1	#N/A	#N/A	6	8	#N/A		#N/A	#N/A	0	0	#N/A	.
AT5G45750.1_|_Symbols:_AtRABA1c,_RABA1c_|_RAB_GTPase_homolog_A1C_|	c90616_g4_i1	#N/A	18	10	#N/A	#N/A		#N/A	0	0	#N/A	#N/A	.
AT1G75040.1_|_Symbols:_PR5,_PR-5_|_pathogenesis-related_gene_5_|	c84221_g3_i1	5	111	31	15	236		0	0	0	0	0	.
AT1G75040.1_|_Symbols:_PR5,_PR-5_|_pathogenesis-related_gene_5_|	c84221_g3_i2	5	111	31	15	236		0	0	0	0	0	.
AT1G20030.2_|_Symbols:_|_Pathogenesis-related_thaumatin_superfamily_protein_|	c84221_g2_i3	5	111	31	15	236		0	0	0	0	0	.
AT1G78890.1_|_Symbols:_|_unknown_protein;_BEST_Arabidopsis_thaliana_protein_match_is:_unknown_protein_(TAIR:AT1G16840.1);_Has_30201_Blast_hits_to_17322_proteins_in_780_species:_Archae_-_12;_Bacteria_-_1396;_Metazoa_-_17338;_Fungi_-_3422;_Plants_-_5037;_Viruses_-_0;_Other_Eukaryotes_-_2996_(source:_NCBI_BLink)._|	c85981_g2_i1	#N/A	7	17	#N/A	9		#N/A	0	0	#N/A	0	.
AT3G12580.1_|_Symbols:_HSP70,_ATHSP70_|_heat_shock_protein_70_|	c86612_g1_i4	16	5	3	#N/A	5		0	0	0	#N/A	0	.
AT3G53620.1_|_Symbols:_AtPPa4,_PPa4_|_pyrophosphorylase_4_|	c91110_g4_i1	54	#N/A	28	21	#N/A		0	#N/A	0	0	#N/A	.
AT5G13090.1_|_Symbols:_|_unknown_protein;_BEST_Arabidopsis_thaliana_protein_match_is:_unknown_protein_(TAIR:AT1G24270.1);_Has_30201_Blast_hits_to_17322_proteins_in_780_species:_Archae_-_12;_Bacteria_-_1396;_Metazoa_-_17338;_Fungi_-_3422;_Plants_-_5037;_Viruses_-_0;_Other_Eukaryotes_-_2996_(source:_NCBI_BLink)._|	c89115_g2_i4	#N/A	#N/A	6	#N/A	#N/A		#N/A	#N/A	0	#N/A	#N/A	.
AT5G13090.1_|_Symbols:_|_unknown_protein;_BEST_Arabidopsis_thaliana_protein_match_is:_unknown_protein_(TAIR:AT1G24270.1);_Has_30201_Blast_hits_to_17322_proteins_in_780_species:_Archae_-_12;_Bacteria_-_1396;_Metazoa_-_17338;_Fungi_-_3422;_Plants_-_5037;_Viruses_-_0;_Other_Eukaryotes_-_2996_(source:_NCBI_BLink)._|	c89115_g2_i3	#N/A	#N/A	6	#N/A	#N/A		#N/A	#N/A	0	#N/A	#N/A	.
AT5G13090.1_|_Symbols:_|_unknown_protein;_BEST_Arabidopsis_thaliana_protein_match_is:_unknown_protein_(TAIR:AT1G24270.1);_Has_30201_Blast_hits_to_17322_proteins_in_780_species:_Archae_-_12;_Bacteria_-_1396;_Metazoa_-_17338;_Fungi_-_3422;_Plants_-_5037;_Viruses_-_0;_Other_Eukaryotes_-_2996_(source:_NCBI_BLink)._|	c89115_g2_i1	#N/A	#N/A	6	#N/A	#N/A		#N/A	#N/A	0	#N/A	#N/A	.
AT3G58570.1_|_Symbols:_|_P-loop_containing_nucleoside_triphosphate_hydrolases_superfamily_protein_|	c98601_g1_i5	#N/A	#N/A	6	#N/A	11		#N/A	#N/A	0	#N/A	0	.
AT2G42520.1_|_Symbols:_|_P-loop_containing_nucleoside_triphosphate_hydrolases_superfamily_protein_|	c98601_g1_i1	#N/A	#N/A	6	#N/A	11		#N/A	#N/A	0	#N/A	0	.
AT5G10750.1_|_Symbols:_|_Protein_of_unknown_function_(DUF1336)_|	c91562_g5_i5	#N/A	#N/A	7	#N/A	#N/A		#N/A	#N/A	0	#N/A	#N/A	.
AT2G37170.1_|_Symbols:_PIP2B,_PIP2;2_|_plasma_membrane_intrinsic_protein_2_|	c81862_g1_i1	16	27	13	15	6		0	0	0	0	0	.
AT2G37170.1_|_Symbols:_PIP2B,_PIP2;2_|_plasma_membrane_intrinsic_protein_2_|	c73300_g1_i2	16	27	13	15	6		0	0	0	3e-139	1e-48	.
AT2G37170.1_|_Symbols:_PIP2B,_PIP2;2_|_plasma_membrane_intrinsic_protein_2_|	c73300_g1_i1	16	27	13	15	6		0	0	0	6e-77	1e-48	.
AT5G56190.2_|_Symbols:_|_Transducin/WD40_repeat-like_superfamily_protein_|	c46804_g1_i1	#N/A	15	6	4	11		#N/A	0	0	0	0	.
AT5G47880.1_|_Symbols:_ERF1-1_|_eukaryotic_release_factor_1-1_|	c93427_g5_i8	#N/A	#N/A	20	#N/A	8		#N/A	#N/A	0	#N/A	0	.
AT5G47880.1_|_Symbols:_ERF1-1_|_eukaryotic_release_factor_1-1_|	c93427_g5_i6	#N/A	#N/A	20	#N/A	8		#N/A	#N/A	0	#N/A	0	.
AT5G47880.1_|_Symbols:_ERF1-1_|_eukaryotic_release_factor_1-1_|	c93427_g5_i7	#N/A	#N/A	20	#N/A	8		#N/A	#N/A	0	#N/A	0	.
AT1G80130.1_|_Symbols:_|_Tetratricopeptide_repeat_(TPR)-like_superfamily_protein_|	c68009_g1_i1	#N/A	#N/A	25	45	#N/A		#N/A	#N/A	0	0	#N/A	.
AT1G17420.1_|_Symbols:_LOX3_|_lipoxygenase_3_|	c93172_g1_i1	21	23	3	#N/A	31		0	0	0	#N/A	0	.
AT3G50960.1_|_Symbols:_PLP3a_|_phosducin-like_protein_3_homolog_|	c87238_g2_i1	#N/A	#N/A	8	#N/A	5		#N/A	#N/A	0	#N/A	0	.
AT5G18130.1_|_Symbols:_|_unknown_protein;_BEST_Arabidopsis_thaliana_protein_match_is:_unknown_protein_(TAIR:AT3G03870.2);_Has_1807_Blast_hits_to_1807_proteins_in_277_species:_Archae_-_0;_Bacteria_-_0;_Metazoa_-_736;_Fungi_-_347;_Plants_-_385;_Viruses_-_0;_Other_Eukaryotes_-_339_(source:_NCBI_BLink)._|	c86788_g1_i1	#N/A	#N/A	7	12	#N/A		#N/A	#N/A	0	0	#N/A	.
AT2G24100.1_|_Symbols:_|_unknown_protein;_BEST_Arabidopsis_thaliana_protein_match_is:_unknown_protein_(TAIR:AT4G30780.1);_Has_101_Blast_hits_to_101_proteins_in_16_species:_Archae_-_0;_Bacteria_-_0;_Metazoa_-_0;_Fungi_-_0;_Plants_-_95;_Viruses_-_0;_Other_Eukaryotes_-_6_(source:_NCBI_BLink)._|	c97655_g2_i1	2	#N/A	6	7	#N/A		0	#N/A	0	0	#N/A	.
AT2G24100.1_|_Symbols:_|_unknown_protein;_BEST_Arabidopsis_thaliana_protein_match_is:_unknown_protein_(TAIR:AT4G30780.1);_Has_101_Blast_hits_to_101_proteins_in_16_species:_Archae_-_0;_Bacteria_-_0;_Metazoa_-_0;_Fungi_-_0;_Plants_-_95;_Viruses_-_0;_Other_Eukaryotes_-_6_(source:_NCBI_BLink)._|	c97655_g2_i5	2	#N/A	6	7	#N/A		0	#N/A	0	0	#N/A	.
AT2G24100.1_|_Symbols:_|_unknown_protein;_BEST_Arabidopsis_thaliana_protein_match_is:_unknown_protein_(TAIR:AT4G30780.1);_Has_101_Blast_hits_to_101_proteins_in_16_species:_Archae_-_0;_Bacteria_-_0;_Metazoa_-_0;_Fungi_-_0;_Plants_-_95;_Viruses_-_0;_Other_Eukaryotes_-_6_(source:_NCBI_BLink)._|	c97655_g2_i4	2	#N/A	6	7	#N/A		0	#N/A	0	0	#N/A	.
AT2G24100.1_|_Symbols:_|_unknown_protein;_BEST_Arabidopsis_thaliana_protein_match_is:_unknown_protein_(TAIR:AT4G30780.1);_Has_101_Blast_hits_to_101_proteins_in_16_species:_Archae_-_0;_Bacteria_-_0;_Metazoa_-_0;_Fungi_-_0;_Plants_-_95;_Viruses_-_0;_Other_Eukaryotes_-_6_(source:_NCBI_BLink)._|	c97655_g2_i2	2	#N/A	6	7	#N/A		0	#N/A	0	0	#N/A	.
AT5G17190.1_|_Symbols:_|_FUNCTIONS_IN:_molecular_function_unknown;_INVOLVED_IN:_intracellular_protein_transport;_LOCATED_IN:_endomembrane_system,_integral_to_membrane,_endoplasmic_reticulum;_EXPRESSED_IN:_23_plant_structures;_EXPRESSED_DURING:_13_growth_stages;_CONTAINS_InterPro_DOMAIN/s:_B-cell_receptor-associated_31-like_(InterPro:IPR008417);_BEST_Arabidopsis_thaliana_protein_match_is:_unknown_…	c141486_g1_i1	25	10	19	#N/A	23		0	0	0	#N/A	0	.
AT5G17190.1_|_Symbols:_|_FUNCTIONS_IN:_molecular_function_unknown;_INVOLVED_IN:_intracellular_protein_transport;_LOCATED_IN:_endomembrane_system,_integral_to_membrane,_endoplasmic_reticulum;_EXPRESSED_IN:_23_plant_structures;_EXPRESSED_DURING:_13_growth_stages;_CONTAINS_InterPro_DOMAIN/s:_B-cell_receptor-associated_31-like_(InterPro:IPR008417);_BEST_Arabidopsis_thaliana_protein_match_is:_unknown_…	c104718_g1_i1	25	10	19	#N/A	23		0	0	0	#N/A	0	.
AT5G17190.1_|_Symbols:_|_FUNCTIONS_IN:_molecular_function_unknown;_INVOLVED_IN:_intracellular_protein_transport;_LOCATED_IN:_endomembrane_system,_integral_to_membrane,_endoplasmic_reticulum;_EXPRESSED_IN:_23_plant_structures;_EXPRESSED_DURING:_13_growth_stages;_CONTAINS_InterPro_DOMAIN/s:_B-cell_receptor-associated_31-like_(InterPro:IPR008417);_BEST_Arabidopsis_thaliana_protein_match_is:_unknown_…	c75612_g1_i1	#N/A	#N/A	7	#N/A	19		#N/A	#N/A	0	#N/A	0	.
AT3G57880.1_|_Symbols:_|_Calcium-dependent_lipid-binding_(CaLB_domain)_plant_phosphoribosyltransferase_family_protein_|	c71148_g1_i1	11	5	29	27	#N/A		6e-134	6e-151	0	0	#N/A	.
AT1G28060.1_|_Symbols:_|_Pre-mRNA-splicing_factor_3_|	c95652_g1_i2	#N/A	#N/A	4	8	#N/A		#N/A	#N/A	0	0	#N/A	.
AT4G29440.1_|_Symbols:_|_Regulator_of_Vps4_activity_in_the_MVB_pathway_protein_|	c95529_g1_i1	10	12	7	#N/A	#N/A		0	0	0	#N/A	#N/A	.
AT4G24380.1_|_Symbols:_|_INVOLVED_IN:_10-formyltetrahydrofolate_biosynthetic_process,_folic_acid_and_derivative_biosynthetic_process;_EXPRESSED_IN:_24_plant_structures;_EXPRESSED_DURING:_15_growth_stages;_CONTAINS_InterPro_DOMAIN/s:_Serine_hydrolase_(InterPro:IPR005645);_BEST_Arabidopsis_thaliana_protein_match_is:_alpha/beta-Hydrolases_superfamily_protein_(TAIR:AT5G65400.1);_Has_30201_Blast_hits_…	c58298_g1_i1	22	48	10	#N/A	#N/A		0	0	0	#N/A	#N/A	.
AT5G22460.1_|_Symbols:_|_alpha/beta-Hydrolases_superfamily_protein_|	c86273_g3_i1	#N/A	#N/A	10	#N/A	#N/A		#N/A	#N/A	0	#N/A	#N/A	.
AT1G08500.1_|_Symbols:_ENODL18,_AtENODL18_|_early_nodulin-like_protein_18_|	c93657_g4_i2	#N/A	#N/A	4	#N/A	#N/A		#N/A	#N/A	0	#N/A	#N/A	.
AT1G70280.2_|_Symbols:_|_NHL_domain-containing_protein_|	c83335_g1_i1	#N/A	22	17	9	8		#N/A	0	0	0	0	.
AT1G70280.2_|_Symbols:_|_NHL_domain-containing_protein_|	c83335_g1_i2	#N/A	22	17	9	8		#N/A	0	0	0	0	.
AT1G70280.2_|_Symbols:_|_NHL_domain-containing_protein_|	c83335_g1_i3	#N/A	22	17	5	#N/A		#N/A	0	0	0	#N/A	.
AT4G38580.1_|_Symbols:_ATFP6,_HIPP26,_FP6_|_farnesylated_protein_6_|	c86596_g1_i1	#N/A	37	24	26	9		#N/A	0	0	0	0	.
AT4G38580.1_|_Symbols:_ATFP6,_HIPP26,_FP6_|_farnesylated_protein_6_|	c85338_g2_i1	#N/A	37	24	26	9		#N/A	0	0	0	7e-172	.
AT3G56880.1_|_Symbols:_|_VQ_motif-containing_protein_|	c90298_g3_i1	#N/A	15	4	#N/A	#N/A		#N/A	0	0	#N/A	#N/A	.
AT3G56880.1_|_Symbols:_|_VQ_motif-containing_protein_|	c90298_g3_i3	#N/A	15	4	#N/A	#N/A		#N/A	0	0	#N/A	#N/A	.
AT3G56880.1_|_Symbols:_|_VQ_motif-containing_protein_|	c90298_g3_i2	#N/A	15	4	#N/A	#N/A		#N/A	0	0	#N/A	#N/A	.
AT1G08250.1_|_Symbols:_ADT6_|_arogenate_dehydratase_6_|	c91856_g2_i1	#N/A	#N/A	3	#N/A	#N/A		#N/A	#N/A	0	#N/A	#N/A	.
AT1G08250.1_|_Symbols:_ADT6_|_arogenate_dehydratase_6_|	c91856_g2_i4	#N/A	#N/A	3	#N/A	#N/A		#N/A	#N/A	0	#N/A	#N/A	.
AT1G55360.1_|_Symbols:_|_Protein_of_Unknown_Function_(DUF239)_|	c83889_g8_i2	#N/A	33	11	17	21		#N/A	0	0	0	0	.
AT1G55360.1_|_Symbols:_|_Protein_of_Unknown_Function_(DUF239)_|	c83889_g8_i1	#N/A	33	11	17	21		#N/A	0	0	0	0	.
AT1G55360.1_|_Symbols:_|_Protein_of_Unknown_Function_(DUF239)_|	c81330_g1_i1	#N/A	33	11	17	21		#N/A	0	0	0	0	.
AT2G23810.1_|_Symbols:_TET8_|_tetraspanin8_|	c89668_g5_i1	#N/A	5	11	15	6		#N/A	0	0	0	0	.
AT4G27720.1_|_Symbols:_|_Major_facilitator_superfamily_protein_|	c81237_g1_i1	#N/A	21	13	#N/A	30		#N/A	0	0	#N/A	0	.
AT4G27720.1_|_Symbols:_|_Major_facilitator_superfamily_protein_|	c81237_g2_i1	#N/A	21	13	#N/A	30		#N/A	9e-134	0	#N/A	0	.
AT3G15770.1_|_Symbols:_|_unknown_protein;_BEST_Arabidopsis_thaliana_protein_match_is:_unknown_protein_(TAIR:AT5G25360.2);_Has_143_Blast_hits_to_143_proteins_in_25_species:_Archae_-_0;_Bacteria_-_0;_Metazoa_-_0;_Fungi_-_0;_Plants_-_136;_Viruses_-_0;_Other_Eukaryotes_-_7_(source:_NCBI_BLink)._|	c85762_g3_i1	#N/A	#N/A	12	14	#N/A		#N/A	#N/A	0	0	#N/A	.
AT3G15770.1_|_Symbols:_|_unknown_protein;_BEST_Arabidopsis_thaliana_protein_match_is:_unknown_protein_(TAIR:AT5G25360.2);_Has_143_Blast_hits_to_143_proteins_in_25_species:_Archae_-_0;_Bacteria_-_0;_Metazoa_-_0;_Fungi_-_0;_Plants_-_136;_Viruses_-_0;_Other_Eukaryotes_-_7_(source:_NCBI_BLink)._|	c85762_g3_i4	#N/A	#N/A	12	14	#N/A		#N/A	#N/A	0	0	#N/A	.
AT1G62710.1_|_Symbols:_BETA-VPE,_BETAVPE_|_beta_vacuolar_processing_enzyme_|	c94664_g3_i6	#N/A	#N/A	7	6	#N/A		#N/A	#N/A	0	0	#N/A	.
AT3G20810.2_|_Symbols:_JMJD5_|_2-oxoglutarate_(2OG)_and_Fe(II)-dependent_oxygenase_superfamily_protein_|	c99614_g1_i7	#N/A	#N/A	18	6	#N/A		#N/A	#N/A	0	0	#N/A	.
AT1G67660.1_|_Symbols:_|_Restriction_endonuclease,_type_II-like_superfamily_protein_|	c85655_g1_i6	#N/A	#N/A	4	#N/A	#N/A		#N/A	#N/A	0	#N/A	#N/A	.
AT1G67660.1_|_Symbols:_|_Restriction_endonuclease,_type_II-like_superfamily_protein_|	c85655_g1_i5	#N/A	#N/A	4	#N/A	#N/A		#N/A	#N/A	0	#N/A	#N/A	.
AT1G67660.1_|_Symbols:_|_Restriction_endonuclease,_type_II-like_superfamily_protein_|	c85655_g1_i2	#N/A	#N/A	4	#N/A	#N/A		#N/A	#N/A	0	#N/A	#N/A	.
AT1G67660.1_|_Symbols:_|_Restriction_endonuclease,_type_II-like_superfamily_protein_|	c85655_g1_i4	#N/A	#N/A	4	#N/A	#N/A		#N/A	#N/A	0	#N/A	#N/A	.
AT1G67660.1_|_Symbols:_|_Restriction_endonuclease,_type_II-like_superfamily_protein_|	c85655_g1_i3	#N/A	#N/A	4	#N/A	#N/A		#N/A	#N/A	0	#N/A	#N/A	.
AT1G67660.1_|_Symbols:_|_Restriction_endonuclease,_type_II-like_superfamily_protein_|	c145322_g1_i1	#N/A	#N/A	4	#N/A	#N/A		#N/A	#N/A	0	#N/A	#N/A	.
AT1G33780.1_|_Symbols:_|_Protein_of_unknown_function_(DUF179)_|	c57820_g1_i2	14	#N/A	6	#N/A	#N/A		0	#N/A	0	#N/A	#N/A	.
AT4G05150.1_|_Symbols:_|_Octicosapeptide/Phox/Bem1p_family_protein_|	c90223_g2_i1	#N/A	15	7	25	12		#N/A	0	0	0	0	.
AT4G05150.1_|_Symbols:_|_Octicosapeptide/Phox/Bem1p_family_protein_|	c90223_g2_i2	#N/A	15	7	25	12		#N/A	0	0	0	0	.
AT4G05150.1_|_Symbols:_|_Octicosapeptide/Phox/Bem1p_family_protein_|	c90223_g1_i1	#N/A	15	7	25	12		#N/A	2e-148	0	0	0	.
AT4G28150.1_|_Symbols:_|_Protein_of_unknown_function_(DUF789)_|	c90782_g3_i2	#N/A	#N/A	5	#N/A	#N/A		#N/A	#N/A	0	#N/A	#N/A	.
AT4G28150.1_|_Symbols:_|_Protein_of_unknown_function_(DUF789)_|	c40948_g1_i1	#N/A	#N/A	5	#N/A	#N/A		#N/A	#N/A	0	#N/A	#N/A	.
AT4G28150.1_|_Symbols:_|_Protein_of_unknown_function_(DUF789)_|	c90782_g3_i1	#N/A	#N/A	5	#N/A	#N/A		#N/A	#N/A	0	#N/A	#N/A	.
AT1G12330.1_|_Symbols:_|_unknown_protein;_INVOLVED_IN:_biological_process_unknown;_LOCATED_IN:_chloroplast;_EXPRESSED_IN:_21_plant_structures;_EXPRESSED_DURING:_12_growth_stages;_BEST_Arabidopsis_thaliana_protein_match_is:_unknown_protein_(TAIR:AT5G12900.1);_Has_249_Blast_hits_to_249_proteins_in_27_species:_Archae_-_0;_Bacteria_-_0;_Metazoa_-_7;_Fungi_-_14;_Plants_-_217;_Viruses_-_0;_Other_Eukary…	c74626_g1_i1	#N/A	7	4	#N/A	3		#N/A	0	0	#N/A	0	.
AT1G12330.1_|_Symbols:_|_unknown_protein;_INVOLVED_IN:_biological_process_unknown;_LOCATED_IN:_chloroplast;_EXPRESSED_IN:_21_plant_structures;_EXPRESSED_DURING:_12_growth_stages;_BEST_Arabidopsis_thaliana_protein_match_is:_unknown_protein_(TAIR:AT5G12900.1);_Has_249_Blast_hits_to_249_proteins_in_27_species:_Archae_-_0;_Bacteria_-_0;_Metazoa_-_7;_Fungi_-_14;_Plants_-_217;_Viruses_-_0;_Other_Eukary…	c84832_g1_i2	#N/A	7	4	#N/A	3		#N/A	0	0	#N/A	0	.
AT1G12330.1_|_Symbols:_|_unknown_protein;_INVOLVED_IN:_biological_process_unknown;_LOCATED_IN:_chloroplast;_EXPRESSED_IN:_21_plant_structures;_EXPRESSED_DURING:_12_growth_stages;_BEST_Arabidopsis_thaliana_protein_match_is:_unknown_protein_(TAIR:AT5G12900.1);_Has_249_Blast_hits_to_249_proteins_in_27_species:_Archae_-_0;_Bacteria_-_0;_Metazoa_-_7;_Fungi_-_14;_Plants_-_217;_Viruses_-_0;_Other_Eukary…	c84832_g1_i1	#N/A	7	4	#N/A	3		#N/A	0	0	#N/A	0	.
AT1G05100.1_|_Symbols:_MAPKKK18_|_mitogen-activated_protein_kinase_kinase_kinase_18_|	c98000_g8_i1	#N/A	#N/A	4	#N/A	8		#N/A	#N/A	0	#N/A	0	.
AT5G48500.1_|_Symbols:_|_unknown_protein;_BEST_Arabidopsis_thaliana_protein_match_is:_unknown_protein_(TAIR:AT2G10930.1);_Has_30201_Blast_hits_to_17322_proteins_in_780_species:_Archae_-_12;_Bacteria_-_1396;_Metazoa_-_17338;_Fungi_-_3422;_Plants_-_5037;_Viruses_-_0;_Other_Eukaryotes_-_2996_(source:_NCBI_BLink)._|	c90691_g2_i1	#N/A	5	5	#N/A	#N/A		#N/A	1e-79	0	#N/A	#N/A	.
AT5G48500.1_|_Symbols:_|_unknown_protein;_BEST_Arabidopsis_thaliana_protein_match_is:_unknown_protein_(TAIR:AT2G10930.1);_Has_30201_Blast_hits_to_17322_proteins_in_780_species:_Archae_-_12;_Bacteria_-_1396;_Metazoa_-_17338;_Fungi_-_3422;_Plants_-_5037;_Viruses_-_0;_Other_Eukaryotes_-_2996_(source:_NCBI_BLink)._|	c90691_g4_i1	#N/A	5	5	#N/A	#N/A		#N/A	4e-69	0	#N/A	#N/A	.
AT5G67070.1_|_Symbols:_RALFL34_|_ralf-like_34_|	c75021_g1_i1	#N/A	19	9	#N/A	11		#N/A	0	0	#N/A	0	.
AT3G16520.3_|_Symbols:_UGT88A1_|_UDP-glucosyl_transferase_88A1_|	c80332_g2_i3	5	#N/A	5	#N/A	#N/A		6e-159	#N/A	0	#N/A	#N/A	.
AT2G40610.1_|_Symbols:_ATEXPA8,_EXP8,_ATEXP8,_ATHEXP_ALPHA_1.11,_EXPA8_|_expansin_A8_|	c86047_g1_i1	#N/A	69	4	#N/A	17		#N/A	0	0	#N/A	0	.
AT3G53230.1_|_Symbols:_|_ATPase,_AAA-type,_CDC48_protein_|	c86646_g1_i1	#N/A	#N/A	6	6	8		#N/A	#N/A	0	0	0	.
AT1G70280.2_|_Symbols:_|_NHL_domain-containing_protein_|	c83131_g1_i1	#N/A	#N/A	5	7	6		#N/A	#N/A	0	0	0	.
AT1G70280.2_|_Symbols:_|_NHL_domain-containing_protein_|	c83131_g1_i2	#N/A	#N/A	5	7	6		#N/A	#N/A	0	2e-63	5e-64	.
AT1G70280.2_|_Symbols:_|_NHL_domain-containing_protein_|	c39535_g1_i1	#N/A	#N/A	5	#N/A	#N/A		#N/A	#N/A	0	#N/A	#N/A	.
AT1G68490.1_|_Symbols:_|_unknown_protein;_FUNCTIONS_IN:_molecular_function_unknown;_INVOLVED_IN:_biological_process_unknown;_LOCATED_IN:_chloroplast;_EXPRESSED_IN:_22_plant_structures;_EXPRESSED_DURING:_13_growth_stages;_BEST_Arabidopsis_thaliana_protein_match_is:_unknown_protein_(TAIR:AT1G13390.2);_Has_125_Blast_hits_to_125_proteins_in_18_species:_Archae_-_0;_Bacteria_-_0;_Metazoa_-_0;_Fungi_-_0…	c88447_g2_i1	#N/A	#N/A	18	16	#N/A		#N/A	#N/A	0	0	#N/A	.
AT5G60790.1_|_Symbols:_ATGCN1,_GCN1_|_ABC_transporter_family_protein_|	c72809_g1_i1	#N/A	#N/A	10	21	#N/A		#N/A	#N/A	0	0	#N/A	.
AT2G48110.1_|_Symbols:_REF4,_MED33B_|_reduced_epidermal_fluorescence_4_|	c77579_g1_i5	#N/A	#N/A	9	#N/A	#N/A		#N/A	#N/A	0	#N/A	#N/A	.
AT4G27440.1_|_Symbols:_PORB_|_protochlorophyllide_oxidoreductase_B_|	c86849_g1_i1	5	#N/A	5	#N/A	#N/A		0	#N/A	0	#N/A	#N/A	.
AT5G57180.2_|_Symbols:_CIA2_|_chloroplast_import_apparatus_2_|	c90170_g2_i1	7	#N/A	10	3	#N/A		0	#N/A	0	0	#N/A	.
AT5G57180.2_|_Symbols:_CIA2_|_chloroplast_import_apparatus_2_|	c90170_g2_i2	7	#N/A	10	3	#N/A		0	#N/A	0	0	#N/A	.
AT2G46670.1_|_Symbols:_|_CCT_motif_family_protein_|	c92704_g1_i1	9	#N/A	10	17	#N/A		2e-170	#N/A	0	0	#N/A	.
AT3G22930.1_|_Symbols:_CML11_|_calmodulin-like_11_|	c64680_g1_i1	20	35	39	#N/A	38		0	0	0	#N/A	0	.
AT3G28340.1_|_Symbols:_GATL10_|_galacturonosyltransferase-like_10_|	c90374_g3_i1	15	66	9	#N/A	25		0	0	0	#N/A	0	.
AT2G18170.1_|_Symbols:_ATMPK7,_MPK7_|_MAP_kinase_7_|	c86745_g2_i1	23	56	26	24	45		0	0	0	0	0	.
AT3G08880.1_|_Symbols:_|_unknown_protein;_BEST_Arabidopsis_thaliana_protein_match_is:_unknown_protein_(TAIR:AT5G01570.1);_Has_177_Blast_hits_to_175_proteins_in_60_species:_Archae_-_4;_Bacteria_-_33;_Metazoa_-_18;_Fungi_-_11;_Plants_-_59;_Viruses_-_0;_Other_Eukaryotes_-_52_(source:_NCBI_BLink)._|	c96834_g1_i6	#N/A	6	4	#N/A	#N/A		#N/A	0	0	#N/A	#N/A	.
AT3G08880.1_|_Symbols:_|_unknown_protein;_BEST_Arabidopsis_thaliana_protein_match_is:_unknown_protein_(TAIR:AT5G01570.1);_Has_177_Blast_hits_to_175_proteins_in_60_species:_Archae_-_4;_Bacteria_-_33;_Metazoa_-_18;_Fungi_-_11;_Plants_-_59;_Viruses_-_0;_Other_Eukaryotes_-_52_(source:_NCBI_BLink)._|	c96834_g1_i5	#N/A	6	4	#N/A	#N/A		#N/A	0	0	#N/A	#N/A	.
AT1G11170.1_|_Symbols:_|_Protein_of_unknown_function_(DUF707)_|	c93976_g2_i2	#N/A	#N/A	7	#N/A	#N/A		#N/A	#N/A	0	#N/A	#N/A	.
AT1G11170.1_|_Symbols:_|_Protein_of_unknown_function_(DUF707)_|	c93976_g2_i1	#N/A	#N/A	7	#N/A	#N/A		#N/A	#N/A	0	#N/A	#N/A	.
AT1G11170.1_|_Symbols:_|_Protein_of_unknown_function_(DUF707)_|	c44550_g1_i2	#N/A	#N/A	7	#N/A	#N/A		#N/A	#N/A	0	#N/A	#N/A	.
AT1G11170.1_|_Symbols:_|_Protein_of_unknown_function_(DUF707)_|	c93976_g1_i2	#N/A	#N/A	7	#N/A	#N/A		#N/A	#N/A	0	#N/A	#N/A	.
AT1G06570.1_|_Symbols:_PDS1,_HPD_|_phytoene_desaturation_1_|	c94849_g2_i2	#N/A	#N/A	9	#N/A	#N/A		#N/A	#N/A	0	#N/A	#N/A	.
AT3G43210.1_|_Symbols:_TES,_ATNACK2,_NACK2_|_ATP_binding_microtubule_motor_family_protein_|	c100147_g3_i3	#N/A	#N/A	4	#N/A	#N/A		#N/A	#N/A	0	#N/A	#N/A	.
AT2G14560.1_|_Symbols:_LURP1_|_Protein_of_unknown_function_(DUF567)_|	c85712_g1_i5	20	#N/A	6	#N/A	12		0	#N/A	0	#N/A	0	.
AT5G52820.1_|_Symbols:_|_WD-40_repeat_family_protein_/_notchless_protein,_putative_|	c71450_g2_i1	#N/A	#N/A	12	#N/A	7		#N/A	#N/A	0	#N/A	2e-113	.
AT5G18130.1_|_Symbols:_|_unknown_protein;_BEST_Arabidopsis_thaliana_protein_match_is:_unknown_protein_(TAIR:AT3G03870.2);_Has_1807_Blast_hits_to_1807_proteins_in_277_species:_Archae_-_0;_Bacteria_-_0;_Metazoa_-_736;_Fungi_-_347;_Plants_-_385;_Viruses_-_0;_Other_Eukaryotes_-_339_(source:_NCBI_BLink)._|	c79772_g1_i1	27	5	14	5	#N/A		0	0	0	0	#N/A	.
AT5G18130.1_|_Symbols:_|_unknown_protein;_BEST_Arabidopsis_thaliana_protein_match_is:_unknown_protein_(TAIR:AT3G03870.2);_Has_1807_Blast_hits_to_1807_proteins_in_277_species:_Archae_-_0;_Bacteria_-_0;_Metazoa_-_736;_Fungi_-_347;_Plants_-_385;_Viruses_-_0;_Other_Eukaryotes_-_339_(source:_NCBI_BLink)._|	c79772_g3_i2	27	5	14	5	#N/A		0	0	0	3e-30	#N/A	.
AT3G22930.1_|_Symbols:_CML11_|_calmodulin-like_11_|	c72436_g1_i1	20	32	28	#N/A	36		1e-123	0	0	#N/A	0	.
AT3G22930.1_|_Symbols:_CML11_|_calmodulin-like_11_|	c88422_g3_i1	20	32	28	#N/A	36		2e-111	0	0	#N/A	0	.
AT1G18680.1_|_Symbols:_|_HNH_endonuclease_domain-containing_protein_|	c82879_g2_i1	10	5	4	#N/A	7		0	0	0	#N/A	0	.
AT1G18680.1_|_Symbols:_|_HNH_endonuclease_domain-containing_protein_|	c82879_g1_i1	10	5	4	#N/A	7		0	0	0	#N/A	0	.
AT4G08300.1_|_Symbols:_|_nodulin_MtN21_/EamA-like_transporter_family_protein_|	c89814_g1_i1	4	#N/A	16	#N/A	#N/A		0	#N/A	0	#N/A	#N/A	.
AT1G74670.1_|_Symbols:_|_Gibberellin-regulated_family_protein_|	c76098_g1_i1	#N/A	29	5	#N/A	26		#N/A	0	0	#N/A	0	.
AT1G74670.1_|_Symbols:_|_Gibberellin-regulated_family_protein_|	c70961_g1_i2	#N/A	29	5	#N/A	26		#N/A	0	0	#N/A	0	.
AT2G35290.1_|_Symbols:_|_unknown_protein;_Has_39_Blast_hits_to_39_proteins_in_10_species:_Archae_-_0;_Bacteria_-_0;_Metazoa_-_0;_Fungi_-_0;_Plants_-_39;_Viruses_-_0;_Other_Eukaryotes_-_0_(source:_NCBI_BLink)._|	c72045_g1_i1	#N/A	#N/A	5	#N/A	#N/A		#N/A	#N/A	0	#N/A	#N/A	.
AT3G28340.1_|_Symbols:_GATL10_|_galacturonosyltransferase-like_10_|	c63781_g1_i1	15	66	6	#N/A	25		1e-111	0	0	#N/A	2e-109	.
AT1G76650.1_|_Symbols:_CML38_|_calmodulin-like_38_|	c93563_g1_i5	#N/A	#N/A	33	#N/A	#N/A		#N/A	#N/A	0	#N/A	#N/A	.
AT1G76650.1_|_Symbols:_CML38_|_calmodulin-like_38_|	c93563_g1_i4	#N/A	#N/A	33	#N/A	#N/A		#N/A	#N/A	0	#N/A	#N/A	.
AT3G55510.1_|_Symbols:_RBL_|_Noc2p_family_|	c96566_g2_i1	#N/A	#N/A	3	#N/A	#N/A		#N/A	#N/A	0	#N/A	#N/A	.
AT3G05580.1_|_Symbols:_|_Calcineurin-like_metallo-phosphoesterase_superfamily_protein_|	c83509_g1_i2	#N/A	#N/A	6	7	#N/A		#N/A	#N/A	0	0	#N/A	.
AT1G53160.2_|_Symbols:_SPL4_|_squamosa_promoter_binding_protein-like_4_|	c80807_g1_i3	9	57	10	9	60		0	0	0	0	0	.
AT1G53160.2_|_Symbols:_SPL4_|_squamosa_promoter_binding_protein-like_4_|	c75109_g1_i2	9	57	10	9	60		0	0	0	0	0	.
AT1G53160.2_|_Symbols:_SPL4_|_squamosa_promoter_binding_protein-like_4_|	c75109_g1_i1	9	57	10	9	60		0	0	0	0	0	.
AT1G53160.2_|_Symbols:_SPL4_|_squamosa_promoter_binding_protein-like_4_|	c80807_g1_i2	9	57	10	9	60		0	0	0	1e-173	0	.
AT3G54400.1_|_Symbols:_|_Eukaryotic_aspartyl_protease_family_protein_|	c90932_g1_i2	#N/A	35	21	#N/A	17		#N/A	0	0	#N/A	0	.
AT3G54400.1_|_Symbols:_|_Eukaryotic_aspartyl_protease_family_protein_|	c90932_g1_i1	#N/A	35	21	#N/A	17		#N/A	0	0	#N/A	0	.
AT3G54400.1_|_Symbols:_|_Eukaryotic_aspartyl_protease_family_protein_|	c75219_g1_i2	#N/A	35	5	#N/A	17		#N/A	0	0	#N/A	5e-65	.
AT3G54400.1_|_Symbols:_|_Eukaryotic_aspartyl_protease_family_protein_|	c75219_g1_i1	#N/A	35	5	#N/A	17		#N/A	0	0	#N/A	5e-65	.
AT5G23240.1_|_Symbols:_|_DNAJ_heat_shock_N-terminal_domain-containing_protein_|	c92215_g2_i3	#N/A	#N/A	6	#N/A	#N/A		#N/A	#N/A	0	#N/A	#N/A	.
AT2G23810.1_|_Symbols:_TET8_|_tetraspanin8_|	c77531_g1_i1	#N/A	17	8	#N/A	#N/A		#N/A	0	0	#N/A	#N/A	.
AT2G12400.1_|_Symbols:_|_unknown_protein;_FUNCTIONS_IN:_molecular_function_unknown;_INVOLVED_IN:_biological_process_unknown;_LOCATED_IN:_endomembrane_system;_EXPRESSED_IN:_25_plant_structures;_EXPRESSED_DURING:_13_growth_stages;_BEST_Arabidopsis_thaliana_protein_match_is:_unknown_protein_(TAIR:AT2G25270.1);_Has_177_Blast_hits_to_172_proteins_in_23_species:_Archae_-_0;_Bacteria_-_2;_Metazoa_-_3;_F…	c90119_g1_i2	6	4	5	#N/A	5		0	0	0	#N/A	0	.
AT2G12400.1_|_Symbols:_|_unknown_protein;_FUNCTIONS_IN:_molecular_function_unknown;_INVOLVED_IN:_biological_process_unknown;_LOCATED_IN:_endomembrane_system;_EXPRESSED_IN:_25_plant_structures;_EXPRESSED_DURING:_13_growth_stages;_BEST_Arabidopsis_thaliana_protein_match_is:_unknown_protein_(TAIR:AT2G25270.1);_Has_177_Blast_hits_to_172_proteins_in_23_species:_Archae_-_0;_Bacteria_-_2;_Metazoa_-_3;_F…	c90119_g1_i1	6	4	5	#N/A	5		0	0	0	#N/A	0	.
AT5G52190.1_|_Symbols:_|_Sugar_isomerase_(SIS)_family_protein_|	c85852_g2_i1	#N/A	#N/A	4	#N/A	#N/A		#N/A	#N/A	0	#N/A	#N/A	.
AT1G67360.2_|_Symbols:_|_Rubber_elongation_factor_protein_(REF)_|	c76401_g1_i1	27	#N/A	13	22	#N/A		0	#N/A	0	0	#N/A	.
AT3G12610.1_|_Symbols:_DRT100_|_Leucine-rich_repeat_(LRR)_family_protein_|	c97100_g3_i1	#N/A	#N/A	5	#N/A	#N/A		#N/A	#N/A	0	#N/A	#N/A	.
AT3G17800.2_|_Symbols:_|_Protein_of_unknown_function_(DUF760)_|	c92071_g2_i2	#N/A	#N/A	7	#N/A	#N/A		#N/A	#N/A	0	#N/A	#N/A	.
AT3G17800.2_|_Symbols:_|_Protein_of_unknown_function_(DUF760)_|	c92071_g2_i5	#N/A	#N/A	7	#N/A	#N/A		#N/A	#N/A	0	#N/A	#N/A	.
AT3G17800.2_|_Symbols:_|_Protein_of_unknown_function_(DUF760)_|	c92071_g2_i3	#N/A	#N/A	7	#N/A	#N/A		#N/A	#N/A	0	#N/A	#N/A	.
AT3G47160.2_|_Symbols:_|_RING/U-box_superfamily_protein_|	c82198_g9_i2	#N/A	#N/A	8	#N/A	#N/A		#N/A	#N/A	0	#N/A	#N/A	.
AT5G61820.1_|_Symbols:_|_FUNCTIONS_IN:_molecular_function_unknown;_INVOLVED_IN:_biological_process_unknown;_LOCATED_IN:_vacuole;_EXPRESSED_IN:_24_plant_structures;_EXPRESSED_DURING:_15_growth_stages;_CONTAINS_InterPro_DOMAIN/s:_Stress_up-regulated_Nod_19_(InterPro:IPR011692);_Has_30201_Blast_hits_to_17322_proteins_in_780_species:_Archae_-_12;_Bacteria_-_1396;_Metazoa_-_17338;_Fungi_-_3422;_Plants…	c98147_g2_i2	#N/A	11	6	6	#N/A		#N/A	0	0	0	#N/A	.
AT1G61730.1_|_Symbols:_|_DNA-binding_storekeeper_protein-related_transcriptional_regulator_|	c93473_g2_i5	#N/A	6	7	12	#N/A		#N/A	0	0	0	#N/A	.
AT4G12750.1_|_Symbols:_|_Homeodomain-like_transcriptional_regulator_|	c97970_g5_i1	#N/A	#N/A	5	#N/A	#N/A		#N/A	#N/A	0	#N/A	#N/A	.
AT5G14450.1_|_Symbols:_|_GDSL-like_Lipase/Acylhydrolase_superfamily_protein_|	c74854_g1_i1	#N/A	12	14	20	#N/A		#N/A	0	0	3e-102	#N/A	.
AT5G63120.2_|_Symbols:_|_P-loop_containing_nucleoside_triphosphate_hydrolases_superfamily_protein_|	c78462_g2_i1	#N/A	#N/A	15	#N/A	#N/A		#N/A	#N/A	0	#N/A	#N/A	.
AT4G19160.2_|_Symbols:_|_unknown_protein;_Has_35333_Blast_hits_to_34131_proteins_in_2444_species:_Archae_-_798;_Bacteria_-_22429;_Metazoa_-_974;_Fungi_-_991;_Plants_-_531;_Viruses_-_0;_Other_Eukaryotes_-_9610_(source:_NCBI_BLink)._|	c96506_g1_i1	#N/A	#N/A	6	11	#N/A		#N/A	#N/A	0	0	#N/A	.
AT5G23850.1_|_Symbols:_|_Arabidopsis_thaliana_protein_of_unknown_function_(DUF821)_|	c98472_g3_i6	10	5	5	#N/A	#N/A		0	6e-171	0	#N/A	#N/A	.
AT3G13000.2_|_Symbols:_|_Protein_of_unknown_function,_DUF547_|	c90183_g1_i1	#N/A	#N/A	7	#N/A	#N/A		#N/A	#N/A	0	#N/A	#N/A	.
AT3G13000.2_|_Symbols:_|_Protein_of_unknown_function,_DUF547_|	c90183_g1_i2	#N/A	#N/A	7	#N/A	#N/A		#N/A	#N/A	0	#N/A	#N/A	.
AT5G47060.1_|_Symbols:_|_Protein_of_unknown_function_(DUF581)_|	c93164_g7_i2	4	#N/A	6	12	#N/A		0	#N/A	0	0	#N/A	.
AT5G59550.1_|_Symbols:_|_zinc_finger_(C3HC4-type_RING_finger)_family_protein_|	c92314_g1_i2	#N/A	#N/A	4	#N/A	#N/A		#N/A	#N/A	0	#N/A	#N/A	.
AT1G19700.1_|_Symbols:_BEL10,_BLH10_|_BEL1-like_homeodomain_10_|	c98390_g2_i1	#N/A	#N/A	4	#N/A	#N/A		#N/A	#N/A	0	#N/A	#N/A	.
AT2G27260.1_|_Symbols:_|_Late_embryogenesis_abundant_(LEA)_hydroxyproline-rich_glycoprotein_family_|	c82055_g1_i2	#N/A	#N/A	4	#N/A	#N/A		#N/A	#N/A	0	#N/A	#N/A	.
AT2G27260.1_|_Symbols:_|_Late_embryogenesis_abundant_(LEA)_hydroxyproline-rich_glycoprotein_family_|	c82055_g1_i1	#N/A	#N/A	4	#N/A	#N/A		#N/A	#N/A	0	#N/A	#N/A	.
AT1G32700.1_|_Symbols:_|_PLATZ_transcription_factor_family_protein_|	c87165_g6_i1	#N/A	#N/A	4	15	7		#N/A	#N/A	0	0	0	.
AT1G67850.1_|_Symbols:_|_Protein_of_unknown_function_(DUF707)_|	c94091_g2_i1	67	137	143	157	111		0	0	0	0	0	.
AT1G67850.1_|_Symbols:_|_Protein_of_unknown_function_(DUF707)_|	c94091_g5_i1	67	137	143	157	111		0	0	0	0	0	.
AT1G67850.1_|_Symbols:_|_Protein_of_unknown_function_(DUF707)_|	c94091_g2_i2	67	137	143	157	111		0	0	0	0	0	.
AT4G37260.1_|_Symbols:_MYB73,_ATMYB73_|_myb_domain_protein_73_|	c75206_g2_i2	#N/A	#N/A	23	#N/A	#N/A		#N/A	#N/A	2e-179	#N/A	#N/A	.
AT3G08880.1_|_Symbols:_|_unknown_protein;_BEST_Arabidopsis_thaliana_protein_match_is:_unknown_protein_(TAIR:AT5G01570.1);_Has_177_Blast_hits_to_175_proteins_in_60_species:_Archae_-_4;_Bacteria_-_33;_Metazoa_-_18;_Fungi_-_11;_Plants_-_59;_Viruses_-_0;_Other_Eukaryotes_-_52_(source:_NCBI_BLink)._|	c96834_g1_i4	#N/A	6	4	#N/A	#N/A		#N/A	0	1e-178	#N/A	#N/A	.
AT5G61820.1_|_Symbols:_|_FUNCTIONS_IN:_molecular_function_unknown;_INVOLVED_IN:_biological_process_unknown;_LOCATED_IN:_vacuole;_EXPRESSED_IN:_24_plant_structures;_EXPRESSED_DURING:_15_growth_stages;_CONTAINS_InterPro_DOMAIN/s:_Stress_up-regulated_Nod_19_(InterPro:IPR011692);_Has_30201_Blast_hits_to_17322_proteins_in_780_species:_Archae_-_12;_Bacteria_-_1396;_Metazoa_-_17338;_Fungi_-_3422;_Plants…	c81998_g4_i1	#N/A	11	6	6	#N/A		#N/A	5e-39	1e-177	2e-135	#N/A	.
AT3G47160.2_|_Symbols:_|_RING/U-box_superfamily_protein_|	c82198_g9_i1	#N/A	#N/A	8	#N/A	#N/A		#N/A	#N/A	2e-177	#N/A	#N/A	.
AT3G47160.2_|_Symbols:_|_RING/U-box_superfamily_protein_|	c82198_g9_i4	#N/A	#N/A	8	#N/A	#N/A		#N/A	#N/A	9e-177	#N/A	#N/A	.
AT3G12610.1_|_Symbols:_DRT100_|_Leucine-rich_repeat_(LRR)_family_protein_|	c91060_g1_i1	#N/A	31	8	#N/A	39		#N/A	0	1e-176	#N/A	0	.
AT5G02020.1_|_Symbols:_SIS_|_Encodes_a_protein_involved_in_salt_tolerance,_names_SIS_(Salt_Induced_Serine_rich)._|	c96353_g7_i1	#N/A	#N/A	173	#N/A	#N/A		#N/A	#N/A	4e-174	#N/A	#N/A	.
AT3G14595.1_|_Symbols:_|_Ribosomal_protein_L18ae_family_|	c81960_g1_i2	#N/A	#N/A	9	#N/A	#N/A		#N/A	#N/A	1e-173	#N/A	#N/A	.
AT4G02050.1_|_Symbols:_STP7_|_sugar_transporter_protein_7_|	c83040_g2_i8	6	#N/A	5	#N/A	#N/A		1e-88	#N/A	6e-173	#N/A	#N/A	.
AT4G02050.1_|_Symbols:_STP7_|_sugar_transporter_protein_7_|	c83040_g2_i3	6	#N/A	5	#N/A	#N/A		1e-88	#N/A	6e-173	#N/A	#N/A	.
AT1G10370.1_|_Symbols:_GST30,_ATGSTU17,_GST30B,_ERD9_|_Glutathione_S-transferase_family_protein_|	c73618_g2_i1	#N/A	7	4	8	#N/A		#N/A	3e-166	2e-172	1e-149	#N/A	.
AT1G32700.1_|_Symbols:_|_PLATZ_transcription_factor_family_protein_|	c87165_g7_i1	#N/A	#N/A	4	#N/A	#N/A		#N/A	#N/A	3e-170	#N/A	#N/A	.
AT2G23810.1_|_Symbols:_TET8_|_tetraspanin8_|	c89668_g5_i2	#N/A	9	11	15	6		#N/A	0	3e-169	0	0	.
AT5G42620.2_|_Symbols:_|_metalloendopeptidases;zinc_ion_binding_|	c55155_g1_i2	#N/A	#N/A	4	#N/A	#N/A		#N/A	#N/A	4e-168	#N/A	#N/A	.
AT5G13090.1_|_Symbols:_|_unknown_protein;_BEST_Arabidopsis_thaliana_protein_match_is:_unknown_protein_(TAIR:AT1G24270.1);_Has_30201_Blast_hits_to_17322_proteins_in_780_species:_Archae_-_12;_Bacteria_-_1396;_Metazoa_-_17338;_Fungi_-_3422;_Plants_-_5037;_Viruses_-_0;_Other_Eukaryotes_-_2996_(source:_NCBI_BLink)._|	c89115_g2_i2	#N/A	#N/A	6	#N/A	#N/A		#N/A	#N/A	3e-166	#N/A	#N/A	.
AT4G11600.1_|_Symbols:_ATGPX6,_PHGPX,_LSC803,_GPX6_|_glutathione_peroxidase_6_|	c62966_g1_i1	#N/A	8	16	#N/A	21		#N/A	4e-168	3e-166	#N/A	1e-165	.
AT3G26420.1_|_Symbols:_ATRZ-1A_|_RNA-binding_(RRM/RBD/RNP_motifs)_family_protein_with_retrovirus_zinc_finger-like_domain_|	c97077_g5_i2	#N/A	#N/A	7	#N/A	#N/A		#N/A	#N/A	8e-166	#N/A	#N/A	.
AT3G22840.1_|_Symbols:_ELIP1,_ELIP_|_Chlorophyll_A-B_binding_family_protein_|	c77677_g1_i1	#N/A	#N/A	36	41	#N/A		#N/A	#N/A	9e-166	1e-123	#N/A	.
AT3G15770.1_|_Symbols:_|_unknown_protein;_BEST_Arabidopsis_thaliana_protein_match_is:_unknown_protein_(TAIR:AT5G25360.2);_Has_143_Blast_hits_to_143_proteins_in_25_species:_Archae_-_0;_Bacteria_-_0;_Metazoa_-_0;_Fungi_-_0;_Plants_-_136;_Viruses_-_0;_Other_Eukaryotes_-_7_(source:_NCBI_BLink)._|	c85762_g3_i2	#N/A	#N/A	12	14	#N/A		#N/A	#N/A	1e-165	3e-152	#N/A	.
AT1G19150.1_|_Symbols:_LHCA6,_LHCA2*1_|_photosystem_I_light_harvesting_complex_gene_6_|	c80817_g1_i2	163	#N/A	16	#N/A	38		0	#N/A	2e-163	#N/A	0	.
AT5G64850.1_|_Symbols:_|_FUNCTIONS_IN:_molecular_function_unknown;_INVOLVED_IN:_biological_process_unknown;_LOCATED_IN:_plasma_membrane;_EXPRESSED_IN:_22_plant_structures;_EXPRESSED_DURING:_13_growth_stages;_CONTAINS_InterPro_DOMAIN/s:_RPM1-interacting_protein_4,_defence_response_(InterPro:IPR008700);_BEST_Arabidopsis_thaliana_protein_match_is:_unknown_protein_(TAIR:AT5G09960.1);_Has_30201_Blast_…	c43204_g1_i1	#N/A	23	7	#N/A	#N/A		#N/A	0	4e-163	#N/A	#N/A	.
AT4G12470.1_|_Symbols:_AZI1_|_azelaic_acid_induced_1_|	c93113_g2_i3	#N/A	#N/A	69	19	15		#N/A	#N/A	5e-163	7e-163	6e-163	.
AT2G21130.1_|_Symbols:_|_Cyclophilin-like_peptidyl-prolyl_cis-trans_isomerase_family_protein_|	c38296_g1_i1	#N/A	#N/A	6	4	#N/A		#N/A	#N/A	2e-158	6e-157	#N/A	.
AT3G22930.1_|_Symbols:_CML11_|_calmodulin-like_11_|	c88422_g2_i2	20	35	39	#N/A	38		1e-153	4e-160	7e-158	#N/A	3e-156	.
AT3G43700.1_|_Symbols:_ATBPM6,_BPM6_|_BTB-POZ_and_MATH_domain_6_|	c90593_g3_i1	#N/A	#N/A	3	#N/A	#N/A		#N/A	#N/A	8e-155	#N/A	#N/A	.
AT1G10370.1_|_Symbols:_GST30,_ATGSTU17,_GST30B,_ERD9_|_Glutathione_S-transferase_family_protein_|	c80086_g3_i2	26	30	61	33	35		6e-154	7e-133	4e-154	4e-154	7e-133	.
AT2G37360.1_|_Symbols:_|_ABC-2_type_transporter_family_protein_|	c28224_g1_i1	#N/A	#N/A	5	#N/A	#N/A		#N/A	#N/A	6e-153	#N/A	#N/A	.
AT4G13800.1_|_Symbols:_|_Protein_of_unknown_function_(DUF803)_|	c95364_g4_i1	#N/A	#N/A	4	#N/A	#N/A		#N/A	#N/A	1e-152	#N/A	#N/A	.
AT1G19660.1_|_Symbols:_|_Wound-responsive_family_protein_|	c88825_g1_i3	24	#N/A	9	4	5		0	#N/A	1e-151	1e-33	0	.
AT5G02020.1_|_Symbols:_SIS_|_Encodes_a_protein_involved_in_salt_tolerance,_names_SIS_(Salt_Induced_Serine_rich)._|	c45800_g1_i2	#N/A	#N/A	173	#N/A	#N/A		#N/A	#N/A	8e-151	#N/A	#N/A	.
AT5G02020.1_|_Symbols:_SIS_|_Encodes_a_protein_involved_in_salt_tolerance,_names_SIS_(Salt_Induced_Serine_rich)._|	c45800_g1_i1	#N/A	#N/A	173	#N/A	#N/A		#N/A	#N/A	8e-151	#N/A	#N/A	.
AT5G07460.1_|_Symbols:_PMSR2,_ATMSRA2_|_peptidemethionine_sulfoxide_reductase_2_|	c41607_g1_i1	#N/A	#N/A	4	#N/A	#N/A		#N/A	#N/A	8e-150	#N/A	#N/A	.
AT4G23630.1_|_Symbols:_BTI1,_RTNLB1_|_VIRB2-interacting_protein_1_|	c89963_g4_i1	#N/A	11	12	16	7		#N/A	3e-146	6e-148	2e-144	5e-142	.
AT1G35140.1_|_Symbols:_PHI-1,_EXL7_|_Phosphate-responsive_1_family_protein_|	c99693_g3_i1	34	76	17	#N/A	#N/A		1e-155	2e-147	8e-146	#N/A	#N/A	.
AT3G55610.1_|_Symbols:_P5CS2_|_delta_1-pyrroline-5-carboxylate_synthase_2_|	c93536_g2_i1	#N/A	#N/A	10	14	7		#N/A	#N/A	1e-145	1e-145	3e-151	.
AT5G48250.1_|_Symbols:_|_B-box_type_zinc_finger_protein_with_CCT_domain_|	c70772_g1_i1	#N/A	#N/A	5	#N/A	#N/A		#N/A	#N/A	3e-145	#N/A	#N/A	.
AT3G58790.1_|_Symbols:_GAUT15_|_galacturonosyltransferase_15_|	c92700_g5_i2	#N/A	#N/A	5	#N/A	#N/A		#N/A	#N/A	3e-145	#N/A	#N/A	.
AT2G21820.1_|_Symbols:_|_unknown_protein;_Has_45_Blast_hits_to_45_proteins_in_13_species:_Archae_-_0;_Bacteria_-_0;_Metazoa_-_0;_Fungi_-_0;_Plants_-_45;_Viruses_-_0;_Other_Eukaryotes_-_0_(source:_NCBI_BLink)._|	c57176_g1_i1	6	#N/A	6	5	#N/A		0	#N/A	3e-144	0	#N/A	.
AT3G02230.1_|_Symbols:_RGP1,_ATRGP1_|_reversibly_glycosylated_polypeptide_1_|	c95320_g1_i1	#N/A	#N/A	4	#N/A	#N/A		#N/A	#N/A	5e-144	#N/A	#N/A	.
AT1G74670.1_|_Symbols:_|_Gibberellin-regulated_family_protein_|	c70961_g1_i1	#N/A	29	5	#N/A	26		#N/A	3e-175	1e-143	#N/A	3e-175	.
AT4G14100.1_|_Symbols:_|_transferases,_transferring_glycosyl_groups_|	c119132_g1_i1	#N/A	6	6	#N/A	#N/A		#N/A	3e-135	2e-143	#N/A	#N/A	.
AT3G43700.1_|_Symbols:_ATBPM6,_BPM6_|_BTB-POZ_and_MATH_domain_6_|	c90593_g4_i1	#N/A	#N/A	3	#N/A	#N/A		#N/A	#N/A	4e-143	#N/A	#N/A	.
AT5G47060.1_|_Symbols:_|_Protein_of_unknown_function_(DUF581)_|	c93164_g3_i1	4	#N/A	6	12	#N/A		1e-177	#N/A	5e-143	7e-161	#N/A	.
AT3G20810.2_|_Symbols:_JMJD5_|_2-oxoglutarate_(2OG)_and_Fe(II)-dependent_oxygenase_superfamily_protein_|	c99614_g1_i9	#N/A	#N/A	18	#N/A	#N/A		#N/A	#N/A	8e-143	#N/A	#N/A	.
AT4G02050.1_|_Symbols:_STP7_|_sugar_transporter_protein_7_|	c83040_g2_i7	6	#N/A	5	#N/A	#N/A		2e-81	#N/A	2e-142	#N/A	#N/A	.
AT5G42050.1_|_Symbols:_|_DCD_(Development_and_Cell_Death)_domain_protein_|	c61469_g1_i1	#N/A	26	21	20	9		#N/A	1e-137	4e-141	1e-137	3e-135	.
AT2G14210.1_|_Symbols:_ANR1,_AGL44_|_AGAMOUS-like_44_|	c46138_g1_i1	#N/A	#N/A	19	27	#N/A		#N/A	#N/A	4e-141	1e-161	#N/A	.
AT5G51570.1_|_Symbols:_|_SPFH/Band_7/PHB_domain-containing_membrane-associated_protein_family_|	c137568_g1_i1	#N/A	#N/A	11	19	#N/A		#N/A	#N/A	7e-141	2e-143	#N/A	.
AT1G80820.1_|_Symbols:_CCR2,_ATCCR2_|_cinnamoyl_coa_reductase_|	c118951_g1_i1	9	4	7	#N/A	#N/A		6e-97	5e-123	3e-140	#N/A	#N/A	.
AT2G21130.1_|_Symbols:_|_Cyclophilin-like_peptidyl-prolyl_cis-trans_isomerase_family_protein_|	c85302_g1_i1	58	60	96	70	33		3e-76	2e-148	4e-140	2e-148	1e-148	.
AT3G05500.1_|_Symbols:_|_Rubber_elongation_factor_protein_(REF)_|	c30805_g1_i1	4	#N/A	17	#N/A	7		1e-49	#N/A	2e-139	#N/A	4e-139	.
AT4G26600.1_|_Symbols:_|_S-adenosyl-L-methionine-dependent_methyltransferases_superfamily_protein_|	c90481_g3_i3	#N/A	#N/A	18	9	6		#N/A	#N/A	3e-139	0	5e-84	.
AT5G63850.1_|_Symbols:_AAP4_|_amino_acid_permease_4_|	c121263_g1_i1	#N/A	#N/A	3	#N/A	#N/A		#N/A	#N/A	3e-139	#N/A	#N/A	.
AT3G28340.1_|_Symbols:_GATL10_|_galacturonosyltransferase-like_10_|	c90374_g1_i1	15	66	9	#N/A	25		0	0	3e-139	#N/A	0	.
AT1G67300.2_|_Symbols:_|_Major_facilitator_superfamily_protein_|	c137317_g1_i1	#N/A	5	4	5	4		#N/A	3e-86	4e-139	6e-128	1e-44	.
AT1G29395.1_|_Symbols:_COR414-TM1,_COR413IM1,_COR413-TM1_|_COLD_REGULATED_314_INNER_MEMBRANE_1_|	c89281_g3_i1	37	#N/A	42	26	20		4e-140	#N/A	2e-138	5e-140	1e-141	.
AT4G19670.1_|_Symbols:_|_RING/U-box_superfamily_protein_|	c108968_g1_i1	#N/A	#N/A	4	#N/A	#N/A		#N/A	#N/A	5e-138	#N/A	#N/A	.
AT1G52280.1_|_Symbols:_AtRABG3d,_RABG3d_|_RAB_GTPase_homolog_G3D_|	c84322_g1_i2	#N/A	#N/A	16	#N/A	#N/A		#N/A	#N/A	3e-137	#N/A	#N/A	.
AT5G64850.1_|_Symbols:_|_FUNCTIONS_IN:_molecular_function_unknown;_INVOLVED_IN:_biological_process_unknown;_LOCATED_IN:_plasma_membrane;_EXPRESSED_IN:_22_plant_structures;_EXPRESSED_DURING:_13_growth_stages;_CONTAINS_InterPro_DOMAIN/s:_RPM1-interacting_protein_4,_defence_response_(InterPro:IPR008700);_BEST_Arabidopsis_thaliana_protein_match_is:_unknown_protein_(TAIR:AT5G09960.1);_Has_30201_Blast_…	c81677_g1_i1	#N/A	23	7	#N/A	#N/A		#N/A	2e-167	5e-137	#N/A	#N/A	.
AT2G01630.1_|_Symbols:_|_O-Glycosyl_hydrolases_family_17_protein_|	c88401_g1_i1	#N/A	#N/A	6	#N/A	7		#N/A	#N/A	6e-137	#N/A	1e-137	.
AT1G18320.1_|_Symbols:_|_Mitochondrial_import_inner_membrane_translocase_subunit_Tim17/Tim22/Tim23_family_protein_|	c111859_g1_i1	#N/A	#N/A	4	#N/A	#N/A		#N/A	#N/A	9e-137	#N/A	#N/A	.
AT4G02340.1_|_Symbols:_|_alpha/beta-Hydrolases_superfamily_protein_|	c10306_g1_i1	#N/A	20	5	13	14		#N/A	2e-144	7e-136	5e-136	2e-139	.
AT5G54490.1_|_Symbols:_PBP1_|_pinoid-binding_protein_1_|	c133843_g1_i1	40	17	24	#N/A	14		2e-137	3e-139	7e-136	#N/A	1e-137	.
AT1G09010.1_|_Symbols:_|_glycoside_hydrolase_family_2_protein_|	c98930_g8_i1	#N/A	#N/A	10	#N/A	#N/A		#N/A	#N/A	2e-135	#N/A	#N/A	.
AT5G57800.1_|_Symbols:_FLP1,_YRE,_CER3,_WAX2_|_Fatty_acid_hydroxylase_superfamily_|	c84054_g3_i1	#N/A	#N/A	5	5	4		#N/A	#N/A	4e-134	1e-84	5e-93	.
AT3G22930.1_|_Symbols:_CML11_|_calmodulin-like_11_|	c59515_g1_i1	#N/A	32	28	#N/A	36		#N/A	1e-164	5e-134	#N/A	5e-134	.
AT5G12940.1_|_Symbols:_|_Leucine-rich_repeat_(LRR)_family_protein_|	c91060_g3_i1	#N/A	31	8	#N/A	39		#N/A	4e-137	7e-134	#N/A	1e-136	.
AT1G80820.1_|_Symbols:_CCR2,_ATCCR2_|_cinnamoyl_coa_reductase_|	c110789_g1_i1	#N/A	#N/A	7	3	#N/A		#N/A	#N/A	2e-133	1e-103	#N/A	.
AT1G52280.1_|_Symbols:_AtRABG3d,_RABG3d_|_RAB_GTPase_homolog_G3D_|	c65421_g1_i1	#N/A	#N/A	16	#N/A	#N/A		#N/A	#N/A	2e-133	#N/A	#N/A	.
AT2G16710.3_|_Symbols:_|_Iron-sulphur_cluster_biosynthesis_family_protein_|	c81817_g3_i2	#N/A	#N/A	5	#N/A	#N/A		#N/A	#N/A	6e-133	#N/A	#N/A	.
AT4G26520.1_|_Symbols:_|_Aldolase_superfamily_protein_|	c11634_g1_i1	#N/A	22	6	#N/A	12		#N/A	3e-134	6e-133	#N/A	6e-130	.
AT2G46400.1_|_Symbols:_WRKY46,_ATWRKY46_|_WRKY_DNA-binding_protein_46_|	c83530_g2_i2	14	#N/A	19	#N/A	#N/A		2e-132	#N/A	2e-132	#N/A	#N/A	.
AT5G49480.1_|_Symbols:_ATCP1,_CP1_|_Ca2+-binding_protein_1_|	c130935_g1_i1	#N/A	16	9	7	11		#N/A	1e-132	2e-132	8e-82	3e-131	.
AT3G22840.1_|_Symbols:_ELIP1,_ELIP_|_Chlorophyll_A-B_binding_family_protein_|	c90656_g1_i2	#N/A	#N/A	68	7	18		#N/A	#N/A	5e-132	8e-126	3e-171	.
AT3G22840.1_|_Symbols:_ELIP1,_ELIP_|_Chlorophyll_A-B_binding_family_protein_|	c90656_g1_i1	#N/A	#N/A	68	7	18		#N/A	#N/A	5e-132	8e-136	3e-171	.
AT3G08880.1_|_Symbols:_|_unknown_protein;_BEST_Arabidopsis_thaliana_protein_match_is:_unknown_protein_(TAIR:AT5G01570.1);_Has_177_Blast_hits_to_175_proteins_in_60_species:_Archae_-_4;_Bacteria_-_33;_Metazoa_-_18;_Fungi_-_11;_Plants_-_59;_Viruses_-_0;_Other_Eukaryotes_-_52_(source:_NCBI_BLink)._|	c96834_g1_i7	#N/A	6	4	#N/A	#N/A		#N/A	3e-131	6e-132	#N/A	#N/A	.
AT1G10370.1_|_Symbols:_GST30,_ATGSTU17,_GST30B,_ERD9_|_Glutathione_S-transferase_family_protein_|	c80086_g3_i1	26	30	61	33	35		4e-131	3e-166	3e-131	2e-131	1e-164	.
AT3G09440.1_|_Symbols:_|_Heat_shock_protein_70_(Hsp_70)_family_protein_|	c16000_g1_i1	10	37	11	9	26		8e-133	2e-132	4e-131	6e-131	1e-127	.
AT3G09440.1_|_Symbols:_|_Heat_shock_protein_70_(Hsp_70)_family_protein_|	c17312_g1_i1	10	37	11	9	26		8e-133	2e-132	4e-131	6e-131	1e-127	.
AT1G72520.1_|_Symbols:_LOX4_|_PLAT/LH2_domain-containing_lipoxygenase_family_protein_|	c97564_g2_i1	#N/A	149	22	#N/A	19		#N/A	4e-130	9e-131	#N/A	2e-130	.
AT2G16700.1_|_Symbols:_ADF5,_ATADF5_|_actin_depolymerizing_factor_5_|	c20107_g1_i1	13	18	11	11	7		2e-140	2e-142	2e-130	2e-148	1e-139	.
AT2G20560.1_|_Symbols:_|_DNAJ_heat_shock_family_protein_|	c98377_g6_i1	17	15	6	#N/A	#N/A		9e-132	5e-130	3e-130	#N/A	#N/A	.
AT5G56190.2_|_Symbols:_|_Transducin/WD40_repeat-like_superfamily_protein_|	c31947_g1_i1	7	#N/A	6	15	#N/A		5e-122	#N/A	1e-129	5e-128	#N/A	.
AT1G54830.2_|_Symbols:_NF-YC3_|_nuclear_factor_Y,_subunit_C3_|	c106937_g1_i1	#N/A	5	18	25	12		#N/A	3e-75	2e-129	2e-129	2e-127	.
AT2G41100.1_|_Symbols:_TCH3,_ATCAL4_|_Calcium-binding_EF_hand_family_protein_|	c88422_g2_i1	20	35	39	#N/A	38		3e-125	9e-132	2e-129	#N/A	7e-128	.
AT3G20500.1_|_Symbols:_ATPAP18,_PAP18_|_purple_acid_phosphatase_18_|	c94800_g1_i1	#N/A	5	6	#N/A	#N/A		#N/A	2e-37	1e-128	#N/A	#N/A	.
AT1G76700.1_|_Symbols:_|_DNAJ_heat_shock_N-terminal_domain-containing_protein_|	c145895_g1_i1	9	5	8	#N/A	#N/A		1e-124	2e-126	8e-128	#N/A	#N/A	.
AT4G12980.1_|_Symbols:_|_Auxin-responsive_family_protein_|	c97007_g3_i1	#N/A	21	17	#N/A	#N/A		#N/A	3e-129	9e-128	#N/A	#N/A	.
AT3G61430.1_|_Symbols:_PIP1A,_ATPIP1,_PIP1,_PIP1;1_|_plasma_membrane_intrinsic_protein_1A_|	c55437_g1_i1	24	34	26	49	58		9e-128	1e-114	1e-127	4e-79	1e-127	.
AT1G32870.1_|_Symbols:_ANAC13,_ANAC013,_NAC13_|_NAC_domain_protein_13_|	c87551_g2_i6	#N/A	#N/A	3	2	#N/A		#N/A	#N/A	5e-127	1e-117	#N/A	.
AT5G65380.1_|_Symbols:_|_MATE_efflux_family_protein_|	c20320_g1_i1	12	6	21	15	#N/A		1e-54	7e-132	1e-126	7e-124	#N/A	.
AT5G64850.1_|_Symbols:_|_FUNCTIONS_IN:_molecular_function_unknown;_INVOLVED_IN:_biological_process_unknown;_LOCATED_IN:_plasma_membrane;_EXPRESSED_IN:_22_plant_structures;_EXPRESSED_DURING:_13_growth_stages;_CONTAINS_InterPro_DOMAIN/s:_RPM1-interacting_protein_4,_defence_response_(InterPro:IPR008700);_BEST_Arabidopsis_thaliana_protein_match_is:_unknown_protein_(TAIR:AT5G09960.1);_Has_30201_Blast_…	c81677_g1_i3	#N/A	23	7	#N/A	#N/A		#N/A	8e-156	2e-125	#N/A	#N/A	.
AT1G56300.1_|_Symbols:_|_Chaperone_DnaJ-domain_superfamily_protein_|	c87923_g3_i1	#N/A	25	22	#N/A	23		#N/A	2e-124	3e-125	#N/A	1e-124	.
AT1G10760.1_|_Symbols:_SEX1,_SOP1,_SOP,_GWD1,_GWD_|_Pyruvate_phosphate_dikinase,_PEP/pyruvate_binding_domain_|	c61576_g1_i1	#N/A	#N/A	12	#N/A	#N/A		#N/A	#N/A	1e-124	#N/A	#N/A	.
AT4G37260.1_|_Symbols:_MYB73,_ATMYB73_|_myb_domain_protein_73_|	c75206_g2_i1	#N/A	#N/A	23	#N/A	#N/A		#N/A	#N/A	2e-124	#N/A	#N/A	.
AT2G26560.1_|_Symbols:_PLP2,_PLA_IIA,_PLA2A_|_phospholipase_A_2A_|	c22075_g1_i1	#N/A	13	40	#N/A	#N/A		#N/A	1e-127	3e-124	#N/A	#N/A	.
AT2G16700.1_|_Symbols:_ADF5,_ATADF5_|_actin_depolymerizing_factor_5_|	c51893_g1_i1	20	14	10	13	16		5e-124	2e-122	5e-124	1e-109	4e-124	.
AT1G11170.1_|_Symbols:_|_Protein_of_unknown_function_(DUF707)_|	c44550_g1_i1	#N/A	#N/A	7	#N/A	#N/A		#N/A	#N/A	6e-124	#N/A	#N/A	.
AT4G35770.1_|_Symbols:_SEN1,_ATSEN1,_DIN1_|_Rhodanese/Cell_cycle_control_phosphatase_superfamily_protein_|	c82494_g1_i1	29	#N/A	14	7	#N/A		8e-122	#N/A	8e-122	1e-114	#N/A	.
AT3G55940.1_|_Symbols:_|_Phosphoinositide-specific_phospholipase_C_family_protein_|	c22658_g1_i1	#N/A	10	5	#N/A	#N/A		#N/A	4e-121	2e-121	#N/A	#N/A	.
AT4G33420.1_|_Symbols:_|_Peroxidase_superfamily_protein_|	c59504_g1_i1	#N/A	10	31	#N/A	#N/A		#N/A	5e-112	2e-120	#N/A	#N/A	.
AT1G62800.2_|_Symbols:_ASP4_|_aspartate_aminotransferase_4_|	c118781_g1_i1	#N/A	#N/A	8	12	8		#N/A	#N/A	3e-120	6e-120	4e-120	.
AT5G64860.1_|_Symbols:_DPE1_|_disproportionating_enzyme_|	c26974_g1_i2	#N/A	#N/A	42	13	#N/A		#N/A	#N/A	4e-118	2e-118	#N/A	.
AT2G21130.1_|_Symbols:_|_Cyclophilin-like_peptidyl-prolyl_cis-trans_isomerase_family_protein_|	c54406_g2_i1	#N/A	60	96	70	33		#N/A	2e-117	2e-117	1e-115	7e-116	.
AT5G03240.1_|_Symbols:_UBQ3_|_polyubiquitin_3_|	c89690_g5_i1	#N/A	#N/A	8	20	#N/A		#N/A	#N/A	2e-117	5e-74	#N/A	.
AT3G05500.1_|_Symbols:_|_Rubber_elongation_factor_protein_(REF)_|	c86821_g1_i1	#N/A	#N/A	10	14	#N/A		#N/A	#N/A	2e-117	5e-119	#N/A	.
AT5G03240.1_|_Symbols:_UBQ3_|_polyubiquitin_3_|	c66224_g1_i1	#N/A	#N/A	8	20	#N/A		#N/A	#N/A	2e-116	3e-72	#N/A	.
AT3G53620.1_|_Symbols:_AtPPa4,_PPa4_|_pyrophosphorylase_4_|	c91110_g2_i3	54	#N/A	28	21	#N/A		1e-114	#N/A	3e-116	3e-116	#N/A	.
AT2G16280.1_|_Symbols:_KCS9_|_3-ketoacyl-CoA_synthase_9_|	c134339_g1_i1	#N/A	14	7	#N/A	14		#N/A	2e-111	1e-114	#N/A	1e-112	.
AT3G08700.1_|_Symbols:_UBC12_|_ubiquitin-conjugating_enzyme_12_|	c67323_g2_i2	7	6	11	#N/A	9		2e-66	1e-114	1e-114	#N/A	1e-113	.
AT2G17500.1_|_Symbols:_|_Auxin_efflux_carrier_family_protein_|	c99918_g2_i4	#N/A	#N/A	9	#N/A	#N/A		#N/A	#N/A	2e-113	#N/A	#N/A	.
AT2G17500.1_|_Symbols:_|_Auxin_efflux_carrier_family_protein_|	c99918_g2_i1	#N/A	#N/A	9	#N/A	#N/A		#N/A	#N/A	2e-113	#N/A	#N/A	.
AT2G17500.1_|_Symbols:_|_Auxin_efflux_carrier_family_protein_|	c99918_g2_i5	#N/A	#N/A	9	#N/A	#N/A		#N/A	#N/A	2e-113	#N/A	#N/A	.
AT2G17500.1_|_Symbols:_|_Auxin_efflux_carrier_family_protein_|	c99918_g2_i12	#N/A	#N/A	9	#N/A	#N/A		#N/A	#N/A	2e-113	#N/A	#N/A	.
AT5G13090.1_|_Symbols:_|_unknown_protein;_BEST_Arabidopsis_thaliana_protein_match_is:_unknown_protein_(TAIR:AT1G24270.1);_Has_30201_Blast_hits_to_17322_proteins_in_780_species:_Archae_-_12;_Bacteria_-_1396;_Metazoa_-_17338;_Fungi_-_3422;_Plants_-_5037;_Viruses_-_0;_Other_Eukaryotes_-_2996_(source:_NCBI_BLink)._|	c89115_g1_i1	#N/A	#N/A	6	#N/A	#N/A		#N/A	#N/A	7e-113	#N/A	#N/A	.
AT2G21660.1_|_Symbols:_ATGRP7,_CCR2,_GR-RBP7,_GRP7_|_cold,_circadian_rhythm,_and_rna_binding_2_|	c100823_g1_i1	47	21	27	18	33		1e-111	2e-113	8e-112	8e-112	8e-112	.
AT3G09920.1_|_Symbols:_PIP5K9_|_phosphatidyl_inositol_monophosphate_5_kinase_|	c102898_g1_i1	#N/A	#N/A	9	#N/A	#N/A		#N/A	#N/A	9e-112	#N/A	#N/A	.
AT2G28840.1_|_Symbols:_XBAT31_|_XB3_ortholog_1_in_Arabidopsis_thaliana_|	c94798_g1_i1	#N/A	5	5	#N/A	5		#N/A	1e-68	4e-110	#N/A	3e-115	.
AT5G22250.1_|_Symbols:_|_Polynucleotidyl_transferase,_ribonuclease_H-like_superfamily_protein_|	c87771_g1_i1	36	149	97	11	98		3e-110	4e-110	5e-110	8e-107	2e-109	.
AT1G14370.1_|_Symbols:_APK2A,_PBL2_|_protein_kinase_2A_|	c94862_g5_i4	#N/A	#N/A	5	#N/A	#N/A		#N/A	#N/A	1e-109	#N/A	#N/A	.
AT1G06040.1_|_Symbols:_STO_|_B-box_zinc_finger_family_protein_|	c90711_g1_i1	#N/A	#N/A	31	21	#N/A		#N/A	#N/A	2e-109	2e-109	#N/A	.
AT4G27720.1_|_Symbols:_|_Major_facilitator_superfamily_protein_|	c48159_g1_i1	#N/A	21	13	#N/A	30		#N/A	3e-138	2e-109	#N/A	9e-135	.
AT3G19580.1_|_Symbols:_AZF2,_ZF2_|_zinc-finger_protein_2_|	c97468_g7_i1	8	7	5	#N/A	#N/A		3e-89	0	5e-108	#N/A	#N/A	.
AT5G47880.1_|_Symbols:_ERF1-1_|_eukaryotic_release_factor_1-1_|	c145549_g1_i1	#N/A	#N/A	20	#N/A	#N/A		#N/A	#N/A	8e-108	#N/A	#N/A	.
AT5G03240.1_|_Symbols:_UBQ3_|_polyubiquitin_3_|	c97492_g6_i1	12	33	8	44	#N/A		9e-31	1e-35	2e-107	7e-38	#N/A	.
AT5G62920.1_|_Symbols:_ARR6_|_response_regulator_6_|	c82503_g1_i1	#N/A	#N/A	5	#N/A	#N/A		#N/A	#N/A	2e-107	#N/A	#N/A	.
AT2G31380.1_|_Symbols:_STH_|_salt_tolerance_homologue_|	c86516_g3_i2	#N/A	#N/A	17	#N/A	#N/A		#N/A	#N/A	3e-107	#N/A	#N/A	.
AT3G27300.1_|_Symbols:_G6PD5_|_glucose-6-phosphate_dehydrogenase_5_|	c83332_g1_i1	5	7	24	33	#N/A		3e-86	1e-106	1e-106	1e-106	#N/A	.
AT5G64470.2_|_Symbols:_|_Plant_protein_of_unknown_function_(DUF828)_|	c87797_g2_i1	#N/A	#N/A	3	3	#N/A		#N/A	#N/A	2e-106	9e-60	#N/A	.
AT1G47710.1_|_Symbols:_|_Serine_protease_inhibitor_(SERPIN)_family_protein_|	c105748_g1_i1	#N/A	#N/A	9	12	#N/A		#N/A	#N/A	7e-106	2e-105	#N/A	.
AT1G07880.2_|_Symbols:_ATMPK13_|_Protein_kinase_superfamily_protein_|	c94084_g3_i1	28	#N/A	23	#N/A	7		1e-105	#N/A	2e-105	#N/A	3e-107	.
AT1G30360.1_|_Symbols:_ERD4_|_Early-responsive_to_dehydration_stress_protein_(ERD4)_|	c87622_g3_i1	#N/A	26	4	9	#N/A		#N/A	0	4e-105	0	#N/A	.
AT2G18170.1_|_Symbols:_ATMPK7,_MPK7_|_MAP_kinase_7_|	c103677_g1_i1	#N/A	#N/A	9	#N/A	#N/A		#N/A	#N/A	2e-104	#N/A	#N/A	.
AT3G57880.1_|_Symbols:_|_Calcium-dependent_lipid-binding_(CaLB_domain)_plant_phosphoribosyltransferase_family_protein_|	c100127_g1_i1	11	5	29	27	#N/A		2e-89	1e-58	2e-104	5e-104	#N/A	.
AT3G53230.1_|_Symbols:_|_ATPase,_AAA-type,_CDC48_protein_|	c94715_g5_i1	#N/A	17	29	30	16		#N/A	1e-88	4e-104	2e-91	1e-106	.
AT4G19160.2_|_Symbols:_|_unknown_protein;_Has_35333_Blast_hits_to_34131_proteins_in_2444_species:_Archae_-_798;_Bacteria_-_22429;_Metazoa_-_974;_Fungi_-_991;_Plants_-_531;_Viruses_-_0;_Other_Eukaryotes_-_9610_(source:_NCBI_BLink)._|	c96506_g1_i2	#N/A	#N/A	6	11	#N/A		#N/A	#N/A	5e-103	6e-179	#N/A	.
AT5G62570.2_|_Symbols:_|_Calmodulin_binding_protein-like_|	c80394_g1_i1	22	#N/A	12	15	5		0	#N/A	8e-103	2e-179	3e-125	.
AT1G77870.1_|_Symbols:_MUB5_|_membrane-anchored_ubiquitin-fold_protein_5_precursor_|	c137293_g1_i1	#N/A	#N/A	14	#N/A	#N/A		#N/A	#N/A	2e-102	#N/A	#N/A	.
AT2G45510.1_|_Symbols:_CYP704A2_|_cytochrome_P450,_family_704,_subfamily_A,_polypeptide_2_|	c86531_g3_i2	13	22	17	9	#N/A		1e-63	4e-103	2e-101	1e-103	#N/A	.
AT3G26310.1_|_Symbols:_CYP71B35_|_cytochrome_P450,_family_71,_subfamily_B,_polypeptide_35_|	c95687_g1_i1	#N/A	#N/A	4	#N/A	#N/A		#N/A	#N/A	7e-101	#N/A	#N/A	.
AT3G13310.1_|_Symbols:_|_Chaperone_DnaJ-domain_superfamily_protein_|	c131689_g1_i1	#N/A	11	4	#N/A	6		#N/A	3e-102	3e-100	#N/A	2e-102	.
AT2G16710.3_|_Symbols:_|_Iron-sulphur_cluster_biosynthesis_family_protein_|	c134839_g1_i1	#N/A	#N/A	5	#N/A	#N/A		#N/A	#N/A	4e-100	#N/A	#N/A	.
AT5G24420.1_|_Symbols:_PGL5_|_6-phosphogluconolactonase_5_|	c89887_g1_i1	21	33	21	9	9		8e-99	2e-100	5e-99	2e-95	1e-100	.
AT1G07880.2_|_Symbols:_ATMPK13_|_Protein_kinase_superfamily_protein_|	c119493_g1_i1	28	#N/A	23	#N/A	7		2e-97	#N/A	7e-99	#N/A	3e-97	.
AT4G08950.1_|_Symbols:_EXO_|_Phosphate-responsive_1_family_protein_|	c77688_g1_i1	34	76	24	#N/A	#N/A		4e-96	8e-33	5e-98	#N/A	#N/A	.
AT4G19985.1_|_Symbols:_|_Acyl-CoA_N-acyltransferases_(NAT)_superfamily_protein_|	c24972_g1_i1	29	55	63	#N/A	#N/A		5e-94	5e-94	3e-97	#N/A	#N/A	.
AT3G01650.1_|_Symbols:_RGLG1_|_RING_domain_ligase1_|	c113383_g1_i1	#N/A	#N/A	8	5	#N/A		#N/A	#N/A	3e-95	8e-73	#N/A	.
AT3G08700.1_|_Symbols:_UBC12_|_ubiquitin-conjugating_enzyme_12_|	c67323_g2_i1	7	6	11	#N/A	9		6e-57	2e-98	4e-95	#N/A	9e-111	.
AT4G08950.1_|_Symbols:_EXO_|_Phosphate-responsive_1_family_protein_|	c95410_g4_i1	#N/A	188	43	#N/A	36		#N/A	4e-150	1e-94	#N/A	0	.
AT4G10770.1_|_Symbols:_ATOPT7,_OPT7_|_oligopeptide_transporter_7_|	c98204_g7_i1	#N/A	#N/A	2	4	#N/A		#N/A	#N/A	3e-94	2e-48	#N/A	.
AT2G27820.1_|_Symbols:_PD1,_ADT3_|_prephenate_dehydratase_1_|	c97417_g3_i1	#N/A	#N/A	5	#N/A	#N/A		#N/A	#N/A	1e-93	#N/A	#N/A	.
AT5G42570.1_|_Symbols:_|_B-cell_receptor-associated_31-like_|	c98407_g3_i3	#N/A	6	4	4	9		#N/A	0	2e-92	0	0	.
AT5G42570.1_|_Symbols:_|_B-cell_receptor-associated_31-like_|	c98407_g3_i2	#N/A	6	4	4	9		#N/A	0	2e-92	0	0	.
AT1G73500.1_|_Symbols:_ATMKK9,_MKK9_|_MAP_kinase_kinase_9_|	c109811_g1_i1	#N/A	#N/A	3	#N/A	#N/A		#N/A	#N/A	6e-92	#N/A	#N/A	.
AT2G36390.1_|_Symbols:_SBE2.1,_BE3_|_starch_branching_enzyme_2.1_|	c20888_g1_i1	18	19	24	32	#N/A		6e-92	7e-92	8e-92	0	#N/A	.
AT4G08950.1_|_Symbols:_EXO_|_Phosphate-responsive_1_family_protein_|	c79277_g1_i1	34	76	41	#N/A	17		5e-85	5e-94	4e-91	#N/A	3e-70	.
AT5G63120.2_|_Symbols:_|_P-loop_containing_nucleoside_triphosphate_hydrolases_superfamily_protein_|	c104526_g1_i1	#N/A	#N/A	8	#N/A	#N/A		#N/A	#N/A	1e-90	#N/A	#N/A	.
AT1G52280.1_|_Symbols:_AtRABG3d,_RABG3d_|_RAB_GTPase_homolog_G3D_|	c84322_g1_i1	#N/A	#N/A	16	#N/A	#N/A		#N/A	#N/A	2e-89	#N/A	#N/A	.
AT5G64260.1_|_Symbols:_EXL2_|_EXORDIUM_like_2_|	c90733_g1_i1	#N/A	#N/A	9	7	#N/A		#N/A	#N/A	4e-89	4e-49	#N/A	.
AT5G47880.1_|_Symbols:_ERF1-1_|_eukaryotic_release_factor_1-1_|	c7496_g1_i1	#N/A	#N/A	20	#N/A	#N/A		#N/A	#N/A	6e-89	#N/A	#N/A	.
AT5G48500.1_|_Symbols:_|_unknown_protein;_BEST_Arabidopsis_thaliana_protein_match_is:_unknown_protein_(TAIR:AT2G10930.1);_Has_30201_Blast_hits_to_17322_proteins_in_780_species:_Archae_-_12;_Bacteria_-_1396;_Metazoa_-_17338;_Fungi_-_3422;_Plants_-_5037;_Viruses_-_0;_Other_Eukaryotes_-_2996_(source:_NCBI_BLink)._|	c90691_g3_i1	#N/A	5	5	#N/A	#N/A		#N/A	0	6e-88	#N/A	#N/A	.
AT5G48500.1_|_Symbols:_|_unknown_protein;_BEST_Arabidopsis_thaliana_protein_match_is:_unknown_protein_(TAIR:AT2G10930.1);_Has_30201_Blast_hits_to_17322_proteins_in_780_species:_Archae_-_12;_Bacteria_-_1396;_Metazoa_-_17338;_Fungi_-_3422;_Plants_-_5037;_Viruses_-_0;_Other_Eukaryotes_-_2996_(source:_NCBI_BLink)._|	c90691_g3_i2	#N/A	5	5	#N/A	#N/A		#N/A	0	6e-88	#N/A	#N/A	.
AT5G58070.1_|_Symbols:_ATTIL,_TIL_|_temperature-induced_lipocalin_|	c77639_g1_i2	22	17	47	#N/A	8		6e-88	6e-87	3e-87	#N/A	3e-85	.
AT3G05580.1_|_Symbols:_|_Calcineurin-like_metallo-phosphoesterase_superfamily_protein_|	c84163_g3_i1	#N/A	#N/A	14	#N/A	7		#N/A	#N/A	2e-85	#N/A	5e-84	.
AT3G08700.1_|_Symbols:_UBC12_|_ubiquitin-conjugating_enzyme_12_|	c69701_g3_i1	10	54	38	32	12		1e-89	5e-54	9e-85	9e-81	6e-123	.
AT2G37170.1_|_Symbols:_PIP2B,_PIP2;2_|_plasma_membrane_intrinsic_protein_2_|	c51486_g1_i1	16	27	13	#N/A	6		1e-171	3e-172	1e-80	#N/A	6e-176	.
AT5G33210.1_|_Symbols:_SRS8_|_SHI-related_sequence_8_|	c31131_g1_i1	#N/A	#N/A	2	#N/A	#N/A		#N/A	#N/A	3e-80	#N/A	#N/A	.
AT1G34570.1_|_Symbols:_|_Essential_protein_Yae1,_N-terminal_|	c90538_g1_i2	#N/A	#N/A	6	#N/A	#N/A		#N/A	#N/A	3e-80	#N/A	#N/A	.
AT5G61820.1_|_Symbols:_|_FUNCTIONS_IN:_molecular_function_unknown;_INVOLVED_IN:_biological_process_unknown;_LOCATED_IN:_vacuole;_EXPRESSED_IN:_24_plant_structures;_EXPRESSED_DURING:_15_growth_stages;_CONTAINS_InterPro_DOMAIN/s:_Stress_up-regulated_Nod_19_(InterPro:IPR011692);_Has_30201_Blast_hits_to_17322_proteins_in_780_species:_Archae_-_12;_Bacteria_-_1396;_Metazoa_-_17338;_Fungi_-_3422;_Plants…	c98147_g2_i3	#N/A	11	8	6	#N/A		#N/A	1e-115	4e-79	5e-109	#N/A	.
AT5G03240.1_|_Symbols:_UBQ3_|_polyubiquitin_3_|	c88040_g1_i1	19	#N/A	12	#N/A	22		5e-79	#N/A	5e-79	#N/A	4e-79	.
AT3G08700.1_|_Symbols:_UBC12_|_ubiquitin-conjugating_enzyme_12_|	c86163_g6_i1	#N/A	#N/A	10	13	#N/A		#N/A	#N/A	2e-78	1e-76	#N/A	.
AT1G67850.1_|_Symbols:_|_Protein_of_unknown_function_(DUF707)_|	c94091_g5_i2	67	137	143	157	111		3e-77	4e-77	4e-77	4e-77	4e-77	.
AT5G03240.1_|_Symbols:_UBQ3_|_polyubiquitin_3_|	c89690_g1_i1	#N/A	33	25	20	#N/A		#N/A	2e-77	7e-76	1e-104	#N/A	.
AT4G18700.1_|_Symbols:_CIPK12,_SnRK3.9,_ATWL4,_WL4_|_CBL-interacting_protein_kinase_12_|	c29616_g1_i1	15	61	7	21	20		2e-163	8e-165	1e-75	7e-165	8e-165	.
AT3G56880.1_|_Symbols:_|_VQ_motif-containing_protein_|	c90298_g1_i1	#N/A	15	4	#N/A	#N/A		#N/A	0	1e-72	#N/A	#N/A	.
AT2G16990.1_|_Symbols:_|_Major_facilitator_superfamily_protein_|	c97447_g5_i2	#N/A	#N/A	8	#N/A	#N/A		#N/A	#N/A	1e-70	#N/A	#N/A	.
AT4G39090.1_|_Symbols:_RD19,_RD19A_|_Papain_family_cysteine_protease_|	c86424_g3_i1	54	33	33	40	8		5e-72	4e-72	2e-70	4e-72	2e-72	.
AT5G22630.1_|_Symbols:_ADT5_|_arogenate_dehydratase_5_|	c82769_g8_i2	#N/A	#N/A	4	#N/A	#N/A		#N/A	#N/A	3e-69	#N/A	#N/A	.
AT4G28150.1_|_Symbols:_|_Protein_of_unknown_function_(DUF789)_|	c95124_g1_i2	#N/A	#N/A	5	#N/A	#N/A		#N/A	#N/A	1e-68	#N/A	#N/A	.
AT3G20810.2_|_Symbols:_JMJD5_|_2-oxoglutarate_(2OG)_and_Fe(II)-dependent_oxygenase_superfamily_protein_|	c99614_g1_i2	#N/A	#N/A	18	#N/A	#N/A		#N/A	#N/A	2e-68	#N/A	#N/A	.
AT1G11580.1_|_Symbols:_ATPMEPCRA,_PMEPCRA_|_methylesterase_PCR_A_|	c87525_g1_i1	#N/A	#N/A	26	#N/A	6		#N/A	#N/A	8e-66	#N/A	2e-108	.
AT5G40330.1_|_Symbols:_MYB23,_ATMYB23,_ATMYBRTF_|_myb_domain_protein_23_|	c79540_g1_i5	#N/A	#N/A	7	#N/A	#N/A		#N/A	#N/A	1e-65	#N/A	#N/A	.
AT2G16710.3_|_Symbols:_|_Iron-sulphur_cluster_biosynthesis_family_protein_|	c81817_g3_i1	#N/A	#N/A	5	#N/A	#N/A		#N/A	#N/A	5e-64	#N/A	#N/A	.
AT3G08700.1_|_Symbols:_UBC12_|_ubiquitin-conjugating_enzyme_12_|	c69495_g2_i1	10	54	10	13	12		1e-99	1e-59	6e-64	1e-65	6e-133	.
AT1G32700.1_|_Symbols:_|_PLATZ_transcription_factor_family_protein_|	c87165_g3_i1	#N/A	#N/A	4	#N/A	#N/A		#N/A	#N/A	2e-62	#N/A	#N/A	.
AT2G37170.1_|_Symbols:_PIP2B,_PIP2;2_|_plasma_membrane_intrinsic_protein_2_|	c99731_g2_i6	24	31	11	19	27		1e-36	6e-130	4e-59	3e-130	3e-123	.
AT2G46270.1_|_Symbols:_GBF3_|_G-box_binding_factor_3_|	c92194_g2_i2	4	6	5	#N/A	#N/A		7e-106	0	1e-58	#N/A	#N/A	.
AT1G26150.1_|_Symbols:_ATPERK10,_PERK10_|_proline-rich_extensin-like_receptor_kinase_10_|	c93564_g1_i2	#N/A	#N/A	18	6	#N/A		#N/A	#N/A	3e-58	0	#N/A	.
AT5G03240.1_|_Symbols:_UBQ3_|_polyubiquitin_3_|	c90330_g1_i5	#N/A	#N/A	8	#N/A	#N/A		#N/A	#N/A	5e-58	#N/A	#N/A	.
AT3G26310.1_|_Symbols:_CYP71B35_|_cytochrome_P450,_family_71,_subfamily_B,_polypeptide_35_|	c98007_g3_i1	#N/A	#N/A	4	#N/A	#N/A		#N/A	#N/A	2e-57	#N/A	#N/A	.
AT1G08920.2_|_Symbols:_ESL1_|_ERD_(early_response_to_dehydration)_six-like_1_|	c99257_g5_i1	#N/A	3	5	#N/A	#N/A		#N/A	2e-51	6e-57	#N/A	#N/A	.
AT5G03240.1_|_Symbols:_UBQ3_|_polyubiquitin_3_|	c90330_g1_i11	#N/A	#N/A	8	#N/A	#N/A		#N/A	#N/A	2e-56	#N/A	#N/A	.
AT4G28150.1_|_Symbols:_|_Protein_of_unknown_function_(DUF789)_|	c87605_g4_i2	12	40	21	23	#N/A		2e-56	6e-58	2e-56	7e-58	#N/A	.
AT4G28150.1_|_Symbols:_|_Protein_of_unknown_function_(DUF789)_|	c87605_g4_i5	12	40	21	23	#N/A		2e-56	6e-58	2e-56	7e-58	#N/A	.
AT5G17400.1_|_Symbols:_ER-ANT1_|_endoplasmic_reticulum-adenine_nucleotide_transporter_1_|	c85324_g2_i1	#N/A	7	5	13	16		#N/A	4e-56	3e-56	7e-107	6e-121	.
AT2G38970.1_|_Symbols:_|_Zinc_finger_(C3HC4-type_RING_finger)_family_protein_|	c94911_g1_i1	21	#N/A	15	#N/A	#N/A		2e-64	#N/A	3e-56	#N/A	#N/A	.
AT2G21130.1_|_Symbols:_|_Cyclophilin-like_peptidyl-prolyl_cis-trans_isomerase_family_protein_|	c141225_g1_i1	19	#N/A	3	#N/A	#N/A		6e-79	#N/A	9e-55	#N/A	#N/A	.
AT5G03240.1_|_Symbols:_UBQ3_|_polyubiquitin_3_|	c90330_g1_i9	#N/A	#N/A	8	#N/A	#N/A		#N/A	#N/A	1e-54	#N/A	#N/A	.
AT1G23480.1_|_Symbols:_ATCSLA03,_CSLA03,_ATCSLA3,_CSLA3_|_cellulose_synthase-like_A3_|	c87923_g2_i2	#N/A	#N/A	4	#N/A	11		#N/A	#N/A	6e-52	#N/A	2e-120	.
AT1G09010.1_|_Symbols:_|_glycoside_hydrolase_family_2_protein_|	c133996_g1_i1	#N/A	#N/A	3	#N/A	#N/A		#N/A	#N/A	8e-51	#N/A	#N/A	.
AT5G62570.2_|_Symbols:_|_Calmodulin_binding_protein-like_|	c99535_g4_i1	#N/A	29	48	5	37		#N/A	6e-43	2e-48	2e-41	8e-43	.
AT2G46270.1_|_Symbols:_GBF3_|_G-box_binding_factor_3_|	c92194_g2_i1	4	6	5	#N/A	#N/A		7e-106	3e-175	4e-48	#N/A	#N/A	.
AT3G55940.1_|_Symbols:_|_Phosphoinositide-specific_phospholipase_C_family_protein_|	c87685_g2_i1	#N/A	6	5	#N/A	#N/A		#N/A	0	5e-48	#N/A	#N/A	.
AT5G03240.1_|_Symbols:_UBQ3_|_polyubiquitin_3_|	c90330_g1_i8	#N/A	#N/A	8	#N/A	#N/A		#N/A	#N/A	2e-46	#N/A	#N/A	.
AT4G10770.1_|_Symbols:_ATOPT7,_OPT7_|_oligopeptide_transporter_7_|	c98204_g8_i1	#N/A	#N/A	2	#N/A	#N/A		#N/A	#N/A	7e-46	#N/A	#N/A	.
AT4G10770.1_|_Symbols:_ATOPT7,_OPT7_|_oligopeptide_transporter_7_|	c98204_g8_i3	#N/A	#N/A	2	#N/A	#N/A		#N/A	#N/A	7e-46	#N/A	#N/A	.
AT2G28840.1_|_Symbols:_XBAT31_|_XB3_ortholog_1_in_Arabidopsis_thaliana_|	c94798_g3_i1	#N/A	#N/A	5	#N/A	5		#N/A	#N/A	1e-45	#N/A	2e-62	.
AT1G10760.1_|_Symbols:_SEX1,_SOP1,_SOP,_GWD1,_GWD_|_Pyruvate_phosphate_dikinase,_PEP/pyruvate_binding_domain_|	c95740_g1_i1	4	#N/A	44	18	#N/A		4e-45	#N/A	5e-45	6e-45	#N/A	.
AT1G73500.1_|_Symbols:_ATMKK9,_MKK9_|_MAP_kinase_kinase_9_|	c89849_g1_i1	#N/A	#N/A	3	#N/A	9		#N/A	#N/A	1e-44	#N/A	0	.
AT1G01120.1_|_Symbols:_KCS1_|_3-ketoacyl-CoA_synthase_1_|	c30696_g1_i1	#N/A	14	7	#N/A	14		#N/A	3e-115	1e-43	#N/A	4e-117	.
AT5G13760.1_|_Symbols:_|_Plasma-membrane_choline_transporter_family_protein_|	c95944_g6_i3	#N/A	#N/A	8	#N/A	#N/A		#N/A	#N/A	7e-43	#N/A	#N/A	.
AT1G70280.2_|_Symbols:_|_NHL_domain-containing_protein_|	c137831_g1_i1	#N/A	#N/A	5	#N/A	#N/A		#N/A	#N/A	2e-42	#N/A	#N/A	.
AT5G23850.1_|_Symbols:_|_Arabidopsis_thaliana_protein_of_unknown_function_(DUF821)_|	c138871_g1_i1	#N/A	#N/A	7	#N/A	#N/A		#N/A	#N/A	1e-38	#N/A	#N/A	.
AT5G53970.1_|_Symbols:_|_Tyrosine_transaminase_family_protein_|	c94729_g1_i1	#N/A	#N/A	10	#N/A	#N/A		#N/A	#N/A	2e-35	#N/A	#N/A	.
AT2G19860.1_|_Symbols:_ATHXK2,_HXK2_|_hexokinase_2_|	c27066_g1_i1	#N/A	#N/A	10	8	9		#N/A	#N/A	6e-34	3e-111	9e-113	.
AT1G32700.1_|_Symbols:_|_PLATZ_transcription_factor_family_protein_|	c87165_g2_i1	#N/A	#N/A	4	#N/A	#N/A		#N/A	#N/A	2e-33	#N/A	#N/A	.
AT1G32700.1_|_Symbols:_|_PLATZ_transcription_factor_family_protein_|	c87165_g5_i1	#N/A	#N/A	4	#N/A	#N/A		#N/A	#N/A	2e-33	#N/A	#N/A	.
AT4G18530.1_|_Symbols:_|_Protein_of_unknown_function_(DUF707)_|	c95144_g1_i10	10	#N/A	6	15	#N/A		4e-154	#N/A	3e-26	3e-26	#N/A	.
AT4G18530.1_|_Symbols:_|_Protein_of_unknown_function_(DUF707)_|	c95144_g1_i3	10	#N/A	6	15	#N/A		4e-154	#N/A	3e-26	3e-26	#N/A	.
AT4G18530.1_|_Symbols:_|_Protein_of_unknown_function_(DUF707)_|	c95144_g1_i12	10	#N/A	6	15	#N/A		1e-128	#N/A	3e-26	3e-26	#N/A	.
AT4G18530.1_|_Symbols:_|_Protein_of_unknown_function_(DUF707)_|	c95144_g1_i16	10	#N/A	6	15	#N/A		0	#N/A	3e-26	3e-26	#N/A	.
AT4G18530.1_|_Symbols:_|_Protein_of_unknown_function_(DUF707)_|	c95144_g1_i9	10	#N/A	6	15	#N/A		4e-169	#N/A	3e-26	3e-26	#N/A	.
AT4G18530.1_|_Symbols:_|_Protein_of_unknown_function_(DUF707)_|	c95144_g1_i2	10	#N/A	6	15	#N/A		4e-169	#N/A	3e-26	3e-26	#N/A	.
AT4G18530.1_|_Symbols:_|_Protein_of_unknown_function_(DUF707)_|	c95144_g1_i7	10	#N/A	6	15	#N/A		0	#N/A	3e-26	3e-26	#N/A	.
AT4G18530.1_|_Symbols:_|_Protein_of_unknown_function_(DUF707)_|	c95144_g1_i11	10	#N/A	6	15	#N/A		0	#N/A	3e-26	3e-26	#N/A	.
AT4G37760.1_|_Symbols:_SQE3_|_squalene_epoxidase_3_|	c121103_g1_i1	#N/A	#N/A	4	4	#N/A		#N/A	#N/A	1e-24	4e-49	#N/A	.
AT4G18530.1_|_Symbols:_|_Protein_of_unknown_function_(DUF707)_|	c95144_g1_i13	10	#N/A	6	15	#N/A		3e-55	#N/A	2e-23	2e-23	#N/A	.
AT4G18530.1_|_Symbols:_|_Protein_of_unknown_function_(DUF707)_|	c95144_g1_i14	10	#N/A	6	15	#N/A		9e-91	#N/A	2e-23	2e-23	#N/A	.
AT4G18530.1_|_Symbols:_|_Protein_of_unknown_function_(DUF707)_|	c95144_g1_i6	10	#N/A	6	15	#N/A		0	#N/A	2e-23	2e-23	#N/A	.
AT4G18530.1_|_Symbols:_|_Protein_of_unknown_function_(DUF707)_|	c95144_g1_i4	10	#N/A	6	15	#N/A		0	#N/A	2e-23	2e-23	#N/A	.
AT3G50960.1_|_Symbols:_PLP3a_|_phosducin-like_protein_3_homolog_|	c31995_g1_i1	#N/A	#N/A	8	#N/A	#N/A		#N/A	#N/A	5e-23	#N/A	#N/A	.
AT2G19810.1_|_Symbols:_|_CCCH-type_zinc_finger_family_protein_|	c92684_g2_i1	#N/A	4	37	17	#N/A		#N/A	8e-102	4e-22	4e-105	#N/A	.
AT1G04240.1_|_Symbols:_SHY2,_IAA3_|_AUX/IAA_transcriptional_regulator_family_protein_|	c83319_g7_i1	7	16	31	20	#N/A		5e-88	7e-103	2e-21	2e-21	#N/A	.
AT5G23850.1_|_Symbols:_|_Arabidopsis_thaliana_protein_of_unknown_function_(DUF821)_|	c97349_g1_i2	#N/A	#N/A	#N/A	#N/A	4		#N/A	#N/A	#N/A	#N/A	0	.
AT5G23850.1_|_Symbols:_|_Arabidopsis_thaliana_protein_of_unknown_function_(DUF821)_|	c97349_g1_i1	#N/A	#N/A	#N/A	#N/A	4		#N/A	#N/A	#N/A	#N/A	0	.
AT5G14120.1_|_Symbols:_|_Major_facilitator_superfamily_protein_|	c96906_g2_i4	5	19	#N/A	#N/A	21		0	0	#N/A	#N/A	0	.
AT5G14120.1_|_Symbols:_|_Major_facilitator_superfamily_protein_|	c96906_g2_i5	5	19	#N/A	#N/A	21		0	0	#N/A	#N/A	0	.
AT5G14120.1_|_Symbols:_|_Major_facilitator_superfamily_protein_|	c96906_g2_i2	5	19	#N/A	#N/A	21		0	0	#N/A	#N/A	0	.
AT5G14120.1_|_Symbols:_|_Major_facilitator_superfamily_protein_|	c96906_g2_i3	5	19	#N/A	#N/A	21		0	0	#N/A	#N/A	0	.
AT5G14120.1_|_Symbols:_|_Major_facilitator_superfamily_protein_|	c96906_g1_i1	5	19	#N/A	#N/A	21		3e-126	0	#N/A	#N/A	0	.
AT2G17840.1_|_Symbols:_ERD7_|_Senescence/dehydration-associated_protein-related_|	c91467_g4_i1	17	63	#N/A	12	6		0	0	#N/A	3e-31	0	.
AT5G49740.1_|_Symbols:_ATFRO7,_FRO7_|_ferric_reduction_oxidase_7_|	c99611_g4_i4	#N/A	20	#N/A	#N/A	24		#N/A	0	#N/A	#N/A	0	.
AT2G20670.1_|_Symbols:_|_Protein_of_unknown_function_(DUF506)_|	c83486_g1_i1	#N/A	#N/A	#N/A	#N/A	7		#N/A	#N/A	#N/A	#N/A	0	.
AT2G20670.1_|_Symbols:_|_Protein_of_unknown_function_(DUF506)_|	c83486_g1_i2	#N/A	#N/A	#N/A	#N/A	7		#N/A	#N/A	#N/A	#N/A	0	.
AT5G67420.1_|_Symbols:_LBD37,_ASL39_|_LOB_domain-containing_protein_37_|	c84292_g1_i1	#N/A	4	#N/A	13	8		#N/A	0	#N/A	0	0	.
AT4G37540.1_|_Symbols:_LBD39_|_LOB_domain-containing_protein_39_|	c84292_g1_i2	#N/A	4	#N/A	13	8		#N/A	0	#N/A	0	0	.
AT3G54400.1_|_Symbols:_|_Eukaryotic_aspartyl_protease_family_protein_|	c86429_g4_i1	#N/A	33	#N/A	#N/A	25		#N/A	0	#N/A	#N/A	0	.
AT1G32860.1_|_Symbols:_|_Glycosyl_hydrolase_superfamily_protein_|	c61952_g1_i1	#N/A	#N/A	#N/A	#N/A	7		#N/A	#N/A	#N/A	#N/A	0	.
AT3G23620.1_|_Symbols:_|_Ribosomal_RNA_processing_Brix_domain_protein_|	c98282_g3_i1	#N/A	#N/A	#N/A	10	4		#N/A	#N/A	#N/A	0	0	.
AT3G28040.1_|_Symbols:_|_Leucine-rich_receptor-like_protein_kinase_family_protein_|	c100308_g1_i1	#N/A	5	#N/A	8	5		#N/A	0	#N/A	0	0	.
AT1G53100.1_|_Symbols:_|_Core-2/I-branching_beta-1,6-N-acetylglucosaminyltransferase_family_protein_|	c93489_g4_i1	#N/A	6	#N/A	#N/A	4		#N/A	1e-86	#N/A	#N/A	0	.
AT1G53100.1_|_Symbols:_|_Core-2/I-branching_beta-1,6-N-acetylglucosaminyltransferase_family_protein_|	c93489_g4_i3	#N/A	6	#N/A	#N/A	4		#N/A	3e-33	#N/A	#N/A	0	.
AT1G11700.1_|_Symbols:_|_Protein_of_unknown_function,_DUF584_|	c88943_g2_i1	32	21	#N/A	26	17		0	0	#N/A	0	0	.
AT2G45680.1_|_Symbols:_|_TCP_family_transcription_factor_|	c97955_g3_i1	#N/A	#N/A	#N/A	#N/A	4		#N/A	#N/A	#N/A	#N/A	0	.
AT5G08640.1_|_Symbols:_FLS,_ATFLS1,_FLS1_|_flavonol_synthase_1_|	c73757_g1_i1	61	56	#N/A	#N/A	10		0	0	#N/A	#N/A	0	.
AT4G02710.1_|_Symbols:_|_Kinase_interacting_(KIP1-like)_family_protein_|	c94563_g4_i1	#N/A	6	#N/A	#N/A	10		#N/A	0	#N/A	#N/A	0	.
AT4G02710.1_|_Symbols:_|_Kinase_interacting_(KIP1-like)_family_protein_|	c99110_g2_i1	#N/A	4	#N/A	#N/A	6		#N/A	0	#N/A	#N/A	0	.
AT5G62350.1_|_Symbols:_|_Plant_invertase/pectin_methylesterase_inhibitor_superfamily_protein_|	c80610_g2_i1	#N/A	8	#N/A	#N/A	11		#N/A	0	#N/A	#N/A	0	.
AT5G62350.1_|_Symbols:_|_Plant_invertase/pectin_methylesterase_inhibitor_superfamily_protein_|	c80610_g1_i1	#N/A	8	#N/A	#N/A	11		#N/A	5e-132	#N/A	#N/A	0	.
AT5G26920.1_|_Symbols:_CBP60G_|_Cam-binding_protein_60-like_G_|	c93185_g2_i6	9	31	#N/A	#N/A	6		0	0	#N/A	#N/A	0	.
AT5G26920.1_|_Symbols:_CBP60G_|_Cam-binding_protein_60-like_G_|	c93185_g2_i8	9	31	#N/A	#N/A	6		2e-161	0	#N/A	#N/A	0	.
AT5G26920.1_|_Symbols:_CBP60G_|_Cam-binding_protein_60-like_G_|	c93185_g2_i1	#N/A	31	#N/A	#N/A	6		#N/A	0	#N/A	#N/A	0	.
AT5G26920.1_|_Symbols:_CBP60G_|_Cam-binding_protein_60-like_G_|	c93185_g2_i2	9	31	#N/A	#N/A	6		0	0	#N/A	#N/A	0	.
AT5G26920.1_|_Symbols:_CBP60G_|_Cam-binding_protein_60-like_G_|	c93185_g2_i5	9	31	#N/A	#N/A	6		2e-161	0	#N/A	#N/A	0	.
AT4G29780.1_|_Symbols:_|_unknown_protein;_BEST_Arabidopsis_thaliana_protein_match_is:_unknown_protein_(TAIR:AT5G12010.1);_Has_945_Blast_hits_to_944_proteins_in_87_species:_Archae_-_0;_Bacteria_-_0;_Metazoa_-_519;_Fungi_-_43;_Plants_-_365;_Viruses_-_0;_Other_Eukaryotes_-_18_(source:_NCBI_BLink)._|	c90978_g3_i2	36	64	#N/A	#N/A	13		0	0	#N/A	#N/A	0	.
AT3G12580.1_|_Symbols:_HSP70,_ATHSP70_|_heat_shock_protein_70_|	c68665_g1_i1	48	37	#N/A	#N/A	26		0	0	#N/A	#N/A	0	.
AT3G12580.1_|_Symbols:_HSP70,_ATHSP70_|_heat_shock_protein_70_|	c7764_g1_i1	48	37	#N/A	#N/A	26		0	0	#N/A	#N/A	0	.
AT4G28780.1_|_Symbols:_|_GDSL-like_Lipase/Acylhydrolase_superfamily_protein_|	c89155_g4_i1	#N/A	59	#N/A	#N/A	4		#N/A	0	#N/A	#N/A	0	.
AT5G27950.1_|_Symbols:_|_P-loop_containing_nucleoside_triphosphate_hydrolases_superfamily_protein_|	c100171_g1_i3	#N/A	#N/A	#N/A	#N/A	5		#N/A	#N/A	#N/A	#N/A	0	.
AT3G50310.1_|_Symbols:_MAPKKK20_|_mitogen-activated_protein_kinase_kinase_kinase_20_|	c99821_g1_i9	#N/A	#N/A	#N/A	#N/A	3		#N/A	#N/A	#N/A	#N/A	0	.
AT2G37170.1_|_Symbols:_PIP2B,_PIP2;2_|_plasma_membrane_intrinsic_protein_2_|	c45491_g1_i1	#N/A	31	#N/A	19	27		#N/A	0	#N/A	2e-116	0	.
AT1G20640.1_|_Symbols:_|_Plant_regulator_RWP-RK_family_protein_|	c94900_g1_i1	#N/A	#N/A	#N/A	#N/A	3		#N/A	#N/A	#N/A	#N/A	0	.
AT2G17880.1_|_Symbols:_|_Chaperone_DnaJ-domain_superfamily_protein_|	c88394_g3_i1	#N/A	#N/A	#N/A	#N/A	45		#N/A	#N/A	#N/A	#N/A	0	.
AT1G13000.1_|_Symbols:_|_Protein_of_unknown_function_(DUF707)_|	c98524_g3_i1	#N/A	#N/A	#N/A	#N/A	6		#N/A	#N/A	#N/A	#N/A	0	.
AT1G29660.1_|_Symbols:_|_GDSL-like_Lipase/Acylhydrolase_superfamily_protein_|	c88044_g1_i1	#N/A	#N/A	#N/A	#N/A	5		#N/A	#N/A	#N/A	#N/A	0	.
AT3G53620.1_|_Symbols:_AtPPa4,_PPa4_|_pyrophosphorylase_4_|	c67918_g1_i1	#N/A	39	#N/A	#N/A	34		#N/A	0	#N/A	#N/A	0	.
AT3G49220.1_|_Symbols:_|_Plant_invertase/pectin_methylesterase_inhibitor_superfamily_|	c62176_g1_i2	#N/A	#N/A	#N/A	#N/A	8		#N/A	#N/A	#N/A	#N/A	0	.
AT4G05020.2_|_Symbols:_NDB2_|_NAD(P)H_dehydrogenase_B2_|	c93428_g1_i1	#N/A	#N/A	#N/A	#N/A	8		#N/A	#N/A	#N/A	#N/A	0	.
AT1G51680.1_|_Symbols:_4CL1,_4CL.1,_AT4CL1_|_4-coumarate:CoA_ligase_1_|	c96391_g1_i1	#N/A	#N/A	#N/A	#N/A	10		#N/A	#N/A	#N/A	#N/A	0	.
AT1G67850.1_|_Symbols:_|_Protein_of_unknown_function_(DUF707)_|	c98524_g2_i1	#N/A	#N/A	#N/A	#N/A	8		#N/A	#N/A	#N/A	#N/A	0	.
AT1G02660.1_|_Symbols:_|_alpha/beta-Hydrolases_superfamily_protein_|	c95539_g2_i1	#N/A	#N/A	#N/A	#N/A	4		#N/A	#N/A	#N/A	#N/A	0	.
AT1G27120.1_|_Symbols:_|_Galactosyltransferase_family_protein_|	c84408_g1_i1	#N/A	4	#N/A	#N/A	4		#N/A	0	#N/A	#N/A	0	.
AT2G45340.1_|_Symbols:_|_Leucine-rich_repeat_protein_kinase_family_protein_|	c96278_g2_i2	#N/A	#N/A	#N/A	#N/A	4		#N/A	#N/A	#N/A	#N/A	0	.
AT5G26920.1_|_Symbols:_CBP60G_|_Cam-binding_protein_60-like_G_|	c93185_g2_i7	9	31	#N/A	#N/A	10		0	0	#N/A	#N/A	0	.
AT5G26920.1_|_Symbols:_CBP60G_|_Cam-binding_protein_60-like_G_|	c93185_g2_i9	9	31	#N/A	#N/A	10		2e-161	0	#N/A	#N/A	0	.
AT5G26920.1_|_Symbols:_CBP60G_|_Cam-binding_protein_60-like_G_|	c93185_g2_i3	9	31	#N/A	#N/A	10		4e-78	0	#N/A	#N/A	0	.
AT3G05890.1_|_Symbols:_RCI2B_|_Low_temperature_and_salt_responsive_protein_family_|	c70250_g1_i1	15	32	#N/A	#N/A	18		0	0	#N/A	#N/A	0	.
AT3G05890.1_|_Symbols:_RCI2B_|_Low_temperature_and_salt_responsive_protein_family_|	c71193_g1_i1	15	32	#N/A	#N/A	18		0	0	#N/A	#N/A	0	.
AT3G08860.1_|_Symbols:_PYD4_|_PYRIMIDINE_4_|	c82512_g1_i1	4	11	#N/A	14	8		0	0	#N/A	0	0	.
AT3G08710.1_|_Symbols:_ATH9,_TRX_H9,_TH9_|_thioredoxin_H-type_9_|	c63721_g1_i1	29	18	#N/A	#N/A	20		0	0	#N/A	#N/A	0	.
AT5G27400.1_|_Symbols:_|_S-adenosyl-L-methionine-dependent_methyltransferases_superfamily_protein_|	c62318_g1_i1	#N/A	#N/A	#N/A	#N/A	9		#N/A	#N/A	#N/A	#N/A	0	.
AT3G47160.2_|_Symbols:_|_RING/U-box_superfamily_protein_|	c94870_g2_i2	#N/A	#N/A	#N/A	#N/A	6		#N/A	#N/A	#N/A	#N/A	0	.
AT5G01520.1_|_Symbols:_|_RING/U-box_superfamily_protein_|	c94870_g2_i1	#N/A	#N/A	#N/A	#N/A	6		#N/A	#N/A	#N/A	#N/A	0	.
AT5G01520.1_|_Symbols:_|_RING/U-box_superfamily_protein_|	c94870_g2_i3	#N/A	#N/A	#N/A	#N/A	6		#N/A	#N/A	#N/A	#N/A	0	.
AT3G05890.1_|_Symbols:_RCI2B_|_Low_temperature_and_salt_responsive_protein_family_|	c92547_g1_i1	#N/A	44	#N/A	7	14		#N/A	0	#N/A	0	0	.
AT3G19270.1_|_Symbols:_CYP707A4_|_cytochrome_P450,_family_707,_subfamily_A,_polypeptide_4_|	c83950_g1_i1	#N/A	#N/A	#N/A	#N/A	5		#N/A	#N/A	#N/A	#N/A	0	.
AT4G37080.2_|_Symbols:_|_Protein_of_unknown_function,_DUF547_|	c90744_g1_i2	#N/A	#N/A	#N/A	#N/A	4		#N/A	#N/A	#N/A	#N/A	0	.
AT4G37080.2_|_Symbols:_|_Protein_of_unknown_function,_DUF547_|	c90744_g1_i4	#N/A	#N/A	#N/A	#N/A	4		#N/A	#N/A	#N/A	#N/A	0	.
AT4G37080.2_|_Symbols:_|_Protein_of_unknown_function,_DUF547_|	c90744_g1_i3	#N/A	#N/A	#N/A	#N/A	4		#N/A	#N/A	#N/A	#N/A	0	.
AT4G37080.2_|_Symbols:_|_Protein_of_unknown_function,_DUF547_|	c90744_g1_i5	#N/A	#N/A	#N/A	#N/A	4		#N/A	#N/A	#N/A	#N/A	0	.
AT4G37080.2_|_Symbols:_|_Protein_of_unknown_function,_DUF547_|	c90744_g1_i1	#N/A	#N/A	#N/A	#N/A	4		#N/A	#N/A	#N/A	#N/A	0	.
AT5G22920.1_|_Symbols:_|_CHY-type/CTCHY-type/RING-type_Zinc_finger_protein_|	c88059_g2_i6	#N/A	#N/A	#N/A	#N/A	5		#N/A	#N/A	#N/A	#N/A	0	.
AT5G22920.1_|_Symbols:_|_CHY-type/CTCHY-type/RING-type_Zinc_finger_protein_|	c88059_g2_i9	#N/A	#N/A	#N/A	#N/A	5		#N/A	#N/A	#N/A	#N/A	0	.
AT5G22920.1_|_Symbols:_|_CHY-type/CTCHY-type/RING-type_Zinc_finger_protein_|	c88059_g2_i4	#N/A	#N/A	#N/A	#N/A	5		#N/A	#N/A	#N/A	#N/A	0	.
AT4G29360.1_|_Symbols:_|_O-Glycosyl_hydrolases_family_17_protein_|	c100309_g3_i2	#N/A	#N/A	#N/A	#N/A	6		#N/A	#N/A	#N/A	#N/A	0	.
AT4G29360.1_|_Symbols:_|_O-Glycosyl_hydrolases_family_17_protein_|	c100309_g3_i1	#N/A	#N/A	#N/A	#N/A	6		#N/A	#N/A	#N/A	#N/A	0	.
AT3G23160.1_|_Symbols:_|_Protein_of_unknown_function_(DUF668)_|	c86083_g1_i1	#N/A	4	#N/A	#N/A	5		#N/A	0	#N/A	#N/A	0	.
AT4G21390.1_|_Symbols:_B120_|_S-locus_lectin_protein_kinase_family_protein_|	c87030_g1_i2	9	6	#N/A	#N/A	6		0	0	#N/A	#N/A	0	.
AT4G21390.1_|_Symbols:_B120_|_S-locus_lectin_protein_kinase_family_protein_|	c87030_g1_i4	9	6	#N/A	#N/A	6		1e-79	0	#N/A	#N/A	0	.
AT3G08700.1_|_Symbols:_UBC12_|_ubiquitin-conjugating_enzyme_12_|	c86163_g3_i3	10	#N/A	#N/A	#N/A	12		1e-173	#N/A	#N/A	#N/A	0	.
AT5G35750.1_|_Symbols:_AHK2,_HK2_|_histidine_kinase_2_|	c96973_g4_i2	#N/A	#N/A	#N/A	#N/A	11		#N/A	#N/A	#N/A	#N/A	0	.
AT5G35750.1_|_Symbols:_AHK2,_HK2_|_histidine_kinase_2_|	c96973_g6_i1	#N/A	4	#N/A	6	11		#N/A	1e-152	#N/A	3e-86	0	.
AT1G15010.1_|_Symbols:_|_unknown_protein;_BEST_Arabidopsis_thaliana_protein_match_is:_unknown_protein_(TAIR:AT2G01300.1);_Has_71_Blast_hits_to_71_proteins_in_13_species:_Archae_-_0;_Bacteria_-_2;_Metazoa_-_0;_Fungi_-_0;_Plants_-_69;_Viruses_-_0;_Other_Eukaryotes_-_0_(source:_NCBI_BLink)._|	c86125_g4_i2	#N/A	16	#N/A	#N/A	7		#N/A	0	#N/A	#N/A	0	.
AT1G15010.1_|_Symbols:_|_unknown_protein;_BEST_Arabidopsis_thaliana_protein_match_is:_unknown_protein_(TAIR:AT2G01300.1);_Has_71_Blast_hits_to_71_proteins_in_13_species:_Archae_-_0;_Bacteria_-_2;_Metazoa_-_0;_Fungi_-_0;_Plants_-_69;_Viruses_-_0;_Other_Eukaryotes_-_0_(source:_NCBI_BLink)._|	c86125_g4_i1	#N/A	16	#N/A	#N/A	7		#N/A	0	#N/A	#N/A	0	.
AT1G17340.1_|_Symbols:_|_Phosphoinositide_phosphatase_family_protein_|	c97811_g4_i2	#N/A	#N/A	#N/A	#N/A	4		#N/A	#N/A	#N/A	#N/A	0	.
AT1G72510.1_|_Symbols:_|_Protein_of_unknown_function_(DUF1677)_|	c77880_g1_i2	20	#N/A	#N/A	#N/A	16		0	#N/A	#N/A	#N/A	0	.
AT1G72510.1_|_Symbols:_|_Protein_of_unknown_function_(DUF1677)_|	c77880_g1_i1	20	#N/A	#N/A	#N/A	16		0	#N/A	#N/A	#N/A	0	.
AT4G34650.1_|_Symbols:_SQS2_|_squalene_synthase_2_|	c92093_g3_i1	#N/A	8	#N/A	6	4		#N/A	2e-164	#N/A	0	0	.
AT4G24810.2_|_Symbols:_|_Protein_kinase_superfamily_protein_|	c94300_g5_i4	#N/A	#N/A	#N/A	#N/A	5		#N/A	#N/A	#N/A	#N/A	0	.
AT2G28630.1_|_Symbols:_KCS12_|_3-ketoacyl-CoA_synthase_12_|	c75324_g1_i1	17	#N/A	#N/A	#N/A	4		0	#N/A	#N/A	#N/A	0	.
AT1G67080.1_|_Symbols:_ABA4_|_abscisic_acid_(aba)-deficient_4_|	c97818_g4_i1	#N/A	#N/A	#N/A	#N/A	4		#N/A	#N/A	#N/A	#N/A	0	.
AT1G67080.1_|_Symbols:_ABA4_|_abscisic_acid_(aba)-deficient_4_|	c97818_g4_i3	#N/A	#N/A	#N/A	#N/A	4		#N/A	#N/A	#N/A	#N/A	0	.
AT3G08700.1_|_Symbols:_UBC12_|_ubiquitin-conjugating_enzyme_12_|	c67323_g1_i1	#N/A	6	#N/A	#N/A	9		#N/A	1e-85	#N/A	#N/A	0	.
AT2G35470.1_|_Symbols:_|_unknown_protein;_Has_25_Blast_hits_to_25_proteins_in_8_species:_Archae_-_0;_Bacteria_-_0;_Metazoa_-_0;_Fungi_-_0;_Plants_-_25;_Viruses_-_0;_Other_Eukaryotes_-_0_(source:_NCBI_BLink)._|	c75598_g2_i1	#N/A	#N/A	#N/A	#N/A	6		#N/A	#N/A	#N/A	#N/A	0	.
AT1G10410.1_|_Symbols:_|_Protein_of_unknown_function_(DUF1336)_|	c86081_g3_i1	#N/A	4	#N/A	#N/A	5		#N/A	0	#N/A	#N/A	0	.
AT1G10410.1_|_Symbols:_|_Protein_of_unknown_function_(DUF1336)_|	c86081_g2_i1	#N/A	4	#N/A	#N/A	5		#N/A	4e-129	#N/A	#N/A	0	.
AT3G10720.2_|_Symbols:_|_Plant_invertase/pectin_methylesterase_inhibitor_superfamily_|	c98553_g1_i1	#N/A	#N/A	#N/A	#N/A	25		#N/A	#N/A	#N/A	#N/A	0	.
AT1G55360.1_|_Symbols:_|_Protein_of_Unknown_Function_(DUF239)_|	c87005_g4_i1	24	8	#N/A	#N/A	10		0	0	#N/A	#N/A	0	.
AT4G20890.1_|_Symbols:_TUB9_|_tubulin_beta-9_chain_|	c86011_g1_i1	#N/A	#N/A	#N/A	#N/A	19		#N/A	#N/A	#N/A	#N/A	0	.
AT5G38700.1_|_Symbols:_|_unknown_protein;_FUNCTIONS_IN:_molecular_function_unknown;_INVOLVED_IN:_biological_process_unknown;_LOCATED_IN:_mitochondrion;_EXPRESSED_IN:_10_plant_structures;_EXPRESSED_DURING:_LP.04_four_leaves_visible,_LP.10_ten_leaves_visible,_petal_differentiation_and_expansion_stage,_LP.08_eight_leaves_visible,_LP.12_twelve_leaves_visible;_BEST_Arabidopsis_thaliana_protein_match_i…	c80527_g1_i2	#N/A	38	#N/A	#N/A	21		#N/A	0	#N/A	#N/A	2e-173	.
AT5G55990.1_|_Symbols:_CBL2,_ATCBL2_|_calcineurin_B-like_protein_2_|	c75886_g1_i2	8	11	#N/A	#N/A	10		3e-124	0	#N/A	#N/A	8e-173	.
AT2G17880.1_|_Symbols:_|_Chaperone_DnaJ-domain_superfamily_protein_|	c88394_g1_i1	#N/A	#N/A	#N/A	#N/A	45		#N/A	#N/A	#N/A	#N/A	8e-170	.
AT3G49220.1_|_Symbols:_|_Plant_invertase/pectin_methylesterase_inhibitor_superfamily_|	c89192_g2_i1	#N/A	#N/A	#N/A	#N/A	8		#N/A	#N/A	#N/A	#N/A	2e-168	.
AT2G37170.1_|_Symbols:_PIP2B,_PIP2;2_|_plasma_membrane_intrinsic_protein_2_|	c94502_g1_i1	#N/A	31	#N/A	#N/A	27		#N/A	3e-168	#N/A	#N/A	3e-168	.
AT3G56060.1_|_Symbols:_|_Glucose-methanol-choline_(GMC)_oxidoreductase_family_protein_|	c16413_g1_i1	#N/A	#N/A	#N/A	#N/A	16		#N/A	#N/A	#N/A	#N/A	5e-156	.
AT2G28470.1_|_Symbols:_BGAL8_|_beta-galactosidase_8_|	c126938_g1_i1	#N/A	19	#N/A	#N/A	13		#N/A	1e-154	#N/A	#N/A	5e-155	.
AT5G36930.2_|_Symbols:_|_Disease_resistance_protein_(TIR-NBS-LRR_class)_family_|	c100121_g3_i2	#N/A	#N/A	#N/A	#N/A	3		#N/A	#N/A	#N/A	#N/A	3e-154	.
AT1G70280.2_|_Symbols:_|_NHL_domain-containing_protein_|	c93599_g2_i1	#N/A	#N/A	#N/A	8	7		#N/A	#N/A	#N/A	0	8e-152	.
AT1G02660.1_|_Symbols:_|_alpha/beta-Hydrolases_superfamily_protein_|	c95539_g1_i3	#N/A	#N/A	#N/A	#N/A	4		#N/A	#N/A	#N/A	#N/A	2e-151	.
AT4G35985.1_|_Symbols:_|_Senescence/dehydration-associated_protein-related_|	c91467_g4_i3	17	63	#N/A	#N/A	6		5e-137	5e-150	#N/A	#N/A	3e-150	.
AT5G45750.1_|_Symbols:_AtRABA1c,_RABA1c_|_RAB_GTPase_homolog_A1C_|	c7493_g1_i1	#N/A	#N/A	#N/A	#N/A	13		#N/A	#N/A	#N/A	#N/A	4e-150	.
AT4G26520.1_|_Symbols:_|_Aldolase_superfamily_protein_|	c68799_g1_i1	#N/A	56	#N/A	51	82		#N/A	5e-156	#N/A	2e-156	9e-149	.
AT1G67080.1_|_Symbols:_ABA4_|_abscisic_acid_(aba)-deficient_4_|	c97818_g4_i2	#N/A	#N/A	#N/A	#N/A	4		#N/A	#N/A	#N/A	#N/A	1e-148	.
AT5G03240.1_|_Symbols:_UBQ3_|_polyubiquitin_3_|	c88040_g5_i1	19	#N/A	#N/A	38	43		8e-87	#N/A	#N/A	5e-138	1e-148	.
AT5G51830.1_|_Symbols:_|_pfkB-like_carbohydrate_kinase_family_protein_|	c138479_g1_i1	#N/A	4	#N/A	#N/A	10		#N/A	5e-63	#N/A	#N/A	3e-147	.
AT1G53100.1_|_Symbols:_|_Core-2/I-branching_beta-1,6-N-acetylglucosaminyltransferase_family_protein_|	c127022_g1_i1	#N/A	#N/A	#N/A	#N/A	4		#N/A	#N/A	#N/A	#N/A	1e-145	.
AT3G01650.1_|_Symbols:_RGLG1_|_RING_domain_ligase1_|	c104169_g1_i1	#N/A	#N/A	#N/A	5	8		#N/A	#N/A	#N/A	1e-91	4e-145	.
AT3G20500.1_|_Symbols:_ATPAP18,_PAP18_|_purple_acid_phosphatase_18_|	c90434_g3_i1	#N/A	#N/A	#N/A	#N/A	19		#N/A	#N/A	#N/A	#N/A	3e-144	.
AT2G17880.1_|_Symbols:_|_Chaperone_DnaJ-domain_superfamily_protein_|	c88394_g2_i2	#N/A	#N/A	#N/A	#N/A	45		#N/A	#N/A	#N/A	#N/A	1e-143	.
AT5G28020.1_|_Symbols:_CYSD2,_ATCYSD2_|_cysteine_synthase_D2_|	c87003_g3_i1	16	#N/A	#N/A	#N/A	6		4e-145	#N/A	#N/A	#N/A	1e-143	.
AT3G62150.1_|_Symbols:_PGP21_|_P-glycoprotein_21_|	c44045_g1_i1	#N/A	#N/A	#N/A	#N/A	6		#N/A	#N/A	#N/A	#N/A	7e-142	.
AT3G08700.1_|_Symbols:_UBC12_|_ubiquitin-conjugating_enzyme_12_|	c67771_g1_i1	7	#N/A	#N/A	#N/A	9		0	#N/A	#N/A	#N/A	1e-138	.
AT5G23860.1_|_Symbols:_TUB8_|_tubulin_beta_8_|	c105163_g1_i1	#N/A	#N/A	#N/A	#N/A	5		#N/A	#N/A	#N/A	#N/A	6e-137	.
AT5G22920.1_|_Symbols:_|_CHY-type/CTCHY-type/RING-type_Zinc_finger_protein_|	c130000_g1_i1	#N/A	#N/A	#N/A	#N/A	5		#N/A	#N/A	#N/A	#N/A	1e-134	.
AT1G24330.1_|_Symbols:_|_ARM_repeat_superfamily_protein_|	c53786_g1_i1	#N/A	31	#N/A	#N/A	9		#N/A	2e-132	#N/A	#N/A	6e-134	.
AT1G07880.2_|_Symbols:_ATMPK13_|_Protein_kinase_superfamily_protein_|	c94084_g2_i1	28	#N/A	#N/A	#N/A	7		5e-59	#N/A	#N/A	#N/A	3e-131	.
AT1G32860.1_|_Symbols:_|_Glycosyl_hydrolase_superfamily_protein_|	c3354_g1_i1	#N/A	#N/A	#N/A	#N/A	7		#N/A	#N/A	#N/A	#N/A	4e-131	.
AT3G05890.1_|_Symbols:_RCI2B_|_Low_temperature_and_salt_responsive_protein_family_|	c92547_g7_i1	#N/A	44	#N/A	7	14		#N/A	3e-130	#N/A	4e-128	7e-131	.
AT4G29780.1_|_Symbols:_|_unknown_protein;_BEST_Arabidopsis_thaliana_protein_match_is:_unknown_protein_(TAIR:AT5G12010.1);_Has_945_Blast_hits_to_944_proteins_in_87_species:_Archae_-_0;_Bacteria_-_0;_Metazoa_-_519;_Fungi_-_43;_Plants_-_365;_Viruses_-_0;_Other_Eukaryotes_-_18_(source:_NCBI_BLink)._|	c66885_g1_i1	36	64	#N/A	#N/A	13		1e-20	2e-130	#N/A	#N/A	2e-130	.
AT2G17880.1_|_Symbols:_|_Chaperone_DnaJ-domain_superfamily_protein_|	c88394_g2_i1	#N/A	#N/A	#N/A	#N/A	45		#N/A	#N/A	#N/A	#N/A	9e-130	.
AT2G20670.1_|_Symbols:_|_Protein_of_unknown_function_(DUF506)_|	c49999_g1_i1	#N/A	#N/A	#N/A	#N/A	7		#N/A	#N/A	#N/A	#N/A	2e-129	.
AT1G67850.1_|_Symbols:_|_Protein_of_unknown_function_(DUF707)_|	c98524_g5_i1	#N/A	#N/A	#N/A	#N/A	6		#N/A	#N/A	#N/A	#N/A	1e-128	.
AT2G12400.1_|_Symbols:_|_unknown_protein;_FUNCTIONS_IN:_molecular_function_unknown;_INVOLVED_IN:_biological_process_unknown;_LOCATED_IN:_endomembrane_system;_EXPRESSED_IN:_25_plant_structures;_EXPRESSED_DURING:_13_growth_stages;_BEST_Arabidopsis_thaliana_protein_match_is:_unknown_protein_(TAIR:AT2G25270.1);_Has_177_Blast_hits_to_172_proteins_in_23_species:_Archae_-_0;_Bacteria_-_2;_Metazoa_-_3;_F…	c31455_g1_i1	6	#N/A	#N/A	#N/A	5		4e-130	#N/A	#N/A	#N/A	2e-128	.
AT5G15950.1_|_Symbols:_|_Adenosylmethionine_decarboxylase_family_protein_|	c91992_g4_i1	#N/A	#N/A	#N/A	198	51		#N/A	#N/A	#N/A	8e-130	4e-128	.
AT3G57520.1_|_Symbols:_AtSIP2,_SIP2_|_seed_imbibition_2_|	c117759_g1_i1	#N/A	#N/A	#N/A	#N/A	5		#N/A	#N/A	#N/A	#N/A	5e-128	.
AT3G14770.1_|_Symbols:_SWEET2,_AtSWEET2_|_Nodulin_MtN3_family_protein_|	c86045_g1_i1	#N/A	#N/A	#N/A	#N/A	6		#N/A	#N/A	#N/A	#N/A	3e-126	.
AT1G31850.1_|_Symbols:_|_S-adenosyl-L-methionine-dependent_methyltransferases_superfamily_protein_|	c62959_g1_i1	#N/A	#N/A	#N/A	#N/A	4		#N/A	#N/A	#N/A	#N/A	7e-126	.
AT1G55360.1_|_Symbols:_|_Protein_of_Unknown_Function_(DUF239)_|	c83889_g4_i1	24	8	#N/A	#N/A	10		0	0	#N/A	#N/A	8e-126	.
AT1G02660.1_|_Symbols:_|_alpha/beta-Hydrolases_superfamily_protein_|	c95539_g1_i1	#N/A	#N/A	#N/A	#N/A	4		#N/A	#N/A	#N/A	#N/A	1e-124	.
AT4G30610.1_|_Symbols:_BRS1,_SCPL24_|_alpha/beta-Hydrolases_superfamily_protein_|	c141000_g1_i1	#N/A	#N/A	#N/A	#N/A	7		#N/A	#N/A	#N/A	#N/A	7e-123	.
AT4G17470.1_|_Symbols:_|_alpha/beta-Hydrolases_superfamily_protein_|	c94703_g2_i7	#N/A	8	#N/A	#N/A	5		#N/A	0	#N/A	#N/A	5e-122	.
AT5G26920.1_|_Symbols:_CBP60G_|_Cam-binding_protein_60-like_G_|	c76321_g1_i1	#N/A	31	#N/A	#N/A	6		#N/A	6e-66	#N/A	#N/A	9e-121	.
AT5G62570.2_|_Symbols:_|_Calmodulin_binding_protein-like_|	c93185_g2_i4	#N/A	31	#N/A	#N/A	6		#N/A	9e-124	#N/A	#N/A	1e-119	.
AT3G08860.1_|_Symbols:_PYD4_|_PYRIMIDINE_4_|	c31450_g1_i1	#N/A	#N/A	#N/A	#N/A	8		#N/A	#N/A	#N/A	#N/A	1e-119	.
AT4G26760.1_|_Symbols:_MAP65-2_|_microtubule-associated_protein_65-2_|	c96960_g3_i1	#N/A	9	#N/A	#N/A	13		#N/A	2e-76	#N/A	#N/A	2e-119	.
AT3G15770.1_|_Symbols:_|_unknown_protein;_BEST_Arabidopsis_thaliana_protein_match_is:_unknown_protein_(TAIR:AT5G25360.2);_Has_143_Blast_hits_to_143_proteins_in_25_species:_Archae_-_0;_Bacteria_-_0;_Metazoa_-_0;_Fungi_-_0;_Plants_-_136;_Viruses_-_0;_Other_Eukaryotes_-_7_(source:_NCBI_BLink)._|	c85390_g1_i3	#N/A	#N/A	#N/A	#N/A	4		#N/A	#N/A	#N/A	#N/A	5e-117	.
AT2G12400.1_|_Symbols:_|_unknown_protein;_FUNCTIONS_IN:_molecular_function_unknown;_INVOLVED_IN:_biological_process_unknown;_LOCATED_IN:_endomembrane_system;_EXPRESSED_IN:_25_plant_structures;_EXPRESSED_DURING:_13_growth_stages;_BEST_Arabidopsis_thaliana_protein_match_is:_unknown_protein_(TAIR:AT2G25270.1);_Has_177_Blast_hits_to_172_proteins_in_23_species:_Archae_-_0;_Bacteria_-_2;_Metazoa_-_3;_F…	c136037_g1_i1	6	#N/A	#N/A	#N/A	5		1e-120	#N/A	#N/A	#N/A	1e-115	.
AT3G15770.1_|_Symbols:_|_unknown_protein;_BEST_Arabidopsis_thaliana_protein_match_is:_unknown_protein_(TAIR:AT5G25360.2);_Has_143_Blast_hits_to_143_proteins_in_25_species:_Archae_-_0;_Bacteria_-_0;_Metazoa_-_0;_Fungi_-_0;_Plants_-_136;_Viruses_-_0;_Other_Eukaryotes_-_7_(source:_NCBI_BLink)._|	c85390_g1_i1	#N/A	#N/A	#N/A	#N/A	4		#N/A	#N/A	#N/A	#N/A	2e-115	.
AT5G03240.1_|_Symbols:_UBQ3_|_polyubiquitin_3_|	c82881_g3_i2	11	#N/A	#N/A	#N/A	11		4e-118	#N/A	#N/A	#N/A	9e-115	.
AT5G23860.1_|_Symbols:_TUB8_|_tubulin_beta_8_|	c51732_g1_i1	#N/A	10	#N/A	#N/A	6		#N/A	1e-74	#N/A	#N/A	1e-113	.
AT1G34210.1_|_Symbols:_SERK2,_ATSERK2_|_somatic_embryogenesis_receptor-like_kinase_2_|	c146714_g1_i1	#N/A	#N/A	#N/A	#N/A	5		#N/A	#N/A	#N/A	#N/A	2e-112	.
AT4G22770.1_|_Symbols:_|_AT_hook_motif_DNA-binding_family_protein_|	c95190_g2_i1	#N/A	4	#N/A	#N/A	13		#N/A	7e-116	#N/A	#N/A	4e-112	.
AT5G06530.2_|_Symbols:_|_ABC-2_type_transporter_family_protein_|	c26261_g1_i1	#N/A	#N/A	#N/A	#N/A	19		#N/A	#N/A	#N/A	#N/A	1e-111	.
AT5G45750.1_|_Symbols:_AtRABA1c,_RABA1c_|_RAB_GTPase_homolog_A1C_|	c99608_g5_i2	#N/A	#N/A	#N/A	#N/A	17		#N/A	#N/A	#N/A	#N/A	1e-111	.
AT5G03240.1_|_Symbols:_UBQ3_|_polyubiquitin_3_|	c82881_g3_i1	11	#N/A	#N/A	#N/A	11		2e-110	#N/A	#N/A	#N/A	7e-111	.
AT5G57630.1_|_Symbols:_CIPK21,_SnRK3.4_|_CBL-interacting_protein_kinase_21_|	c86335_g3_i7	17	6	#N/A	#N/A	6		3e-161	4e-99	#N/A	#N/A	3e-110	.
AT5G57630.1_|_Symbols:_CIPK21,_SnRK3.4_|_CBL-interacting_protein_kinase_21_|	c86335_g3_i6	17	6	#N/A	#N/A	6		3e-161	4e-99	#N/A	#N/A	3e-110	.
AT5G57630.1_|_Symbols:_CIPK21,_SnRK3.4_|_CBL-interacting_protein_kinase_21_|	c86335_g3_i13	17	6	#N/A	#N/A	6		2e-24	4e-99	#N/A	#N/A	3e-110	.
AT5G57630.1_|_Symbols:_CIPK21,_SnRK3.4_|_CBL-interacting_protein_kinase_21_|	c86335_g3_i2	17	6	#N/A	#N/A	6		2e-24	4e-99	#N/A	#N/A	3e-110	.
AT1G72520.1_|_Symbols:_LOX4_|_PLAT/LH2_domain-containing_lipoxygenase_family_protein_|	c24179_g1_i1	#N/A	149	#N/A	#N/A	19		#N/A	3e-111	#N/A	#N/A	7e-110	.
AT5G57630.1_|_Symbols:_CIPK21,_SnRK3.4_|_CBL-interacting_protein_kinase_21_|	c86335_g3_i8	17	6	#N/A	#N/A	6		3e-161	6e-97	#N/A	#N/A	6e-108	.
AT1G10090.1_|_Symbols:_|_Early-responsive_to_dehydration_stress_protein_(ERD4)_|	c134960_g1_i1	#N/A	#N/A	#N/A	#N/A	5		#N/A	#N/A	#N/A	#N/A	2e-106	.
AT3G62660.1_|_Symbols:_GATL7_|_galacturonosyltransferase-like_7_|	c86358_g2_i1	#N/A	6	#N/A	#N/A	7		#N/A	3e-105	#N/A	#N/A	4e-105	.
AT3G06500.1_|_Symbols:_|_Plant_neutral_invertase_family_protein_|	c95599_g7_i3	#N/A	#N/A	#N/A	#N/A	4		#N/A	#N/A	#N/A	#N/A	3e-104	.
AT4G25780.1_|_Symbols:_|_CAP_(Cysteine-rich_secretory_proteins,_Antigen_5,_and_Pathogenesis-related_1_protein)_superfamily_protein_|	c35651_g1_i1	#N/A	#N/A	#N/A	#N/A	7		#N/A	#N/A	#N/A	#N/A	4e-104	.
AT3G13750.1_|_Symbols:_BGAL1_|_beta_galactosidase_1_|	c149372_g1_i1	#N/A	#N/A	#N/A	#N/A	9		#N/A	#N/A	#N/A	#N/A	6e-104	.
AT1G62800.2_|_Symbols:_ASP4_|_aspartate_aminotransferase_4_|	c140836_g1_i1	#N/A	#N/A	#N/A	#N/A	4		#N/A	#N/A	#N/A	#N/A	2e-102	.
AT4G27450.1_|_Symbols:_|_Aluminium_induced_protein_with_YGL_and_LRDR_motifs_|	c39501_g1_i1	#N/A	#N/A	#N/A	24	8		#N/A	#N/A	#N/A	1e-101	1e-101	.
AT5G49730.1_|_Symbols:_ATFRO6,_FRO6_|_ferric_reduction_oxidase_6_|	c99611_g1_i1	9	35	#N/A	#N/A	20		2e-99	3e-99	#N/A	#N/A	6e-101	.
AT1G30640.1_|_Symbols:_|_Protein_kinase_family_protein_|	c113109_g1_i1	#N/A	#N/A	#N/A	#N/A	6		#N/A	#N/A	#N/A	#N/A	1e-99	.
AT2G45660.1_|_Symbols:_AGL20,_SOC1,_ATSOC1_|_AGAMOUS-like_20_|	c88293_g4_i5	6	11	#N/A	13	11		7e-166	1e-156	#N/A	1e-76	2e-98	.
AT2G45660.1_|_Symbols:_AGL20,_SOC1,_ATSOC1_|_AGAMOUS-like_20_|	c88293_g4_i1	6	11	#N/A	13	11		2e-77	9e-73	#N/A	2e-93	2e-98	.
AT3G12580.1_|_Symbols:_HSP70,_ATHSP70_|_heat_shock_protein_70_|	c57241_g1_i2	10	37	#N/A	9	5		3e-107	2e-98	#N/A	1e-98	2e-97	.
AT4G21560.1_|_Symbols:_VPS28-1_|_vacuolar_protein_sorting-associated_protein_28_homolog_1_|	c81179_g1_i1	#N/A	27	#N/A	#N/A	19		#N/A	1e-131	#N/A	#N/A	4e-96	.
AT2G44210.2_|_Symbols:_|_Protein_of_Unknown_Function_(DUF239)_|	c70423_g2_i1	#N/A	#N/A	#N/A	#N/A	4		#N/A	#N/A	#N/A	#N/A	9e-95	.
AT1G55020.1_|_Symbols:_LOX1,_ATLOX1_|_lipoxygenase_1_|	c113527_g1_i1	#N/A	#N/A	#N/A	#N/A	4		#N/A	#N/A	#N/A	#N/A	4e-94	.
AT3G26960.1_|_Symbols:_|_Pollen_Ole_e_1_allergen_and_extensin_family_protein_|	c88982_g7_i2	#N/A	#N/A	#N/A	#N/A	9		#N/A	#N/A	#N/A	#N/A	5e-94	.
AT1G52260.1_|_Symbols:_ATPDIL1-5,_ATPDI3,_PDI3,_PDIL1-5_|_PDI-like_1-5_|	c6890_g1_i1	#N/A	#N/A	#N/A	8	4		#N/A	#N/A	#N/A	6e-124	1e-93	.
AT3G26960.1_|_Symbols:_|_Pollen_Ole_e_1_allergen_and_extensin_family_protein_|	c88982_g7_i3	#N/A	#N/A	#N/A	#N/A	9		#N/A	#N/A	#N/A	#N/A	2e-93	.
AT1G72520.1_|_Symbols:_LOX4_|_PLAT/LH2_domain-containing_lipoxygenase_family_protein_|	c24179_g1_i2	#N/A	149	#N/A	#N/A	19		#N/A	5e-94	#N/A	#N/A	1e-92	.
AT3G26960.1_|_Symbols:_|_Pollen_Ole_e_1_allergen_and_extensin_family_protein_|	c88982_g7_i1	#N/A	#N/A	#N/A	#N/A	9		#N/A	#N/A	#N/A	#N/A	2e-92	.
AT1G51680.1_|_Symbols:_4CL1,_4CL.1,_AT4CL1_|_4-coumarate:CoA_ligase_1_|	c53263_g1_i1	#N/A	#N/A	#N/A	#N/A	10		#N/A	#N/A	#N/A	#N/A	3e-92	.
AT1G54050.1_|_Symbols:_|_HSP20-like_chaperones_superfamily_protein_|	c92090_g3_i1	#N/A	15	#N/A	#N/A	4		#N/A	2e-112	#N/A	#N/A	9e-90	.
AT1G62710.1_|_Symbols:_BETA-VPE,_BETAVPE_|_beta_vacuolar_processing_enzyme_|	c136154_g1_i1	#N/A	#N/A	#N/A	#N/A	11		#N/A	#N/A	#N/A	#N/A	3e-88	.
AT3G08700.1_|_Symbols:_UBC12_|_ubiquitin-conjugating_enzyme_12_|	c86163_g7_i1	15	33	#N/A	#N/A	19		1e-85	1e-55	#N/A	#N/A	3e-86	.
AT1G79520.2_|_Symbols:_|_Cation_efflux_family_protein_|	c83137_g5_i2	#N/A	#N/A	#N/A	7	4		#N/A	#N/A	#N/A	9e-41	3e-85	.
AT1G79520.2_|_Symbols:_|_Cation_efflux_family_protein_|	c83137_g5_i1	#N/A	#N/A	#N/A	7	4		#N/A	#N/A	#N/A	9e-41	3e-85	.
AT1G72510.1_|_Symbols:_|_Protein_of_unknown_function_(DUF1677)_|	c24684_g1_i1	20	#N/A	#N/A	#N/A	16		0	#N/A	#N/A	#N/A	4e-84	.
AT2G23910.1_|_Symbols:_|_NAD(P)-binding_Rossmann-fold_superfamily_protein_|	c87428_g5_i1	#N/A	18	#N/A	#N/A	16		#N/A	1e-81	#N/A	#N/A	2e-82	.
AT5G43270.2_|_Symbols:_SPL2_|_squamosa_promoter_binding_protein-like_2_|	c99103_g1_i1	#N/A	#N/A	#N/A	#N/A	8		#N/A	#N/A	#N/A	#N/A	3e-82	.
AT3G53230.1_|_Symbols:_|_ATPase,_AAA-type,_CDC48_protein_|	c94715_g2_i1	#N/A	17	#N/A	#N/A	7		#N/A	2e-126	#N/A	#N/A	2e-81	.
AT2G45510.1_|_Symbols:_CYP704A2_|_cytochrome_P450,_family_704,_subfamily_A,_polypeptide_2_|	c96789_g1_i2	#N/A	27	#N/A	#N/A	7		#N/A	9e-121	#N/A	#N/A	2e-81	.
AT2G16700.1_|_Symbols:_ADF5,_ATADF5_|_actin_depolymerizing_factor_5_|	c18487_g1_i1	13	18	#N/A	11	7		3e-25	0	#N/A	1e-154	2e-81	.
AT5G20830.1_|_Symbols:_SUS1,_ASUS1,_atsus1_|_sucrose_synthase_1_|	c130153_g1_i1	6	13	#N/A	45	7		1e-80	2e-110	#N/A	2e-111	8e-81	.
AT1G17990.1_|_Symbols:_|_FMN-linked_oxidoreductases_superfamily_protein_|	c98433_g2_i1	#N/A	#N/A	#N/A	#N/A	5		#N/A	#N/A	#N/A	#N/A	5e-79	.
AT4G37540.1_|_Symbols:_LBD39_|_LOB_domain-containing_protein_39_|	c84292_g6_i1	#N/A	#N/A	#N/A	#N/A	8		#N/A	#N/A	#N/A	#N/A	4e-76	.
AT1G75100.1_|_Symbols:_JAC1_|_J-domain_protein_required_for_chloroplast_accumulation_response_1_|	c42066_g1_i1	#N/A	11	#N/A	#N/A	2		#N/A	2e-32	#N/A	#N/A	2e-75	.
AT3G08860.1_|_Symbols:_PYD4_|_PYRIMIDINE_4_|	c92484_g4_i1	#N/A	#N/A	#N/A	#N/A	8		#N/A	#N/A	#N/A	#N/A	5e-74	.
AT5G23860.1_|_Symbols:_TUB8_|_tubulin_beta_8_|	c95694_g1_i1	#N/A	32	#N/A	#N/A	55		#N/A	1e-63	#N/A	#N/A	2e-67	.
AT1G53035.1_|_Symbols:_|_unknown_protein;_FUNCTIONS_IN:_molecular_function_unknown;_INVOLVED_IN:_biological_process_unknown;_LOCATED_IN:_endomembrane_system;_EXPRESSED_IN:_23_plant_structures;_EXPRESSED_DURING:_13_growth_stages;_BEST_Arabidopsis_thaliana_protein_match_is:_unknown_protein_(TAIR:AT3G15358.1);_Has_49_Blast_hits_to_49_proteins_in_9_species:_Archae_-_0;_Bacteria_-_0;_Metazoa_-_0;_Fung…	c96329_g1_i6	#N/A	#N/A	#N/A	#N/A	72		#N/A	#N/A	#N/A	#N/A	2e-66	.
AT5G54270.1_|_Symbols:_LHCB3,_LHCB3*1_|_light-harvesting_chlorophyll_B-binding_protein_3_|	c84103_g4_i1	172	21	#N/A	#N/A	34		8e-64	4e-62	#N/A	#N/A	8e-64	.
AT1G53035.1_|_Symbols:_|_unknown_protein;_FUNCTIONS_IN:_molecular_function_unknown;_INVOLVED_IN:_biological_process_unknown;_LOCATED_IN:_endomembrane_system;_EXPRESSED_IN:_23_plant_structures;_EXPRESSED_DURING:_13_growth_stages;_BEST_Arabidopsis_thaliana_protein_match_is:_unknown_protein_(TAIR:AT3G15358.1);_Has_49_Blast_hits_to_49_proteins_in_9_species:_Archae_-_0;_Bacteria_-_0;_Metazoa_-_0;_Fung…	c96329_g1_i3	#N/A	#N/A	#N/A	#N/A	72		#N/A	#N/A	#N/A	#N/A	5e-63	.
AT1G53035.1_|_Symbols:_|_unknown_protein;_FUNCTIONS_IN:_molecular_function_unknown;_INVOLVED_IN:_biological_process_unknown;_LOCATED_IN:_endomembrane_system;_EXPRESSED_IN:_23_plant_structures;_EXPRESSED_DURING:_13_growth_stages;_BEST_Arabidopsis_thaliana_protein_match_is:_unknown_protein_(TAIR:AT3G15358.1);_Has_49_Blast_hits_to_49_proteins_in_9_species:_Archae_-_0;_Bacteria_-_0;_Metazoa_-_0;_Fung…	c96329_g1_i1	#N/A	#N/A	#N/A	#N/A	72		#N/A	#N/A	#N/A	#N/A	5e-63	.
AT1G53035.1_|_Symbols:_|_unknown_protein;_FUNCTIONS_IN:_molecular_function_unknown;_INVOLVED_IN:_biological_process_unknown;_LOCATED_IN:_endomembrane_system;_EXPRESSED_IN:_23_plant_structures;_EXPRESSED_DURING:_13_growth_stages;_BEST_Arabidopsis_thaliana_protein_match_is:_unknown_protein_(TAIR:AT3G15358.1);_Has_49_Blast_hits_to_49_proteins_in_9_species:_Archae_-_0;_Bacteria_-_0;_Metazoa_-_0;_Fung…	c96329_g1_i5	#N/A	#N/A	#N/A	#N/A	72		#N/A	#N/A	#N/A	#N/A	5e-63	.
AT1G53035.1_|_Symbols:_|_unknown_protein;_FUNCTIONS_IN:_molecular_function_unknown;_INVOLVED_IN:_biological_process_unknown;_LOCATED_IN:_endomembrane_system;_EXPRESSED_IN:_23_plant_structures;_EXPRESSED_DURING:_13_growth_stages;_BEST_Arabidopsis_thaliana_protein_match_is:_unknown_protein_(TAIR:AT3G15358.1);_Has_49_Blast_hits_to_49_proteins_in_9_species:_Archae_-_0;_Bacteria_-_0;_Metazoa_-_0;_Fung…	c96329_g1_i4	#N/A	#N/A	#N/A	#N/A	72		#N/A	#N/A	#N/A	#N/A	5e-63	.
AT2G27830.1_|_Symbols:_|_unknown_protein;_BEST_Arabidopsis_thaliana_protein_match_is:_unknown_protein_(TAIR:AT4G22758.1);_Has_131_Blast_hits_to_131_proteins_in_17_species:_Archae_-_0;_Bacteria_-_0;_Metazoa_-_0;_Fungi_-_0;_Plants_-_131;_Viruses_-_0;_Other_Eukaryotes_-_0_(source:_NCBI_BLink)._|	c93591_g1_i2	13	#N/A	#N/A	9	9		2e-168	#N/A	#N/A	2e-107	2e-58	.
AT5G65380.1_|_Symbols:_|_MATE_efflux_family_protein_|	c97234_g2_i1	#N/A	#N/A	#N/A	#N/A	4		#N/A	#N/A	#N/A	#N/A	4e-53	.
AT2G01630.1_|_Symbols:_|_O-Glycosyl_hydrolases_family_17_protein_|	c98159_g1_i2	#N/A	6	#N/A	#N/A	7		#N/A	3e-55	#N/A	#N/A	2e-51	.
AT5G67420.1_|_Symbols:_LBD37,_ASL39_|_LOB_domain-containing_protein_37_|	c84292_g2_i1	#N/A	#N/A	#N/A	#N/A	8		#N/A	#N/A	#N/A	#N/A	4e-51	.
AT4G37540.1_|_Symbols:_LBD39_|_LOB_domain-containing_protein_39_|	c84292_g3_i1	#N/A	#N/A	#N/A	#N/A	8		#N/A	#N/A	#N/A	#N/A	5e-50	.
AT1G76160.1_|_Symbols:_sks5_|_SKU5_similar_5_|	c49170_g1_i1	#N/A	#N/A	#N/A	#N/A	7		#N/A	#N/A	#N/A	#N/A	5e-48	.
AT1G67850.1_|_Symbols:_|_Protein_of_unknown_function_(DUF707)_|	c98524_g4_i1	#N/A	6	#N/A	13	6		#N/A	0	#N/A	0	2e-46	.
AT5G03240.1_|_Symbols:_UBQ3_|_polyubiquitin_3_|	c97492_g4_i1	#N/A	#N/A	#N/A	#N/A	11		#N/A	#N/A	#N/A	#N/A	2e-46	.
AT2G27830.1_|_Symbols:_|_unknown_protein;_BEST_Arabidopsis_thaliana_protein_match_is:_unknown_protein_(TAIR:AT4G22758.1);_Has_131_Blast_hits_to_131_proteins_in_17_species:_Archae_-_0;_Bacteria_-_0;_Metazoa_-_0;_Fungi_-_0;_Plants_-_131;_Viruses_-_0;_Other_Eukaryotes_-_0_(source:_NCBI_BLink)._|	c93591_g5_i1	13	#N/A	#N/A	9	9		7e-152	#N/A	#N/A	1e-90	7e-42	.
AT3G24040.1_|_Symbols:_|_Core-2/I-branching_beta-1,6-N-acetylglucosaminyltransferase_family_protein_|	c60186_g1_i2	#N/A	#N/A	#N/A	#N/A	4		#N/A	#N/A	#N/A	#N/A	3e-41	.
AT4G02710.1_|_Symbols:_|_Kinase_interacting_(KIP1-like)_family_protein_|	c36044_g1_i1	#N/A	#N/A	#N/A	#N/A	10		#N/A	#N/A	#N/A	#N/A	2e-39	.
AT1G55020.1_|_Symbols:_LOX1,_ATLOX1_|_lipoxygenase_1_|	c98886_g3_i1	#N/A	10	#N/A	#N/A	4		#N/A	2e-112	#N/A	#N/A	1e-38	.
AT1G28370.1_|_Symbols:_ERF11,_ATERF11_|_ERF_domain_protein_11_|	c93234_g4_i2	#N/A	#N/A	#N/A	#N/A	2		#N/A	#N/A	#N/A	#N/A	4e-34	.
AT1G32860.1_|_Symbols:_|_Glycosyl_hydrolase_superfamily_protein_|	c93417_g2_i1	#N/A	#N/A	#N/A	#N/A	6		#N/A	#N/A	#N/A	#N/A	6e-34	.
AT3G50930.1_|_Symbols:_BCS1_|_cytochrome_BC1_synthesis_|	c92378_g1_i4	#N/A	#N/A	#N/A	#N/A	8		#N/A	#N/A	#N/A	#N/A	2e-33	.
AT2G20370.1_|_Symbols:_KAM1,_MUR3_|_Exostosin_family_protein_|	c143038_g1_i1	#N/A	#N/A	#N/A	#N/A	5		#N/A	#N/A	#N/A	#N/A	9e-33	.
AT5G62440.1_|_Symbols:_|_Protein_of_unknown_function_(DUF3223)_|	c68578_g1_i1	#N/A	#N/A	#N/A	#N/A	12		#N/A	#N/A	#N/A	#N/A	2e-26	.
AT3G09440.1_|_Symbols:_|_Heat_shock_protein_70_(Hsp_70)_family_protein_|	c48345_g1_i1	10	37	#N/A	9	5		1e-27	1e-25	#N/A	6e-26	2e-26	.
AT1G55360.1_|_Symbols:_|_Protein_of_Unknown_Function_(DUF239)_|	c87005_g4_i2	13	8	#N/A	#N/A	10		0	2e-123	#N/A	#N/A	6e-23	.
AT1G77500.1_|_Symbols:_|_Protein_of_unknown_function_(DUF630_and_DUF632)_|	c98016_g1_i3	#N/A	#N/A	#N/A	#N/A	150		#N/A	#N/A	#N/A	#N/A	2e-21	.
AT4G38520.1_|_Symbols:_|_Protein_phosphatase_2C_family_protein_|	c90967_g2_i4	#N/A	#N/A	#N/A	7	#N/A		#N/A	#N/A	#N/A	0	#N/A	.
AT1G28060.1_|_Symbols:_|_Pre-mRNA-splicing_factor_3_|	c95652_g2_i2	#N/A	#N/A	#N/A	8	#N/A		#N/A	#N/A	#N/A	0	#N/A	.
AT3G13225.2_|_Symbols:_|_WW_domain-containing_protein_|	c97385_g5_i3	#N/A	#N/A	#N/A	4	#N/A		#N/A	#N/A	#N/A	0	#N/A	.
AT3G13225.2_|_Symbols:_|_WW_domain-containing_protein_|	c97385_g5_i1	#N/A	#N/A	#N/A	4	#N/A		#N/A	#N/A	#N/A	0	#N/A	.
AT2G28605.1_|_Symbols:_|_Photosystem_II_reaction_center_PsbP_family_protein_|	c90184_g2_i4	#N/A	#N/A	#N/A	6	#N/A		#N/A	#N/A	#N/A	0	#N/A	.
AT2G28605.1_|_Symbols:_|_Photosystem_II_reaction_center_PsbP_family_protein_|	c90184_g2_i2	#N/A	#N/A	#N/A	6	#N/A		#N/A	#N/A	#N/A	0	#N/A	.
AT3G46930.1_|_Symbols:_|_Protein_kinase_superfamily_protein_|	c90299_g4_i3	#N/A	#N/A	#N/A	10	#N/A		#N/A	#N/A	#N/A	0	#N/A	.
AT2G47440.1_|_Symbols:_|_Tetratricopeptide_repeat_(TPR)-like_superfamily_protein_|	c88701_g1_i2	#N/A	#N/A	#N/A	12	#N/A		#N/A	#N/A	#N/A	0	#N/A	.
AT2G47440.1_|_Symbols:_|_Tetratricopeptide_repeat_(TPR)-like_superfamily_protein_|	c54842_g1_i1	#N/A	#N/A	#N/A	12	#N/A		#N/A	#N/A	#N/A	0	#N/A	.
AT5G61810.1_|_Symbols:_|_Mitochondrial_substrate_carrier_family_protein_|	c99378_g2_i3	#N/A	#N/A	#N/A	6	#N/A		#N/A	#N/A	#N/A	0	#N/A	.
AT3G24840.1_|_Symbols:_|_Sec14p-like_phosphatidylinositol_transfer_family_protein_|	c98964_g4_i9	21	#N/A	#N/A	37	#N/A		0	#N/A	#N/A	0	#N/A	.
AT3G24840.1_|_Symbols:_|_Sec14p-like_phosphatidylinositol_transfer_family_protein_|	c98964_g4_i11	21	#N/A	#N/A	37	#N/A		0	#N/A	#N/A	0	#N/A	.
AT3G24840.1_|_Symbols:_|_Sec14p-like_phosphatidylinositol_transfer_family_protein_|	c98964_g4_i1	21	#N/A	#N/A	37	#N/A		0	#N/A	#N/A	0	#N/A	.
AT1G60140.1_|_Symbols:_ATTPS10,_TPS10_|_trehalose_phosphate_synthase_|	c94746_g3_i2	#N/A	#N/A	#N/A	8	#N/A		#N/A	#N/A	#N/A	0	#N/A	.
AT1G18850.1_|_Symbols:_|_unknown_protein;_FUNCTIONS_IN:_molecular_function_unknown;_INVOLVED_IN:_biological_process_unknown;_LOCATED_IN:_nucleolus;_EXPRESSED_IN:_22_plant_structures;_EXPRESSED_DURING:_13_growth_stages;_Has_40_Blast_hits_to_40_proteins_in_13_species:_Archae_-_0;_Bacteria_-_0;_Metazoa_-_0;_Fungi_-_0;_Plants_-_40;_Viruses_-_0;_Other_Eukaryotes_-_0_(source:_NCBI_BLink)._|	c85093_g1_i1	#N/A	#N/A	#N/A	21	#N/A		#N/A	#N/A	#N/A	0	#N/A	.
AT1G18850.1_|_Symbols:_|_unknown_protein;_FUNCTIONS_IN:_molecular_function_unknown;_INVOLVED_IN:_biological_process_unknown;_LOCATED_IN:_nucleolus;_EXPRESSED_IN:_22_plant_structures;_EXPRESSED_DURING:_13_growth_stages;_Has_40_Blast_hits_to_40_proteins_in_13_species:_Archae_-_0;_Bacteria_-_0;_Metazoa_-_0;_Fungi_-_0;_Plants_-_40;_Viruses_-_0;_Other_Eukaryotes_-_0_(source:_NCBI_BLink)._|	c60581_g1_i1	#N/A	#N/A	#N/A	21	#N/A		#N/A	#N/A	#N/A	0	#N/A	.
AT3G10570.1_|_Symbols:_CYP77A6_|_cytochrome_P450,_family_77,_subfamily_A,_polypeptide_6_|	c98910_g1_i2	#N/A	6	#N/A	4	#N/A		#N/A	3e-61	#N/A	0	#N/A	.
AT1G75040.1_|_Symbols:_PR5,_PR-5_|_pathogenesis-related_gene_5_|	c63145_g1_i1	#N/A	#N/A	#N/A	6	#N/A		#N/A	#N/A	#N/A	0	#N/A	.
AT1G23070.1_|_Symbols:_|_Protein_of_unknown_function_(DUF300)_|	c95092_g2_i6	#N/A	#N/A	#N/A	7	#N/A		#N/A	#N/A	#N/A	0	#N/A	.
AT5G35970.1_|_Symbols:_|_P-loop_containing_nucleoside_triphosphate_hydrolases_superfamily_protein_|	c99871_g2_i1	#N/A	#N/A	#N/A	6	#N/A		#N/A	#N/A	#N/A	0	#N/A	.
AT3G48510.1_|_Symbols:_|_unknown_protein;_BEST_Arabidopsis_thaliana_protein_match_is:_unknown_protein_(TAIR:AT5G63350.1);_Has_98_Blast_hits_to_98_proteins_in_11_species:_Archae_-_0;_Bacteria_-_0;_Metazoa_-_0;_Fungi_-_0;_Plants_-_98;_Viruses_-_0;_Other_Eukaryotes_-_0_(source:_NCBI_BLink)._|	c92228_g1_i1	#N/A	#N/A	#N/A	29	#N/A		#N/A	#N/A	#N/A	0	#N/A	.
AT5G50360.1_|_Symbols:_|_unknown_protein;_BEST_Arabidopsis_thaliana_protein_match_is:_unknown_protein_(TAIR:AT3G48510.1);_Has_1807_Blast_hits_to_1807_proteins_in_277_species:_Archae_-_0;_Bacteria_-_0;_Metazoa_-_736;_Fungi_-_347;_Plants_-_385;_Viruses_-_0;_Other_Eukaryotes_-_339_(source:_NCBI_BLink)._|	c92228_g2_i1	#N/A	#N/A	#N/A	29	#N/A		#N/A	#N/A	#N/A	0	#N/A	.
AT1G55850.1_|_Symbols:_ATCSLE1,_CSLE1_|_cellulose_synthase_like_E1_|	c74468_g1_i1	#N/A	#N/A	#N/A	4	#N/A		#N/A	#N/A	#N/A	0	#N/A	.
AT5G38720.1_|_Symbols:_|_unknown_protein;_Has_13419_Blast_hits_to_9093_proteins_in_698_species:_Archae_-_38;_Bacteria_-_1038;_Metazoa_-_4949;_Fungi_-_1086;_Plants_-_485;_Viruses_-_44;_Other_Eukaryotes_-_5779_(source:_NCBI_BLink)._|	c82757_g1_i1	#N/A	#N/A	#N/A	5	#N/A		#N/A	#N/A	#N/A	0	#N/A	.
AT2G24100.1_|_Symbols:_|_unknown_protein;_BEST_Arabidopsis_thaliana_protein_match_is:_unknown_protein_(TAIR:AT4G30780.1);_Has_101_Blast_hits_to_101_proteins_in_16_species:_Archae_-_0;_Bacteria_-_0;_Metazoa_-_0;_Fungi_-_0;_Plants_-_95;_Viruses_-_0;_Other_Eukaryotes_-_6_(source:_NCBI_BLink)._|	c91078_g4_i1	#N/A	#N/A	#N/A	7	#N/A		#N/A	#N/A	#N/A	0	#N/A	.
AT5G42900.1_|_Symbols:_COR27_|_cold_regulated_gene_27_|	c87801_g1_i3	#N/A	#N/A	#N/A	9	#N/A		#N/A	#N/A	#N/A	0	#N/A	.
AT5G42900.1_|_Symbols:_COR27_|_cold_regulated_gene_27_|	c87801_g1_i1	#N/A	#N/A	#N/A	9	#N/A		#N/A	#N/A	#N/A	0	#N/A	.
AT5G42900.1_|_Symbols:_COR27_|_cold_regulated_gene_27_|	c87801_g1_i2	#N/A	#N/A	#N/A	9	#N/A		#N/A	#N/A	#N/A	0	#N/A	.
AT4G19670.1_|_Symbols:_|_RING/U-box_superfamily_protein_|	c84289_g2_i1	#N/A	9	#N/A	7	#N/A		#N/A	0	#N/A	0	#N/A	.
AT5G22920.1_|_Symbols:_|_CHY-type/CTCHY-type/RING-type_Zinc_finger_protein_|	c98825_g1_i2	#N/A	6	#N/A	35	#N/A		#N/A	3e-105	#N/A	0	#N/A	.
AT3G17800.2_|_Symbols:_|_Protein_of_unknown_function_(DUF760)_|	c91508_g1_i1	20	#N/A	#N/A	7	#N/A		0	#N/A	#N/A	0	#N/A	.
AT3G17800.2_|_Symbols:_|_Protein_of_unknown_function_(DUF760)_|	c72027_g1_i1	20	#N/A	#N/A	7	#N/A		0	#N/A	#N/A	0	#N/A	.
AT1G01060.1_|_Symbols:_LHY,_LHY1_|_Homeodomain-like_superfamily_protein_|	c99092_g1_i7	#N/A	#N/A	#N/A	19	#N/A		#N/A	#N/A	#N/A	0	#N/A	.
AT2G30600.5_|_Symbols:_|_BTB/POZ_domain-containing_protein_|	c98010_g2_i6	#N/A	#N/A	#N/A	3	#N/A		#N/A	#N/A	#N/A	0	#N/A	.
AT2G30600.5_|_Symbols:_|_BTB/POZ_domain-containing_protein_|	c98010_g2_i4	#N/A	#N/A	#N/A	3	#N/A		#N/A	#N/A	#N/A	0	#N/A	.
AT1G34210.1_|_Symbols:_SERK2,_ATSERK2_|_somatic_embryogenesis_receptor-like_kinase_2_|	c92472_g2_i1	#N/A	#N/A	#N/A	3	#N/A		#N/A	#N/A	#N/A	0	#N/A	.
AT2G47770.1_|_Symbols:_ATTSPO,_TSPO_|_TSPO(outer_membrane_tryptophan-rich_sensory_protein)-related_|	c87295_g1_i1	#N/A	#N/A	#N/A	8	#N/A		#N/A	#N/A	#N/A	0	#N/A	.
AT1G79270.1_|_Symbols:_ECT8_|_evolutionarily_conserved_C-terminal_region_8_|	c95464_g2_i5	#N/A	#N/A	#N/A	11	#N/A		#N/A	#N/A	#N/A	0	#N/A	.
AT1G79270.1_|_Symbols:_ECT8_|_evolutionarily_conserved_C-terminal_region_8_|	c95464_g2_i2	#N/A	#N/A	#N/A	11	#N/A		#N/A	#N/A	#N/A	0	#N/A	.
AT1G16860.1_|_Symbols:_|_Ubiquitin-specific_protease_family_C19-related_protein_|	c88964_g4_i2	#N/A	8	#N/A	10	#N/A		#N/A	8e-160	#N/A	0	#N/A	.
AT1G16860.1_|_Symbols:_|_Ubiquitin-specific_protease_family_C19-related_protein_|	c88964_g4_i3	#N/A	8	#N/A	10	#N/A		#N/A	8e-160	#N/A	0	#N/A	.
AT4G38060.2_|_Symbols:_|_unknown_protein;_BEST_Arabidopsis_thaliana_protein_match_is:_unknown_protein_(TAIR:AT5G65480.1);_Has_35333_Blast_hits_to_34131_proteins_in_2444_species:_Archae_-_798;_Bacteria_-_22429;_Metazoa_-_974;_Fungi_-_991;_Plants_-_531;_Viruses_-_0;_Other_Eukaryotes_-_9610_(source:_NCBI_BLink)._|	c92440_g2_i4	#N/A	#N/A	#N/A	3	#N/A		#N/A	#N/A	#N/A	0	#N/A	.
AT4G38060.2_|_Symbols:_|_unknown_protein;_BEST_Arabidopsis_thaliana_protein_match_is:_unknown_protein_(TAIR:AT5G65480.1);_Has_35333_Blast_hits_to_34131_proteins_in_2444_species:_Archae_-_798;_Bacteria_-_22429;_Metazoa_-_974;_Fungi_-_991;_Plants_-_531;_Viruses_-_0;_Other_Eukaryotes_-_9610_(source:_NCBI_BLink)._|	c92440_g2_i2	#N/A	#N/A	#N/A	3	#N/A		#N/A	#N/A	#N/A	0	#N/A	.
AT4G38060.2_|_Symbols:_|_unknown_protein;_BEST_Arabidopsis_thaliana_protein_match_is:_unknown_protein_(TAIR:AT5G65480.1);_Has_35333_Blast_hits_to_34131_proteins_in_2444_species:_Archae_-_798;_Bacteria_-_22429;_Metazoa_-_974;_Fungi_-_991;_Plants_-_531;_Viruses_-_0;_Other_Eukaryotes_-_9610_(source:_NCBI_BLink)._|	c92440_g2_i3	#N/A	#N/A	#N/A	3	#N/A		#N/A	#N/A	#N/A	0	#N/A	.
AT1G52340.1_|_Symbols:_ABA2,_SIS4,_GIN1,_SDR1,_ISI4,_SRE1,_ATABA2,_ATSDR1_|_NAD(P)-binding_Rossmann-fold_superfamily_protein_|	c85141_g2_i1	7	#N/A	#N/A	9	#N/A		0	#N/A	#N/A	0	#N/A	.
AT1G05230.1_|_Symbols:_HDG2_|_homeodomain_GLABROUS_2_|	c87036_g5_i2	#N/A	#N/A	#N/A	4	#N/A		#N/A	#N/A	#N/A	0	#N/A	.
AT5G24390.1_|_Symbols:_|_Ypt/Rab-GAP_domain_of_gyp1p_superfamily_protein_|	c94163_g1_i2	#N/A	7	#N/A	5	#N/A		#N/A	4e-51	#N/A	0	#N/A	.
AT2G30460.1_|_Symbols:_|_Nucleotide/sugar_transporter_family_protein_|	c95078_g2_i8	#N/A	#N/A	#N/A	6	#N/A		#N/A	#N/A	#N/A	0	#N/A	.
AT2G30460.1_|_Symbols:_|_Nucleotide/sugar_transporter_family_protein_|	c95078_g2_i7	#N/A	#N/A	#N/A	6	#N/A		#N/A	#N/A	#N/A	0	#N/A	.
AT2G30460.1_|_Symbols:_|_Nucleotide/sugar_transporter_family_protein_|	c95078_g2_i3	#N/A	#N/A	#N/A	6	#N/A		#N/A	#N/A	#N/A	0	#N/A	.
AT4G13830.2_|_Symbols:_J20_|_DNAJ-like_20_|	c97555_g2_i1	#N/A	#N/A	#N/A	3	#N/A		#N/A	#N/A	#N/A	0	#N/A	.
AT4G13830.2_|_Symbols:_J20_|_DNAJ-like_20_|	c97555_g2_i2	#N/A	#N/A	#N/A	3	#N/A		#N/A	#N/A	#N/A	0	#N/A	.
AT4G13830.2_|_Symbols:_J20_|_DNAJ-like_20_|	c97555_g2_i3	#N/A	#N/A	#N/A	3	#N/A		#N/A	#N/A	#N/A	0	#N/A	.
AT1G03740.1_|_Symbols:_|_Protein_kinase_superfamily_protein_|	c98248_g1_i3	#N/A	#N/A	#N/A	5	#N/A		#N/A	#N/A	#N/A	0	#N/A	.
AT4G17140.3_|_Symbols:_|_pleckstrin_homology_(PH)_domain-containing_protein_|	c96309_g3_i1	#N/A	#N/A	#N/A	4	#N/A		#N/A	#N/A	#N/A	0	#N/A	.
AT1G70000.1_|_Symbols:_|_myb-like_transcription_factor_family_protein_|	c90802_g2_i2	#N/A	#N/A	#N/A	9	#N/A		#N/A	#N/A	#N/A	0	#N/A	.
AT5G63120.2_|_Symbols:_|_P-loop_containing_nucleoside_triphosphate_hydrolases_superfamily_protein_|	c93283_g1_i4	#N/A	#N/A	#N/A	14	#N/A		#N/A	#N/A	#N/A	0	#N/A	.
AT5G63120.2_|_Symbols:_|_P-loop_containing_nucleoside_triphosphate_hydrolases_superfamily_protein_|	c93283_g1_i6	#N/A	#N/A	#N/A	8	#N/A		#N/A	#N/A	#N/A	0	#N/A	.
AT5G63120.2_|_Symbols:_|_P-loop_containing_nucleoside_triphosphate_hydrolases_superfamily_protein_|	c93283_g1_i2	#N/A	#N/A	#N/A	8	#N/A		#N/A	#N/A	#N/A	0	#N/A	.
AT5G63120.2_|_Symbols:_|_P-loop_containing_nucleoside_triphosphate_hydrolases_superfamily_protein_|	c93283_g1_i3	#N/A	#N/A	#N/A	8	#N/A		#N/A	#N/A	#N/A	0	#N/A	.
AT5G63120.2_|_Symbols:_|_P-loop_containing_nucleoside_triphosphate_hydrolases_superfamily_protein_|	c93283_g1_i5	#N/A	#N/A	#N/A	8	#N/A		#N/A	#N/A	#N/A	0	#N/A	.
AT5G63120.2_|_Symbols:_|_P-loop_containing_nucleoside_triphosphate_hydrolases_superfamily_protein_|	c93283_g1_i1	#N/A	#N/A	#N/A	8	#N/A		#N/A	#N/A	#N/A	0	#N/A	.
AT5G63120.2_|_Symbols:_|_P-loop_containing_nucleoside_triphosphate_hydrolases_superfamily_protein_|	c93283_g1_i7	#N/A	#N/A	#N/A	8	#N/A		#N/A	#N/A	#N/A	0	#N/A	.
AT5G63120.2_|_Symbols:_|_P-loop_containing_nucleoside_triphosphate_hydrolases_superfamily_protein_|	c93283_g1_i8	#N/A	#N/A	#N/A	8	#N/A		#N/A	#N/A	#N/A	0	#N/A	.
AT1G15380.1_|_Symbols:_|_Lactoylglutathione_lyase_/_glyoxalase_I_family_protein_|	c93216_g1_i1	#N/A	#N/A	#N/A	5	#N/A		#N/A	#N/A	#N/A	0	#N/A	.
AT1G15380.1_|_Symbols:_|_Lactoylglutathione_lyase_/_glyoxalase_I_family_protein_|	c93216_g1_i2	#N/A	#N/A	#N/A	5	#N/A		#N/A	#N/A	#N/A	0	#N/A	.
AT1G01770.1_|_Symbols:_|_unknown_protein;_CONTAINS_InterPro_DOMAIN/s:_Protein_of_unknown_function_DUF1446_(InterPro:IPR010839);_Has_1597_Blast_hits_to_1509_proteins_in_306_species:_Archae_-_4;_Bacteria_-_843;_Metazoa_-_22;_Fungi_-_131;_Plants_-_31;_Viruses_-_0;_Other_Eukaryotes_-_566_(source:_NCBI_BLink)._|	c97200_g1_i1	#N/A	#N/A	#N/A	4	#N/A		#N/A	#N/A	#N/A	0	#N/A	.
AT1G01770.1_|_Symbols:_|_unknown_protein;_CONTAINS_InterPro_DOMAIN/s:_Protein_of_unknown_function_DUF1446_(InterPro:IPR010839);_Has_1597_Blast_hits_to_1509_proteins_in_306_species:_Archae_-_4;_Bacteria_-_843;_Metazoa_-_22;_Fungi_-_131;_Plants_-_31;_Viruses_-_0;_Other_Eukaryotes_-_566_(source:_NCBI_BLink)._|	c97200_g1_i5	#N/A	#N/A	#N/A	4	#N/A		#N/A	#N/A	#N/A	0	#N/A	.
AT1G01770.1_|_Symbols:_|_unknown_protein;_CONTAINS_InterPro_DOMAIN/s:_Protein_of_unknown_function_DUF1446_(InterPro:IPR010839);_Has_1597_Blast_hits_to_1509_proteins_in_306_species:_Archae_-_4;_Bacteria_-_843;_Metazoa_-_22;_Fungi_-_131;_Plants_-_31;_Viruses_-_0;_Other_Eukaryotes_-_566_(source:_NCBI_BLink)._|	c97200_g1_i2	#N/A	#N/A	#N/A	4	#N/A		#N/A	#N/A	#N/A	0	#N/A	.
AT1G01770.1_|_Symbols:_|_unknown_protein;_CONTAINS_InterPro_DOMAIN/s:_Protein_of_unknown_function_DUF1446_(InterPro:IPR010839);_Has_1597_Blast_hits_to_1509_proteins_in_306_species:_Archae_-_4;_Bacteria_-_843;_Metazoa_-_22;_Fungi_-_131;_Plants_-_31;_Viruses_-_0;_Other_Eukaryotes_-_566_(source:_NCBI_BLink)._|	c97200_g1_i3	#N/A	#N/A	#N/A	4	#N/A		#N/A	#N/A	#N/A	0	#N/A	.
AT1G01770.1_|_Symbols:_|_unknown_protein;_CONTAINS_InterPro_DOMAIN/s:_Protein_of_unknown_function_DUF1446_(InterPro:IPR010839);_Has_1597_Blast_hits_to_1509_proteins_in_306_species:_Archae_-_4;_Bacteria_-_843;_Metazoa_-_22;_Fungi_-_131;_Plants_-_31;_Viruses_-_0;_Other_Eukaryotes_-_566_(source:_NCBI_BLink)._|	c77975_g1_i2	#N/A	#N/A	#N/A	4	#N/A		#N/A	#N/A	#N/A	0	#N/A	.
AT1G01770.1_|_Symbols:_|_unknown_protein;_CONTAINS_InterPro_DOMAIN/s:_Protein_of_unknown_function_DUF1446_(InterPro:IPR010839);_Has_1597_Blast_hits_to_1509_proteins_in_306_species:_Archae_-_4;_Bacteria_-_843;_Metazoa_-_22;_Fungi_-_131;_Plants_-_31;_Viruses_-_0;_Other_Eukaryotes_-_566_(source:_NCBI_BLink)._|	c77975_g1_i1	#N/A	#N/A	#N/A	4	#N/A		#N/A	#N/A	#N/A	0	#N/A	.
AT1G77500.1_|_Symbols:_|_Protein_of_unknown_function_(DUF630_and_DUF632)_|	c90306_g2_i1	#N/A	7	#N/A	8	#N/A		#N/A	0	#N/A	0	#N/A	.
AT3G09540.1_|_Symbols:_|_Pectin_lyase-like_superfamily_protein_|	c90285_g1_i11	#N/A	#N/A	#N/A	7	#N/A		#N/A	#N/A	#N/A	0	#N/A	.
AT3G09540.1_|_Symbols:_|_Pectin_lyase-like_superfamily_protein_|	c90285_g1_i2	#N/A	#N/A	#N/A	7	#N/A		#N/A	#N/A	#N/A	0	#N/A	.
AT3G09540.1_|_Symbols:_|_Pectin_lyase-like_superfamily_protein_|	c90285_g1_i4	#N/A	#N/A	#N/A	7	#N/A		#N/A	#N/A	#N/A	0	#N/A	.
AT3G09540.1_|_Symbols:_|_Pectin_lyase-like_superfamily_protein_|	c90285_g1_i3	#N/A	#N/A	#N/A	7	#N/A		#N/A	#N/A	#N/A	0	#N/A	.
AT1G07430.1_|_Symbols:_HAI2_|_highly_ABA-induced_PP2C_gene_2_|	c85618_g4_i2	#N/A	6	#N/A	3	#N/A		#N/A	1e-169	#N/A	0	#N/A	.
AT1G07430.1_|_Symbols:_HAI2_|_highly_ABA-induced_PP2C_gene_2_|	c85618_g4_i4	#N/A	6	#N/A	3	#N/A		#N/A	0	#N/A	0	#N/A	.
AT1G07430.1_|_Symbols:_HAI2_|_highly_ABA-induced_PP2C_gene_2_|	c85618_g4_i3	#N/A	6	#N/A	3	#N/A		#N/A	0	#N/A	0	#N/A	.
AT5G26770.2_|_Symbols:_|_unknown_protein;_BEST_Arabidopsis_thaliana_protein_match_is:_unknown_protein_(TAIR:AT3G05830.1);_Has_35333_Blast_hits_to_34131_proteins_in_2444_species:_Archae_-_798;_Bacteria_-_22429;_Metazoa_-_974;_Fungi_-_991;_Plants_-_531;_Viruses_-_0;_Other_Eukaryotes_-_9610_(source:_NCBI_BLink)._|	c88373_g8_i4	#N/A	#N/A	#N/A	5	#N/A		#N/A	#N/A	#N/A	0	#N/A	.
AT5G26770.2_|_Symbols:_|_unknown_protein;_BEST_Arabidopsis_thaliana_protein_match_is:_unknown_protein_(TAIR:AT3G05830.1);_Has_35333_Blast_hits_to_34131_proteins_in_2444_species:_Archae_-_798;_Bacteria_-_22429;_Metazoa_-_974;_Fungi_-_991;_Plants_-_531;_Viruses_-_0;_Other_Eukaryotes_-_9610_(source:_NCBI_BLink)._|	c88373_g8_i3	#N/A	#N/A	#N/A	5	#N/A		#N/A	#N/A	#N/A	0	#N/A	.
AT2G37360.1_|_Symbols:_|_ABC-2_type_transporter_family_protein_|	c93752_g3_i2	#N/A	#N/A	#N/A	10	#N/A		#N/A	#N/A	#N/A	0	#N/A	.
AT3G60420.2_|_Symbols:_|_Phosphoglycerate_mutase_family_protein_|	c88231_g2_i2	11	#N/A	#N/A	3	#N/A		0	#N/A	#N/A	0	#N/A	.
AT3G60420.2_|_Symbols:_|_Phosphoglycerate_mutase_family_protein_|	c88231_g2_i1	11	#N/A	#N/A	3	#N/A		0	#N/A	#N/A	0	#N/A	.
AT2G37520.1_|_Symbols:_|_Acyl-CoA_N-acyltransferase_with_RING/FYVE/PHD-type_zinc_finger_domain_|	c92438_g5_i2	#N/A	5	#N/A	5	#N/A		#N/A	0	#N/A	0	#N/A	.
AT2G37520.1_|_Symbols:_|_Acyl-CoA_N-acyltransferase_with_RING/FYVE/PHD-type_zinc_finger_domain_|	c92438_g5_i1	#N/A	5	#N/A	5	#N/A		#N/A	0	#N/A	0	#N/A	.
AT5G42900.1_|_Symbols:_COR27_|_cold_regulated_gene_27_|	c87954_g1_i3	#N/A	#N/A	#N/A	14	#N/A		#N/A	#N/A	#N/A	0	#N/A	.
AT5G42900.1_|_Symbols:_COR27_|_cold_regulated_gene_27_|	c87954_g1_i2	#N/A	#N/A	#N/A	14	#N/A		#N/A	#N/A	#N/A	0	#N/A	.
AT5G42900.1_|_Symbols:_COR27_|_cold_regulated_gene_27_|	c87954_g1_i1	#N/A	#N/A	#N/A	14	#N/A		#N/A	#N/A	#N/A	0	#N/A	.
AT5G26570.1_|_Symbols:_PWD,_OK1,_ATGWD3_|_catalytics;carbohydrate_kinases;phosphoglucan,_water_dikinases_|	c83572_g1_i1	#N/A	#N/A	#N/A	7	#N/A		#N/A	#N/A	#N/A	0	#N/A	.
AT1G62720.1_|_Symbols:_|_Pentatricopeptide_repeat_(PPR-like)_superfamily_protein_|	c94706_g4_i2	#N/A	#N/A	#N/A	6	#N/A		#N/A	#N/A	#N/A	0	#N/A	.
AT2G43020.1_|_Symbols:_ATPAO2,_PAO2_|_polyamine_oxidase_2_|	c96822_g1_i1	5	6	#N/A	13	#N/A		0	0	#N/A	0	#N/A	.
AT5G64170.2_|_Symbols:_|_dentin_sialophosphoprotein-related_|	c97071_g2_i3	#N/A	#N/A	#N/A	11	#N/A		#N/A	#N/A	#N/A	0	#N/A	.
AT5G64170.2_|_Symbols:_|_dentin_sialophosphoprotein-related_|	c97071_g2_i2	#N/A	#N/A	#N/A	11	#N/A		#N/A	#N/A	#N/A	0	#N/A	.
AT5G64170.2_|_Symbols:_|_dentin_sialophosphoprotein-related_|	c97071_g2_i1	#N/A	#N/A	#N/A	11	#N/A		#N/A	#N/A	#N/A	0	#N/A	.
AT1G61890.1_|_Symbols:_|_MATE_efflux_family_protein_|	c85008_g4_i5	#N/A	21	#N/A	13	#N/A		#N/A	0	#N/A	0	#N/A	.
AT1G61890.1_|_Symbols:_|_MATE_efflux_family_protein_|	c85008_g5_i1	#N/A	21	#N/A	13	#N/A		#N/A	0	#N/A	0	#N/A	.
AT1G61890.1_|_Symbols:_|_MATE_efflux_family_protein_|	c85008_g5_i3	#N/A	21	#N/A	13	#N/A		#N/A	0	#N/A	0	#N/A	.
AT1G61890.1_|_Symbols:_|_MATE_efflux_family_protein_|	c85008_g5_i2	#N/A	21	#N/A	13	#N/A		#N/A	0	#N/A	0	#N/A	.
AT1G49740.1_|_Symbols:_|_PLC-like_phosphodiesterases_superfamily_protein_|	c85079_g3_i13	#N/A	#N/A	#N/A	4	#N/A		#N/A	#N/A	#N/A	0	#N/A	.
AT1G67850.1_|_Symbols:_|_Protein_of_unknown_function_(DUF707)_|	c98524_g1_i1	#N/A	6	#N/A	13	#N/A		#N/A	0	#N/A	0	#N/A	.
AT4G14920.1_|_Symbols:_|_Acyl-CoA_N-acyltransferase_with_RING/FYVE/PHD-type_zinc_finger_protein_|	c87158_g1_i1	#N/A	#N/A	#N/A	4	#N/A		#N/A	#N/A	#N/A	0	#N/A	.
AT4G14920.1_|_Symbols:_|_Acyl-CoA_N-acyltransferase_with_RING/FYVE/PHD-type_zinc_finger_protein_|	c61724_g1_i1	#N/A	#N/A	#N/A	4	#N/A		#N/A	#N/A	#N/A	0	#N/A	.
AT3G48100.1_|_Symbols:_ARR5,_ATRR2,_IBC6,_RR5_|_response_regulator_5_|	c80706_g1_i2	#N/A	#N/A	#N/A	10	#N/A		#N/A	#N/A	#N/A	0	#N/A	.
AT1G49010.1_|_Symbols:_|_Duplicated_homeodomain-like_superfamily_protein_|	c90527_g2_i9	#N/A	#N/A	#N/A	4	#N/A		#N/A	#N/A	#N/A	0	#N/A	.
AT3G53230.1_|_Symbols:_|_ATPase,_AAA-type,_CDC48_protein_|	c88336_g2_i2	#N/A	#N/A	#N/A	7	#N/A		#N/A	#N/A	#N/A	0	#N/A	.
AT5G06530.2_|_Symbols:_|_ABC-2_type_transporter_family_protein_|	c99171_g4_i4	#N/A	#N/A	#N/A	25	#N/A		#N/A	#N/A	#N/A	0	#N/A	.
AT1G49740.1_|_Symbols:_|_PLC-like_phosphodiesterases_superfamily_protein_|	c85079_g3_i5	#N/A	#N/A	#N/A	9	#N/A		#N/A	#N/A	#N/A	0	#N/A	.
AT5G60680.1_|_Symbols:_|_Protein_of_unknown_function,_DUF584_|	c72274_g1_i1	#N/A	7	#N/A	8	#N/A		#N/A	0	#N/A	0	#N/A	.
AT3G43700.1_|_Symbols:_ATBPM6,_BPM6_|_BTB-POZ_and_MATH_domain_6_|	c87503_g1_i1	#N/A	6	#N/A	17	#N/A		#N/A	3e-175	#N/A	0	#N/A	.
AT3G53030.1_|_Symbols:_SRPK4_|_ser/arg-rich_protein_kinase_4_|	c86518_g3_i1	#N/A	2	#N/A	7	#N/A		#N/A	0	#N/A	0	#N/A	.
AT3G54500.3_|_Symbols:_|_FUNCTIONS_IN:_molecular_function_unknown;_INVOLVED_IN:_biological_process_unknown;_LOCATED_IN:_cellular_component_unknown;_EXPRESSED_IN:_22_plant_structures;_EXPRESSED_DURING:_13_growth_stages;_BEST_Arabidopsis_thaliana_protein_match_is:_dentin_sialophosphoprotein-related_(TAIR:AT5G64170.1)._|	c96299_g1_i2	#N/A	#N/A	#N/A	4	#N/A		#N/A	#N/A	#N/A	0	#N/A	.
AT3G54500.3_|_Symbols:_|_FUNCTIONS_IN:_molecular_function_unknown;_INVOLVED_IN:_biological_process_unknown;_LOCATED_IN:_cellular_component_unknown;_EXPRESSED_IN:_22_plant_structures;_EXPRESSED_DURING:_13_growth_stages;_BEST_Arabidopsis_thaliana_protein_match_is:_dentin_sialophosphoprotein-related_(TAIR:AT5G64170.1)._|	c96299_g1_i4	#N/A	#N/A	#N/A	4	#N/A		#N/A	#N/A	#N/A	0	#N/A	.
AT3G54500.3_|_Symbols:_|_FUNCTIONS_IN:_molecular_function_unknown;_INVOLVED_IN:_biological_process_unknown;_LOCATED_IN:_cellular_component_unknown;_EXPRESSED_IN:_22_plant_structures;_EXPRESSED_DURING:_13_growth_stages;_BEST_Arabidopsis_thaliana_protein_match_is:_dentin_sialophosphoprotein-related_(TAIR:AT5G64170.1)._|	c99704_g1_i2	#N/A	#N/A	#N/A	4	#N/A		#N/A	#N/A	#N/A	0	#N/A	.
AT3G54500.3_|_Symbols:_|_FUNCTIONS_IN:_molecular_function_unknown;_INVOLVED_IN:_biological_process_unknown;_LOCATED_IN:_cellular_component_unknown;_EXPRESSED_IN:_22_plant_structures;_EXPRESSED_DURING:_13_growth_stages;_BEST_Arabidopsis_thaliana_protein_match_is:_dentin_sialophosphoprotein-related_(TAIR:AT5G64170.1)._|	c99704_g1_i1	#N/A	#N/A	#N/A	4	#N/A		#N/A	#N/A	#N/A	0	#N/A	.
AT3G54500.3_|_Symbols:_|_FUNCTIONS_IN:_molecular_function_unknown;_INVOLVED_IN:_biological_process_unknown;_LOCATED_IN:_cellular_component_unknown;_EXPRESSED_IN:_22_plant_structures;_EXPRESSED_DURING:_13_growth_stages;_BEST_Arabidopsis_thaliana_protein_match_is:_dentin_sialophosphoprotein-related_(TAIR:AT5G64170.1)._|	c99704_g1_i5	#N/A	#N/A	#N/A	4	#N/A		#N/A	#N/A	#N/A	0	#N/A	.
AT3G54500.3_|_Symbols:_|_FUNCTIONS_IN:_molecular_function_unknown;_INVOLVED_IN:_biological_process_unknown;_LOCATED_IN:_cellular_component_unknown;_EXPRESSED_IN:_22_plant_structures;_EXPRESSED_DURING:_13_growth_stages;_BEST_Arabidopsis_thaliana_protein_match_is:_dentin_sialophosphoprotein-related_(TAIR:AT5G64170.1)._|	c99704_g1_i3	#N/A	#N/A	#N/A	4	#N/A		#N/A	#N/A	#N/A	0	#N/A	.
AT3G54500.3_|_Symbols:_|_FUNCTIONS_IN:_molecular_function_unknown;_INVOLVED_IN:_biological_process_unknown;_LOCATED_IN:_cellular_component_unknown;_EXPRESSED_IN:_22_plant_structures;_EXPRESSED_DURING:_13_growth_stages;_BEST_Arabidopsis_thaliana_protein_match_is:_dentin_sialophosphoprotein-related_(TAIR:AT5G64170.1)._|	c96299_g1_i1	#N/A	#N/A	#N/A	4	#N/A		#N/A	#N/A	#N/A	0	#N/A	.
AT3G54500.3_|_Symbols:_|_FUNCTIONS_IN:_molecular_function_unknown;_INVOLVED_IN:_biological_process_unknown;_LOCATED_IN:_cellular_component_unknown;_EXPRESSED_IN:_22_plant_structures;_EXPRESSED_DURING:_13_growth_stages;_BEST_Arabidopsis_thaliana_protein_match_is:_dentin_sialophosphoprotein-related_(TAIR:AT5G64170.1)._|	c96299_g1_i3	#N/A	#N/A	#N/A	4	#N/A		#N/A	#N/A	#N/A	0	#N/A	.
AT5G63120.2_|_Symbols:_|_P-loop_containing_nucleoside_triphosphate_hydrolases_superfamily_protein_|	c99457_g2_i2	#N/A	#N/A	#N/A	7	#N/A		#N/A	#N/A	#N/A	0	#N/A	.
AT3G14200.1_|_Symbols:_|_Chaperone_DnaJ-domain_superfamily_protein_|	c94488_g2_i2	#N/A	#N/A	#N/A	7	#N/A		#N/A	#N/A	#N/A	0	#N/A	.
AT2G28950.1_|_Symbols:_ATEXPA6,_ATEXP6,_ATHEXP_ALPHA_1.8,_EXPA6_|_expansin_A6_|	c89431_g6_i1	#N/A	#N/A	#N/A	5	#N/A		#N/A	#N/A	#N/A	0	#N/A	.
AT5G22460.1_|_Symbols:_|_alpha/beta-Hydrolases_superfamily_protein_|	c98371_g1_i1	#N/A	9	#N/A	8	#N/A		#N/A	0	#N/A	0	#N/A	.
AT4G02880.2_|_Symbols:_|_unknown_protein;_FUNCTIONS_IN:_molecular_function_unknown;_INVOLVED_IN:_biological_process_unknown;_LOCATED_IN:_cellular_component_unknown;_EXPRESSED_IN:_24_plant_structures;_EXPRESSED_DURING:_15_growth_stages;_BEST_Arabidopsis_thaliana_protein_match_is:_unknown_protein_(TAIR:AT1G03290.2)._|	c94519_g1_i2	#N/A	#N/A	#N/A	8	#N/A		#N/A	#N/A	#N/A	0	#N/A	.
AT4G02880.2_|_Symbols:_|_unknown_protein;_FUNCTIONS_IN:_molecular_function_unknown;_INVOLVED_IN:_biological_process_unknown;_LOCATED_IN:_cellular_component_unknown;_EXPRESSED_IN:_24_plant_structures;_EXPRESSED_DURING:_15_growth_stages;_BEST_Arabidopsis_thaliana_protein_match_is:_unknown_protein_(TAIR:AT1G03290.2)._|	c94519_g1_i1	#N/A	#N/A	#N/A	8	#N/A		#N/A	#N/A	#N/A	0	#N/A	.
AT5G03050.1_|_Symbols:_|_unknown_protein;_Has_33_Blast_hits_to_33_proteins_in_10_species:_Archae_-_0;_Bacteria_-_0;_Metazoa_-_0;_Fungi_-_0;_Plants_-_33;_Viruses_-_0;_Other_Eukaryotes_-_0_(source:_NCBI_BLink)._|	c73796_g1_i1	#N/A	#N/A	#N/A	5	#N/A		#N/A	#N/A	#N/A	0	#N/A	.
AT5G03050.1_|_Symbols:_|_unknown_protein;_Has_33_Blast_hits_to_33_proteins_in_10_species:_Archae_-_0;_Bacteria_-_0;_Metazoa_-_0;_Fungi_-_0;_Plants_-_33;_Viruses_-_0;_Other_Eukaryotes_-_0_(source:_NCBI_BLink)._|	c73796_g1_i2	#N/A	#N/A	#N/A	5	#N/A		#N/A	#N/A	#N/A	0	#N/A	.
AT5G64170.2_|_Symbols:_|_dentin_sialophosphoprotein-related_|	c96401_g1_i1	4	#N/A	#N/A	10	#N/A		0	#N/A	#N/A	0	#N/A	.
AT5G64170.2_|_Symbols:_|_dentin_sialophosphoprotein-related_|	c96401_g1_i2	4	#N/A	#N/A	10	#N/A		0	#N/A	#N/A	0	#N/A	.
AT2G41250.1_|_Symbols:_|_Haloacid_dehalogenase-like_hydrolase_(HAD)_superfamily_protein_|	c86438_g1_i1	12	#N/A	#N/A	4	#N/A		0	#N/A	#N/A	0	#N/A	.
AT2G41250.1_|_Symbols:_|_Haloacid_dehalogenase-like_hydrolase_(HAD)_superfamily_protein_|	c86438_g2_i2	12	#N/A	#N/A	4	#N/A		0	#N/A	#N/A	0	#N/A	.
AT1G74450.1_|_Symbols:_|_Protein_of_unknown_function_(DUF793)_|	c96655_g3_i2	#N/A	#N/A	#N/A	6	#N/A		#N/A	#N/A	#N/A	0	#N/A	.
AT1G74450.1_|_Symbols:_|_Protein_of_unknown_function_(DUF793)_|	c96655_g3_i3	#N/A	#N/A	#N/A	6	#N/A		#N/A	#N/A	#N/A	0	#N/A	.
AT3G27325.2_|_Symbols:_|_hydrolases,_acting_on_ester_bonds_|	c98756_g1_i4	#N/A	#N/A	#N/A	6	#N/A		#N/A	#N/A	#N/A	0	#N/A	.
AT3G27325.2_|_Symbols:_|_hydrolases,_acting_on_ester_bonds_|	c98756_g1_i6	#N/A	#N/A	#N/A	6	#N/A		#N/A	#N/A	#N/A	0	#N/A	.
AT3G27325.2_|_Symbols:_|_hydrolases,_acting_on_ester_bonds_|	c98756_g1_i2	#N/A	#N/A	#N/A	6	#N/A		#N/A	#N/A	#N/A	0	#N/A	.
AT1G15380.1_|_Symbols:_|_Lactoylglutathione_lyase_/_glyoxalase_I_family_protein_|	c93216_g1_i4	#N/A	#N/A	#N/A	5	#N/A		#N/A	#N/A	#N/A	3e-179	#N/A	.
AT1G74450.1_|_Symbols:_|_Protein_of_unknown_function_(DUF793)_|	c96655_g3_i1	#N/A	#N/A	#N/A	6	#N/A		#N/A	#N/A	#N/A	3e-174	#N/A	.
AT3G53230.1_|_Symbols:_|_ATPase,_AAA-type,_CDC48_protein_|	c83453_g6_i1	#N/A	#N/A	#N/A	7	#N/A		#N/A	#N/A	#N/A	1e-170	#N/A	.
AT4G23920.1_|_Symbols:_UGE2,_ATUGE2_|_UDP-D-glucose/UDP-D-galactose_4-epimerase_2_|	c83485_g1_i3	#N/A	#N/A	#N/A	4	#N/A		#N/A	#N/A	#N/A	3e-165	#N/A	.
AT4G38520.1_|_Symbols:_|_Protein_phosphatase_2C_family_protein_|	c90967_g2_i1	#N/A	#N/A	#N/A	7	#N/A		#N/A	#N/A	#N/A	1e-164	#N/A	.
AT1G60010.1_|_Symbols:_|_unknown_protein;_FUNCTIONS_IN:_molecular_function_unknown;_INVOLVED_IN:_N-terminal_protein_myristoylation;_LOCATED_IN:_cellular_component_unknown;_EXPRESSED_IN:_22_plant_structures;_EXPRESSED_DURING:_13_growth_stages;_BEST_Arabidopsis_thaliana_protein_match_is:_unknown_protein_(TAIR:AT1G10530.1);_Has_185_Blast_hits_to_185_proteins_in_18_species:_Archae_-_0;_Bacteria_-_0;_…	c83545_g2_i1	#N/A	#N/A	#N/A	6	#N/A		#N/A	#N/A	#N/A	4e-163	#N/A	.
AT1G28060.1_|_Symbols:_|_Pre-mRNA-splicing_factor_3_|	c8056_g1_i1	#N/A	#N/A	#N/A	8	#N/A		#N/A	#N/A	#N/A	1e-162	#N/A	.
AT4G23920.1_|_Symbols:_UGE2,_ATUGE2_|_UDP-D-glucose/UDP-D-galactose_4-epimerase_2_|	c83485_g1_i1	#N/A	#N/A	#N/A	4	#N/A		#N/A	#N/A	#N/A	4e-159	#N/A	.
AT2G38940.1_|_Symbols:_ATPT2,_PHT1;4_|_phosphate_transporter_1;4_|	c97441_g3_i1	104	26	#N/A	5	#N/A		4e-35	2e-157	#N/A	2e-153	#N/A	.
AT3G16910.1_|_Symbols:_AAE7,_ACN1_|_acyl-activating_enzyme_7_|	c127787_g1_i1	#N/A	4	#N/A	5	#N/A		#N/A	5e-167	#N/A	6e-153	#N/A	.
AT2G24100.1_|_Symbols:_|_unknown_protein;_BEST_Arabidopsis_thaliana_protein_match_is:_unknown_protein_(TAIR:AT4G30780.1);_Has_101_Blast_hits_to_101_proteins_in_16_species:_Archae_-_0;_Bacteria_-_0;_Metazoa_-_0;_Fungi_-_0;_Plants_-_95;_Viruses_-_0;_Other_Eukaryotes_-_6_(source:_NCBI_BLink)._|	c134946_g1_i1	2	#N/A	#N/A	7	#N/A		2e-145	#N/A	#N/A	2e-152	#N/A	.
AT1G17100.1_|_Symbols:_|_SOUL_heme-binding_family_protein_|	c53661_g1_i1	13	#N/A	#N/A	15	#N/A		1e-149	#N/A	#N/A	9e-152	#N/A	.
AT5G06530.2_|_Symbols:_|_ABC-2_type_transporter_family_protein_|	c99171_g1_i2	#N/A	#N/A	#N/A	25	#N/A		#N/A	#N/A	#N/A	3e-150	#N/A	.
AT2G28950.1_|_Symbols:_ATEXPA6,_ATEXP6,_ATHEXP_ALPHA_1.8,_EXPA6_|_expansin_A6_|	c6324_g1_i1	#N/A	#N/A	#N/A	5	#N/A		#N/A	#N/A	#N/A	3e-150	#N/A	.
AT3G17800.2_|_Symbols:_|_Protein_of_unknown_function_(DUF760)_|	c9055_g1_i1	20	#N/A	#N/A	7	#N/A		2e-119	#N/A	#N/A	5e-150	#N/A	.
AT1G77120.1_|_Symbols:_ADH1,_ADH,_ATADH,_ATADH1_|_alcohol_dehydrogenase_1_|	c81500_g3_i1	#N/A	#N/A	#N/A	14	#N/A		#N/A	#N/A	#N/A	8e-149	#N/A	.
AT1G32780.1_|_Symbols:_|_GroES-like_zinc-binding_dehydrogenase_family_protein_|	c97505_g3_i1	#N/A	#N/A	#N/A	2	#N/A		#N/A	#N/A	#N/A	1e-148	#N/A	.
AT3G22910.1_|_Symbols:_|_ATPase_E1-E2_type_family_protein_/_haloacid_dehalogenase-like_hydrolase_family_protein_|	c77644_g5_i1	#N/A	#N/A	#N/A	4	#N/A		#N/A	#N/A	#N/A	2e-148	#N/A	.
AT4G38620.1_|_Symbols:_ATMYB4,_MYB4_|_myb_domain_protein_4_|	c2786_g1_i1	#N/A	13	#N/A	10	#N/A		#N/A	3e-143	#N/A	2e-143	#N/A	.
AT4G38620.1_|_Symbols:_ATMYB4,_MYB4_|_myb_domain_protein_4_|	c108905_g1_i1	#N/A	13	#N/A	10	#N/A		#N/A	3e-143	#N/A	2e-143	#N/A	.
AT4G05020.2_|_Symbols:_NDB2_|_NAD(P)H_dehydrogenase_B2_|	c116745_g1_i1	#N/A	#N/A	#N/A	7	#N/A		#N/A	#N/A	#N/A	8e-143	#N/A	.
AT1G22370.2_|_Symbols:_AtUGT85A5,_UGT85A5_|_UDP-glucosyl_transferase_85A5_|	c100151_g2_i1	#N/A	#N/A	#N/A	10	#N/A		#N/A	#N/A	#N/A	1e-141	#N/A	.
AT2G28605.1_|_Symbols:_|_Photosystem_II_reaction_center_PsbP_family_protein_|	c90184_g2_i3	#N/A	#N/A	#N/A	6	#N/A		#N/A	#N/A	#N/A	4e-140	#N/A	.
AT3G62550.1_|_Symbols:_|_Adenine_nucleotide_alpha_hydrolases-like_superfamily_protein_|	c12794_g1_i1	#N/A	#N/A	#N/A	22	#N/A		#N/A	#N/A	#N/A	1e-139	#N/A	.
AT5G26570.1_|_Symbols:_PWD,_OK1,_ATGWD3_|_catalytics;carbohydrate_kinases;phosphoglucan,_water_dikinases_|	c12757_g1_i1	#N/A	#N/A	#N/A	7	#N/A		#N/A	#N/A	#N/A	1e-135	#N/A	.
AT4G29440.1_|_Symbols:_|_Regulator_of_Vps4_activity_in_the_MVB_pathway_protein_|	c82735_g1_i1	#N/A	#N/A	#N/A	4	#N/A		#N/A	#N/A	#N/A	2e-135	#N/A	.
AT4G29440.1_|_Symbols:_|_Regulator_of_Vps4_activity_in_the_MVB_pathway_protein_|	c82735_g1_i4	#N/A	#N/A	#N/A	4	#N/A		#N/A	#N/A	#N/A	2e-135	#N/A	.
AT4G29440.1_|_Symbols:_|_Regulator_of_Vps4_activity_in_the_MVB_pathway_protein_|	c82735_g1_i2	#N/A	#N/A	#N/A	4	#N/A		#N/A	#N/A	#N/A	2e-135	#N/A	.
AT1G28060.1_|_Symbols:_|_Pre-mRNA-splicing_factor_3_|	c107884_g1_i1	#N/A	#N/A	#N/A	8	#N/A		#N/A	#N/A	#N/A	1e-133	#N/A	.
AT1G75960.1_|_Symbols:_|_AMP-dependent_synthetase_and_ligase_family_protein_|	c110813_g1_i1	#N/A	#N/A	#N/A	5	#N/A		#N/A	#N/A	#N/A	6e-133	#N/A	.
AT3G29575.1_|_Symbols:_AFP3_|_ABI_five_binding_protein_3_|	c86768_g4_i1	#N/A	7	#N/A	4	#N/A		#N/A	5e-134	#N/A	2e-132	#N/A	.
AT4G20070.1_|_Symbols:_ATAAH,_AAH_|_allantoate_amidohydrolase_|	c92033_g2_i1	#N/A	#N/A	#N/A	3	#N/A		#N/A	#N/A	#N/A	8e-130	#N/A	.
AT3G22910.1_|_Symbols:_|_ATPase_E1-E2_type_family_protein_/_haloacid_dehalogenase-like_hydrolase_family_protein_|	c77644_g2_i1	#N/A	#N/A	#N/A	4	#N/A		#N/A	#N/A	#N/A	5e-129	#N/A	.
AT3G13330.1_|_Symbols:_PA200_|_proteasome_activating_protein_200_|	c105549_g1_i1	#N/A	#N/A	#N/A	9	#N/A		#N/A	#N/A	#N/A	4e-128	#N/A	.
AT3G46970.1_|_Symbols:_ATPHS2,_PHS2_|_alpha-glucan_phosphorylase_2_|	c96706_g2_i1	6	#N/A	#N/A	11	#N/A		4e-125	#N/A	#N/A	7e-127	#N/A	.
AT2G23150.1_|_Symbols:_NRAMP3,_ATNRAMP3_|_natural_resistance-associated_macrophage_protein_3_|	c57904_g1_i2	#N/A	#N/A	#N/A	9	#N/A		#N/A	#N/A	#N/A	1e-126	#N/A	.
AT5G58350.1_|_Symbols:_WNK4,_ZIK2_|_with_no_lysine_(K)_kinase_4_|	c146271_g1_i1	#N/A	#N/A	#N/A	39	#N/A		#N/A	#N/A	#N/A	1e-124	#N/A	.
AT3G13225.2_|_Symbols:_|_WW_domain-containing_protein_|	c97385_g5_i2	#N/A	#N/A	#N/A	4	#N/A		#N/A	#N/A	#N/A	1e-123	#N/A	.
AT3G16910.1_|_Symbols:_AAE7,_ACN1_|_acyl-activating_enzyme_7_|	c85368_g2_i1	#N/A	#N/A	#N/A	26	#N/A		#N/A	#N/A	#N/A	2e-121	#N/A	.
AT5G50360.1_|_Symbols:_|_unknown_protein;_BEST_Arabidopsis_thaliana_protein_match_is:_unknown_protein_(TAIR:AT3G48510.1);_Has_1807_Blast_hits_to_1807_proteins_in_277_species:_Archae_-_0;_Bacteria_-_0;_Metazoa_-_736;_Fungi_-_347;_Plants_-_385;_Viruses_-_0;_Other_Eukaryotes_-_339_(source:_NCBI_BLink)._|	c92228_g2_i2	#N/A	#N/A	#N/A	29	#N/A		#N/A	#N/A	#N/A	1e-119	#N/A	.
AT1G80820.1_|_Symbols:_CCR2,_ATCCR2_|_cinnamoyl_coa_reductase_|	c91697_g4_i1	#N/A	#N/A	#N/A	3	#N/A		#N/A	#N/A	#N/A	3e-119	#N/A	.
AT2G19860.1_|_Symbols:_ATHXK2,_HXK2_|_hexokinase_2_|	c27066_g2_i1	#N/A	#N/A	#N/A	5	#N/A		#N/A	#N/A	#N/A	8e-118	#N/A	.
AT5G51570.1_|_Symbols:_|_SPFH/Band_7/PHB_domain-containing_membrane-associated_protein_family_|	c27328_g1_i1	#N/A	#N/A	#N/A	19	#N/A		#N/A	#N/A	#N/A	1e-116	#N/A	.
AT1G80820.1_|_Symbols:_CCR2,_ATCCR2_|_cinnamoyl_coa_reductase_|	c145724_g1_i1	#N/A	#N/A	#N/A	3	#N/A		#N/A	#N/A	#N/A	3e-114	#N/A	.
AT3G09540.1_|_Symbols:_|_Pectin_lyase-like_superfamily_protein_|	c92927_g1_i1	#N/A	#N/A	#N/A	5	#N/A		#N/A	#N/A	#N/A	2e-113	#N/A	.
AT2G30600.5_|_Symbols:_|_BTB/POZ_domain-containing_protein_|	c2763_g1_i1	#N/A	#N/A	#N/A	3	#N/A		#N/A	#N/A	#N/A	2e-111	#N/A	.
AT2G28605.1_|_Symbols:_|_Photosystem_II_reaction_center_PsbP_family_protein_|	c90184_g2_i1	#N/A	#N/A	#N/A	6	#N/A		#N/A	#N/A	#N/A	3e-111	#N/A	.
AT1G01560.2_|_Symbols:_ATMPK11,_MPK11_|_MAP_kinase_11_|	c137336_g1_i1	#N/A	#N/A	#N/A	15	#N/A		#N/A	#N/A	#N/A	2e-110	#N/A	.
AT3G14050.1_|_Symbols:_RSH2,_AT-RSH2,_ATRSH2_|_RELA/SPOT_homolog_2_|	c116042_g1_i1	#N/A	#N/A	#N/A	8	#N/A		#N/A	#N/A	#N/A	5e-110	#N/A	.
AT5G09461.1_|_Symbols:_CPuORF43_|_conserved_peptide_upstream_open_reading_frame_43_|	c137469_g1_i1	#N/A	#N/A	#N/A	4	#N/A		#N/A	#N/A	#N/A	1e-109	#N/A	.
AT5G59450.1_|_Symbols:_|_GRAS_family_transcription_factor_|	c42897_g1_i1	#N/A	#N/A	#N/A	7	#N/A		#N/A	#N/A	#N/A	2e-109	#N/A	.
AT5G14880.1_|_Symbols:_|_Potassium_transporter_family_protein_|	c98963_g2_i7	#N/A	#N/A	#N/A	4	#N/A		#N/A	#N/A	#N/A	4e-108	#N/A	.
AT5G14880.1_|_Symbols:_|_Potassium_transporter_family_protein_|	c98963_g2_i3	#N/A	#N/A	#N/A	4	#N/A		#N/A	#N/A	#N/A	4e-108	#N/A	.
AT1G15380.1_|_Symbols:_|_Lactoylglutathione_lyase_/_glyoxalase_I_family_protein_|	c42403_g1_i1	#N/A	#N/A	#N/A	5	#N/A		#N/A	#N/A	#N/A	2e-106	#N/A	.
AT3G52180.1_|_Symbols:_ATPTPKIS1,_DSP4,_SEX4,_ATSEX4_|_dual_specificity_protein_phosphatase_(DsPTP1)_family_protein_|	c85958_g3_i2	14	#N/A	#N/A	5	#N/A		0	#N/A	#N/A	2e-106	#N/A	.
AT2G28305.1_|_Symbols:_LOG1,_ATLOG1_|_Putative_lysine_decarboxylase_family_protein_|	c139049_g1_i1	#N/A	#N/A	#N/A	4	#N/A		#N/A	#N/A	#N/A	2e-106	#N/A	.
AT4G05020.2_|_Symbols:_NDB2_|_NAD(P)H_dehydrogenase_B2_|	c51394_g1_i1	#N/A	#N/A	#N/A	7	#N/A		#N/A	#N/A	#N/A	5e-105	#N/A	.
AT4G02880.2_|_Symbols:_|_unknown_protein;_FUNCTIONS_IN:_molecular_function_unknown;_INVOLVED_IN:_biological_process_unknown;_LOCATED_IN:_cellular_component_unknown;_EXPRESSED_IN:_24_plant_structures;_EXPRESSED_DURING:_15_growth_stages;_BEST_Arabidopsis_thaliana_protein_match_is:_unknown_protein_(TAIR:AT1G03290.2)._|	c108206_g1_i1	#N/A	#N/A	#N/A	8	#N/A		#N/A	#N/A	#N/A	5e-105	#N/A	.
AT5G58350.1_|_Symbols:_WNK4,_ZIK2_|_with_no_lysine_(K)_kinase_4_|	c34274_g1_i1	#N/A	#N/A	#N/A	39	#N/A		#N/A	#N/A	#N/A	5e-104	#N/A	.
AT3G11670.1_|_Symbols:_DGD1_|_UDP-Glycosyltransferase_superfamily_protein_|	c38717_g1_i1	#N/A	#N/A	#N/A	8	#N/A		#N/A	#N/A	#N/A	6e-103	#N/A	.
AT1G77120.1_|_Symbols:_ADH1,_ADH,_ATADH,_ATADH1_|_alcohol_dehydrogenase_1_|	c81500_g4_i2	#N/A	#N/A	#N/A	14	#N/A		#N/A	#N/A	#N/A	1e-102	#N/A	.
AT3G16240.1_|_Symbols:_DELTA-TIP,_TIP2;1,_DELTA-TIP1,_AQP1,_ATTIP2;1_|_delta_tonoplast_integral_protein_|	c131252_g1_i1	#N/A	10	#N/A	7	#N/A		#N/A	2e-103	#N/A	8e-102	#N/A	.
AT4G13830.2_|_Symbols:_J20_|_DNAJ-like_20_|	c97555_g6_i1	#N/A	#N/A	#N/A	3	#N/A		#N/A	#N/A	#N/A	2e-101	#N/A	.
AT5G11110.1_|_Symbols:_SPS1,_ATSPS2F,_KNS2,_SPS2F_|_sucrose_phosphate_synthase_2F_|	c25157_g1_i1	#N/A	#N/A	#N/A	12	#N/A		#N/A	#N/A	#N/A	1e-98	#N/A	.
AT5G03240.1_|_Symbols:_UBQ3_|_polyubiquitin_3_|	c28538_g1_i1	#N/A	#N/A	#N/A	14	#N/A		#N/A	#N/A	#N/A	3e-91	#N/A	.
AT3G16910.1_|_Symbols:_AAE7,_ACN1_|_acyl-activating_enzyme_7_|	c85368_g2_i2	#N/A	#N/A	#N/A	26	#N/A		#N/A	#N/A	#N/A	8e-90	#N/A	.
AT3G60420.2_|_Symbols:_|_Phosphoglycerate_mutase_family_protein_|	c88231_g1_i1	11	#N/A	#N/A	3	#N/A		0	#N/A	#N/A	4e-88	#N/A	.
AT4G27520.1_|_Symbols:_ENODL2,_AtENODL2_|_early_nodulin-like_protein_2_|	c90557_g2_i2	#N/A	#N/A	#N/A	13	#N/A		#N/A	#N/A	#N/A	4e-85	#N/A	.
AT4G09020.1_|_Symbols:_ATISA3,_ISA3_|_isoamylase_3_|	c14471_g1_i1	10	#N/A	#N/A	6	#N/A		2e-150	#N/A	#N/A	5e-85	#N/A	.
AT5G66210.2_|_Symbols:_CPK28_|_calcium-dependent_protein_kinase_28_|	c93497_g5_i1	#N/A	15	#N/A	9	#N/A		#N/A	2e-39	#N/A	2e-83	#N/A	.
AT2G40840.1_|_Symbols:_DPE2_|_disproportionating_enzyme_2_|	c144886_g1_i1	#N/A	#N/A	#N/A	24	#N/A		#N/A	#N/A	#N/A	7e-82	#N/A	.
AT2G45660.1_|_Symbols:_AGL20,_SOC1,_ATSOC1_|_AGAMOUS-like_20_|	c88293_g2_i2	6	11	#N/A	13	#N/A		5e-83	3e-82	#N/A	4e-81	#N/A	.
AT2G16990.1_|_Symbols:_|_Major_facilitator_superfamily_protein_|	c135384_g1_i1	#N/A	#N/A	#N/A	6	#N/A		#N/A	#N/A	#N/A	8e-81	#N/A	.
AT4G37260.1_|_Symbols:_MYB73,_ATMYB73_|_myb_domain_protein_73_|	c75206_g1_i1	#N/A	#N/A	#N/A	9	#N/A		#N/A	#N/A	#N/A	3e-78	#N/A	.
AT1G22370.2_|_Symbols:_AtUGT85A5,_UGT85A5_|_UDP-glucosyl_transferase_85A5_|	c90138_g4_i1	#N/A	#N/A	#N/A	10	#N/A		#N/A	#N/A	#N/A	6e-71	#N/A	.
AT3G52400.1_|_Symbols:_SYP122,_ATSYP122_|_syntaxin_of_plants_122_|	c91024_g2_i11	#N/A	#N/A	#N/A	5	#N/A		#N/A	#N/A	#N/A	8e-71	#N/A	.
AT3G52400.1_|_Symbols:_SYP122,_ATSYP122_|_syntaxin_of_plants_122_|	c91024_g2_i5	#N/A	#N/A	#N/A	5	#N/A		#N/A	#N/A	#N/A	8e-71	#N/A	.
AT3G52400.1_|_Symbols:_SYP122,_ATSYP122_|_syntaxin_of_plants_122_|	c91024_g2_i10	#N/A	#N/A	#N/A	5	#N/A		#N/A	#N/A	#N/A	8e-71	#N/A	.
AT3G52400.1_|_Symbols:_SYP122,_ATSYP122_|_syntaxin_of_plants_122_|	c91024_g2_i4	#N/A	#N/A	#N/A	5	#N/A		#N/A	#N/A	#N/A	3e-65	#N/A	.
AT1G33230.1_|_Symbols:_|_TMPIT-like_protein_|	c92082_g1_i4	#N/A	#N/A	#N/A	9	#N/A		#N/A	#N/A	#N/A	1e-62	#N/A	.
AT5G66210.2_|_Symbols:_CPK28_|_calcium-dependent_protein_kinase_28_|	c93497_g4_i1	#N/A	#N/A	#N/A	9	#N/A		#N/A	#N/A	#N/A	2e-60	#N/A	.
AT1G13000.1_|_Symbols:_|_Protein_of_unknown_function_(DUF707)_|	c94091_g6_i1	#N/A	#N/A	#N/A	13	#N/A		#N/A	#N/A	#N/A	2e-59	#N/A	.
AT1G01650.1_|_Symbols:_SPPL4,_ATSPPL4_|_SIGNAL_PEPTIDE_PEPTIDASE-LIKE_4_|	c85695_g3_i1	#N/A	#N/A	#N/A	3	#N/A		#N/A	#N/A	#N/A	3e-59	#N/A	.
AT1G13000.1_|_Symbols:_|_Protein_of_unknown_function_(DUF707)_|	c94091_g1_i1	#N/A	#N/A	#N/A	13	#N/A		#N/A	#N/A	#N/A	9e-58	#N/A	.
AT5G02820.1_|_Symbols:_RHL2,_BIN5_|_Spo11/DNA_topoisomerase_VI,_subunit_A_protein_|	c95587_g1_i5	#N/A	#N/A	#N/A	13	#N/A		#N/A	#N/A	#N/A	2e-50	#N/A	.
AT3G53030.1_|_Symbols:_SRPK4_|_ser/arg-rich_protein_kinase_4_|	c136280_g1_i1	#N/A	2	#N/A	7	#N/A		#N/A	1e-127	#N/A	2e-49	#N/A	.
AT1G34210.1_|_Symbols:_SERK2,_ATSERK2_|_somatic_embryogenesis_receptor-like_kinase_2_|	c34009_g1_i1	#N/A	#N/A	#N/A	18	#N/A		#N/A	#N/A	#N/A	4e-47	#N/A	.
AT2G37520.1_|_Symbols:_|_Acyl-CoA_N-acyltransferase_with_RING/FYVE/PHD-type_zinc_finger_domain_|	c79510_g1_i1	#N/A	5	#N/A	5	#N/A		#N/A	0	#N/A	1e-44	#N/A	.
AT5G56350.1_|_Symbols:_|_Pyruvate_kinase_family_protein_|	c76880_g1_i1	#N/A	#N/A	#N/A	5	#N/A		#N/A	#N/A	#N/A	7e-43	#N/A	.
AT3G21890.1_|_Symbols:_|_B-box_type_zinc_finger_family_protein_|	c86137_g2_i1	11	#N/A	#N/A	21	#N/A		4e-159	#N/A	#N/A	4e-40	#N/A	.
AT3G05580.1_|_Symbols:_|_Calcineurin-like_metallo-phosphoesterase_superfamily_protein_|	c59533_g1_i1	13	7	#N/A	9	#N/A		4e-39	8e-111	#N/A	1e-39	#N/A	.
AT5G02860.1_|_Symbols:_|_Pentatricopeptide_repeat_(PPR)_superfamily_protein_|	c99578_g2_i1	#N/A	#N/A	#N/A	3	#N/A		#N/A	#N/A	#N/A	2e-37	#N/A	.
AT2G28840.1_|_Symbols:_XBAT31_|_XB3_ortholog_1_in_Arabidopsis_thaliana_|	c95247_g1_i1	#N/A	#N/A	#N/A	8	#N/A		#N/A	#N/A	#N/A	6e-37	#N/A	.
AT5G03240.1_|_Symbols:_UBQ3_|_polyubiquitin_3_|	c88040_g2_i1	12	#N/A	#N/A	44	#N/A		8e-86	#N/A	#N/A	2e-34	#N/A	.
AT3G16150.1_|_Symbols:_|_N-terminal_nucleophile_aminohydrolases_(Ntn_hydrolases)_superfamily_protein_|	c46816_g1_i1	#N/A	#N/A	#N/A	5	#N/A		#N/A	#N/A	#N/A	5e-34	#N/A	.
AT5G26770.2_|_Symbols:_|_unknown_protein;_BEST_Arabidopsis_thaliana_protein_match_is:_unknown_protein_(TAIR:AT3G05830.1);_Has_35333_Blast_hits_to_34131_proteins_in_2444_species:_Archae_-_798;_Bacteria_-_22429;_Metazoa_-_974;_Fungi_-_991;_Plants_-_531;_Viruses_-_0;_Other_Eukaryotes_-_9610_(source:_NCBI_BLink)._|	c88373_g8_i6	#N/A	#N/A	#N/A	5	#N/A		#N/A	#N/A	#N/A	2e-32	#N/A	.
AT4G17470.1_|_Symbols:_|_alpha/beta-Hydrolases_superfamily_protein_|	c76785_g1_i1	#N/A	#N/A	#N/A	13	#N/A		#N/A	#N/A	#N/A	3e-32	#N/A	.
AT4G10770.1_|_Symbols:_ATOPT7,_OPT7_|_oligopeptide_transporter_7_|	c98204_g6_i1	#N/A	#N/A	#N/A	4	#N/A		#N/A	#N/A	#N/A	3e-32	#N/A	.
AT1G19050.1_|_Symbols:_ARR7_|_response_regulator_7_|	c80706_g1_i3	#N/A	#N/A	#N/A	10	#N/A		#N/A	#N/A	#N/A	2e-28	#N/A	.
AT1G49740.1_|_Symbols:_|_PLC-like_phosphodiesterases_superfamily_protein_|	c112301_g1_i1	#N/A	#N/A	#N/A	9	#N/A		#N/A	#N/A	#N/A	2e-27	#N/A	.
AT1G55850.1_|_Symbols:_ATCSLE1,_CSLE1_|_cellulose_synthase_like_E1_|	c98986_g5_i1	#N/A	#N/A	#N/A	5	#N/A		#N/A	#N/A	#N/A	9e-26	#N/A	.
AT5G22460.1_|_Symbols:_|_alpha/beta-Hydrolases_superfamily_protein_|	c98371_g3_i1	#N/A	9	#N/A	8	#N/A		#N/A	0	#N/A	4e-24	#N/A	.
AT4G38060.2_|_Symbols:_|_unknown_protein;_BEST_Arabidopsis_thaliana_protein_match_is:_unknown_protein_(TAIR:AT5G65480.1);_Has_35333_Blast_hits_to_34131_proteins_in_2444_species:_Archae_-_798;_Bacteria_-_22429;_Metazoa_-_974;_Fungi_-_991;_Plants_-_531;_Viruses_-_0;_Other_Eukaryotes_-_9610_(source:_NCBI_BLink)._|	c92440_g2_i1	#N/A	#N/A	#N/A	3	#N/A		#N/A	#N/A	#N/A	1e-23	#N/A	.
AT3G58060.1_|_Symbols:_|_Cation_efflux_family_protein_|	c21166_g1_i1	#N/A	#N/A	#N/A	5	#N/A		#N/A	#N/A	#N/A	8e-22	#N/A	.
AT4G35985.1_|_Symbols:_|_Senescence/dehydration-associated_protein-related_|	c91467_g5_i1	17	63	#N/A	#N/A	#N/A		0	2e-30	#N/A	#N/A	#N/A	.
AT4G04330.1_|_Symbols:_|_Chaperonin-like_RbcX_protein_|	c84836_g3_i4	16	#N/A	#N/A	#N/A	#N/A		0	#N/A	#N/A	#N/A	#N/A	.
AT4G04330.1_|_Symbols:_|_Chaperonin-like_RbcX_protein_|	c84836_g3_i2	16	#N/A	#N/A	#N/A	#N/A		0	#N/A	#N/A	#N/A	#N/A	.
AT4G04330.1_|_Symbols:_|_Chaperonin-like_RbcX_protein_|	c84836_g3_i1	16	#N/A	#N/A	#N/A	#N/A		0	#N/A	#N/A	#N/A	#N/A	.
AT3G50500.2_|_Symbols:_SNRK2.2_|_SNF1-related_protein_kinase_2.2_|	c80484_g1_i1	8	#N/A	#N/A	#N/A	#N/A		0	#N/A	#N/A	#N/A	#N/A	.
AT1G13990.3_|_Symbols:_|_unknown_protein;_FUNCTIONS_IN:_molecular_function_unknown;_INVOLVED_IN:_biological_process_unknown;_LOCATED_IN:_chloroplast;_EXPRESSED_IN:_23_plant_structures;_EXPRESSED_DURING:_13_growth_stages;_CONTAINS_InterPro_DOMAIN/s:_Protein_of_unknown_function_DUF3110_(InterPro:IPR021503);_Has_4_Blast_hits_to_4_proteins_in_1_species:_Archae_-_0;_Bacteria_-_0;_Metazoa_-_0;_Fungi_-_…	c82815_g2_i1	9	#N/A	#N/A	#N/A	#N/A		0	#N/A	#N/A	#N/A	#N/A	.
AT5G67390.1_|_Symbols:_|_unknown_protein;_BEST_Arabidopsis_thaliana_protein_match_is:_Plant_protein_of_unknown_function_(DUF863)_(TAIR:AT1G69360.1);_Has_1807_Blast_hits_to_1807_proteins_in_277_species:_Archae_-_0;_Bacteria_-_0;_Metazoa_-_736;_Fungi_-_347;_Plants_-_385;_Viruses_-_0;_Other_Eukaryotes_-_339_(source:_NCBI_BLink)._|	c96790_g3_i2	7	#N/A	#N/A	#N/A	#N/A		0	#N/A	#N/A	#N/A	#N/A	.
AT5G67390.1_|_Symbols:_|_unknown_protein;_BEST_Arabidopsis_thaliana_protein_match_is:_Plant_protein_of_unknown_function_(DUF863)_(TAIR:AT1G69360.1);_Has_1807_Blast_hits_to_1807_proteins_in_277_species:_Archae_-_0;_Bacteria_-_0;_Metazoa_-_736;_Fungi_-_347;_Plants_-_385;_Viruses_-_0;_Other_Eukaryotes_-_339_(source:_NCBI_BLink)._|	c96790_g3_i3	7	#N/A	#N/A	#N/A	#N/A		0	#N/A	#N/A	#N/A	#N/A	.
AT5G67390.1_|_Symbols:_|_unknown_protein;_BEST_Arabidopsis_thaliana_protein_match_is:_Plant_protein_of_unknown_function_(DUF863)_(TAIR:AT1G69360.1);_Has_1807_Blast_hits_to_1807_proteins_in_277_species:_Archae_-_0;_Bacteria_-_0;_Metazoa_-_736;_Fungi_-_347;_Plants_-_385;_Viruses_-_0;_Other_Eukaryotes_-_339_(source:_NCBI_BLink)._|	c96790_g3_i1	7	#N/A	#N/A	#N/A	#N/A		0	#N/A	#N/A	#N/A	#N/A	.
AT5G67390.1_|_Symbols:_|_unknown_protein;_BEST_Arabidopsis_thaliana_protein_match_is:_Plant_protein_of_unknown_function_(DUF863)_(TAIR:AT1G69360.1);_Has_1807_Blast_hits_to_1807_proteins_in_277_species:_Archae_-_0;_Bacteria_-_0;_Metazoa_-_736;_Fungi_-_347;_Plants_-_385;_Viruses_-_0;_Other_Eukaryotes_-_339_(source:_NCBI_BLink)._|	c10409_g1_i1	7	#N/A	#N/A	#N/A	#N/A		0	#N/A	#N/A	#N/A	#N/A	.
AT1G02660.1_|_Symbols:_|_alpha/beta-Hydrolases_superfamily_protein_|	c97241_g2_i1	3	28	#N/A	#N/A	#N/A		0	0	#N/A	#N/A	#N/A	.
AT5G63130.1_|_Symbols:_|_Octicosapeptide/Phox/Bem1p_family_protein_|	c96670_g2_i3	22	#N/A	#N/A	#N/A	#N/A		0	#N/A	#N/A	#N/A	#N/A	.
AT5G22920.1_|_Symbols:_|_CHY-type/CTCHY-type/RING-type_Zinc_finger_protein_|	c94706_g3_i1	11	#N/A	#N/A	#N/A	#N/A		0	#N/A	#N/A	#N/A	#N/A	.
AT1G62720.1_|_Symbols:_|_Pentatricopeptide_repeat_(PPR-like)_superfamily_protein_|	c88716_g1_i3	10	#N/A	#N/A	#N/A	#N/A		0	#N/A	#N/A	#N/A	#N/A	.
AT4G34150.1_|_Symbols:_|_Calcium-dependent_lipid-binding_(CaLB_domain)_family_protein_|	c92288_g4_i2	4	#N/A	#N/A	#N/A	#N/A		0	#N/A	#N/A	#N/A	#N/A	.
AT4G34150.1_|_Symbols:_|_Calcium-dependent_lipid-binding_(CaLB_domain)_family_protein_|	c92288_g4_i1	4	#N/A	#N/A	#N/A	#N/A		0	#N/A	#N/A	#N/A	#N/A	.
AT5G47240.1_|_Symbols:_atnudt8,_NUDT8_|_nudix_hydrolase_homolog_8_|	c99218_g1_i5	14	#N/A	#N/A	#N/A	#N/A		0	#N/A	#N/A	#N/A	#N/A	.
AT5G44050.1_|_Symbols:_|_MATE_efflux_family_protein_|	c89849_g2_i1	4	#N/A	#N/A	#N/A	#N/A		0	#N/A	#N/A	#N/A	#N/A	.
AT1G53100.1_|_Symbols:_|_Core-2/I-branching_beta-1,6-N-acetylglucosaminyltransferase_family_protein_|	c94846_g4_i1	2	#N/A	#N/A	#N/A	#N/A		0	#N/A	#N/A	#N/A	#N/A	.
AT1G53100.1_|_Symbols:_|_Core-2/I-branching_beta-1,6-N-acetylglucosaminyltransferase_family_protein_|	c94809_g2_i2	2	#N/A	#N/A	#N/A	#N/A		0	#N/A	#N/A	#N/A	#N/A	.
AT1G53100.1_|_Symbols:_|_Core-2/I-branching_beta-1,6-N-acetylglucosaminyltransferase_family_protein_|	c94809_g2_i1	2	#N/A	#N/A	#N/A	#N/A		0	#N/A	#N/A	#N/A	#N/A	.
AT2G21130.1_|_Symbols:_|_Cyclophilin-like_peptidyl-prolyl_cis-trans_isomerase_family_protein_|	c58689_g1_i1	19	#N/A	#N/A	#N/A	#N/A		0	#N/A	#N/A	#N/A	#N/A	.
AT1G71697.1_|_Symbols:_ATCK1,_CK,_CK1_|_choline_kinase_1_|	c94175_g4_i2	28	#N/A	#N/A	#N/A	#N/A		0	#N/A	#N/A	#N/A	#N/A	.
AT3G27540.1_|_Symbols:_|_beta-1,4-N-acetylglucosaminyltransferase_family_protein_|	c34717_g1_i1	33	#N/A	#N/A	#N/A	#N/A		0	#N/A	#N/A	#N/A	#N/A	.
AT3G27540.1_|_Symbols:_|_beta-1,4-N-acetylglucosaminyltransferase_family_protein_|	c134437_g1_i1	33	#N/A	#N/A	#N/A	#N/A		0	#N/A	#N/A	#N/A	#N/A	.
AT3G20680.1_|_Symbols:_|_Domain_of_unknown_function_(DUF1995)_|	c87925_g1_i1	8	#N/A	#N/A	#N/A	#N/A		0	#N/A	#N/A	#N/A	#N/A	.
AT1G62250.1_|_Symbols:_|_unknown_protein;_LOCATED_IN:_chloroplast;_EXPRESSED_IN:_23_plant_structures;_EXPRESSED_DURING:_15_growth_stages;_Has_30_Blast_hits_to_30_proteins_in_13_species:_Archae_-_0;_Bacteria_-_0;_Metazoa_-_0;_Fungi_-_0;_Plants_-_30;_Viruses_-_0;_Other_Eukaryotes_-_0_(source:_NCBI_BLink)._|	c93127_g2_i1	6	#N/A	#N/A	#N/A	#N/A		0	#N/A	#N/A	#N/A	#N/A	.
AT1G62250.1_|_Symbols:_|_unknown_protein;_LOCATED_IN:_chloroplast;_EXPRESSED_IN:_23_plant_structures;_EXPRESSED_DURING:_15_growth_stages;_Has_30_Blast_hits_to_30_proteins_in_13_species:_Archae_-_0;_Bacteria_-_0;_Metazoa_-_0;_Fungi_-_0;_Plants_-_30;_Viruses_-_0;_Other_Eukaryotes_-_0_(source:_NCBI_BLink)._|	c93127_g2_i2	6	#N/A	#N/A	#N/A	#N/A		0	#N/A	#N/A	#N/A	#N/A	.
AT5G62570.2_|_Symbols:_|_Calmodulin_binding_protein-like_|	c80394_g1_i2	22	#N/A	#N/A	#N/A	#N/A		0	#N/A	#N/A	#N/A	#N/A	.
AT1G66540.1_|_Symbols:_|_Cytochrome_P450_superfamily_protein_|	c85730_g2_i2	15	4	#N/A	#N/A	#N/A		0	2e-86	#N/A	#N/A	#N/A	.
AT1G76530.1_|_Symbols:_|_Auxin_efflux_carrier_family_protein_|	c81011_g2_i2	12	12	#N/A	#N/A	#N/A		0	1e-69	#N/A	#N/A	#N/A	.
AT1G21460.1_|_Symbols:_SWEET1,_AtSWEET1_|_Nodulin_MtN3_family_protein_|	c86499_g1_i5	15	#N/A	#N/A	#N/A	#N/A		0	#N/A	#N/A	#N/A	#N/A	.
AT4G26520.1_|_Symbols:_|_Aldolase_superfamily_protein_|	c85740_g3_i1	41	#N/A	#N/A	#N/A	#N/A		0	#N/A	#N/A	#N/A	#N/A	.
AT2G47910.1_|_Symbols:_CRR6_|_chlororespiratory_reduction_6_|	c89135_g1_i3	6	#N/A	#N/A	#N/A	#N/A		0	#N/A	#N/A	#N/A	#N/A	.
AT2G47910.1_|_Symbols:_CRR6_|_chlororespiratory_reduction_6_|	c89135_g1_i2	6	#N/A	#N/A	#N/A	#N/A		0	#N/A	#N/A	#N/A	#N/A	.
AT2G47910.1_|_Symbols:_CRR6_|_chlororespiratory_reduction_6_|	c89135_g1_i1	6	#N/A	#N/A	#N/A	#N/A		0	#N/A	#N/A	#N/A	#N/A	.
AT4G38620.1_|_Symbols:_ATMYB4,_MYB4_|_myb_domain_protein_4_|	c75492_g2_i1	5	#N/A	#N/A	#N/A	#N/A		0	#N/A	#N/A	#N/A	#N/A	.
AT4G09350.1_|_Symbols:_|_Chaperone_DnaJ-domain_superfamily_protein_|	c89646_g2_i1	8	#N/A	#N/A	#N/A	#N/A		0	#N/A	#N/A	#N/A	#N/A	.
AT2G36950.1_|_Symbols:_|_Heavy_metal_transport/detoxification_superfamily_protein_|	c99989_g2_i1	14	10	#N/A	#N/A	#N/A		0	0	#N/A	#N/A	#N/A	.
AT3G17800.2_|_Symbols:_|_Protein_of_unknown_function_(DUF760)_|	c90123_g2_i1	8	#N/A	#N/A	#N/A	#N/A		0	#N/A	#N/A	#N/A	#N/A	.
AT3G17800.2_|_Symbols:_|_Protein_of_unknown_function_(DUF760)_|	c90123_g2_i2	8	#N/A	#N/A	#N/A	#N/A		0	#N/A	#N/A	#N/A	#N/A	.
AT3G17800.2_|_Symbols:_|_Protein_of_unknown_function_(DUF760)_|	c90123_g3_i1	8	#N/A	#N/A	#N/A	#N/A		0	#N/A	#N/A	#N/A	#N/A	.
AT5G36220.1_|_Symbols:_CYP81D1,_CYP91A1_|_cytochrome_p450_81d1_|	c97219_g3_i1	9	7	#N/A	#N/A	#N/A		0	0	#N/A	#N/A	#N/A	.
AT3G57520.1_|_Symbols:_AtSIP2,_SIP2_|_seed_imbibition_2_|	c99367_g4_i1	9	#N/A	#N/A	#N/A	#N/A		0	#N/A	#N/A	#N/A	#N/A	.
AT2G16700.1_|_Symbols:_ADF5,_ATADF5_|_actin_depolymerizing_factor_5_|	c90638_g6_i2	7	#N/A	#N/A	#N/A	#N/A		0	#N/A	#N/A	#N/A	#N/A	.
AT2G16700.1_|_Symbols:_ADF5,_ATADF5_|_actin_depolymerizing_factor_5_|	c90638_g6_i1	7	#N/A	#N/A	#N/A	#N/A		0	#N/A	#N/A	#N/A	#N/A	.
AT2G23000.1_|_Symbols:_scpl10_|_serine_carboxypeptidase-like_10_|	c99126_g1_i5	7	#N/A	#N/A	#N/A	#N/A		0	#N/A	#N/A	#N/A	#N/A	.
AT2G23010.2_|_Symbols:_SCPL9_|_serine_carboxypeptidase-like_9_|	c35889_g1_i1	7	#N/A	#N/A	#N/A	#N/A		0	#N/A	#N/A	#N/A	#N/A	.
AT2G23000.1_|_Symbols:_scpl10_|_serine_carboxypeptidase-like_10_|	c99126_g1_i7	7	#N/A	#N/A	#N/A	#N/A		0	#N/A	#N/A	#N/A	#N/A	.
AT2G23000.1_|_Symbols:_scpl10_|_serine_carboxypeptidase-like_10_|	c99126_g1_i9	7	#N/A	#N/A	#N/A	#N/A		0	#N/A	#N/A	#N/A	#N/A	.
AT2G23010.2_|_Symbols:_SCPL9_|_serine_carboxypeptidase-like_9_|	c99126_g1_i2	7	#N/A	#N/A	#N/A	#N/A		0	#N/A	#N/A	#N/A	#N/A	.
AT2G23000.1_|_Symbols:_scpl10_|_serine_carboxypeptidase-like_10_|	c99126_g1_i3	7	#N/A	#N/A	#N/A	#N/A		0	#N/A	#N/A	#N/A	#N/A	.
AT2G23010.2_|_Symbols:_SCPL9_|_serine_carboxypeptidase-like_9_|	c99126_g1_i12	7	#N/A	#N/A	#N/A	#N/A		0	#N/A	#N/A	#N/A	#N/A	.
AT4G30993.2_|_Symbols:_|_Calcineurin-like_metallo-phosphoesterase_superfamily_protein_|	c94055_g1_i1	4	#N/A	#N/A	#N/A	#N/A		0	#N/A	#N/A	#N/A	#N/A	.
AT4G30993.2_|_Symbols:_|_Calcineurin-like_metallo-phosphoesterase_superfamily_protein_|	c94055_g1_i8	4	#N/A	#N/A	#N/A	#N/A		0	#N/A	#N/A	#N/A	#N/A	.
AT4G30993.2_|_Symbols:_|_Calcineurin-like_metallo-phosphoesterase_superfamily_protein_|	c94055_g1_i3	4	#N/A	#N/A	#N/A	#N/A		0	#N/A	#N/A	#N/A	#N/A	.
AT4G30993.2_|_Symbols:_|_Calcineurin-like_metallo-phosphoesterase_superfamily_protein_|	c94055_g1_i9	4	#N/A	#N/A	#N/A	#N/A		0	#N/A	#N/A	#N/A	#N/A	.
AT4G30993.2_|_Symbols:_|_Calcineurin-like_metallo-phosphoesterase_superfamily_protein_|	c94055_g1_i7	4	#N/A	#N/A	#N/A	#N/A		0	#N/A	#N/A	#N/A	#N/A	.
AT4G30993.2_|_Symbols:_|_Calcineurin-like_metallo-phosphoesterase_superfamily_protein_|	c94055_g1_i10	4	#N/A	#N/A	#N/A	#N/A		0	#N/A	#N/A	#N/A	#N/A	.
AT4G30993.2_|_Symbols:_|_Calcineurin-like_metallo-phosphoesterase_superfamily_protein_|	c94055_g1_i2	4	#N/A	#N/A	#N/A	#N/A		0	#N/A	#N/A	#N/A	#N/A	.
AT4G30993.2_|_Symbols:_|_Calcineurin-like_metallo-phosphoesterase_superfamily_protein_|	c94055_g1_i6	4	#N/A	#N/A	#N/A	#N/A		0	#N/A	#N/A	#N/A	#N/A	.
AT1G64720.1_|_Symbols:_CP5_|_Polyketide_cyclase/dehydrase_and_lipid_transport_superfamily_protein_|	c92136_g1_i1	11	#N/A	#N/A	#N/A	#N/A		0	#N/A	#N/A	#N/A	#N/A	.
AT1G60010.1_|_Symbols:_|_unknown_protein;_FUNCTIONS_IN:_molecular_function_unknown;_INVOLVED_IN:_N-terminal_protein_myristoylation;_LOCATED_IN:_cellular_component_unknown;_EXPRESSED_IN:_22_plant_structures;_EXPRESSED_DURING:_13_growth_stages;_BEST_Arabidopsis_thaliana_protein_match_is:_unknown_protein_(TAIR:AT1G10530.1);_Has_185_Blast_hits_to_185_proteins_in_18_species:_Archae_-_0;_Bacteria_-_0;_…	c78133_g1_i1	5	#N/A	#N/A	#N/A	#N/A		0	#N/A	#N/A	#N/A	#N/A	.
AT1G60010.1_|_Symbols:_|_unknown_protein;_FUNCTIONS_IN:_molecular_function_unknown;_INVOLVED_IN:_N-terminal_protein_myristoylation;_LOCATED_IN:_cellular_component_unknown;_EXPRESSED_IN:_22_plant_structures;_EXPRESSED_DURING:_13_growth_stages;_BEST_Arabidopsis_thaliana_protein_match_is:_unknown_protein_(TAIR:AT1G10530.1);_Has_185_Blast_hits_to_185_proteins_in_18_species:_Archae_-_0;_Bacteria_-_0;_…	c76167_g1_i2	5	#N/A	#N/A	#N/A	#N/A		0	#N/A	#N/A	#N/A	#N/A	.
AT4G24220.1_|_Symbols:_VEP1,_AWI31_|_NAD(P)-binding_Rossmann-fold_superfamily_protein_|	c66604_g1_i1	13	#N/A	#N/A	#N/A	#N/A		0	#N/A	#N/A	#N/A	#N/A	.
AT4G35310.1_|_Symbols:_CPK5,_ATCPK5_|_calmodulin-domain_protein_kinase_5_|	c142588_g1_i1	5	#N/A	#N/A	#N/A	#N/A		0	#N/A	#N/A	#N/A	#N/A	.
AT1G52770.1_|_Symbols:_|_Phototropic-responsive_NPH3_family_protein_|	c93348_g2_i3	7	#N/A	#N/A	#N/A	#N/A		0	#N/A	#N/A	#N/A	#N/A	.
AT4G26520.1_|_Symbols:_|_Aldolase_superfamily_protein_|	c84922_g3_i2	13	#N/A	#N/A	#N/A	#N/A		0	#N/A	#N/A	#N/A	#N/A	.
AT1G26220.1_|_Symbols:_|_Acyl-CoA_N-acyltransferases_(NAT)_superfamily_protein_|	c83733_g1_i4	5	#N/A	#N/A	#N/A	#N/A		0	#N/A	#N/A	#N/A	#N/A	.
AT5G05250.1_|_Symbols:_|_unknown_protein;_BEST_Arabidopsis_thaliana_protein_match_is:_unknown_protein_(TAIR:AT3G56360.1);_Has_30201_Blast_hits_to_17322_proteins_in_780_species:_Archae_-_12;_Bacteria_-_1396;_Metazoa_-_17338;_Fungi_-_3422;_Plants_-_5037;_Viruses_-_0;_Other_Eukaryotes_-_2996_(source:_NCBI_BLink)._|	c90343_g1_i1	11	2	#N/A	#N/A	#N/A		0	0	#N/A	#N/A	#N/A	.
AT4G19390.1_|_Symbols:_|_Uncharacterised_protein_family_(UPF0114)_|	c82945_g1_i1	54	#N/A	#N/A	#N/A	#N/A		0	#N/A	#N/A	#N/A	#N/A	.
AT5G62140.1_|_Symbols:_|_unknown_protein;_FUNCTIONS_IN:_molecular_function_unknown;_INVOLVED_IN:_biological_process_unknown;_LOCATED_IN:_chloroplast;_EXPRESSED_IN:_19_plant_structures;_EXPRESSED_DURING:_13_growth_stages;_Has_60_Blast_hits_to_60_proteins_in_24_species:_Archae_-_0;_Bacteria_-_14;_Metazoa_-_0;_Fungi_-_0;_Plants_-_45;_Viruses_-_0;_Other_Eukaryotes_-_1_(source:_NCBI_BLink)._|	c79697_g1_i1	4	#N/A	#N/A	#N/A	#N/A		0	#N/A	#N/A	#N/A	#N/A	.
AT5G62140.1_|_Symbols:_|_unknown_protein;_FUNCTIONS_IN:_molecular_function_unknown;_INVOLVED_IN:_biological_process_unknown;_LOCATED_IN:_chloroplast;_EXPRESSED_IN:_19_plant_structures;_EXPRESSED_DURING:_13_growth_stages;_Has_60_Blast_hits_to_60_proteins_in_24_species:_Archae_-_0;_Bacteria_-_14;_Metazoa_-_0;_Fungi_-_0;_Plants_-_45;_Viruses_-_0;_Other_Eukaryotes_-_1_(source:_NCBI_BLink)._|	c85293_g1_i1	4	#N/A	#N/A	#N/A	#N/A		0	#N/A	#N/A	#N/A	#N/A	.
AT1G76530.1_|_Symbols:_|_Auxin_efflux_carrier_family_protein_|	c81011_g2_i1	12	12	#N/A	#N/A	#N/A		8e-178	1e-69	#N/A	#N/A	#N/A	.
AT4G14100.1_|_Symbols:_|_transferases,_transferring_glycosyl_groups_|	c79219_g2_i1	4	#N/A	#N/A	#N/A	#N/A		2e-176	#N/A	#N/A	#N/A	#N/A	.
AT5G51570.1_|_Symbols:_|_SPFH/Band_7/PHB_domain-containing_membrane-associated_protein_family_|	c98507_g1_i5	5	#N/A	#N/A	#N/A	#N/A		9e-176	#N/A	#N/A	#N/A	#N/A	.
AT2G41250.1_|_Symbols:_|_Haloacid_dehalogenase-like_hydrolase_(HAD)_superfamily_protein_|	c52531_g1_i1	12	#N/A	#N/A	#N/A	#N/A		5e-175	#N/A	#N/A	#N/A	#N/A	.
AT1G76530.1_|_Symbols:_|_Auxin_efflux_carrier_family_protein_|	c81011_g2_i4	12	12	#N/A	#N/A	#N/A		2e-174	1e-69	#N/A	#N/A	#N/A	.
AT4G28703.1_|_Symbols:_|_RmlC-like_cupins_superfamily_protein_|	c71418_g1_i1	64	#N/A	#N/A	#N/A	#N/A		4e-173	#N/A	#N/A	#N/A	#N/A	.
AT4G19390.1_|_Symbols:_|_Uncharacterised_protein_family_(UPF0114)_|	c51059_g1_i2	54	#N/A	#N/A	#N/A	#N/A		4e-173	#N/A	#N/A	#N/A	#N/A	.
AT5G23850.1_|_Symbols:_|_Arabidopsis_thaliana_protein_of_unknown_function_(DUF821)_|	c126627_g1_i1	10	#N/A	#N/A	#N/A	#N/A		5e-173	#N/A	#N/A	#N/A	#N/A	.
AT3G20680.1_|_Symbols:_|_Domain_of_unknown_function_(DUF1995)_|	c87925_g2_i1	8	#N/A	#N/A	#N/A	#N/A		2e-172	#N/A	#N/A	#N/A	#N/A	.
AT4G35985.1_|_Symbols:_|_Senescence/dehydration-associated_protein-related_|	c91467_g5_i2	17	63	#N/A	#N/A	#N/A		4e-172	2e-30	#N/A	#N/A	#N/A	.
AT1G55360.1_|_Symbols:_|_Protein_of_Unknown_Function_(DUF239)_|	c87005_g1_i1	13	#N/A	#N/A	#N/A	#N/A		1e-168	#N/A	#N/A	#N/A	#N/A	.
AT4G04330.1_|_Symbols:_|_Chaperonin-like_RbcX_protein_|	c84836_g3_i5	16	#N/A	#N/A	#N/A	#N/A		3e-165	#N/A	#N/A	#N/A	#N/A	.
AT4G19390.1_|_Symbols:_|_Uncharacterised_protein_family_(UPF0114)_|	c51059_g1_i1	54	#N/A	#N/A	#N/A	#N/A		5e-158	#N/A	#N/A	#N/A	#N/A	.
AT4G18530.1_|_Symbols:_|_Protein_of_unknown_function_(DUF707)_|	c95144_g1_i15	10	#N/A	#N/A	#N/A	#N/A		2e-157	#N/A	#N/A	#N/A	#N/A	.
AT4G33070.1_|_Symbols:_|_Thiamine_pyrophosphate_dependent_pyruvate_decarboxylase_family_protein_|	c8526_g1_i1	5	5	#N/A	#N/A	#N/A		3e-155	2e-151	#N/A	#N/A	#N/A	.
AT1G62720.1_|_Symbols:_|_Pentatricopeptide_repeat_(PPR-like)_superfamily_protein_|	c88716_g1_i1	10	#N/A	#N/A	#N/A	#N/A		5e-154	#N/A	#N/A	#N/A	#N/A	.
AT1G19660.1_|_Symbols:_|_Wound-responsive_family_protein_|	c83289_g2_i3	7	#N/A	#N/A	#N/A	#N/A		6e-147	#N/A	#N/A	#N/A	#N/A	.
AT3G47430.1_|_Symbols:_PEX11B_|_peroxin_11B_|	c134621_g1_i1	7	#N/A	#N/A	#N/A	#N/A		3e-146	#N/A	#N/A	#N/A	#N/A	.
AT4G14100.1_|_Symbols:_|_transferases,_transferring_glycosyl_groups_|	c104602_g1_i1	4	#N/A	#N/A	#N/A	#N/A		6e-146	#N/A	#N/A	#N/A	#N/A	.
AT1G76530.1_|_Symbols:_|_Auxin_efflux_carrier_family_protein_|	c115060_g1_i1	12	12	#N/A	#N/A	#N/A		1e-141	2e-126	#N/A	#N/A	#N/A	.
AT1G76530.1_|_Symbols:_|_Auxin_efflux_carrier_family_protein_|	c81011_g2_i5	12	12	#N/A	#N/A	#N/A		2e-139	1e-69	#N/A	#N/A	#N/A	.
AT5G54960.1_|_Symbols:_PDC2_|_pyruvate_decarboxylase-2_|	c40905_g1_i1	5	5	#N/A	#N/A	#N/A		1e-138	4e-139	#N/A	#N/A	#N/A	.
AT3G57880.1_|_Symbols:_|_Calcium-dependent_lipid-binding_(CaLB_domain)_plant_phosphoribosyltransferase_family_protein_|	c66555_g1_i1	11	#N/A	#N/A	#N/A	#N/A		2e-138	#N/A	#N/A	#N/A	#N/A	.
AT5G67030.1_|_Symbols:_ABA1,_LOS6,_NPQ2,_ATABA1,_ZEP,_IBS3,_ATZEP_|_zeaxanthin_epoxidase_(ZEP)_(ABA1)_|	c32356_g1_i1	7	#N/A	#N/A	#N/A	#N/A		3e-137	#N/A	#N/A	#N/A	#N/A	.
AT2G21130.1_|_Symbols:_|_Cyclophilin-like_peptidyl-prolyl_cis-trans_isomerase_family_protein_|	c58689_g1_i2	19	#N/A	#N/A	#N/A	#N/A		3e-136	#N/A	#N/A	#N/A	#N/A	.
AT1G74710.2_|_Symbols:_EDS16,_ICS1,_SID2_|_ADC_synthase_superfamily_protein_|	c98222_g2_i6	3	#N/A	#N/A	#N/A	#N/A		4e-133	#N/A	#N/A	#N/A	#N/A	.
AT4G24160.1_|_Symbols:_|_alpha/beta-Hydrolases_superfamily_protein_|	c130974_g1_i1	26	#N/A	#N/A	#N/A	#N/A		1e-131	#N/A	#N/A	#N/A	#N/A	.
AT4G18530.1_|_Symbols:_|_Protein_of_unknown_function_(DUF707)_|	c95144_g1_i8	10	#N/A	#N/A	#N/A	#N/A		1e-128	#N/A	#N/A	#N/A	#N/A	.
AT5G25770.3_|_Symbols:_|_alpha/beta-Hydrolases_superfamily_protein_|	c91440_g1_i2	13	24	#N/A	#N/A	#N/A		4e-128	3e-124	#N/A	#N/A	#N/A	.
AT5G28020.1_|_Symbols:_CYSD2,_ATCYSD2_|_cysteine_synthase_D2_|	c115338_g1_i1	10	#N/A	#N/A	#N/A	#N/A		3e-127	#N/A	#N/A	#N/A	#N/A	.
AT3G19450.1_|_Symbols:_CAD4,_ATCAD4,_CAD,_CAD-C_|_GroES-like_zinc-binding_alcohol_dehydrogenase_family_protein_|	c93131_g1_i1	10	10	#N/A	#N/A	#N/A		1e-126	4e-128	#N/A	#N/A	#N/A	.
AT1G19450.1_|_Symbols:_|_Major_facilitator_superfamily_protein_|	c23815_g1_i1	10	#N/A	#N/A	#N/A	#N/A		2e-123	#N/A	#N/A	#N/A	#N/A	.
AT5G02560.2_|_Symbols:_HTA12_|_histone_H2A_12_|	c131382_g1_i1	13	10	#N/A	#N/A	#N/A		2e-122	2e-122	#N/A	#N/A	#N/A	.
AT4G24220.1_|_Symbols:_VEP1,_AWI31_|_NAD(P)-binding_Rossmann-fold_superfamily_protein_|	c66604_g1_i2	13	#N/A	#N/A	#N/A	#N/A		2e-122	#N/A	#N/A	#N/A	#N/A	.
AT3G60130.1_|_Symbols:_BGLU16_|_beta_glucosidase_16_|	c125685_g1_i1	24	#N/A	#N/A	#N/A	#N/A		1e-121	#N/A	#N/A	#N/A	#N/A	.
AT3G60130.1_|_Symbols:_BGLU16_|_beta_glucosidase_16_|	c126731_g1_i1	24	#N/A	#N/A	#N/A	#N/A		1e-121	#N/A	#N/A	#N/A	#N/A	.
AT1G75380.1_|_Symbols:_ATBBD1,_BBD1_|_bifunctional_nuclease_in_basal_defense_response_1_|	c83289_g4_i1	7	#N/A	#N/A	#N/A	#N/A		2e-121	#N/A	#N/A	#N/A	#N/A	.
AT4G38620.1_|_Symbols:_ATMYB4,_MYB4_|_myb_domain_protein_4_|	c32901_g1_i1	5	#N/A	#N/A	#N/A	#N/A		3e-121	#N/A	#N/A	#N/A	#N/A	.
AT4G17230.1_|_Symbols:_SCL13_|_SCARECROW-like_13_|	c101092_g1_i1	13	6	#N/A	#N/A	#N/A		1e-120	2e-110	#N/A	#N/A	#N/A	.
AT1G74710.2_|_Symbols:_EDS16,_ICS1,_SID2_|_ADC_synthase_superfamily_protein_|	c98222_g1_i2	3	#N/A	#N/A	#N/A	#N/A		3e-120	#N/A	#N/A	#N/A	#N/A	.
AT5G61440.1_|_Symbols:_ACHT5_|_atypical_CYS_HIS_rich_thioredoxin_5_|	c115181_g1_i1	9	28	#N/A	#N/A	#N/A		2e-118	6e-110	#N/A	#N/A	#N/A	.
AT5G25770.3_|_Symbols:_|_alpha/beta-Hydrolases_superfamily_protein_|	c91440_g2_i3	13	24	#N/A	#N/A	#N/A		5e-118	0	#N/A	#N/A	#N/A	.
AT1G17050.1_|_Symbols:_SPS2_|_solanesyl_diphosphate_synthase_2_|	c104181_g1_i1	6	#N/A	#N/A	#N/A	#N/A		6e-118	#N/A	#N/A	#N/A	#N/A	.
AT1G52340.1_|_Symbols:_ABA2,_SIS4,_GIN1,_SDR1,_ISI4,_SRE1,_ATABA2,_ATSDR1_|_NAD(P)-binding_Rossmann-fold_superfamily_protein_|	c87391_g2_i1	9	#N/A	#N/A	#N/A	#N/A		6e-113	#N/A	#N/A	#N/A	#N/A	.
AT5G26340.1_|_Symbols:_MSS1,_STP13,_ATSTP13_|_Major_facilitator_superfamily_protein_|	c36489_g1_i1	8	#N/A	#N/A	#N/A	#N/A		2e-110	#N/A	#N/A	#N/A	#N/A	.
AT2G45660.1_|_Symbols:_AGL20,_SOC1,_ATSOC1_|_AGAMOUS-like_20_|	c89673_g5_i2	9	#N/A	#N/A	#N/A	#N/A		1e-109	#N/A	#N/A	#N/A	#N/A	.
AT2G45660.1_|_Symbols:_AGL20,_SOC1,_ATSOC1_|_AGAMOUS-like_20_|	c89673_g5_i1	9	#N/A	#N/A	#N/A	#N/A		1e-109	#N/A	#N/A	#N/A	#N/A	.
AT1G27760.3_|_Symbols:_SAT32,_ATSAT32_|_interferon-related_developmental_regulator_family_protein_/_IFRD_protein_family_|	c105788_g1_i1	7	#N/A	#N/A	#N/A	#N/A		1e-108	#N/A	#N/A	#N/A	#N/A	.
AT4G38620.1_|_Symbols:_ATMYB4,_MYB4_|_myb_domain_protein_4_|	c72704_g2_i1	5	#N/A	#N/A	#N/A	#N/A		2e-108	#N/A	#N/A	#N/A	#N/A	.
AT5G50100.1_|_Symbols:_|_Putative_thiol-disulphide_oxidoreductase_DCC_|	c32999_g1_i1	7	#N/A	#N/A	#N/A	#N/A		8e-108	#N/A	#N/A	#N/A	#N/A	.
AT1G62250.1_|_Symbols:_|_unknown_protein;_LOCATED_IN:_chloroplast;_EXPRESSED_IN:_23_plant_structures;_EXPRESSED_DURING:_15_growth_stages;_Has_30_Blast_hits_to_30_proteins_in_13_species:_Archae_-_0;_Bacteria_-_0;_Metazoa_-_0;_Fungi_-_0;_Plants_-_30;_Viruses_-_0;_Other_Eukaryotes_-_0_(source:_NCBI_BLink)._|	c44521_g1_i1	6	#N/A	#N/A	#N/A	#N/A		6e-107	#N/A	#N/A	#N/A	#N/A	.
AT5G24120.1_|_Symbols:_SIGE,_SIG5,_ATSIG5_|_sigma_factor_E_|	c40971_g1_i1	11	#N/A	#N/A	#N/A	#N/A		2e-106	#N/A	#N/A	#N/A	#N/A	.
AT1G76100.1_|_Symbols:_PETE1_|_plastocyanin_1_|	c41511_g1_i1	12	#N/A	#N/A	#N/A	#N/A		3e-106	#N/A	#N/A	#N/A	#N/A	.
AT4G17090.1_|_Symbols:_CT-BMY,_BAM3,_BMY8_|_chloroplast_beta-amylase_|	c144692_g1_i1	19	#N/A	#N/A	#N/A	#N/A		2e-105	#N/A	#N/A	#N/A	#N/A	.
AT5G26340.1_|_Symbols:_MSS1,_STP13,_ATSTP13_|_Major_facilitator_superfamily_protein_|	c90304_g4_i1	8	#N/A	#N/A	#N/A	#N/A		2e-104	#N/A	#N/A	#N/A	#N/A	.
AT4G17230.1_|_Symbols:_SCL13_|_SCARECROW-like_13_|	c110157_g1_i1	13	#N/A	#N/A	#N/A	#N/A		8e-103	#N/A	#N/A	#N/A	#N/A	.
AT4G04830.1_|_Symbols:_ATMSRB5,_MSRB5_|_methionine_sulfoxide_reductase_B5_|	c132243_g1_i1	24	#N/A	#N/A	#N/A	#N/A		2e-102	#N/A	#N/A	#N/A	#N/A	.
AT5G01200.1_|_Symbols:_|_Duplicated_homeodomain-like_superfamily_protein_|	c72736_g2_i2	4	#N/A	#N/A	#N/A	#N/A		2e-102	#N/A	#N/A	#N/A	#N/A	.
AT2G24570.1_|_Symbols:_WRKY17,_ATWRKY17_|_WRKY_DNA-binding_protein_17_|	c19421_g1_i2	9	7	#N/A	#N/A	#N/A		3e-100	2e-47	#N/A	#N/A	#N/A	.
AT5G47240.1_|_Symbols:_atnudt8,_NUDT8_|_nudix_hydrolase_homolog_8_|	c137879_g1_i1	14	#N/A	#N/A	#N/A	#N/A		9e-94	#N/A	#N/A	#N/A	#N/A	.
AT1G74710.2_|_Symbols:_EDS16,_ICS1,_SID2_|_ADC_synthase_superfamily_protein_|	c98222_g2_i7	3	#N/A	#N/A	#N/A	#N/A		2e-92	#N/A	#N/A	#N/A	#N/A	.
AT1G01120.1_|_Symbols:_KCS1_|_3-ketoacyl-CoA_synthase_1_|	c89346_g2_i1	7	#N/A	#N/A	#N/A	#N/A		7e-92	#N/A	#N/A	#N/A	#N/A	.
AT1G70250.1_|_Symbols:_|_receptor_serine/threonine_kinase,_putative_|	c87465_g1_i5	7	#N/A	#N/A	#N/A	#N/A		3e-89	#N/A	#N/A	#N/A	#N/A	.
AT5G51570.1_|_Symbols:_|_SPFH/Band_7/PHB_domain-containing_membrane-associated_protein_family_|	c98507_g2_i1	5	#N/A	#N/A	#N/A	#N/A		1e-84	#N/A	#N/A	#N/A	#N/A	.
AT3G08720.1_|_Symbols:_ATPK19,_ATS6K2,_S6K2,_ATPK2_|_serine/threonine_protein_kinase_2_|	c75138_g1_i3	5	4	#N/A	#N/A	#N/A		2e-83	8e-23	#N/A	#N/A	#N/A	.
AT5G25770.3_|_Symbols:_|_alpha/beta-Hydrolases_superfamily_protein_|	c91440_g1_i1	13	24	#N/A	#N/A	#N/A		5e-83	3e-79	#N/A	#N/A	#N/A	.
AT4G24160.1_|_Symbols:_|_alpha/beta-Hydrolases_superfamily_protein_|	c115341_g1_i1	26	6	#N/A	#N/A	#N/A		3e-79	1e-105	#N/A	#N/A	#N/A	.
AT2G40130.2_|_Symbols:_|_Double_Clp-N_motif-containing_P-loop_nucleoside_triphosphate_hydrolases_superfamily_protein_|	c63888_g1_i1	7	#N/A	#N/A	#N/A	#N/A		2e-78	#N/A	#N/A	#N/A	#N/A	.
AT2G40130.2_|_Symbols:_|_Double_Clp-N_motif-containing_P-loop_nucleoside_triphosphate_hydrolases_superfamily_protein_|	c63888_g1_i2	7	#N/A	#N/A	#N/A	#N/A		2e-78	#N/A	#N/A	#N/A	#N/A	.
AT3G21870.1_|_Symbols:_CYCP2;1_|_cyclin_p2;1_|	c127588_g1_i1	6	#N/A	#N/A	#N/A	#N/A		5e-78	#N/A	#N/A	#N/A	#N/A	.
AT4G34150.1_|_Symbols:_|_Calcium-dependent_lipid-binding_(CaLB_domain)_family_protein_|	c142455_g1_i1	4	#N/A	#N/A	#N/A	#N/A		1e-69	#N/A	#N/A	#N/A	#N/A	.
AT1G04350.1_|_Symbols:_|_2-oxoglutarate_(2OG)_and_Fe(II)-dependent_oxygenase_superfamily_protein_|	c99633_g4_i2	4	#N/A	#N/A	#N/A	#N/A		6e-67	#N/A	#N/A	#N/A	#N/A	.
AT1G04350.1_|_Symbols:_|_2-oxoglutarate_(2OG)_and_Fe(II)-dependent_oxygenase_superfamily_protein_|	c99633_g4_i8	4	#N/A	#N/A	#N/A	#N/A		6e-67	#N/A	#N/A	#N/A	#N/A	.
AT2G45050.1_|_Symbols:_GATA2_|_GATA_transcription_factor_2_|	c86721_g8_i2	16	12	#N/A	#N/A	#N/A		3e-65	1e-62	#N/A	#N/A	#N/A	.
AT2G45050.1_|_Symbols:_GATA2_|_GATA_transcription_factor_2_|	c86721_g8_i1	16	12	#N/A	#N/A	#N/A		3e-65	1e-62	#N/A	#N/A	#N/A	.
AT3G19800.1_|_Symbols:_|_Protein_of_unknown_function_(DUF177)_|	c91986_g1_i5	4	#N/A	#N/A	#N/A	#N/A		9e-61	#N/A	#N/A	#N/A	#N/A	.
AT4G24220.1_|_Symbols:_VEP1,_AWI31_|_NAD(P)-binding_Rossmann-fold_superfamily_protein_|	c96138_g2_i5	13	#N/A	#N/A	#N/A	#N/A		2e-58	#N/A	#N/A	#N/A	#N/A	.
AT5G51570.1_|_Symbols:_|_SPFH/Band_7/PHB_domain-containing_membrane-associated_protein_family_|	c98507_g3_i1	6	#N/A	#N/A	#N/A	#N/A		1e-54	#N/A	#N/A	#N/A	#N/A	.
AT5G57800.1_|_Symbols:_FLP1,_YRE,_CER3,_WAX2_|_Fatty_acid_hydroxylase_superfamily_|	c86593_g3_i1	9	#N/A	#N/A	#N/A	#N/A		2e-53	#N/A	#N/A	#N/A	#N/A	.
AT2G38470.1_|_Symbols:_WRKY33,_ATWRKY33_|_WRKY_DNA-binding_protein_33_|	c124131_g1_i1	104	#N/A	#N/A	#N/A	#N/A		2e-52	#N/A	#N/A	#N/A	#N/A	.
AT2G46620.1_|_Symbols:_|_P-loop_containing_nucleoside_triphosphate_hydrolases_superfamily_protein_|	c141106_g1_i1	6	#N/A	#N/A	#N/A	#N/A		2e-42	#N/A	#N/A	#N/A	#N/A	.
AT5G03240.1_|_Symbols:_UBQ3_|_polyubiquitin_3_|	c82881_g2_i4	11	#N/A	#N/A	#N/A	#N/A		1e-39	#N/A	#N/A	#N/A	#N/A	.
AT5G59450.1_|_Symbols:_|_GRAS_family_transcription_factor_|	c89672_g6_i1	12	#N/A	#N/A	#N/A	#N/A		2e-33	#N/A	#N/A	#N/A	#N/A	.
AT1G76530.1_|_Symbols:_|_Auxin_efflux_carrier_family_protein_|	c98475_g4_i1	12	12	#N/A	#N/A	#N/A		5e-31	0	#N/A	#N/A	#N/A	.
AT1G76530.1_|_Symbols:_|_Auxin_efflux_carrier_family_protein_|	c98475_g3_i5	12	12	#N/A	#N/A	#N/A		2e-30	0	#N/A	#N/A	#N/A	.
AT1G76530.1_|_Symbols:_|_Auxin_efflux_carrier_family_protein_|	c98475_g3_i1	12	12	#N/A	#N/A	#N/A		8e-29	0	#N/A	#N/A	#N/A	.
AT1G68490.1_|_Symbols:_|_unknown_protein;_FUNCTIONS_IN:_molecular_function_unknown;_INVOLVED_IN:_biological_process_unknown;_LOCATED_IN:_chloroplast;_EXPRESSED_IN:_22_plant_structures;_EXPRESSED_DURING:_13_growth_stages;_BEST_Arabidopsis_thaliana_protein_match_is:_unknown_protein_(TAIR:AT1G13390.2);_Has_125_Blast_hits_to_125_proteins_in_18_species:_Archae_-_0;_Bacteria_-_0;_Metazoa_-_0;_Fungi_-_0…	c84233_g3_i2	22	13	#N/A	#N/A	#N/A		2e-28	9e-142	#N/A	#N/A	#N/A	.
AT1G15380.1_|_Symbols:_|_Lactoylglutathione_lyase_/_glyoxalase_I_family_protein_|	c85725_g2_i1	18	16	#N/A	#N/A	#N/A		1e-26	0	#N/A	#N/A	#N/A	.
AT4G18530.1_|_Symbols:_|_Protein_of_unknown_function_(DUF707)_|	c95144_g3_i1	10	#N/A	#N/A	#N/A	#N/A		5e-24	#N/A	#N/A	#N/A	#N/A	.
AT3G46970.1_|_Symbols:_ATPHS2,_PHS2_|_alpha-glucan_phosphorylase_2_|	c25524_g1_i1	6	#N/A	#N/A	#N/A	#N/A		2e-23	#N/A	#N/A	#N/A	#N/A	.
AT3G22120.1_|_Symbols:_CWLP_|_cell_wall-plasma_membrane_linker_protein_|	c82402_g1_i4	#N/A	41	#N/A	#N/A	#N/A		#N/A	0	#N/A	#N/A	#N/A	.
AT3G22120.1_|_Symbols:_CWLP_|_cell_wall-plasma_membrane_linker_protein_|	c82402_g1_i1	#N/A	41	#N/A	#N/A	#N/A		#N/A	0	#N/A	#N/A	#N/A	.
AT3G22120.1_|_Symbols:_CWLP_|_cell_wall-plasma_membrane_linker_protein_|	c82402_g1_i2	#N/A	41	#N/A	#N/A	#N/A		#N/A	0	#N/A	#N/A	#N/A	.
AT3G22120.1_|_Symbols:_CWLP_|_cell_wall-plasma_membrane_linker_protein_|	c82402_g1_i3	#N/A	41	#N/A	#N/A	#N/A		#N/A	0	#N/A	#N/A	#N/A	.
AT2G46330.1_|_Symbols:_AGP16,_ATAGP16_|_arabinogalactan_protein_16_|	c75334_g2_i1	#N/A	50	#N/A	#N/A	#N/A		#N/A	0	#N/A	#N/A	#N/A	.
AT5G52420.1_|_Symbols:_|_unknown_protein;_FUNCTIONS_IN:_molecular_function_unknown;_INVOLVED_IN:_biological_process_unknown;_LOCATED_IN:_endoplasmic_reticulum;_EXPRESSED_IN:_24_plant_structures;_EXPRESSED_DURING:_13_growth_stages;_BEST_Arabidopsis_thaliana_protein_match_is:_unknown_protein_(TAIR:AT5G23920.1);_Has_30201_Blast_hits_to_17322_proteins_in_780_species:_Archae_-_12;_Bacteria_-_1396;_Met…	c83542_g1_i1	#N/A	4	#N/A	#N/A	#N/A		#N/A	0	#N/A	#N/A	#N/A	.
AT5G55180.2_|_Symbols:_|_O-Glycosyl_hydrolases_family_17_protein_|	c95215_g2_i1	#N/A	14	#N/A	#N/A	#N/A		#N/A	0	#N/A	#N/A	#N/A	.
AT3G10570.1_|_Symbols:_CYP77A6_|_cytochrome_P450,_family_77,_subfamily_A,_polypeptide_6_|	c91808_g6_i1	#N/A	17	#N/A	#N/A	#N/A		#N/A	0	#N/A	#N/A	#N/A	.
AT3G10570.1_|_Symbols:_CYP77A6_|_cytochrome_P450,_family_77,_subfamily_A,_polypeptide_6_|	c85746_g2_i2	#N/A	17	#N/A	#N/A	#N/A		#N/A	0	#N/A	#N/A	#N/A	.
AT3G10570.1_|_Symbols:_CYP77A6_|_cytochrome_P450,_family_77,_subfamily_A,_polypeptide_6_|	c85746_g1_i1	#N/A	17	#N/A	#N/A	#N/A		#N/A	0	#N/A	#N/A	#N/A	.
AT2G33735.1_|_Symbols:_|_Chaperone_DnaJ-domain_superfamily_protein_|	c95517_g1_i3	#N/A	7	#N/A	#N/A	#N/A		#N/A	0	#N/A	#N/A	#N/A	.
AT2G33735.1_|_Symbols:_|_Chaperone_DnaJ-domain_superfamily_protein_|	c95517_g1_i5	#N/A	7	#N/A	#N/A	#N/A		#N/A	0	#N/A	#N/A	#N/A	.
AT2G33735.1_|_Symbols:_|_Chaperone_DnaJ-domain_superfamily_protein_|	c95517_g1_i2	#N/A	7	#N/A	#N/A	#N/A		#N/A	0	#N/A	#N/A	#N/A	.
AT2G27080.1_|_Symbols:_|_Late_embryogenesis_abundant_(LEA)_hydroxyproline-rich_glycoprotein_family_|	c88495_g1_i3	#N/A	8	#N/A	#N/A	#N/A		#N/A	0	#N/A	#N/A	#N/A	.
AT2G27080.1_|_Symbols:_|_Late_embryogenesis_abundant_(LEA)_hydroxyproline-rich_glycoprotein_family_|	c88495_g1_i1	#N/A	8	#N/A	#N/A	#N/A		#N/A	0	#N/A	#N/A	#N/A	.
AT2G27080.1_|_Symbols:_|_Late_embryogenesis_abundant_(LEA)_hydroxyproline-rich_glycoprotein_family_|	c88495_g1_i2	#N/A	8	#N/A	#N/A	#N/A		#N/A	0	#N/A	#N/A	#N/A	.
AT1G08650.1_|_Symbols:_PPCK1,_ATPPCK1_|_phosphoenolpyruvate_carboxylase_kinase_1_|	c89869_g1_i1	#N/A	12	#N/A	#N/A	#N/A		#N/A	0	#N/A	#N/A	#N/A	.
AT1G55610.1_|_Symbols:_BRL1_|_BRI1_like_|	c99935_g3_i1	#N/A	3	#N/A	#N/A	#N/A		#N/A	0	#N/A	#N/A	#N/A	.
AT1G28570.1_|_Symbols:_|_SGNH_hydrolase-type_esterase_superfamily_protein_|	c87452_g1_i1	#N/A	20	#N/A	#N/A	#N/A		#N/A	0	#N/A	#N/A	#N/A	.
AT5G62570.2_|_Symbols:_|_Calmodulin_binding_protein-like_|	c92568_g5_i1	#N/A	5	#N/A	#N/A	#N/A		#N/A	0	#N/A	#N/A	#N/A	.
AT5G62570.2_|_Symbols:_|_Calmodulin_binding_protein-like_|	c92568_g5_i2	#N/A	5	#N/A	#N/A	#N/A		#N/A	0	#N/A	#N/A	#N/A	.
AT5G62570.2_|_Symbols:_|_Calmodulin_binding_protein-like_|	c70584_g1_i1	#N/A	5	#N/A	#N/A	#N/A		#N/A	0	#N/A	#N/A	#N/A	.
AT5G62570.2_|_Symbols:_|_Calmodulin_binding_protein-like_|	c70584_g1_i2	#N/A	5	#N/A	#N/A	#N/A		#N/A	0	#N/A	#N/A	#N/A	.
AT2G22500.1_|_Symbols:_UCP5,_ATPUMP5,_DIC1_|_uncoupling_protein_5_|	c99583_g1_i1	#N/A	49	#N/A	#N/A	#N/A		#N/A	0	#N/A	#N/A	#N/A	.
AT3G01550.1_|_Symbols:_ATPPT2,_PPT2_|_phosphoenolpyruvate_(pep)/phosphate_translocator_2_|	c87425_g1_i1	#N/A	6	#N/A	#N/A	#N/A		#N/A	0	#N/A	#N/A	#N/A	.
AT3G23160.1_|_Symbols:_|_Protein_of_unknown_function_(DUF668)_|	c79586_g2_i1	#N/A	5	#N/A	#N/A	#N/A		#N/A	0	#N/A	#N/A	#N/A	.
AT3G23160.1_|_Symbols:_|_Protein_of_unknown_function_(DUF668)_|	c79586_g2_i2	#N/A	5	#N/A	#N/A	#N/A		#N/A	0	#N/A	#N/A	#N/A	.
AT3G23160.1_|_Symbols:_|_Protein_of_unknown_function_(DUF668)_|	c126831_g1_i1	#N/A	5	#N/A	#N/A	#N/A		#N/A	0	#N/A	#N/A	#N/A	.
AT2G44230.1_|_Symbols:_|_Plant_protein_of_unknown_function_(DUF946)_|	c95195_g3_i2	#N/A	5	#N/A	#N/A	#N/A		#N/A	0	#N/A	#N/A	#N/A	.
AT2G46510.1_|_Symbols:_ATAIB,_AIB_|_ABA-inducible_BHLH-type_transcription_factor_|	c95130_g2_i3	#N/A	12	#N/A	#N/A	#N/A		#N/A	0	#N/A	#N/A	#N/A	.
AT2G35930.1_|_Symbols:_PUB23_|_plant_U-box_23_|	c67243_g1_i1	#N/A	30	#N/A	#N/A	#N/A		#N/A	0	#N/A	#N/A	#N/A	.
AT1G21010.1_|_Symbols:_|_unknown_protein;_FUNCTIONS_IN:_molecular_function_unknown;_INVOLVED_IN:_N-terminal_protein_myristoylation;_LOCATED_IN:_cellular_component_unknown;_EXPRESSED_IN:_24_plant_structures;_EXPRESSED_DURING:_14_growth_stages;_BEST_Arabidopsis_thaliana_protein_match_is:_unknown_protein_(TAIR:AT1G76600.1);_Has_206_Blast_hits_to_206_proteins_in_13_species:_Archae_-_0;_Bacteria_-_0;_…	c66540_g1_i1	#N/A	17	#N/A	#N/A	#N/A		#N/A	0	#N/A	#N/A	#N/A	.
AT3G28040.1_|_Symbols:_|_Leucine-rich_receptor-like_protein_kinase_family_protein_|	c99149_g4_i1	#N/A	4	#N/A	#N/A	#N/A		#N/A	0	#N/A	#N/A	#N/A	.
AT5G24590.2_|_Symbols:_ANAC091,_TIP_|_TCV-interacting_protein_|	c97594_g2_i2	#N/A	14	#N/A	#N/A	#N/A		#N/A	0	#N/A	#N/A	#N/A	.
AT3G49530.1_|_Symbols:_ANAC062,_NTL6,_NAC062_|_NAC_domain_containing_protein_62_|	c97594_g2_i3	#N/A	14	#N/A	#N/A	#N/A		#N/A	0	#N/A	#N/A	#N/A	.
AT3G62980.1_|_Symbols:_TIR1_|_F-box/RNI-like_superfamily_protein_|	c97768_g1_i2	#N/A	5	#N/A	#N/A	#N/A		#N/A	0	#N/A	#N/A	#N/A	.
AT5G59820.1_|_Symbols:_RHL41,_ZAT12_|_C2H2-type_zinc_finger_family_protein_|	c74616_g1_i1	#N/A	5	#N/A	#N/A	#N/A		#N/A	0	#N/A	#N/A	#N/A	.
AT5G56850.1_|_Symbols:_|_unknown_protein;_EXPRESSED_IN:_21_plant_structures;_EXPRESSED_DURING:_13_growth_stages;_Has_35333_Blast_hits_to_34131_proteins_in_2444_species:_Archae_-_798;_Bacteria_-_22429;_Metazoa_-_974;_Fungi_-_991;_Plants_-_531;_Viruses_-_0;_Other_Eukaryotes_-_9610_(source:_NCBI_BLink)._|	c97483_g4_i4	#N/A	5	#N/A	#N/A	#N/A		#N/A	0	#N/A	#N/A	#N/A	.
AT5G56850.1_|_Symbols:_|_unknown_protein;_EXPRESSED_IN:_21_plant_structures;_EXPRESSED_DURING:_13_growth_stages;_Has_35333_Blast_hits_to_34131_proteins_in_2444_species:_Archae_-_798;_Bacteria_-_22429;_Metazoa_-_974;_Fungi_-_991;_Plants_-_531;_Viruses_-_0;_Other_Eukaryotes_-_9610_(source:_NCBI_BLink)._|	c97483_g4_i14	#N/A	5	#N/A	#N/A	#N/A		#N/A	0	#N/A	#N/A	#N/A	.
AT5G56850.1_|_Symbols:_|_unknown_protein;_EXPRESSED_IN:_21_plant_structures;_EXPRESSED_DURING:_13_growth_stages;_Has_35333_Blast_hits_to_34131_proteins_in_2444_species:_Archae_-_798;_Bacteria_-_22429;_Metazoa_-_974;_Fungi_-_991;_Plants_-_531;_Viruses_-_0;_Other_Eukaryotes_-_9610_(source:_NCBI_BLink)._|	c97483_g4_i8	#N/A	5	#N/A	#N/A	#N/A		#N/A	0	#N/A	#N/A	#N/A	.
AT2G01680.1_|_Symbols:_|_Ankyrin_repeat_family_protein_|	c90182_g1_i3	#N/A	3	#N/A	#N/A	#N/A		#N/A	0	#N/A	#N/A	#N/A	.
AT2G01680.1_|_Symbols:_|_Ankyrin_repeat_family_protein_|	c90182_g1_i5	#N/A	3	#N/A	#N/A	#N/A		#N/A	0	#N/A	#N/A	#N/A	.
AT2G01680.1_|_Symbols:_|_Ankyrin_repeat_family_protein_|	c90182_g1_i8	#N/A	3	#N/A	#N/A	#N/A		#N/A	0	#N/A	#N/A	#N/A	.
AT2G01680.1_|_Symbols:_|_Ankyrin_repeat_family_protein_|	c90182_g1_i2	#N/A	3	#N/A	#N/A	#N/A		#N/A	0	#N/A	#N/A	#N/A	.
AT2G01680.1_|_Symbols:_|_Ankyrin_repeat_family_protein_|	c90182_g1_i9	#N/A	3	#N/A	#N/A	#N/A		#N/A	0	#N/A	#N/A	#N/A	.
AT2G01680.1_|_Symbols:_|_Ankyrin_repeat_family_protein_|	c90182_g1_i10	#N/A	3	#N/A	#N/A	#N/A		#N/A	0	#N/A	#N/A	#N/A	.
AT1G76160.1_|_Symbols:_sks5_|_SKU5_similar_5_|	c90475_g4_i1	#N/A	11	#N/A	#N/A	#N/A		#N/A	0	#N/A	#N/A	#N/A	.
AT5G02230.1_|_Symbols:_|_Haloacid_dehalogenase-like_hydrolase_(HAD)_superfamily_protein_|	c50211_g1_i1	#N/A	13	#N/A	#N/A	#N/A		#N/A	0	#N/A	#N/A	#N/A	.
AT2G37520.1_|_Symbols:_|_Acyl-CoA_N-acyltransferase_with_RING/FYVE/PHD-type_zinc_finger_domain_|	c92438_g4_i1	#N/A	5	#N/A	#N/A	#N/A		#N/A	0	#N/A	#N/A	#N/A	.
AT2G37520.1_|_Symbols:_|_Acyl-CoA_N-acyltransferase_with_RING/FYVE/PHD-type_zinc_finger_domain_|	c74257_g1_i2	#N/A	5	#N/A	#N/A	#N/A		#N/A	0	#N/A	#N/A	#N/A	.
AT2G37520.1_|_Symbols:_|_Acyl-CoA_N-acyltransferase_with_RING/FYVE/PHD-type_zinc_finger_domain_|	c92438_g4_i2	#N/A	5	#N/A	#N/A	#N/A		#N/A	0	#N/A	#N/A	#N/A	.
AT2G37520.1_|_Symbols:_|_Acyl-CoA_N-acyltransferase_with_RING/FYVE/PHD-type_zinc_finger_domain_|	c92438_g4_i3	#N/A	5	#N/A	#N/A	#N/A		#N/A	0	#N/A	#N/A	#N/A	.
AT2G37520.1_|_Symbols:_|_Acyl-CoA_N-acyltransferase_with_RING/FYVE/PHD-type_zinc_finger_domain_|	c92438_g4_i4	#N/A	5	#N/A	#N/A	#N/A		#N/A	0	#N/A	#N/A	#N/A	.
AT1G14340.1_|_Symbols:_|_RNA-binding_(RRM/RBD/RNP_motifs)_family_protein_|	c99113_g1_i1	#N/A	4	#N/A	#N/A	#N/A		#N/A	0	#N/A	#N/A	#N/A	.
AT1G51680.1_|_Symbols:_4CL1,_4CL.1,_AT4CL1_|_4-coumarate:CoA_ligase_1_|	c93368_g2_i1	#N/A	8	#N/A	#N/A	#N/A		#N/A	0	#N/A	#N/A	#N/A	.
AT2G37950.1_|_Symbols:_|_RING/FYVE/PHD_zinc_finger_superfamily_protein_|	c83796_g2_i1	#N/A	9	#N/A	#N/A	#N/A		#N/A	0	#N/A	#N/A	#N/A	.
AT2G37950.1_|_Symbols:_|_RING/FYVE/PHD_zinc_finger_superfamily_protein_|	c83796_g1_i1	#N/A	9	#N/A	#N/A	#N/A		#N/A	0	#N/A	#N/A	#N/A	.
AT5G01600.1_|_Symbols:_ATFER1,_FER1_|_ferretin_1_|	c82926_g1_i1	#N/A	13	#N/A	#N/A	#N/A		#N/A	0	#N/A	#N/A	#N/A	.
AT1G67330.1_|_Symbols:_|_Protein_of_unknown_function_(DUF579)_|	c56039_g1_i1	#N/A	4	#N/A	#N/A	#N/A		#N/A	0	#N/A	#N/A	#N/A	.
AT1G07880.2_|_Symbols:_ATMPK13_|_Protein_kinase_superfamily_protein_|	c94310_g2_i2	#N/A	19	#N/A	#N/A	#N/A		#N/A	0	#N/A	#N/A	#N/A	.
AT3G14620.1_|_Symbols:_CYP72A8_|_cytochrome_P450,_family_72,_subfamily_A,_polypeptide_8_|	c95662_g4_i3	#N/A	3	#N/A	#N/A	#N/A		#N/A	0	#N/A	#N/A	#N/A	.
AT1G17745.2_|_Symbols:_PGDH_|_D-3-phosphoglycerate_dehydrogenase_|	c98671_g4_i1	#N/A	7	#N/A	#N/A	#N/A		#N/A	0	#N/A	#N/A	#N/A	.
AT1G64670.1_|_Symbols:_BDG1_|_alpha/beta-Hydrolases_superfamily_protein_|	c95562_g1_i1	#N/A	5	#N/A	#N/A	#N/A		#N/A	0	#N/A	#N/A	#N/A	.
AT1G76650.1_|_Symbols:_CML38_|_calmodulin-like_38_|	c86154_g5_i1	#N/A	13	#N/A	#N/A	#N/A		#N/A	0	#N/A	#N/A	#N/A	.
AT4G39730.1_|_Symbols:_|_Lipase/lipooxygenase,_PLAT/LH2_family_protein_|	c84699_g3_i1	#N/A	6	#N/A	#N/A	#N/A		#N/A	0	#N/A	#N/A	#N/A	.
AT4G39730.1_|_Symbols:_|_Lipase/lipooxygenase,_PLAT/LH2_family_protein_|	c84699_g3_i2	#N/A	6	#N/A	#N/A	#N/A		#N/A	0	#N/A	#N/A	#N/A	.
AT4G39730.1_|_Symbols:_|_Lipase/lipooxygenase,_PLAT/LH2_family_protein_|	c84699_g1_i1	#N/A	6	#N/A	#N/A	#N/A		#N/A	0	#N/A	#N/A	#N/A	.
AT1G70900.1_|_Symbols:_|_unknown_protein;_BEST_Arabidopsis_thaliana_protein_match_is:_unknown_protein_(TAIR:AT1G23110.4);_Has_57_Blast_hits_to_57_proteins_in_14_species:_Archae_-_0;_Bacteria_-_0;_Metazoa_-_0;_Fungi_-_0;_Plants_-_57;_Viruses_-_0;_Other_Eukaryotes_-_0_(source:_NCBI_BLink)._|	c79988_g1_i1	#N/A	10	#N/A	#N/A	#N/A		#N/A	0	#N/A	#N/A	#N/A	.
AT2G40610.1_|_Symbols:_ATEXPA8,_EXP8,_ATEXP8,_ATHEXP_ALPHA_1.11,_EXPA8_|_expansin_A8_|	c76020_g4_i1	#N/A	7	#N/A	#N/A	#N/A		#N/A	0	#N/A	#N/A	#N/A	.
AT4G24380.1_|_Symbols:_|_INVOLVED_IN:_10-formyltetrahydrofolate_biosynthetic_process,_folic_acid_and_derivative_biosynthetic_process;_EXPRESSED_IN:_24_plant_structures;_EXPRESSED_DURING:_15_growth_stages;_CONTAINS_InterPro_DOMAIN/s:_Serine_hydrolase_(InterPro:IPR005645);_BEST_Arabidopsis_thaliana_protein_match_is:_alpha/beta-Hydrolases_superfamily_protein_(TAIR:AT5G65400.1);_Has_30201_Blast_hits_…	c94313_g3_i6	#N/A	3	#N/A	#N/A	#N/A		#N/A	0	#N/A	#N/A	#N/A	.
AT4G24380.1_|_Symbols:_|_INVOLVED_IN:_10-formyltetrahydrofolate_biosynthetic_process,_folic_acid_and_derivative_biosynthetic_process;_EXPRESSED_IN:_24_plant_structures;_EXPRESSED_DURING:_15_growth_stages;_CONTAINS_InterPro_DOMAIN/s:_Serine_hydrolase_(InterPro:IPR005645);_BEST_Arabidopsis_thaliana_protein_match_is:_alpha/beta-Hydrolases_superfamily_protein_(TAIR:AT5G65400.1);_Has_30201_Blast_hits_…	c94313_g3_i4	#N/A	3	#N/A	#N/A	#N/A		#N/A	0	#N/A	#N/A	#N/A	.
AT4G24380.1_|_Symbols:_|_INVOLVED_IN:_10-formyltetrahydrofolate_biosynthetic_process,_folic_acid_and_derivative_biosynthetic_process;_EXPRESSED_IN:_24_plant_structures;_EXPRESSED_DURING:_15_growth_stages;_CONTAINS_InterPro_DOMAIN/s:_Serine_hydrolase_(InterPro:IPR005645);_BEST_Arabidopsis_thaliana_protein_match_is:_alpha/beta-Hydrolases_superfamily_protein_(TAIR:AT5G65400.1);_Has_30201_Blast_hits_…	c94313_g3_i5	#N/A	3	#N/A	#N/A	#N/A		#N/A	0	#N/A	#N/A	#N/A	.
AT4G24380.1_|_Symbols:_|_INVOLVED_IN:_10-formyltetrahydrofolate_biosynthetic_process,_folic_acid_and_derivative_biosynthetic_process;_EXPRESSED_IN:_24_plant_structures;_EXPRESSED_DURING:_15_growth_stages;_CONTAINS_InterPro_DOMAIN/s:_Serine_hydrolase_(InterPro:IPR005645);_BEST_Arabidopsis_thaliana_protein_match_is:_alpha/beta-Hydrolases_superfamily_protein_(TAIR:AT5G65400.1);_Has_30201_Blast_hits_…	c94313_g3_i1	#N/A	3	#N/A	#N/A	#N/A		#N/A	0	#N/A	#N/A	#N/A	.
AT1G77850.1_|_Symbols:_ARF17_|_auxin_response_factor_17_|	c94167_g3_i1	#N/A	5	#N/A	#N/A	#N/A		#N/A	0	#N/A	#N/A	#N/A	.
AT2G12400.1_|_Symbols:_|_unknown_protein;_FUNCTIONS_IN:_molecular_function_unknown;_INVOLVED_IN:_biological_process_unknown;_LOCATED_IN:_endomembrane_system;_EXPRESSED_IN:_25_plant_structures;_EXPRESSED_DURING:_13_growth_stages;_BEST_Arabidopsis_thaliana_protein_match_is:_unknown_protein_(TAIR:AT2G25270.1);_Has_177_Blast_hits_to_172_proteins_in_23_species:_Archae_-_0;_Bacteria_-_2;_Metazoa_-_3;_F…	c92290_g1_i2	#N/A	13	#N/A	#N/A	#N/A		#N/A	0	#N/A	#N/A	#N/A	.
AT2G12400.1_|_Symbols:_|_unknown_protein;_FUNCTIONS_IN:_molecular_function_unknown;_INVOLVED_IN:_biological_process_unknown;_LOCATED_IN:_endomembrane_system;_EXPRESSED_IN:_25_plant_structures;_EXPRESSED_DURING:_13_growth_stages;_BEST_Arabidopsis_thaliana_protein_match_is:_unknown_protein_(TAIR:AT2G25270.1);_Has_177_Blast_hits_to_172_proteins_in_23_species:_Archae_-_0;_Bacteria_-_2;_Metazoa_-_3;_F…	c92290_g1_i3	#N/A	13	#N/A	#N/A	#N/A		#N/A	0	#N/A	#N/A	#N/A	.
AT2G12400.1_|_Symbols:_|_unknown_protein;_FUNCTIONS_IN:_molecular_function_unknown;_INVOLVED_IN:_biological_process_unknown;_LOCATED_IN:_endomembrane_system;_EXPRESSED_IN:_25_plant_structures;_EXPRESSED_DURING:_13_growth_stages;_BEST_Arabidopsis_thaliana_protein_match_is:_unknown_protein_(TAIR:AT2G25270.1);_Has_177_Blast_hits_to_172_proteins_in_23_species:_Archae_-_0;_Bacteria_-_2;_Metazoa_-_3;_F…	c92290_g1_i4	#N/A	13	#N/A	#N/A	#N/A		#N/A	0	#N/A	#N/A	#N/A	.
AT2G12400.1_|_Symbols:_|_unknown_protein;_FUNCTIONS_IN:_molecular_function_unknown;_INVOLVED_IN:_biological_process_unknown;_LOCATED_IN:_endomembrane_system;_EXPRESSED_IN:_25_plant_structures;_EXPRESSED_DURING:_13_growth_stages;_BEST_Arabidopsis_thaliana_protein_match_is:_unknown_protein_(TAIR:AT2G25270.1);_Has_177_Blast_hits_to_172_proteins_in_23_species:_Archae_-_0;_Bacteria_-_2;_Metazoa_-_3;_F…	c92290_g1_i6	#N/A	13	#N/A	#N/A	#N/A		#N/A	0	#N/A	#N/A	#N/A	.
AT2G12400.1_|_Symbols:_|_unknown_protein;_FUNCTIONS_IN:_molecular_function_unknown;_INVOLVED_IN:_biological_process_unknown;_LOCATED_IN:_endomembrane_system;_EXPRESSED_IN:_25_plant_structures;_EXPRESSED_DURING:_13_growth_stages;_BEST_Arabidopsis_thaliana_protein_match_is:_unknown_protein_(TAIR:AT2G25270.1);_Has_177_Blast_hits_to_172_proteins_in_23_species:_Archae_-_0;_Bacteria_-_2;_Metazoa_-_3;_F…	c92290_g1_i5	#N/A	13	#N/A	#N/A	#N/A		#N/A	0	#N/A	#N/A	#N/A	.
AT2G06925.1_|_Symbols:_ATSPLA2-ALPHA,_PLA2-ALPHA_|_Phospholipase_A2_family_protein_|	c92061_g2_i3	#N/A	6	#N/A	#N/A	#N/A		#N/A	0	#N/A	#N/A	#N/A	.
AT5G24870.1_|_Symbols:_|_RING/U-box_superfamily_protein_|	c84770_g1_i7	#N/A	4	#N/A	#N/A	#N/A		#N/A	0	#N/A	#N/A	#N/A	.
AT5G04220.2_|_Symbols:_SYTC,_ATSYTC,_NTMC2TYPE1.3,_NTMC2T1.3,_SYT3_|_Calcium-dependent_lipid-binding_(CaLB_domain)_family_protein_|	c92036_g1_i5	#N/A	6	#N/A	#N/A	#N/A		#N/A	0	#N/A	#N/A	#N/A	.
AT5G04220.2_|_Symbols:_SYTC,_ATSYTC,_NTMC2TYPE1.3,_NTMC2T1.3,_SYT3_|_Calcium-dependent_lipid-binding_(CaLB_domain)_family_protein_|	c92036_g1_i3	#N/A	6	#N/A	#N/A	#N/A		#N/A	0	#N/A	#N/A	#N/A	.
AT5G04220.2_|_Symbols:_SYTC,_ATSYTC,_NTMC2TYPE1.3,_NTMC2T1.3,_SYT3_|_Calcium-dependent_lipid-binding_(CaLB_domain)_family_protein_|	c92036_g1_i6	#N/A	6	#N/A	#N/A	#N/A		#N/A	0	#N/A	#N/A	#N/A	.
AT2G12400.1_|_Symbols:_|_unknown_protein;_FUNCTIONS_IN:_molecular_function_unknown;_INVOLVED_IN:_biological_process_unknown;_LOCATED_IN:_endomembrane_system;_EXPRESSED_IN:_25_plant_structures;_EXPRESSED_DURING:_13_growth_stages;_BEST_Arabidopsis_thaliana_protein_match_is:_unknown_protein_(TAIR:AT2G25270.1);_Has_177_Blast_hits_to_172_proteins_in_23_species:_Archae_-_0;_Bacteria_-_2;_Metazoa_-_3;_F…	c92290_g1_i10	#N/A	7	#N/A	#N/A	#N/A		#N/A	0	#N/A	#N/A	#N/A	.
AT2G12400.1_|_Symbols:_|_unknown_protein;_FUNCTIONS_IN:_molecular_function_unknown;_INVOLVED_IN:_biological_process_unknown;_LOCATED_IN:_endomembrane_system;_EXPRESSED_IN:_25_plant_structures;_EXPRESSED_DURING:_13_growth_stages;_BEST_Arabidopsis_thaliana_protein_match_is:_unknown_protein_(TAIR:AT2G25270.1);_Has_177_Blast_hits_to_172_proteins_in_23_species:_Archae_-_0;_Bacteria_-_2;_Metazoa_-_3;_F…	c92290_g1_i11	#N/A	7	#N/A	#N/A	#N/A		#N/A	0	#N/A	#N/A	#N/A	.
AT2G12400.1_|_Symbols:_|_unknown_protein;_FUNCTIONS_IN:_molecular_function_unknown;_INVOLVED_IN:_biological_process_unknown;_LOCATED_IN:_endomembrane_system;_EXPRESSED_IN:_25_plant_structures;_EXPRESSED_DURING:_13_growth_stages;_BEST_Arabidopsis_thaliana_protein_match_is:_unknown_protein_(TAIR:AT2G25270.1);_Has_177_Blast_hits_to_172_proteins_in_23_species:_Archae_-_0;_Bacteria_-_2;_Metazoa_-_3;_F…	c92290_g1_i12	#N/A	7	#N/A	#N/A	#N/A		#N/A	0	#N/A	#N/A	#N/A	.
AT2G12400.1_|_Symbols:_|_unknown_protein;_FUNCTIONS_IN:_molecular_function_unknown;_INVOLVED_IN:_biological_process_unknown;_LOCATED_IN:_endomembrane_system;_EXPRESSED_IN:_25_plant_structures;_EXPRESSED_DURING:_13_growth_stages;_BEST_Arabidopsis_thaliana_protein_match_is:_unknown_protein_(TAIR:AT2G25270.1);_Has_177_Blast_hits_to_172_proteins_in_23_species:_Archae_-_0;_Bacteria_-_2;_Metazoa_-_3;_F…	c92290_g1_i8	#N/A	7	#N/A	#N/A	#N/A		#N/A	0	#N/A	#N/A	#N/A	.
AT2G12400.1_|_Symbols:_|_unknown_protein;_FUNCTIONS_IN:_molecular_function_unknown;_INVOLVED_IN:_biological_process_unknown;_LOCATED_IN:_endomembrane_system;_EXPRESSED_IN:_25_plant_structures;_EXPRESSED_DURING:_13_growth_stages;_BEST_Arabidopsis_thaliana_protein_match_is:_unknown_protein_(TAIR:AT2G25270.1);_Has_177_Blast_hits_to_172_proteins_in_23_species:_Archae_-_0;_Bacteria_-_2;_Metazoa_-_3;_F…	c92290_g1_i1	#N/A	7	#N/A	#N/A	#N/A		#N/A	0	#N/A	#N/A	#N/A	.
AT2G12400.1_|_Symbols:_|_unknown_protein;_FUNCTIONS_IN:_molecular_function_unknown;_INVOLVED_IN:_biological_process_unknown;_LOCATED_IN:_endomembrane_system;_EXPRESSED_IN:_25_plant_structures;_EXPRESSED_DURING:_13_growth_stages;_BEST_Arabidopsis_thaliana_protein_match_is:_unknown_protein_(TAIR:AT2G25270.1);_Has_177_Blast_hits_to_172_proteins_in_23_species:_Archae_-_0;_Bacteria_-_2;_Metazoa_-_3;_F…	c92290_g1_i7	#N/A	7	#N/A	#N/A	#N/A		#N/A	0	#N/A	#N/A	#N/A	.
AT2G12400.1_|_Symbols:_|_unknown_protein;_FUNCTIONS_IN:_molecular_function_unknown;_INVOLVED_IN:_biological_process_unknown;_LOCATED_IN:_endomembrane_system;_EXPRESSED_IN:_25_plant_structures;_EXPRESSED_DURING:_13_growth_stages;_BEST_Arabidopsis_thaliana_protein_match_is:_unknown_protein_(TAIR:AT2G25270.1);_Has_177_Blast_hits_to_172_proteins_in_23_species:_Archae_-_0;_Bacteria_-_2;_Metazoa_-_3;_F…	c92290_g1_i9	#N/A	7	#N/A	#N/A	#N/A		#N/A	0	#N/A	#N/A	#N/A	.
AT3G22930.1_|_Symbols:_CML11_|_calmodulin-like_11_|	c74463_g1_i1	#N/A	10	#N/A	#N/A	#N/A		#N/A	0	#N/A	#N/A	#N/A	.
AT4G20230.1_|_Symbols:_|_Terpenoid_cyclases/Protein_prenyltransferases_superfamily_protein_|	c99429_g1_i1	#N/A	5	#N/A	#N/A	#N/A		#N/A	0	#N/A	#N/A	#N/A	.
AT4G20230.1_|_Symbols:_|_Terpenoid_cyclases/Protein_prenyltransferases_superfamily_protein_|	c99429_g1_i7	#N/A	5	#N/A	#N/A	#N/A		#N/A	0	#N/A	#N/A	#N/A	.
AT1G78070.1_|_Symbols:_|_Transducin/WD40_repeat-like_superfamily_protein_|	c79060_g2_i2	#N/A	4	#N/A	#N/A	#N/A		#N/A	0	#N/A	#N/A	#N/A	.
AT1G78070.1_|_Symbols:_|_Transducin/WD40_repeat-like_superfamily_protein_|	c79060_g2_i1	#N/A	4	#N/A	#N/A	#N/A		#N/A	0	#N/A	#N/A	#N/A	.
AT1G01490.1_|_Symbols:_|_Heavy_metal_transport/detoxification_superfamily_protein_|	c77150_g2_i1	#N/A	16	#N/A	#N/A	#N/A		#N/A	0	#N/A	#N/A	#N/A	.
AT5G15750.1_|_Symbols:_|_Alpha-L_RNA-binding_motif/Ribosomal_protein_S4_family_protein_|	c91295_g3_i1	#N/A	6	#N/A	#N/A	#N/A		#N/A	0	#N/A	#N/A	#N/A	.
AT2G35710.1_|_Symbols:_|_Nucleotide-diphospho-sugar_transferases_superfamily_protein_|	c88140_g4_i1	#N/A	6	#N/A	#N/A	#N/A		#N/A	0	#N/A	#N/A	#N/A	.
AT3G09920.1_|_Symbols:_PIP5K9_|_phosphatidyl_inositol_monophosphate_5_kinase_|	c91667_g1_i1	#N/A	11	#N/A	#N/A	#N/A		#N/A	0	#N/A	#N/A	#N/A	.
AT3G09920.1_|_Symbols:_PIP5K9_|_phosphatidyl_inositol_monophosphate_5_kinase_|	c91667_g1_i6	#N/A	11	#N/A	#N/A	#N/A		#N/A	0	#N/A	#N/A	#N/A	.
AT3G09920.1_|_Symbols:_PIP5K9_|_phosphatidyl_inositol_monophosphate_5_kinase_|	c91667_g1_i4	#N/A	11	#N/A	#N/A	#N/A		#N/A	0	#N/A	#N/A	#N/A	.
AT3G16720.1_|_Symbols:_ATL2,_TL2_|_TOXICOS_EN_LEVADURA_2_|	c93722_g1_i1	#N/A	23	#N/A	#N/A	#N/A		#N/A	0	#N/A	#N/A	#N/A	.
AT2G44230.1_|_Symbols:_|_Plant_protein_of_unknown_function_(DUF946)_|	c21364_g1_i1	#N/A	5	#N/A	#N/A	#N/A		#N/A	4e-178	#N/A	#N/A	#N/A	.
AT3G57880.1_|_Symbols:_|_Calcium-dependent_lipid-binding_(CaLB_domain)_plant_phosphoribosyltransferase_family_protein_|	c116929_g1_i1	#N/A	9	#N/A	#N/A	#N/A		#N/A	2e-172	#N/A	#N/A	#N/A	.
AT4G29220.1_|_Symbols:_PFK1_|_phosphofructokinase_1_|	c87528_g2_i3	#N/A	4	#N/A	#N/A	#N/A		#N/A	7e-171	#N/A	#N/A	#N/A	.
AT5G25770.3_|_Symbols:_|_alpha/beta-Hydrolases_superfamily_protein_|	c91440_g2_i5	#N/A	24	#N/A	#N/A	#N/A		#N/A	2e-160	#N/A	#N/A	#N/A	.
AT1G56710.1_|_Symbols:_|_Pectin_lyase-like_superfamily_protein_|	c98113_g1_i7	#N/A	12	#N/A	#N/A	#N/A		#N/A	2e-160	#N/A	#N/A	#N/A	.
AT2G27690.1_|_Symbols:_CYP94C1_|_cytochrome_P450,_family_94,_subfamily_C,_polypeptide_1_|	c96078_g1_i3	#N/A	10	#N/A	#N/A	#N/A		#N/A	1e-159	#N/A	#N/A	#N/A	.
AT2G32990.1_|_Symbols:_AtGH9B8,_GH9B8_|_glycosyl_hydrolase_9B8_|	c36459_g1_i1	#N/A	3	#N/A	#N/A	#N/A		#N/A	5e-157	#N/A	#N/A	#N/A	.
AT1G76160.1_|_Symbols:_sks5_|_SKU5_similar_5_|	c95987_g4_i1	#N/A	7	#N/A	#N/A	#N/A		#N/A	3e-156	#N/A	#N/A	#N/A	.
AT5G45750.1_|_Symbols:_AtRABA1c,_RABA1c_|_RAB_GTPase_homolog_A1C_|	c130439_g1_i1	#N/A	9	#N/A	#N/A	#N/A		#N/A	2e-152	#N/A	#N/A	#N/A	.
AT3G11410.1_|_Symbols:_ATPP2CA,_AHG3,_PP2CA_|_protein_phosphatase_2CA_|	c96116_g2_i1	#N/A	6	#N/A	#N/A	#N/A		#N/A	2e-152	#N/A	#N/A	#N/A	.
AT5G01600.1_|_Symbols:_ATFER1,_FER1_|_ferretin_1_|	c122677_g1_i1	#N/A	13	#N/A	#N/A	#N/A		#N/A	2e-149	#N/A	#N/A	#N/A	.
AT1G23480.1_|_Symbols:_ATCSLA03,_CSLA03,_ATCSLA3,_CSLA3_|_cellulose_synthase-like_A3_|	c95271_g1_i1	#N/A	5	#N/A	#N/A	#N/A		#N/A	2e-146	#N/A	#N/A	#N/A	.
AT4G26790.1_|_Symbols:_|_GDSL-like_Lipase/Acylhydrolase_superfamily_protein_|	c132431_g1_i1	#N/A	11	#N/A	#N/A	#N/A		#N/A	6e-145	#N/A	#N/A	#N/A	.
AT1G28670.1_|_Symbols:_ARAB-1_|_GDSL-like_Lipase/Acylhydrolase_superfamily_protein_|	c87452_g2_i2	#N/A	20	#N/A	#N/A	#N/A		#N/A	7e-143	#N/A	#N/A	#N/A	.
AT2G45660.1_|_Symbols:_AGL20,_SOC1,_ATSOC1_|_AGAMOUS-like_20_|	c59357_g1_i1	#N/A	26	#N/A	#N/A	#N/A		#N/A	2e-139	#N/A	#N/A	#N/A	.
AT5G23860.1_|_Symbols:_TUB8_|_tubulin_beta_8_|	c85254_g11_i1	#N/A	6	#N/A	#N/A	#N/A		#N/A	4e-139	#N/A	#N/A	#N/A	.
AT1G26770.2_|_Symbols:_ATEXPA10,_AT-EXP10,_ATEXP10,_ATHEXP_ALPHA_1.1,_EXP10,_EXPA10_|_expansin_A10_|	c83739_g1_i2	#N/A	7	#N/A	#N/A	#N/A		#N/A	4e-139	#N/A	#N/A	#N/A	.
AT1G55920.1_|_Symbols:_ATSERAT2;1,_SAT5,_SAT1,_SERAT2;1_|_serine_acetyltransferase_2;1_|	c84807_g1_i1	#N/A	3	#N/A	#N/A	#N/A		#N/A	1e-138	#N/A	#N/A	#N/A	.
AT5G11650.1_|_Symbols:_|_alpha/beta-Hydrolases_superfamily_protein_|	c114122_g1_i1	#N/A	7	#N/A	#N/A	#N/A		#N/A	7e-138	#N/A	#N/A	#N/A	.
AT1G58290.1_|_Symbols:_HEMA1_|_Glutamyl-tRNA_reductase_family_protein_|	c36006_g1_i1	#N/A	8	#N/A	#N/A	#N/A		#N/A	1e-135	#N/A	#N/A	#N/A	.
AT2G45660.1_|_Symbols:_AGL20,_SOC1,_ATSOC1_|_AGAMOUS-like_20_|	c92220_g3_i1	#N/A	26	#N/A	#N/A	#N/A		#N/A	7e-135	#N/A	#N/A	#N/A	.
AT3G27540.1_|_Symbols:_|_beta-1,4-N-acetylglucosaminyltransferase_family_protein_|	c38523_g1_i1	#N/A	4	#N/A	#N/A	#N/A		#N/A	4e-134	#N/A	#N/A	#N/A	.
AT1G76530.1_|_Symbols:_|_Auxin_efflux_carrier_family_protein_|	c98475_g3_i3	#N/A	12	#N/A	#N/A	#N/A		#N/A	6e-134	#N/A	#N/A	#N/A	.
AT1G75880.1_|_Symbols:_|_SGNH_hydrolase-type_esterase_superfamily_protein_|	c38306_g1_i1	#N/A	11	#N/A	#N/A	#N/A		#N/A	4e-132	#N/A	#N/A	#N/A	.
AT1G10410.1_|_Symbols:_|_Protein_of_unknown_function_(DUF1336)_|	c119183_g1_i1	#N/A	10	#N/A	#N/A	#N/A		#N/A	6e-132	#N/A	#N/A	#N/A	.
AT1G62320.1_|_Symbols:_|_ERD_(early-responsive_to_dehydration_stress)_family_protein_|	c113478_g1_i1	#N/A	5	#N/A	#N/A	#N/A		#N/A	3e-130	#N/A	#N/A	#N/A	.
AT5G22250.1_|_Symbols:_|_Polynucleotidyl_transferase,_ribonuclease_H-like_superfamily_protein_|	c89727_g2_i1	#N/A	8	#N/A	#N/A	#N/A		#N/A	1e-129	#N/A	#N/A	#N/A	.
AT5G22250.1_|_Symbols:_|_Polynucleotidyl_transferase,_ribonuclease_H-like_superfamily_protein_|	c89727_g2_i2	#N/A	8	#N/A	#N/A	#N/A		#N/A	1e-129	#N/A	#N/A	#N/A	.
AT1G26770.2_|_Symbols:_ATEXPA10,_AT-EXP10,_ATEXP10,_ATHEXP_ALPHA_1.1,_EXP10,_EXPA10_|_expansin_A10_|	c83739_g1_i1	#N/A	7	#N/A	#N/A	#N/A		#N/A	4e-129	#N/A	#N/A	#N/A	.
AT2G37520.1_|_Symbols:_|_Acyl-CoA_N-acyltransferase_with_RING/FYVE/PHD-type_zinc_finger_domain_|	c74257_g1_i1	#N/A	5	#N/A	#N/A	#N/A		#N/A	8e-128	#N/A	#N/A	#N/A	.
AT1G76160.1_|_Symbols:_sks5_|_SKU5_similar_5_|	c95987_g1_i1	#N/A	16	#N/A	#N/A	#N/A		#N/A	1e-125	#N/A	#N/A	#N/A	.
AT5G23860.1_|_Symbols:_TUB8_|_tubulin_beta_8_|	c90821_g4_i1	#N/A	6	#N/A	#N/A	#N/A		#N/A	5e-124	#N/A	#N/A	#N/A	.
AT5G23050.1_|_Symbols:_AAE17_|_acyl-activating_enzyme_17_|	c82344_g2_i2	#N/A	8	#N/A	#N/A	#N/A		#N/A	5e-124	#N/A	#N/A	#N/A	.
AT4G26790.1_|_Symbols:_|_GDSL-like_Lipase/Acylhydrolase_superfamily_protein_|	c83432_g1_i1	#N/A	17	#N/A	#N/A	#N/A		#N/A	5e-121	#N/A	#N/A	#N/A	.
AT2G35930.1_|_Symbols:_PUB23_|_plant_U-box_23_|	c8726_g1_i1	#N/A	30	#N/A	#N/A	#N/A		#N/A	6e-120	#N/A	#N/A	#N/A	.
AT3G55430.1_|_Symbols:_|_O-Glycosyl_hydrolases_family_17_protein_|	c94057_g1_i1	#N/A	34	#N/A	#N/A	#N/A		#N/A	4e-116	#N/A	#N/A	#N/A	.
AT2G22830.1_|_Symbols:_SQE2_|_squalene_epoxidase_2_|	c88925_g2_i1	#N/A	22	#N/A	#N/A	#N/A		#N/A	7e-115	#N/A	#N/A	#N/A	.
AT5G18630.1_|_Symbols:_|_alpha/beta-Hydrolases_superfamily_protein_|	c91550_g2_i1	#N/A	7	#N/A	#N/A	#N/A		#N/A	7e-114	#N/A	#N/A	#N/A	.
AT3G54220.1_|_Symbols:_SCR,_SGR1_|_GRAS_family_transcription_factor_|	c99168_g2_i3	#N/A	14	#N/A	#N/A	#N/A		#N/A	3e-113	#N/A	#N/A	#N/A	.
AT1G64460.1_|_Symbols:_|_Protein_kinase_superfamily_protein_|	c6146_g1_i1	#N/A	4	#N/A	#N/A	#N/A		#N/A	2e-112	#N/A	#N/A	#N/A	.
AT5G56190.2_|_Symbols:_|_Transducin/WD40_repeat-like_superfamily_protein_|	c142263_g1_i1	#N/A	15	#N/A	#N/A	#N/A		#N/A	2e-110	#N/A	#N/A	#N/A	.
AT2G46430.1_|_Symbols:_ATCNGC3,_CNGC3,_CNGC3.C_|_cyclic_nucleotide_gated_channel_3_|	c87560_g1_i1	#N/A	10	#N/A	#N/A	#N/A		#N/A	2e-110	#N/A	#N/A	#N/A	.
AT1G04350.1_|_Symbols:_|_2-oxoglutarate_(2OG)_and_Fe(II)-dependent_oxygenase_superfamily_protein_|	c140046_g1_i1	#N/A	8	#N/A	#N/A	#N/A		#N/A	4e-110	#N/A	#N/A	#N/A	.
AT5G21100.1_|_Symbols:_|_Plant_L-ascorbate_oxidase_|	c38550_g1_i1	#N/A	4	#N/A	#N/A	#N/A		#N/A	4e-109	#N/A	#N/A	#N/A	.
AT2G27950.1_|_Symbols:_|_Ring/U-Box_superfamily_protein_|	c97207_g5_i1	#N/A	20	#N/A	#N/A	#N/A		#N/A	4e-109	#N/A	#N/A	#N/A	.
AT1G05230.1_|_Symbols:_HDG2_|_homeodomain_GLABROUS_2_|	c135989_g1_i1	#N/A	6	#N/A	#N/A	#N/A		#N/A	6e-108	#N/A	#N/A	#N/A	.
AT3G14240.1_|_Symbols:_|_Subtilase_family_protein_|	c98835_g2_i1	#N/A	14	#N/A	#N/A	#N/A		#N/A	3e-107	#N/A	#N/A	#N/A	.
AT5G45960.1_|_Symbols:_|_GDSL-like_Lipase/Acylhydrolase_superfamily_protein_|	c94659_g2_i1	#N/A	4	#N/A	#N/A	#N/A		#N/A	6e-107	#N/A	#N/A	#N/A	.
AT4G30270.1_|_Symbols:_MERI5B,_MERI-5,_XTH24,_SEN4_|_xyloglucan_endotransglucosylase/hydrolase_24_|	c98045_g3_i1	#N/A	101	#N/A	#N/A	#N/A		#N/A	7e-106	#N/A	#N/A	#N/A	.
AT3G62980.1_|_Symbols:_TIR1_|_F-box/RNI-like_superfamily_protein_|	c97768_g2_i1	#N/A	5	#N/A	#N/A	#N/A		#N/A	2e-105	#N/A	#N/A	#N/A	.
AT5G23050.1_|_Symbols:_AAE17_|_acyl-activating_enzyme_17_|	c99390_g4_i1	#N/A	8	#N/A	#N/A	#N/A		#N/A	1e-104	#N/A	#N/A	#N/A	.
AT3G14240.1_|_Symbols:_|_Subtilase_family_protein_|	c98835_g2_i2	#N/A	10	#N/A	#N/A	#N/A		#N/A	3e-104	#N/A	#N/A	#N/A	.
AT5G66210.2_|_Symbols:_CPK28_|_calcium-dependent_protein_kinase_28_|	c93497_g1_i1	#N/A	15	#N/A	#N/A	#N/A		#N/A	2e-103	#N/A	#N/A	#N/A	.
AT1G31850.1_|_Symbols:_|_S-adenosyl-L-methionine-dependent_methyltransferases_superfamily_protein_|	c95248_g4_i1	#N/A	5	#N/A	#N/A	#N/A		#N/A	2e-102	#N/A	#N/A	#N/A	.
AT4G26790.1_|_Symbols:_|_GDSL-like_Lipase/Acylhydrolase_superfamily_protein_|	c46990_g1_i1	#N/A	65	#N/A	#N/A	#N/A		#N/A	2e-101	#N/A	#N/A	#N/A	.
AT5G01600.1_|_Symbols:_ATFER1,_FER1_|_ferretin_1_|	c93511_g2_i1	#N/A	26	#N/A	#N/A	#N/A		#N/A	1e-100	#N/A	#N/A	#N/A	.
AT5G01600.1_|_Symbols:_ATFER1,_FER1_|_ferretin_1_|	c42661_g1_i1	#N/A	13	#N/A	#N/A	#N/A		#N/A	1e-100	#N/A	#N/A	#N/A	.
AT1G51680.1_|_Symbols:_4CL1,_4CL.1,_AT4CL1_|_4-coumarate:CoA_ligase_1_|	c75374_g1_i3	#N/A	8	#N/A	#N/A	#N/A		#N/A	4e-99	#N/A	#N/A	#N/A	.
AT1G51680.1_|_Symbols:_4CL1,_4CL.1,_AT4CL1_|_4-coumarate:CoA_ligase_1_|	c75374_g1_i1	#N/A	8	#N/A	#N/A	#N/A		#N/A	4e-99	#N/A	#N/A	#N/A	.
AT1G32780.1_|_Symbols:_|_GroES-like_zinc-binding_dehydrogenase_family_protein_|	c42873_g1_i1	#N/A	3	#N/A	#N/A	#N/A		#N/A	2e-96	#N/A	#N/A	#N/A	.
AT1G51680.1_|_Symbols:_4CL1,_4CL.1,_AT4CL1_|_4-coumarate:CoA_ligase_1_|	c93368_g3_i1	#N/A	8	#N/A	#N/A	#N/A		#N/A	2e-96	#N/A	#N/A	#N/A	.
AT1G76530.1_|_Symbols:_|_Auxin_efflux_carrier_family_protein_|	c98475_g3_i8	#N/A	12	#N/A	#N/A	#N/A		#N/A	2e-94	#N/A	#N/A	#N/A	.
AT1G76530.1_|_Symbols:_|_Auxin_efflux_carrier_family_protein_|	c98475_g3_i4	#N/A	12	#N/A	#N/A	#N/A		#N/A	2e-94	#N/A	#N/A	#N/A	.
AT2G03550.1_|_Symbols:_|_alpha/beta-Hydrolases_superfamily_protein_|	c91575_g2_i1	#N/A	3	#N/A	#N/A	#N/A		#N/A	3e-94	#N/A	#N/A	#N/A	.
AT3G05910.1_|_Symbols:_|_Pectinacetylesterase_family_protein_|	c84914_g3_i1	#N/A	7	#N/A	#N/A	#N/A		#N/A	3e-94	#N/A	#N/A	#N/A	.
AT1G18650.1_|_Symbols:_PDCB3_|_plasmodesmata_callose-binding_protein_3_|	c1369_g1_i1	#N/A	6	#N/A	#N/A	#N/A		#N/A	4e-94	#N/A	#N/A	#N/A	.
AT1G23480.1_|_Symbols:_ATCSLA03,_CSLA03,_ATCSLA3,_CSLA3_|_cellulose_synthase-like_A3_|	c95271_g1_i2	#N/A	5	#N/A	#N/A	#N/A		#N/A	2e-92	#N/A	#N/A	#N/A	.
AT4G23040.1_|_Symbols:_|_Ubiquitin-like_superfamily_protein_|	c80600_g1_i4	#N/A	2	#N/A	#N/A	#N/A		#N/A	5e-92	#N/A	#N/A	#N/A	.
AT4G23040.1_|_Symbols:_|_Ubiquitin-like_superfamily_protein_|	c80600_g1_i2	#N/A	2	#N/A	#N/A	#N/A		#N/A	5e-92	#N/A	#N/A	#N/A	.
AT3G52450.1_|_Symbols:_PUB22_|_plant_U-box_22_|	c128781_g1_i1	#N/A	30	#N/A	#N/A	#N/A		#N/A	5e-91	#N/A	#N/A	#N/A	.
AT5G61820.1_|_Symbols:_|_FUNCTIONS_IN:_molecular_function_unknown;_INVOLVED_IN:_biological_process_unknown;_LOCATED_IN:_vacuole;_EXPRESSED_IN:_24_plant_structures;_EXPRESSED_DURING:_15_growth_stages;_CONTAINS_InterPro_DOMAIN/s:_Stress_up-regulated_Nod_19_(InterPro:IPR011692);_Has_30201_Blast_hits_to_17322_proteins_in_780_species:_Archae_-_12;_Bacteria_-_1396;_Metazoa_-_17338;_Fungi_-_3422;_Plants…	c81998_g3_i1	#N/A	11	#N/A	#N/A	#N/A		#N/A	1e-90	#N/A	#N/A	#N/A	.
AT5G23050.1_|_Symbols:_AAE17_|_acyl-activating_enzyme_17_|	c99390_g3_i1	#N/A	8	#N/A	#N/A	#N/A		#N/A	7e-88	#N/A	#N/A	#N/A	.
AT3G62150.1_|_Symbols:_PGP21_|_P-glycoprotein_21_|	c133993_g1_i1	#N/A	5	#N/A	#N/A	#N/A		#N/A	5e-83	#N/A	#N/A	#N/A	.
AT1G46264.1_|_Symbols:_AT-HSFB4,_HSFB4,_SCZ_|_heat_shock_transcription_factor_B4_|	c90104_g9_i1	#N/A	11	#N/A	#N/A	#N/A		#N/A	7e-81	#N/A	#N/A	#N/A	.
AT5G02230.1_|_Symbols:_|_Haloacid_dehalogenase-like_hydrolase_(HAD)_superfamily_protein_|	c50211_g1_i2	#N/A	13	#N/A	#N/A	#N/A		#N/A	1e-80	#N/A	#N/A	#N/A	.
AT2G18170.1_|_Symbols:_ATMPK7,_MPK7_|_MAP_kinase_7_|	c24997_g1_i1	#N/A	19	#N/A	#N/A	#N/A		#N/A	1e-79	#N/A	#N/A	#N/A	.
AT1G28570.1_|_Symbols:_|_SGNH_hydrolase-type_esterase_superfamily_protein_|	c88508_g4_i3	#N/A	20	#N/A	#N/A	#N/A		#N/A	2e-79	#N/A	#N/A	#N/A	.
AT4G22756.1_|_Symbols:_SMO1-2,_ATSMO1,_ATSMO1-2,_SMO1_|_sterol_C4-methyl_oxidase_1-2_|	c86853_g1_i1	#N/A	5	#N/A	#N/A	#N/A		#N/A	5e-79	#N/A	#N/A	#N/A	.
AT2G46430.1_|_Symbols:_ATCNGC3,_CNGC3,_CNGC3.C_|_cyclic_nucleotide_gated_channel_3_|	c87560_g9_i1	#N/A	10	#N/A	#N/A	#N/A		#N/A	1e-78	#N/A	#N/A	#N/A	.
AT5G56190.2_|_Symbols:_|_Transducin/WD40_repeat-like_superfamily_protein_|	c92932_g7_i1	#N/A	15	#N/A	#N/A	#N/A		#N/A	3e-78	#N/A	#N/A	#N/A	.
AT1G51680.1_|_Symbols:_4CL1,_4CL.1,_AT4CL1_|_4-coumarate:CoA_ligase_1_|	c75374_g1_i2	#N/A	8	#N/A	#N/A	#N/A		#N/A	2e-77	#N/A	#N/A	#N/A	.
AT1G24330.1_|_Symbols:_|_ARM_repeat_superfamily_protein_|	c66188_g1_i2	#N/A	59	#N/A	#N/A	#N/A		#N/A	3e-74	#N/A	#N/A	#N/A	.
AT2G44230.1_|_Symbols:_|_Plant_protein_of_unknown_function_(DUF946)_|	c59041_g1_i1	#N/A	5	#N/A	#N/A	#N/A		#N/A	4e-73	#N/A	#N/A	#N/A	.
AT4G08950.1_|_Symbols:_EXO_|_Phosphate-responsive_1_family_protein_|	c95410_g2_i1	#N/A	188	#N/A	#N/A	#N/A		#N/A	3e-72	#N/A	#N/A	#N/A	.
AT5G60790.1_|_Symbols:_ATGCN1,_GCN1_|_ABC_transporter_family_protein_|	c24692_g1_i1	#N/A	8	#N/A	#N/A	#N/A		#N/A	1e-71	#N/A	#N/A	#N/A	.
AT1G51680.1_|_Symbols:_4CL1,_4CL.1,_AT4CL1_|_4-coumarate:CoA_ligase_1_|	c75374_g1_i4	#N/A	8	#N/A	#N/A	#N/A		#N/A	4e-69	#N/A	#N/A	#N/A	.
AT5G42010.1_|_Symbols:_|_Transducin/WD40_repeat-like_superfamily_protein_|	c128867_g1_i1	#N/A	4	#N/A	#N/A	#N/A		#N/A	4e-68	#N/A	#N/A	#N/A	.
AT4G30560.1_|_Symbols:_ATCNGC9,_CNGC9_|_cyclic_nucleotide_gated_channel_9_|	c141147_g1_i1	#N/A	5	#N/A	#N/A	#N/A		#N/A	1e-59	#N/A	#N/A	#N/A	.
AT2G46620.1_|_Symbols:_|_P-loop_containing_nucleoside_triphosphate_hydrolases_superfamily_protein_|	c97025_g3_i4	#N/A	3	#N/A	#N/A	#N/A		#N/A	3e-59	#N/A	#N/A	#N/A	.
AT2G21660.1_|_Symbols:_ATGRP7,_CCR2,_GR-RBP7,_GRP7_|_cold,_circadian_rhythm,_and_rna_binding_2_|	c86324_g4_i1	#N/A	40	#N/A	#N/A	#N/A		#N/A	2e-57	#N/A	#N/A	#N/A	.
AT1G51380.1_|_Symbols:_|_DEA(D/H)-box_RNA_helicase_family_protein_|	c82622_g2_i2	#N/A	6	#N/A	#N/A	#N/A		#N/A	3e-52	#N/A	#N/A	#N/A	.
AT1G51380.1_|_Symbols:_|_DEA(D/H)-box_RNA_helicase_family_protein_|	c82622_g2_i1	#N/A	6	#N/A	#N/A	#N/A		#N/A	3e-52	#N/A	#N/A	#N/A	.
AT1G51380.1_|_Symbols:_|_DEA(D/H)-box_RNA_helicase_family_protein_|	c82622_g2_i4	#N/A	6	#N/A	#N/A	#N/A		#N/A	3e-52	#N/A	#N/A	#N/A	.
AT2G46430.1_|_Symbols:_ATCNGC3,_CNGC3,_CNGC3.C_|_cyclic_nucleotide_gated_channel_3_|	c87560_g9_i3	#N/A	10	#N/A	#N/A	#N/A		#N/A	3e-50	#N/A	#N/A	#N/A	.
AT5G02230.1_|_Symbols:_|_Haloacid_dehalogenase-like_hydrolase_(HAD)_superfamily_protein_|	c90669_g1_i1	#N/A	13	#N/A	#N/A	#N/A		#N/A	1e-46	#N/A	#N/A	#N/A	.
AT1G03905.1_|_Symbols:_|_P-loop_containing_nucleoside_triphosphate_hydrolases_superfamily_protein_|	c124853_g1_i1	#N/A	3	#N/A	#N/A	#N/A		#N/A	2e-46	#N/A	#N/A	#N/A	.
AT1G80840.1_|_Symbols:_WRKY40,_ATWRKY40_|_WRKY_DNA-binding_protein_40_|	c37940_g1_i1	#N/A	12	#N/A	#N/A	#N/A		#N/A	2e-44	#N/A	#N/A	#N/A	.
AT5G57560.1_|_Symbols:_TCH4,_XTH22_|_Xyloglucan_endotransglucosylase/hydrolase_family_protein_|	c90609_g4_i1	#N/A	101	#N/A	#N/A	#N/A		#N/A	1e-43	#N/A	#N/A	#N/A	.
AT5G62570.2_|_Symbols:_|_Calmodulin_binding_protein-like_|	c92568_g1_i4	#N/A	5	#N/A	#N/A	#N/A		#N/A	6e-38	#N/A	#N/A	#N/A	.
AT4G36470.1_|_Symbols:_|_S-adenosyl-L-methionine-dependent_methyltransferases_superfamily_protein_|	c87169_g1_i8	#N/A	12	#N/A	#N/A	#N/A		#N/A	4e-33	#N/A	#N/A	#N/A	.
AT1G10410.1_|_Symbols:_|_Protein_of_unknown_function_(DUF1336)_|	c107391_g1_i1	#N/A	10	#N/A	#N/A	#N/A		#N/A	9e-31	#N/A	#N/A	#N/A	.
AT5G23860.1_|_Symbols:_TUB8_|_tubulin_beta_8_|	c81854_g1_i1	#N/A	6	#N/A	#N/A	#N/A		#N/A	4e-30	#N/A	#N/A	#N/A	.
AT1G43620.1_|_Symbols:_TT15,_UGT80B1_|_UDP-Glycosyltransferase_superfamily_protein_|	c106343_g1_i1	#N/A	4	#N/A	#N/A	#N/A		#N/A	9e-27	#N/A	#N/A	#N/A	.
AT4G30650.1_|_Symbols:_|_Low_temperature_and_salt_responsive_protein_family_|	c81703_g2_i1	#N/A	3	#N/A	#N/A	#N/A		#N/A	6e-22	#N/A	#N/A	#N/A	.
AT2G46620.1_|_Symbols:_|_P-loop_containing_nucleoside_triphosphate_hydrolases_superfamily_protein_|	c97025_g3_i2	#N/A	3	#N/A	#N/A	#N/A		#N/A	2e-21	#N/A	#N/A	#N/A	.
AT3G19450.1_|_Symbols:_CAD4,_ATCAD4,_CAD,_CAD-C_|_GroES-like_zinc-binding_alcohol_dehydrogenase_family_protein_|	c80857_g2_i1	#N/A	4	#N/A	#N/A	#N/A		#N/A	1e-114	#N/A	#N/A	#N/A	10HGO_CATRO
AT2G33830.2_|_Symbols:_|_Dormancy/auxin_associated_family_protein_|	c89177_g2_i1	#N/A	21	#N/A	#N/A	69		#N/A	0	#N/A	#N/A	2e-33	12KD_FRAAN
AT2G33830.2_|_Symbols:_|_Dormancy/auxin_associated_family_protein_|	c89177_g2_i2	#N/A	21	#N/A	#N/A	69		#N/A	0	#N/A	#N/A	2e-33	12KD_FRAAN
AT2G33830.2_|_Symbols:_|_Dormancy/auxin_associated_family_protein_|	c89177_g1_i1	#N/A	21	#N/A	#N/A	69		#N/A	0	#N/A	#N/A	3e-32	12KD_FRAAN
AT5G62350.1_|_Symbols:_|_Plant_invertase/pectin_methylesterase_inhibitor_superfamily_protein_|	c82785_g1_i1	#N/A	10	#N/A	17	#N/A		#N/A	0	#N/A	0	#N/A	21KD_DAUCA
AT5G62350.1_|_Symbols:_|_Plant_invertase/pectin_methylesterase_inhibitor_superfamily_protein_|	c82785_g2_i1	#N/A	10	#N/A	17	#N/A		#N/A	0	#N/A	0	#N/A	21KD_DAUCA
AT1G51680.1_|_Symbols:_4CL1,_4CL.1,_AT4CL1_|_4-coumarate:CoA_ligase_1_|	c53263_g1_i2	#N/A	#N/A	#N/A	#N/A	10		#N/A	#N/A	#N/A	#N/A	0	4CL1_TOBAC
AT1G51680.1_|_Symbols:_4CL1,_4CL.1,_AT4CL1_|_4-coumarate:CoA_ligase_1_|	c79869_g1_i1	#N/A	#N/A	#N/A	#N/A	99		#N/A	#N/A	#N/A	#N/A	0	4CLL1_ARATH
AT5G38120.1_|_Symbols:_4CL8_|_AMP-dependent_synthetase_and_ligase_family_protein_|	c88453_g11_i4	#N/A	#N/A	6	#N/A	#N/A		#N/A	#N/A	0	#N/A	#N/A	4CLL9_ARATH
AT5G38120.1_|_Symbols:_4CL8_|_AMP-dependent_synthetase_and_ligase_family_protein_|	c98402_g2_i3	7	7	#N/A	#N/A	#N/A		0	0	#N/A	#N/A	#N/A	4CLLA_ARATH
AT5G38120.1_|_Symbols:_4CL8_|_AMP-dependent_synthetase_and_ligase_family_protein_|	c98402_g2_i2	7	7	#N/A	#N/A	#N/A		0	0	#N/A	#N/A	#N/A	4CLLA_ARATH
AT5G38120.1_|_Symbols:_4CL8_|_AMP-dependent_synthetase_and_ligase_family_protein_|	c98402_g2_i1	7	7	#N/A	#N/A	#N/A		0	0	#N/A	#N/A	#N/A	4CLLA_ARATH
AT1G75960.1_|_Symbols:_|_AMP-dependent_synthetase_and_ligase_family_protein_|	c98402_g3_i1	7	5	#N/A	#N/A	#N/A		0	0	#N/A	#N/A	#N/A	4CLLA_ARATH
AT4G24220.1_|_Symbols:_VEP1,_AWI31_|_NAD(P)-binding_Rossmann-fold_superfamily_protein_|	c96138_g2_i1	13	#N/A	#N/A	#N/A	#N/A		0	#N/A	#N/A	#N/A	#N/A	5BPOR_DIGLA
AT4G24220.1_|_Symbols:_VEP1,_AWI31_|_NAD(P)-binding_Rossmann-fold_superfamily_protein_|	c96138_g2_i2	13	#N/A	#N/A	#N/A	#N/A		0	#N/A	#N/A	#N/A	#N/A	5BPOR_DIGLA
AT4G24220.1_|_Symbols:_VEP1,_AWI31_|_NAD(P)-binding_Rossmann-fold_superfamily_protein_|	c96138_g2_i4	13	#N/A	#N/A	#N/A	#N/A		3e-116	#N/A	#N/A	#N/A	#N/A	5BPOR_DIGLA
AT4G24220.1_|_Symbols:_VEP1,_AWI31_|_NAD(P)-binding_Rossmann-fold_superfamily_protein_|	c96138_g5_i1	13	#N/A	#N/A	#N/A	#N/A		1e-55	#N/A	#N/A	#N/A	#N/A	5BPOR_DIGLA
AT1G12240.1_|_Symbols:_ATBETAFRUCT4,_VAC-INV_|_Glycosyl_hydrolases_family_32_protein_|	c40498_g1_i1	#N/A	#N/A	11	#N/A	#N/A		#N/A	#N/A	2e-52	#N/A	#N/A	6FEH_BETVU
AT5G24420.1_|_Symbols:_PGL5_|_6-phosphogluconolactonase_5_|	c89887_g5_i2	21	33	21	9	9		0	0	0	0	0	6PGL4_ORYSI
AT5G24420.1_|_Symbols:_PGL5_|_6-phosphogluconolactonase_5_|	c89887_g5_i3	21	33	21	9	9		0	0	0	0	0	6PGL4_ORYSI
AT5G24420.1_|_Symbols:_PGL5_|_6-phosphogluconolactonase_5_|	c89887_g5_i1	21	33	21	9	9		0	0	0	0	0	6PGL4_ORYSI
AT5G24420.1_|_Symbols:_PGL5_|_6-phosphogluconolactonase_5_|	c91875_g1_i1	#N/A	5	#N/A	7	#N/A		#N/A	0	#N/A	0	#N/A	6PGL4_ORYSI
AT5G24420.1_|_Symbols:_PGL5_|_6-phosphogluconolactonase_5_|	c91875_g1_i2	#N/A	5	#N/A	7	#N/A		#N/A	0	#N/A	0	#N/A	6PGL4_ORYSI
AT5G24420.1_|_Symbols:_PGL5_|_6-phosphogluconolactonase_5_|	c89887_g2_i1	21	33	21	9	9		0	0	3e-41	0	1e-70	6PGL4_ORYSJ
AT5G24420.1_|_Symbols:_PGL5_|_6-phosphogluconolactonase_5_|	c91875_g1_i3	#N/A	5	#N/A	7	#N/A		#N/A	0	#N/A	0	#N/A	6PGL4_ORYSJ
AT5G24420.1_|_Symbols:_PGL5_|_6-phosphogluconolactonase_5_|	c61283_g1_i1	#N/A	5	#N/A	7	#N/A		#N/A	3e-110	#N/A	8e-41	#N/A	6PGL4_ORYSJ
AT5G19120.1_|_Symbols:_|_Eukaryotic_aspartyl_protease_family_protein_|	c98156_g2_i4	#N/A	#N/A	3	#N/A	17		#N/A	#N/A	0	#N/A	0	7SB1_SOYBN
AT5G19120.1_|_Symbols:_|_Eukaryotic_aspartyl_protease_family_protein_|	c98156_g2_i10	#N/A	#N/A	3	#N/A	17		#N/A	#N/A	0	#N/A	0	7SB1_SOYBN
AT5G19120.1_|_Symbols:_|_Eukaryotic_aspartyl_protease_family_protein_|	c98156_g2_i11	#N/A	#N/A	3	#N/A	#N/A		#N/A	#N/A	0	#N/A	#N/A	7SB1_SOYBN
AT5G19120.1_|_Symbols:_|_Eukaryotic_aspartyl_protease_family_protein_|	c98156_g2_i7	#N/A	#N/A	#N/A	#N/A	17		#N/A	#N/A	#N/A	#N/A	0	7SB1_SOYBN
AT4G27830.1_|_Symbols:_BGLU10_|_beta_glucosidase_10_|	c97956_g1_i3	#N/A	#N/A	18	39	#N/A		#N/A	#N/A	1e-41	0	#N/A	AA7GT_DELGR
AT1G28570.1_|_Symbols:_|_SGNH_hydrolase-type_esterase_superfamily_protein_|	c97069_g2_i1	34	96	#N/A	#N/A	61		0	0	#N/A	#N/A	0	AAE_RAUSE
AT5G38120.1_|_Symbols:_4CL8_|_AMP-dependent_synthetase_and_ligase_family_protein_|	c93484_g2_i5	#N/A	9	#N/A	#N/A	#N/A		#N/A	0	#N/A	#N/A	#N/A	AAE13_ARATH
AT5G38120.1_|_Symbols:_4CL8_|_AMP-dependent_synthetase_and_ligase_family_protein_|	c93484_g2_i7	#N/A	9	#N/A	#N/A	#N/A		#N/A	0	#N/A	#N/A	#N/A	AAE13_ARATH
AT5G38120.1_|_Symbols:_4CL8_|_AMP-dependent_synthetase_and_ligase_family_protein_|	c93484_g2_i3	#N/A	9	#N/A	#N/A	#N/A		#N/A	0	#N/A	#N/A	#N/A	AAE13_ARATH
AT5G38120.1_|_Symbols:_4CL8_|_AMP-dependent_synthetase_and_ligase_family_protein_|	c93484_g2_i4	#N/A	9	#N/A	#N/A	#N/A		#N/A	0	#N/A	#N/A	#N/A	AAE13_ARATH
AT5G38120.1_|_Symbols:_4CL8_|_AMP-dependent_synthetase_and_ligase_family_protein_|	c93484_g2_i1	#N/A	9	#N/A	#N/A	#N/A		#N/A	0	#N/A	#N/A	#N/A	AAE13_ARATH
AT5G38120.1_|_Symbols:_4CL8_|_AMP-dependent_synthetase_and_ligase_family_protein_|	c93484_g2_i8	#N/A	9	#N/A	#N/A	#N/A		#N/A	0	#N/A	#N/A	#N/A	AAE13_ARATH
AT5G38120.1_|_Symbols:_4CL8_|_AMP-dependent_synthetase_and_ligase_family_protein_|	c93484_g2_i6	#N/A	9	#N/A	#N/A	#N/A		#N/A	0	#N/A	#N/A	#N/A	AAE13_ARATH
AT4G20070.1_|_Symbols:_ATAAH,_AAH_|_allantoate_amidohydrolase_|	c92033_g10_i4	#N/A	#N/A	#N/A	3	#N/A		#N/A	#N/A	#N/A	0	#N/A	AAH_ARATH
AT4G20070.1_|_Symbols:_ATAAH,_AAH_|_allantoate_amidohydrolase_|	c92033_g10_i5	#N/A	#N/A	#N/A	3	#N/A		#N/A	#N/A	#N/A	0	#N/A	AAH_ARATH
AT4G20070.1_|_Symbols:_ATAAH,_AAH_|_allantoate_amidohydrolase_|	c92033_g10_i2	#N/A	#N/A	#N/A	3	#N/A		#N/A	#N/A	#N/A	0	#N/A	AAH_ARATH
AT4G20070.1_|_Symbols:_ATAAH,_AAH_|_allantoate_amidohydrolase_|	c92033_g10_i3	#N/A	#N/A	#N/A	3	#N/A		#N/A	#N/A	#N/A	3e-169	#N/A	AAH_ARATH
AT4G20070.1_|_Symbols:_ATAAH,_AAH_|_allantoate_amidohydrolase_|	c92033_g10_i1	#N/A	#N/A	#N/A	3	#N/A		#N/A	#N/A	#N/A	3e-129	#N/A	AAH_ARATH
AT5G52820.1_|_Symbols:_|_WD-40_repeat_family_protein_/_notchless_protein,_putative_|	c87465_g4_i3	11	#N/A	#N/A	#N/A	#N/A		0	#N/A	#N/A	#N/A	#N/A	AAMP_CANFA
AT5G52820.1_|_Symbols:_|_WD-40_repeat_family_protein_/_notchless_protein,_putative_|	c87465_g4_i2	11	#N/A	#N/A	#N/A	#N/A		0	#N/A	#N/A	#N/A	#N/A	AAMP_CANFA
AT5G52820.1_|_Symbols:_|_WD-40_repeat_family_protein_/_notchless_protein,_putative_|	c87465_g4_i1	11	#N/A	#N/A	#N/A	#N/A		0	#N/A	#N/A	#N/A	#N/A	AAMP_CANFA
AT5G63850.1_|_Symbols:_AAP4_|_amino_acid_permease_4_|	c86576_g3_i1	#N/A	#N/A	3	#N/A	#N/A		#N/A	#N/A	0	#N/A	#N/A	AAP3_ARATH
AT5G63850.1_|_Symbols:_AAP4_|_amino_acid_permease_4_|	c92167_g2_i4	#N/A	#N/A	#N/A	6	#N/A		#N/A	#N/A	#N/A	0	#N/A	AAP7_ARATH
AT5G63850.1_|_Symbols:_AAP4_|_amino_acid_permease_4_|	c92167_g2_i2	#N/A	#N/A	#N/A	6	#N/A		#N/A	#N/A	#N/A	0	#N/A	AAP7_ARATH
AT5G63850.1_|_Symbols:_AAP4_|_amino_acid_permease_4_|	c92167_g2_i1	#N/A	#N/A	#N/A	6	#N/A		#N/A	#N/A	#N/A	0	#N/A	AAP7_ARATH
AT5G63850.1_|_Symbols:_AAP4_|_amino_acid_permease_4_|	c92167_g2_i3	#N/A	#N/A	#N/A	6	#N/A		#N/A	#N/A	#N/A	3e-150	#N/A	AAP7_ARATH
AT5G63850.1_|_Symbols:_AAP4_|_amino_acid_permease_4_|	c92167_g2_i6	#N/A	#N/A	#N/A	6	#N/A		#N/A	#N/A	#N/A	3e-150	#N/A	AAP7_ARATH
AT1G62800.2_|_Symbols:_ASP4_|_aspartate_aminotransferase_4_|	c91033_g1_i1	#N/A	#N/A	8	12	8		#N/A	#N/A	0	0	0	AAT3_ARATH
AT1G62800.2_|_Symbols:_ASP4_|_aspartate_aminotransferase_4_|	c54701_g1_i1	#N/A	#N/A	8	12	8		#N/A	#N/A	0	0	0	AAT3_ARATH
AT1G62800.2_|_Symbols:_ASP4_|_aspartate_aminotransferase_4_|	c86647_g1_i1	#N/A	#N/A	#N/A	#N/A	4		#N/A	#N/A	#N/A	#N/A	0	AAT5_ARATH
AT1G62800.2_|_Symbols:_ASP4_|_aspartate_aminotransferase_4_|	c86647_g1_i2	#N/A	#N/A	#N/A	#N/A	4		#N/A	#N/A	#N/A	#N/A	0	AAT5_ARATH
AT1G62800.2_|_Symbols:_ASP4_|_aspartate_aminotransferase_4_|	c1223_g1_i1	#N/A	#N/A	#N/A	#N/A	4		#N/A	#N/A	#N/A	#N/A	3e-121	AAT5_ARATH
AT3G62150.1_|_Symbols:_PGP21_|_P-glycoprotein_21_|	c22551_g1_i1	10	5	#N/A	#N/A	#N/A		0	0	#N/A	#N/A	#N/A	AB10B_ARATH
AT3G59140.1_|_Symbols:_ATMRP14,_MRP14,_ABCC10_|_multidrug_resistance-associated_protein_14_|	c99170_g3_i1	23	#N/A	#N/A	#N/A	#N/A		0	#N/A	#N/A	#N/A	#N/A	AB10C_ARATH
AT3G59140.1_|_Symbols:_ATMRP14,_MRP14,_ABCC10_|_multidrug_resistance-associated_protein_14_|	c99170_g3_i3	23	#N/A	#N/A	#N/A	#N/A		0	#N/A	#N/A	#N/A	#N/A	AB10C_ARATH
AT3G59140.1_|_Symbols:_ATMRP14,_MRP14,_ABCC10_|_multidrug_resistance-associated_protein_14_|	c99170_g3_i2	23	#N/A	#N/A	#N/A	#N/A		0	#N/A	#N/A	#N/A	#N/A	AB10C_ARATH
AT3G59140.1_|_Symbols:_ATMRP14,_MRP14,_ABCC10_|_multidrug_resistance-associated_protein_14_|	c99170_g3_i4	23	#N/A	#N/A	#N/A	#N/A		0	#N/A	#N/A	#N/A	#N/A	AB10C_ARATH
AT3G59140.1_|_Symbols:_ATMRP14,_MRP14,_ABCC10_|_multidrug_resistance-associated_protein_14_|	c86498_g3_i1	23	#N/A	#N/A	#N/A	#N/A		1e-180	#N/A	#N/A	#N/A	#N/A	AB10C_ARATH
AT2G37360.1_|_Symbols:_|_ABC-2_type_transporter_family_protein_|	c97356_g3_i1	4	#N/A	#N/A	6	#N/A		0	#N/A	#N/A	0	#N/A	AB11G_ARATH
AT2G37360.1_|_Symbols:_|_ABC-2_type_transporter_family_protein_|	c97356_g3_i2	4	#N/A	#N/A	6	#N/A		0	#N/A	#N/A	0	#N/A	AB11G_ARATH
AT5G06530.2_|_Symbols:_|_ABC-2_type_transporter_family_protein_|	c97356_g3_i3	4	#N/A	#N/A	6	#N/A		5e-29	#N/A	#N/A	4e-45	#N/A	AB11G_ARATH
AT2G37360.1_|_Symbols:_|_ABC-2_type_transporter_family_protein_|	c99806_g5_i1	10	#N/A	#N/A	#N/A	#N/A		0	#N/A	#N/A	#N/A	#N/A	AB11G_ARATH
AT5G06530.2_|_Symbols:_|_ABC-2_type_transporter_family_protein_|	c99806_g5_i2	10	#N/A	#N/A	#N/A	#N/A		0	#N/A	#N/A	#N/A	#N/A	AB11G_ARATH
AT2G37360.1_|_Symbols:_|_ABC-2_type_transporter_family_protein_|	c96936_g5_i1	#N/A	5	#N/A	5	#N/A		#N/A	0	#N/A	0	#N/A	AB15G_ARATH
AT3G62150.1_|_Symbols:_PGP21_|_P-glycoprotein_21_|	c78469_g1_i1	13	11	#N/A	#N/A	20		0	0	#N/A	#N/A	0	AB17I_ARATH
AT3G62150.1_|_Symbols:_PGP21_|_P-glycoprotein_21_|	c79774_g1_i1	13	11	#N/A	#N/A	20		0	0	#N/A	#N/A	0	AB17I_ARATH
AT3G62150.1_|_Symbols:_PGP21_|_P-glycoprotein_21_|	c79774_g1_i2	13	11	#N/A	#N/A	20		0	0	#N/A	#N/A	0	AB17I_ARATH
AT5G20630.1_|_Symbols:_GLP3,_GLP3A,_GLP3B,_ATGER3,_GER3_|_germin_3_|	c76499_g1_i1	#N/A	#N/A	#N/A	#N/A	52		#N/A	#N/A	#N/A	#N/A	0	AB19A_PRUPE
AT5G20630.1_|_Symbols:_GLP3,_GLP3A,_GLP3B,_ATGER3,_GER3_|_germin_3_|	c67581_g1_i1	#N/A	#N/A	#N/A	#N/A	52		#N/A	#N/A	#N/A	#N/A	0	AB19A_PRUPE
AT5G20630.1_|_Symbols:_GLP3,_GLP3A,_GLP3B,_ATGER3,_GER3_|_germin_3_|	c67450_g1_i1	#N/A	#N/A	#N/A	#N/A	10		#N/A	#N/A	#N/A	#N/A	0	AB19A_PRUPE
AT3G62150.1_|_Symbols:_PGP21_|_P-glycoprotein_21_|	c98081_g2_i1	#N/A	16	#N/A	#N/A	#N/A		#N/A	0	#N/A	#N/A	#N/A	AB19B_ARATH
AT3G62150.1_|_Symbols:_PGP21_|_P-glycoprotein_21_|	c98081_g2_i2	#N/A	16	#N/A	#N/A	#N/A		#N/A	0	#N/A	#N/A	#N/A	AB19B_ARATH
AT3G62150.1_|_Symbols:_PGP21_|_P-glycoprotein_21_|	c120103_g1_i1	#N/A	16	#N/A	#N/A	#N/A		#N/A	0	#N/A	#N/A	#N/A	AB19B_ARATH
AT3G62150.1_|_Symbols:_PGP21_|_P-glycoprotein_21_|	c145227_g1_i1	#N/A	4	#N/A	#N/A	#N/A		#N/A	0	#N/A	#N/A	#N/A	AB19B_ARATH
AT3G62150.1_|_Symbols:_PGP21_|_P-glycoprotein_21_|	c98081_g2_i4	#N/A	4	#N/A	#N/A	#N/A		#N/A	0	#N/A	#N/A	#N/A	AB19B_ARATH
AT3G62150.1_|_Symbols:_PGP21_|_P-glycoprotein_21_|	c98081_g2_i3	#N/A	4	#N/A	#N/A	#N/A		#N/A	0	#N/A	#N/A	#N/A	AB19B_ARATH
AT3G62150.1_|_Symbols:_PGP21_|_P-glycoprotein_21_|	c45080_g1_i1	#N/A	10	#N/A	#N/A	#N/A		#N/A	0	#N/A	#N/A	#N/A	AB19B_ARATH
AT3G62150.1_|_Symbols:_PGP21_|_P-glycoprotein_21_|	c98081_g6_i2	#N/A	5	#N/A	#N/A	#N/A		#N/A	2e-92	#N/A	#N/A	#N/A	AB19B_ARATH
AT1G03905.1_|_Symbols:_|_P-loop_containing_nucleoside_triphosphate_hydrolases_superfamily_protein_|	c92875_g7_i3	#N/A	3	#N/A	#N/A	#N/A		#N/A	0	#N/A	#N/A	#N/A	AB19I_ARATH
AT1G03905.1_|_Symbols:_|_P-loop_containing_nucleoside_triphosphate_hydrolases_superfamily_protein_|	c92875_g7_i1	#N/A	3	#N/A	#N/A	#N/A		#N/A	0	#N/A	#N/A	#N/A	AB19I_ARATH
AT3G62150.1_|_Symbols:_PGP21_|_P-glycoprotein_21_|	c99208_g2_i1	#N/A	3	#N/A	#N/A	#N/A		#N/A	0	#N/A	#N/A	#N/A	AB1B_ARATH
AT3G62150.1_|_Symbols:_PGP21_|_P-glycoprotein_21_|	c99208_g2_i3	#N/A	3	#N/A	#N/A	#N/A		#N/A	0	#N/A	#N/A	#N/A	AB1B_ARATH
AT3G62150.1_|_Symbols:_PGP21_|_P-glycoprotein_21_|	c99208_g2_i2	#N/A	3	#N/A	#N/A	#N/A		#N/A	0	#N/A	#N/A	#N/A	AB1B_ARATH
AT3G62150.1_|_Symbols:_PGP21_|_P-glycoprotein_21_|	c11708_g1_i1	#N/A	3	#N/A	#N/A	#N/A		#N/A	2e-31	#N/A	#N/A	#N/A	AB1B_ARATH
AT3G59140.1_|_Symbols:_ATMRP14,_MRP14,_ABCC10_|_multidrug_resistance-associated_protein_14_|	c92434_g1_i1	#N/A	#N/A	#N/A	7	#N/A		#N/A	#N/A	#N/A	0	#N/A	AB1C_ARATH
AT5G60790.1_|_Symbols:_ATGCN1,_GCN1_|_ABC_transporter_family_protein_|	c96155_g1_i1	#N/A	8	10	21	#N/A		#N/A	0	0	0	#N/A	AB1F_ARATH
AT5G60790.1_|_Symbols:_ATGCN1,_GCN1_|_ABC_transporter_family_protein_|	c96155_g1_i2	#N/A	8	10	21	#N/A		#N/A	0	0	0	#N/A	AB1F_ARATH
AT5G60790.1_|_Symbols:_ATGCN1,_GCN1_|_ABC_transporter_family_protein_|	c96155_g1_i3	#N/A	8	10	21	#N/A		#N/A	0	0	0	#N/A	AB1F_ARATH
AT5G60790.1_|_Symbols:_ATGCN1,_GCN1_|_ABC_transporter_family_protein_|	c96155_g2_i1	#N/A	8	4	8	#N/A		#N/A	0	0	0	#N/A	AB1F_ARATH
AT5G60790.1_|_Symbols:_ATGCN1,_GCN1_|_ABC_transporter_family_protein_|	c26019_g1_i1	#N/A	8	#N/A	#N/A	#N/A		#N/A	2e-153	#N/A	#N/A	#N/A	AB1F_ARATH
AT5G06530.2_|_Symbols:_|_ABC-2_type_transporter_family_protein_|	c99171_g4_i5	#N/A	#N/A	#N/A	25	#N/A		#N/A	#N/A	#N/A	0	#N/A	AB22G_ARATH
AT5G06530.2_|_Symbols:_|_ABC-2_type_transporter_family_protein_|	c99171_g4_i3	#N/A	#N/A	#N/A	25	#N/A		#N/A	#N/A	#N/A	0	#N/A	AB22G_ARATH
AT5G06530.2_|_Symbols:_|_ABC-2_type_transporter_family_protein_|	c93307_g1_i1	#N/A	#N/A	#N/A	25	#N/A		#N/A	#N/A	#N/A	0	#N/A	AB22G_ARATH
AT5G06530.2_|_Symbols:_|_ABC-2_type_transporter_family_protein_|	c99171_g1_i1	#N/A	#N/A	#N/A	25	#N/A		#N/A	#N/A	#N/A	0	#N/A	AB22G_ARATH
AT5G06530.2_|_Symbols:_|_ABC-2_type_transporter_family_protein_|	c99171_g1_i3	#N/A	#N/A	#N/A	25	#N/A		#N/A	#N/A	#N/A	0	#N/A	AB22G_ARATH
AT5G06530.2_|_Symbols:_|_ABC-2_type_transporter_family_protein_|	c69783_g1_i5	#N/A	#N/A	#N/A	25	#N/A		#N/A	#N/A	#N/A	0	#N/A	AB22G_ARATH
AT5G06530.2_|_Symbols:_|_ABC-2_type_transporter_family_protein_|	c69783_g1_i1	#N/A	#N/A	#N/A	25	#N/A		#N/A	#N/A	#N/A	0	#N/A	AB22G_ARATH
AT3G62150.1_|_Symbols:_PGP21_|_P-glycoprotein_21_|	c93328_g2_i2	#N/A	#N/A	#N/A	6	#N/A		#N/A	#N/A	#N/A	0	#N/A	AB25B_ARATH
AT3G62150.1_|_Symbols:_PGP21_|_P-glycoprotein_21_|	c93328_g2_i1	#N/A	#N/A	#N/A	6	#N/A		#N/A	#N/A	#N/A	0	#N/A	AB25B_ARATH
AT3G62150.1_|_Symbols:_PGP21_|_P-glycoprotein_21_|	c86575_g2_i2	#N/A	#N/A	#N/A	#N/A	4		#N/A	#N/A	#N/A	#N/A	0	AB25B_ORYSJ
AT3G62150.1_|_Symbols:_PGP21_|_P-glycoprotein_21_|	c86575_g2_i1	#N/A	#N/A	#N/A	#N/A	4		#N/A	#N/A	#N/A	#N/A	0	AB25B_ORYSJ
AT5G06530.2_|_Symbols:_|_ABC-2_type_transporter_family_protein_|	c121841_g1_i1	#N/A	#N/A	#N/A	#N/A	43		#N/A	#N/A	#N/A	#N/A	0	AB26G_ARATH
AT3G62150.1_|_Symbols:_PGP21_|_P-glycoprotein_21_|	c98122_g1_i4	#N/A	#N/A	#N/A	6	#N/A		#N/A	#N/A	#N/A	0	#N/A	AB28B_ARATH
AT3G62150.1_|_Symbols:_PGP21_|_P-glycoprotein_21_|	c98122_g1_i1	#N/A	#N/A	#N/A	6	#N/A		#N/A	#N/A	#N/A	0	#N/A	AB28B_ARATH
AT3G62150.1_|_Symbols:_PGP21_|_P-glycoprotein_21_|	c98122_g1_i8	#N/A	#N/A	#N/A	6	#N/A		#N/A	#N/A	#N/A	0	#N/A	AB28B_ARATH
AT3G62150.1_|_Symbols:_PGP21_|_P-glycoprotein_21_|	c98122_g1_i7	#N/A	#N/A	#N/A	6	#N/A		#N/A	#N/A	#N/A	1e-178	#N/A	AB28B_ARATH
AT3G62150.1_|_Symbols:_PGP21_|_P-glycoprotein_21_|	c98122_g1_i5	#N/A	#N/A	#N/A	6	#N/A		#N/A	#N/A	#N/A	1e-178	#N/A	AB28B_ARATH
AT3G62150.1_|_Symbols:_PGP21_|_P-glycoprotein_21_|	c98338_g5_i3	10	5	#N/A	#N/A	#N/A		0	0	#N/A	#N/A	#N/A	AB2B_ARATH
AT3G62150.1_|_Symbols:_PGP21_|_P-glycoprotein_21_|	c98338_g5_i1	10	5	#N/A	#N/A	#N/A		0	0	#N/A	#N/A	#N/A	AB2B_ARATH
AT3G62150.1_|_Symbols:_PGP21_|_P-glycoprotein_21_|	c98338_g5_i2	10	5	#N/A	#N/A	#N/A		0	0	#N/A	#N/A	#N/A	AB2B_ARATH
AT2G37360.1_|_Symbols:_|_ABC-2_type_transporter_family_protein_|	c98912_g2_i7	#N/A	8	#N/A	#N/A	#N/A		#N/A	0	#N/A	#N/A	#N/A	AB32G_ARATH
AT5G06530.2_|_Symbols:_|_ABC-2_type_transporter_family_protein_|	c98912_g2_i2	#N/A	8	#N/A	#N/A	#N/A		#N/A	0	#N/A	#N/A	#N/A	AB32G_ARATH
AT5G06530.2_|_Symbols:_|_ABC-2_type_transporter_family_protein_|	c98912_g2_i5	#N/A	8	#N/A	#N/A	#N/A		#N/A	0	#N/A	#N/A	#N/A	AB32G_ARATH
AT5G06530.2_|_Symbols:_|_ABC-2_type_transporter_family_protein_|	c98912_g2_i6	#N/A	8	#N/A	#N/A	#N/A		#N/A	0	#N/A	#N/A	#N/A	AB32G_ARATH
AT2G37360.1_|_Symbols:_|_ABC-2_type_transporter_family_protein_|	c98912_g2_i3	#N/A	8	#N/A	#N/A	#N/A		#N/A	0	#N/A	#N/A	#N/A	AB32G_ARATH
AT5G06530.2_|_Symbols:_|_ABC-2_type_transporter_family_protein_|	c98912_g2_i1	#N/A	8	#N/A	#N/A	#N/A		#N/A	0	#N/A	#N/A	#N/A	AB32G_ARATH
AT2G37360.1_|_Symbols:_|_ABC-2_type_transporter_family_protein_|	c98912_g2_i4	#N/A	8	#N/A	#N/A	#N/A		#N/A	0	#N/A	#N/A	#N/A	AB32G_ARATH
AT5G06530.2_|_Symbols:_|_ABC-2_type_transporter_family_protein_|	c98912_g2_i8	#N/A	8	#N/A	#N/A	#N/A		#N/A	0	#N/A	#N/A	#N/A	AB32G_ARATH
AT5G06530.2_|_Symbols:_|_ABC-2_type_transporter_family_protein_|	c84905_g4_i1	#N/A	2	#N/A	#N/A	#N/A		#N/A	0	#N/A	#N/A	#N/A	AB32G_ARATH
AT5G06530.2_|_Symbols:_|_ABC-2_type_transporter_family_protein_|	c94487_g1_i1	#N/A	8	#N/A	#N/A	#N/A		#N/A	2e-149	#N/A	#N/A	#N/A	AB32G_ARATH
AT5G06530.2_|_Symbols:_|_ABC-2_type_transporter_family_protein_|	c94487_g1_i5	#N/A	8	#N/A	#N/A	#N/A		#N/A	2e-149	#N/A	#N/A	#N/A	AB32G_ARATH
AT3G62150.1_|_Symbols:_PGP21_|_P-glycoprotein_21_|	c100198_g1_i5	#N/A	#N/A	3	#N/A	#N/A		#N/A	#N/A	9e-100	#N/A	#N/A	AB3B_ARATH
AT3G59140.1_|_Symbols:_ATMRP14,_MRP14,_ABCC10_|_multidrug_resistance-associated_protein_14_|	c100220_g2_i1	3	#N/A	#N/A	#N/A	#N/A		0	#N/A	#N/A	#N/A	#N/A	AB3C_ARATH
AT3G59140.1_|_Symbols:_ATMRP14,_MRP14,_ABCC10_|_multidrug_resistance-associated_protein_14_|	c100220_g1_i1	23	#N/A	#N/A	#N/A	#N/A		0	#N/A	#N/A	#N/A	#N/A	AB3C_ARATH
AT5G60790.1_|_Symbols:_ATGCN1,_GCN1_|_ABC_transporter_family_protein_|	c96518_g1_i2	#N/A	6	#N/A	10	4		#N/A	0	#N/A	0	0	AB3F_ARATH
AT5G60790.1_|_Symbols:_ATGCN1,_GCN1_|_ABC_transporter_family_protein_|	c96518_g1_i1	#N/A	6	#N/A	10	4		#N/A	0	#N/A	0	0	AB3F_ARATH
AT5G60790.1_|_Symbols:_ATGCN1,_GCN1_|_ABC_transporter_family_protein_|	c79834_g1_i1	#N/A	6	#N/A	4	4		#N/A	0	#N/A	0	4e-139	AB3F_ARATH
AT3G62150.1_|_Symbols:_PGP21_|_P-glycoprotein_21_|	c100198_g1_i3	#N/A	#N/A	3	#N/A	#N/A		#N/A	#N/A	9e-100	#N/A	#N/A	AB4B_ARATH
AT3G62150.1_|_Symbols:_PGP21_|_P-glycoprotein_21_|	c100198_g1_i2	#N/A	#N/A	3	#N/A	#N/A		#N/A	#N/A	2e-91	#N/A	#N/A	AB4B_ARATH
AT3G62150.1_|_Symbols:_PGP21_|_P-glycoprotein_21_|	c100198_g1_i1	#N/A	#N/A	3	#N/A	#N/A		#N/A	#N/A	2e-91	#N/A	#N/A	AB4B_ARATH
AT5G60790.1_|_Symbols:_ATGCN1,_GCN1_|_ABC_transporter_family_protein_|	c99942_g5_i2	#N/A	#N/A	11	13	5		#N/A	#N/A	0	0	0	AB4F_ARATH
AT5G60790.1_|_Symbols:_ATGCN1,_GCN1_|_ABC_transporter_family_protein_|	c99942_g5_i3	#N/A	#N/A	11	13	5		#N/A	#N/A	0	0	0	AB4F_ARATH
AT5G60790.1_|_Symbols:_ATGCN1,_GCN1_|_ABC_transporter_family_protein_|	c99942_g5_i1	#N/A	#N/A	11	13	5		#N/A	#N/A	0	0	0	AB4F_ARATH
AT5G60790.1_|_Symbols:_ATGCN1,_GCN1_|_ABC_transporter_family_protein_|	c99942_g3_i1	#N/A	#N/A	11	13	#N/A		#N/A	#N/A	3e-88	0	#N/A	AB4F_ARATH
AT5G60790.1_|_Symbols:_ATGCN1,_GCN1_|_ABC_transporter_family_protein_|	c81406_g3_i1	#N/A	#N/A	#N/A	6	#N/A		#N/A	#N/A	#N/A	2e-148	#N/A	AB4F_ARATH
AT5G60790.1_|_Symbols:_ATGCN1,_GCN1_|_ABC_transporter_family_protein_|	c91489_g3_i1	31	#N/A	#N/A	#N/A	#N/A		0	#N/A	#N/A	#N/A	#N/A	AB5F_ARATH
AT5G60790.1_|_Symbols:_ATGCN1,_GCN1_|_ABC_transporter_family_protein_|	c91489_g2_i1	31	#N/A	#N/A	#N/A	#N/A		0	#N/A	#N/A	#N/A	#N/A	AB5F_ARATH
AT5G60790.1_|_Symbols:_ATGCN1,_GCN1_|_ABC_transporter_family_protein_|	c914_g1_i1	31	#N/A	#N/A	#N/A	#N/A		0	#N/A	#N/A	#N/A	#N/A	AB5F_ARATH
AT2G37360.1_|_Symbols:_|_ABC-2_type_transporter_family_protein_|	c93363_g1_i1	#N/A	#N/A	5	#N/A	#N/A		#N/A	#N/A	0	#N/A	#N/A	AB5G_ARATH
AT2G37360.1_|_Symbols:_|_ABC-2_type_transporter_family_protein_|	c93752_g3_i1	#N/A	#N/A	#N/A	10	#N/A		#N/A	#N/A	#N/A	0	#N/A	AB7G_ARATH
AT5G06530.2_|_Symbols:_|_ABC-2_type_transporter_family_protein_|	c93752_g2_i1	#N/A	#N/A	#N/A	10	#N/A		#N/A	#N/A	#N/A	2e-35	#N/A	AB7G_ARATH
AT1G52340.1_|_Symbols:_ABA2,_SIS4,_GIN1,_SDR1,_ISI4,_SRE1,_ATABA2,_ATSDR1_|_NAD(P)-binding_Rossmann-fold_superfamily_protein_|	c87391_g3_i1	9	#N/A	#N/A	#N/A	#N/A		0	#N/A	#N/A	#N/A	#N/A	ABA2_ARATH
AT5G67030.1_|_Symbols:_ABA1,_LOS6,_NPQ2,_ATABA1,_ZEP,_IBS3,_ATZEP_|_zeaxanthin_epoxidase_(ZEP)_(ABA1)_|	c73770_g1_i1	7	#N/A	#N/A	#N/A	#N/A		0	#N/A	#N/A	#N/A	#N/A	ABA2_NICPL
AT5G67030.1_|_Symbols:_ABA1,_LOS6,_NPQ2,_ATABA1,_ZEP,_IBS3,_ATZEP_|_zeaxanthin_epoxidase_(ZEP)_(ABA1)_|	c73770_g1_i2	7	#N/A	#N/A	#N/A	#N/A		0	#N/A	#N/A	#N/A	#N/A	ABA2_NICPL
AT5G67030.1_|_Symbols:_ABA1,_LOS6,_NPQ2,_ATABA1,_ZEP,_IBS3,_ATZEP_|_zeaxanthin_epoxidase_(ZEP)_(ABA1)_|	c88366_g1_i2	7	#N/A	#N/A	#N/A	#N/A		0	#N/A	#N/A	#N/A	#N/A	ABA2_SOLLC
AT5G67030.1_|_Symbols:_ABA1,_LOS6,_NPQ2,_ATABA1,_ZEP,_IBS3,_ATZEP_|_zeaxanthin_epoxidase_(ZEP)_(ABA1)_|	c88366_g1_i3	7	#N/A	#N/A	#N/A	#N/A		0	#N/A	#N/A	#N/A	#N/A	ABA2_SOLLC
AT5G67030.1_|_Symbols:_ABA1,_LOS6,_NPQ2,_ATABA1,_ZEP,_IBS3,_ATZEP_|_zeaxanthin_epoxidase_(ZEP)_(ABA1)_|	c88366_g1_i1	7	#N/A	#N/A	#N/A	#N/A		0	#N/A	#N/A	#N/A	#N/A	ABA2_SOLLC
AT5G67030.1_|_Symbols:_ABA1,_LOS6,_NPQ2,_ATABA1,_ZEP,_IBS3,_ATZEP_|_zeaxanthin_epoxidase_(ZEP)_(ABA1)_|	c56721_g1_i1	19	#N/A	#N/A	#N/A	#N/A		0	#N/A	#N/A	#N/A	#N/A	ABA2_SOLLC
AT3G19270.1_|_Symbols:_CYP707A4_|_cytochrome_P450,_family_707,_subfamily_A,_polypeptide_4_|	c88313_g2_i1	6	#N/A	#N/A	#N/A	#N/A		0	#N/A	#N/A	#N/A	#N/A	ABAH1_ARATH
AT3G19270.1_|_Symbols:_CYP707A4_|_cytochrome_P450,_family_707,_subfamily_A,_polypeptide_4_|	c88313_g1_i1	#N/A	4	#N/A	#N/A	#N/A		#N/A	0	#N/A	#N/A	#N/A	ABAH1_ARATH
AT3G19270.1_|_Symbols:_CYP707A4_|_cytochrome_P450,_family_707,_subfamily_A,_polypeptide_4_|	c83950_g1_i2	#N/A	#N/A	#N/A	#N/A	5		#N/A	#N/A	#N/A	#N/A	0	ABAH4_ARATH
AT2G46225.2_|_Symbols:_ABIL1_|_ABI-1-like_1_|	c79564_g1_i1	#N/A	#N/A	#N/A	#N/A	5		#N/A	#N/A	#N/A	#N/A	0	ABIL3_ARATH
AT2G46225.2_|_Symbols:_ABIL1_|_ABI-1-like_1_|	c79564_g1_i4	#N/A	#N/A	#N/A	#N/A	5		#N/A	#N/A	#N/A	#N/A	0	ABIL3_ARATH
AT2G46225.2_|_Symbols:_ABIL1_|_ABI-1-like_1_|	c79564_g1_i3	#N/A	#N/A	#N/A	#N/A	5		#N/A	#N/A	#N/A	#N/A	0	ABIL3_ARATH
AT3G22910.1_|_Symbols:_|_ATPase_E1-E2_type_family_protein_/_haloacid_dehalogenase-like_hydrolase_family_protein_|	c77644_g13_i1	#N/A	#N/A	#N/A	4	#N/A		#N/A	#N/A	#N/A	3e-166	#N/A	ACA1_ARATH
AT5G57110.1_|_Symbols:_ACA8,_AT-ACA8_|_autoinhibited_Ca2+_-ATPase,_isoform_8_|	c94965_g2_i4	#N/A	#N/A	#N/A	4	#N/A		#N/A	#N/A	#N/A	5e-44	#N/A	ACA1_ARATH
AT5G57110.1_|_Symbols:_ACA8,_AT-ACA8_|_autoinhibited_Ca2+_-ATPase,_isoform_8_|	c94965_g2_i3	#N/A	#N/A	#N/A	4	#N/A		#N/A	#N/A	#N/A	5e-44	#N/A	ACA1_ARATH
AT5G57110.1_|_Symbols:_ACA8,_AT-ACA8_|_autoinhibited_Ca2+_-ATPase,_isoform_8_|	c94965_g2_i1	#N/A	#N/A	#N/A	4	#N/A		#N/A	#N/A	#N/A	5e-44	#N/A	ACA1_ARATH
AT5G57110.1_|_Symbols:_ACA8,_AT-ACA8_|_autoinhibited_Ca2+_-ATPase,_isoform_8_|	c94965_g2_i2	#N/A	#N/A	#N/A	4	#N/A		#N/A	#N/A	#N/A	5e-44	#N/A	ACA1_ARATH
AT3G22910.1_|_Symbols:_|_ATPase_E1-E2_type_family_protein_/_haloacid_dehalogenase-like_hydrolase_family_protein_|	c5918_g1_i1	#N/A	31	#N/A	4	5		#N/A	0	#N/A	2e-93	0	ACA1_ORYSJ
AT5G57110.1_|_Symbols:_ACA8,_AT-ACA8_|_autoinhibited_Ca2+_-ATPase,_isoform_8_|	c97397_g3_i1	#N/A	5	16	5	#N/A		#N/A	0	0	0	#N/A	ACA10_ARATH
AT5G57110.1_|_Symbols:_ACA8,_AT-ACA8_|_autoinhibited_Ca2+_-ATPase,_isoform_8_|	c97397_g3_i3	#N/A	5	16	5	#N/A		#N/A	0	0	0	#N/A	ACA10_ARATH
AT3G22910.1_|_Symbols:_|_ATPase_E1-E2_type_family_protein_/_haloacid_dehalogenase-like_hydrolase_family_protein_|	c99164_g2_i4	8	7	16	5	5		6e-72	0	0	0	0	ACA10_ARATH
AT5G57110.1_|_Symbols:_ACA8,_AT-ACA8_|_autoinhibited_Ca2+_-ATPase,_isoform_8_|	c97397_g3_i2	#N/A	5	16	5	#N/A		#N/A	0	6e-173	0	#N/A	ACA10_ARATH
AT3G22910.1_|_Symbols:_|_ATPase_E1-E2_type_family_protein_/_haloacid_dehalogenase-like_hydrolase_family_protein_|	c99736_g1_i1	#N/A	5	#N/A	#N/A	#N/A		#N/A	0	#N/A	#N/A	#N/A	ACA13_ARATH
AT3G22910.1_|_Symbols:_|_ATPase_E1-E2_type_family_protein_/_haloacid_dehalogenase-like_hydrolase_family_protein_|	c93968_g1_i2	#N/A	31	#N/A	4	5		#N/A	0	#N/A	2e-128	0	ACA2_ARATH
AT3G22910.1_|_Symbols:_|_ATPase_E1-E2_type_family_protein_/_haloacid_dehalogenase-like_hydrolase_family_protein_|	c93968_g1_i4	#N/A	31	#N/A	4	5		#N/A	0	#N/A	5e-144	0	ACA2_ARATH
AT3G22910.1_|_Symbols:_|_ATPase_E1-E2_type_family_protein_/_haloacid_dehalogenase-like_hydrolase_family_protein_|	c93968_g1_i1	#N/A	31	#N/A	4	5		#N/A	0	#N/A	5e-144	0	ACA2_ARATH
AT3G22910.1_|_Symbols:_|_ATPase_E1-E2_type_family_protein_/_haloacid_dehalogenase-like_hydrolase_family_protein_|	c93968_g1_i3	#N/A	31	#N/A	4	5		#N/A	0	#N/A	5e-144	0	ACA2_ARATH
AT3G22910.1_|_Symbols:_|_ATPase_E1-E2_type_family_protein_/_haloacid_dehalogenase-like_hydrolase_family_protein_|	c93968_g1_i5	#N/A	31	#N/A	#N/A	5		#N/A	0	#N/A	#N/A	0	ACA2_ARATH
AT5G57110.1_|_Symbols:_ACA8,_AT-ACA8_|_autoinhibited_Ca2+_-ATPase,_isoform_8_|	c36435_g1_i1	#N/A	31	#N/A	#N/A	#N/A		#N/A	0	#N/A	#N/A	#N/A	ACA2_ARATH
AT3G22910.1_|_Symbols:_|_ATPase_E1-E2_type_family_protein_/_haloacid_dehalogenase-like_hydrolase_family_protein_|	c99164_g2_i5	8	7	16	25	8		0	0	0	0	0	ACA8_ARATH
AT3G22910.1_|_Symbols:_|_ATPase_E1-E2_type_family_protein_/_haloacid_dehalogenase-like_hydrolase_family_protein_|	c99164_g2_i3	8	5	16	5	5		3e-70	0	0	0	0	ACA8_ARATH
AT3G22910.1_|_Symbols:_|_ATPase_E1-E2_type_family_protein_/_haloacid_dehalogenase-like_hydrolase_family_protein_|	c99164_g2_i1	8	7	16	5	5		3e-70	0	0	0	0	ACA8_ARATH
AT3G22910.1_|_Symbols:_|_ATPase_E1-E2_type_family_protein_/_haloacid_dehalogenase-like_hydrolase_family_protein_|	c99164_g2_i2	8	7	42	25	8		0	0	0	0	0	ACA8_ARATH
AT5G57110.1_|_Symbols:_ACA8,_AT-ACA8_|_autoinhibited_Ca2+_-ATPase,_isoform_8_|	c99164_g1_i1	#N/A	#N/A	42	8	5		#N/A	#N/A	0	0	0	ACA8_ARATH
AT5G57110.1_|_Symbols:_ACA8,_AT-ACA8_|_autoinhibited_Ca2+_-ATPase,_isoform_8_|	c88597_g1_i1	8	7	42	25	8		2e-157	0	0	0	0	ACA9_ARATH
AT1G03410.1_|_Symbols:_2A6_|_2-oxoglutarate_(2OG)_and_Fe(II)-dependent_oxygenase_superfamily_protein_|	c100315_g1_i1	4	#N/A	#N/A	#N/A	#N/A		1e-162	#N/A	#N/A	#N/A	#N/A	ACCH1_ARATH
AT1G03410.1_|_Symbols:_2A6_|_2-oxoglutarate_(2OG)_and_Fe(II)-dependent_oxygenase_superfamily_protein_|	c100315_g1_i2	4	#N/A	#N/A	#N/A	#N/A		1e-162	#N/A	#N/A	#N/A	#N/A	ACCH1_ARATH
AT1G04350.1_|_Symbols:_|_2-oxoglutarate_(2OG)_and_Fe(II)-dependent_oxygenase_superfamily_protein_|	c99633_g4_i9	4	#N/A	#N/A	#N/A	#N/A		6e-67	#N/A	#N/A	#N/A	#N/A	ACCH1_ARATH
AT1G04350.1_|_Symbols:_|_2-oxoglutarate_(2OG)_and_Fe(II)-dependent_oxygenase_superfamily_protein_|	c99633_g4_i5	4	#N/A	#N/A	#N/A	#N/A		6e-67	#N/A	#N/A	#N/A	#N/A	ACCH1_ARATH
AT1G03410.1_|_Symbols:_2A6_|_2-oxoglutarate_(2OG)_and_Fe(II)-dependent_oxygenase_superfamily_protein_|	c74848_g1_i1	4	#N/A	#N/A	#N/A	#N/A		4e-53	#N/A	#N/A	#N/A	#N/A	ACCH1_ARATH
AT1G03410.1_|_Symbols:_2A6_|_2-oxoglutarate_(2OG)_and_Fe(II)-dependent_oxygenase_superfamily_protein_|	c89719_g1_i1	#N/A	8	#N/A	#N/A	#N/A		#N/A	0	#N/A	#N/A	#N/A	ACCH1_ARATH
AT1G03410.1_|_Symbols:_2A6_|_2-oxoglutarate_(2OG)_and_Fe(II)-dependent_oxygenase_superfamily_protein_|	c89719_g1_i2	#N/A	8	#N/A	#N/A	#N/A		#N/A	0	#N/A	#N/A	#N/A	ACCH1_ARATH
AT5G05600.1_|_Symbols:_|_2-oxoglutarate_(2OG)_and_Fe(II)-dependent_oxygenase_superfamily_protein_|	c83619_g1_i1	#N/A	39	#N/A	#N/A	7		#N/A	0	#N/A	#N/A	0	ACCO_ACTDE
AT5G05600.1_|_Symbols:_|_2-oxoglutarate_(2OG)_and_Fe(II)-dependent_oxygenase_superfamily_protein_|	c63615_g1_i1	#N/A	39	#N/A	#N/A	12		#N/A	0	#N/A	#N/A	0	ACCO_ACTDE
AT5G05600.1_|_Symbols:_|_2-oxoglutarate_(2OG)_and_Fe(II)-dependent_oxygenase_superfamily_protein_|	c74491_g1_i1	60	#N/A	#N/A	6	#N/A		0	#N/A	#N/A	0	#N/A	ACCO1_PETHY
AT5G05600.1_|_Symbols:_|_2-oxoglutarate_(2OG)_and_Fe(II)-dependent_oxygenase_superfamily_protein_|	c79182_g2_i1	60	#N/A	#N/A	6	#N/A		0	#N/A	#N/A	0	#N/A	ACCO1_PETHY
AT5G54380.1_|_Symbols:_THE1_|_protein_kinase_family_protein_|	c78550_g1_i2	5	#N/A	#N/A	#N/A	#N/A		0	#N/A	#N/A	#N/A	#N/A	ACCR4_ARATH
AT5G54380.1_|_Symbols:_THE1_|_protein_kinase_family_protein_|	c78550_g1_i1	5	#N/A	#N/A	#N/A	#N/A		0	#N/A	#N/A	#N/A	#N/A	ACCR4_ARATH
AT3G03480.1_|_Symbols:_CHAT_|_acetyl_CoA:(Z)-3-hexen-1-ol_acetyltransferase_|	c99881_g1_i2	8	6	#N/A	#N/A	#N/A		0	0	#N/A	#N/A	#N/A	ACMAT_VITLA
AT3G03480.1_|_Symbols:_CHAT_|_acetyl_CoA:(Z)-3-hexen-1-ol_acetyltransferase_|	c99881_g1_i1	8	6	#N/A	#N/A	#N/A		0	0	#N/A	#N/A	#N/A	ACMAT_VITLA
AT3G03480.1_|_Symbols:_CHAT_|_acetyl_CoA:(Z)-3-hexen-1-ol_acetyltransferase_|	c95056_g2_i2	8	#N/A	#N/A	#N/A	#N/A		0	#N/A	#N/A	#N/A	#N/A	ACMAT_VITLA
AT3G03480.1_|_Symbols:_CHAT_|_acetyl_CoA:(Z)-3-hexen-1-ol_acetyltransferase_|	c99881_g1_i3	20	6	#N/A	#N/A	#N/A		0	0	#N/A	#N/A	#N/A	ACMAT_VITLA
AT3G03480.1_|_Symbols:_CHAT_|_acetyl_CoA:(Z)-3-hexen-1-ol_acetyltransferase_|	c99881_g1_i4	20	6	#N/A	#N/A	#N/A		0	0	#N/A	#N/A	#N/A	ACMAT_VITLA
AT3G03480.1_|_Symbols:_CHAT_|_acetyl_CoA:(Z)-3-hexen-1-ol_acetyltransferase_|	c95056_g3_i2	20	6	#N/A	#N/A	#N/A		0	0	#N/A	#N/A	#N/A	ACMAT_VITLA
AT3G03480.1_|_Symbols:_CHAT_|_acetyl_CoA:(Z)-3-hexen-1-ol_acetyltransferase_|	c95056_g3_i1	20	6	#N/A	#N/A	#N/A		0	0	#N/A	#N/A	#N/A	ACMAT_VITLA
AT3G03480.1_|_Symbols:_CHAT_|_acetyl_CoA:(Z)-3-hexen-1-ol_acetyltransferase_|	c95056_g4_i1	25	#N/A	#N/A	#N/A	#N/A		3e-177	#N/A	#N/A	#N/A	#N/A	ACMAT_VITLA
AT1G76990.1_|_Symbols:_ACR3_|_ACT_domain_repeat_3_|	c92800_g1_i5	#N/A	#N/A	5	11	#N/A		#N/A	#N/A	0	0	#N/A	ACR4_ARATH
AT1G76990.1_|_Symbols:_ACR3_|_ACT_domain_repeat_3_|	c92800_g1_i2	#N/A	#N/A	5	11	#N/A		#N/A	#N/A	0	0	#N/A	ACR6_ARATH
AT1G76990.1_|_Symbols:_ACR3_|_ACT_domain_repeat_3_|	c92800_g1_i1	#N/A	#N/A	5	11	#N/A		#N/A	#N/A	0	0	#N/A	ACR6_ARATH
AT4G22780.1_|_Symbols:_ACR7_|_ACT_domain_repeat_7_|	c92800_g2_i1	#N/A	#N/A	5	11	#N/A		#N/A	#N/A	0	0	#N/A	ACR6_ARATH
AT5G23050.1_|_Symbols:_AAE17_|_acyl-activating_enzyme_17_|	c83007_g1_i2	#N/A	#N/A	#N/A	4	#N/A		#N/A	#N/A	#N/A	0	#N/A	ACS_ARATH
AT5G23050.1_|_Symbols:_AAE17_|_acyl-activating_enzyme_17_|	c83007_g1_i1	#N/A	#N/A	#N/A	4	#N/A		#N/A	#N/A	#N/A	0	#N/A	ACS_ARATH
AT3G12110.1_|_Symbols:_ACT11_|_actin-11_|	c99151_g2_i2	#N/A	12	#N/A	#N/A	#N/A		#N/A	0	#N/A	#N/A	#N/A	ACT_GOSHI
AT3G12110.1_|_Symbols:_ACT11_|_actin-11_|	c99151_g6_i1	#N/A	12	#N/A	#N/A	#N/A		#N/A	0	#N/A	#N/A	#N/A	ACT_GOSHI
AT3G12110.1_|_Symbols:_ACT11_|_actin-11_|	c99151_g1_i1	#N/A	12	#N/A	#N/A	#N/A		#N/A	0	#N/A	#N/A	#N/A	ACT1_ORYSJ
AT3G12110.1_|_Symbols:_ACT11_|_actin-11_|	c81390_g3_i1	#N/A	12	#N/A	#N/A	#N/A		#N/A	0	#N/A	#N/A	#N/A	ACT10_SOLTU
AT3G12110.1_|_Symbols:_ACT11_|_actin-11_|	c94438_g4_i1	#N/A	63	16	67	38		#N/A	0	0	0	0	ACT11_SOLTU
AT3G12110.1_|_Symbols:_ACT11_|_actin-11_|	c99151_g2_i1	#N/A	12	#N/A	#N/A	#N/A		#N/A	0	#N/A	#N/A	#N/A	ACT11_SOLTU
AT3G12110.1_|_Symbols:_ACT11_|_actin-11_|	c94438_g3_i1	13	63	19	67	38		0	0	0	0	0	ACT7_ARATH
AT3G12110.1_|_Symbols:_ACT11_|_actin-11_|	c94438_g3_i2	13	63	19	67	38		0	0	0	0	0	ACT7_ARATH
AT3G12110.1_|_Symbols:_ACT11_|_actin-11_|	c94438_g1_i1	13	63	19	67	18		0	0	0	0	0	ACT7_ARATH
AT3G12110.1_|_Symbols:_ACT11_|_actin-11_|	c94438_g1_i2	13	63	19	67	18		0	0	0	0	0	ACT7_ARATH
AT2G16700.1_|_Symbols:_ADF5,_ATADF5_|_actin_depolymerizing_factor_5_|	c78850_g1_i1	42	78	65	44	77		0	0	0	0	0	ADF2_PETHY
AT2G16700.1_|_Symbols:_ADF5,_ATADF5_|_actin_depolymerizing_factor_5_|	c95543_g2_i1	42	78	65	44	77		0	0	0	0	0	ADF2_PETHY
AT2G16700.1_|_Symbols:_ADF5,_ATADF5_|_actin_depolymerizing_factor_5_|	c75874_g1_i1	20	14	10	13	16		0	0	0	0	0	ADF2_PETHY
AT2G16700.1_|_Symbols:_ADF5,_ATADF5_|_actin_depolymerizing_factor_5_|	c75456_g1_i1	13	18	11	11	7		0	0	0	0	0	ADF6_ARATH
AT1G77120.1_|_Symbols:_ADH1,_ADH,_ATADH,_ATADH1_|_alcohol_dehydrogenase_1_|	c92950_g3_i2	#N/A	5	37	26	#N/A		#N/A	0	0	0	#N/A	ADH_MALDO
AT1G77120.1_|_Symbols:_ADH1,_ADH,_ATADH,_ATADH1_|_alcohol_dehydrogenase_1_|	c92950_g3_i1	#N/A	5	37	26	#N/A		#N/A	0	0	0	#N/A	ADH_MALDO
AT1G77120.1_|_Symbols:_ADH1,_ADH,_ATADH,_ATADH1_|_alcohol_dehydrogenase_1_|	c92950_g1_i1	#N/A	5	37	26	#N/A		#N/A	0	0	0	#N/A	ADH_MALDO
AT1G77120.1_|_Symbols:_ADH1,_ADH,_ATADH,_ATADH1_|_alcohol_dehydrogenase_1_|	c92950_g2_i2	#N/A	6	37	26	#N/A		#N/A	0	0	0	#N/A	ADH_MALDO
AT1G77120.1_|_Symbols:_ADH1,_ADH,_ATADH,_ATADH1_|_alcohol_dehydrogenase_1_|	c92950_g2_i1	#N/A	6	37	26	#N/A		#N/A	1e-112	3e-143	1e-146	#N/A	ADH1_PETHY
AT1G77120.1_|_Symbols:_ADH1,_ADH,_ATADH,_ATADH1_|_alcohol_dehydrogenase_1_|	c44208_g3_i1	#N/A	#N/A	#N/A	7	#N/A		#N/A	#N/A	#N/A	0	#N/A	ADH1_PETHY
AT1G77120.1_|_Symbols:_ADH1,_ADH,_ATADH,_ATADH1_|_alcohol_dehydrogenase_1_|	c33789_g1_i2	#N/A	#N/A	#N/A	14	#N/A		#N/A	#N/A	#N/A	2e-130	#N/A	ADH2_SOLLC
AT1G77120.1_|_Symbols:_ADH1,_ADH,_ATADH,_ATADH1_|_alcohol_dehydrogenase_1_|	c81500_g4_i1	#N/A	#N/A	#N/A	14	#N/A		#N/A	#N/A	#N/A	1e-147	#N/A	ADH2_SOLTU
AT1G77120.1_|_Symbols:_ADH1,_ADH,_ATADH,_ATADH1_|_alcohol_dehydrogenase_1_|	c92421_g3_i1	10	#N/A	#N/A	14	7		0	#N/A	#N/A	0	0	ADH3_SOLTU
AT1G77120.1_|_Symbols:_ADH1,_ADH,_ATADH,_ATADH1_|_alcohol_dehydrogenase_1_|	c92421_g3_i3	10	#N/A	#N/A	14	7		0	#N/A	#N/A	0	0	ADH3_SOLTU
AT1G77120.1_|_Symbols:_ADH1,_ADH,_ATADH,_ATADH1_|_alcohol_dehydrogenase_1_|	c92421_g3_i2	10	#N/A	#N/A	14	7		0	#N/A	#N/A	0	0	ADH3_SOLTU
AT1G77120.1_|_Symbols:_ADH1,_ADH,_ATADH,_ATADH1_|_alcohol_dehydrogenase_1_|	c92421_g2_i1	10	#N/A	#N/A	14	7		2e-171	#N/A	#N/A	0	0	ADH3_SOLTU
AT1G77120.1_|_Symbols:_ADH1,_ADH,_ATADH,_ATADH1_|_alcohol_dehydrogenase_1_|	c92421_g2_i2	10	#N/A	#N/A	14	7		6e-92	#N/A	#N/A	8e-144	2e-113	ADH3_SOLTU
AT1G77120.1_|_Symbols:_ADH1,_ADH,_ATADH,_ATADH1_|_alcohol_dehydrogenase_1_|	c33789_g1_i1	#N/A	#N/A	#N/A	14	#N/A		#N/A	#N/A	#N/A	4e-107	#N/A	ADH3_SOLTU
AT1G32780.1_|_Symbols:_|_GroES-like_zinc-binding_dehydrogenase_family_protein_|	c97505_g1_i1	#N/A	3	#N/A	#N/A	#N/A		#N/A	2e-141	#N/A	#N/A	#N/A	ADHL1_ARATH
AT1G32780.1_|_Symbols:_|_GroES-like_zinc-binding_dehydrogenase_family_protein_|	c97505_g5_i1	#N/A	#N/A	#N/A	2	#N/A		#N/A	#N/A	#N/A	0	#N/A	ADHL3_ARATH
AT1G32780.1_|_Symbols:_|_GroES-like_zinc-binding_dehydrogenase_family_protein_|	c97505_g3_i5	#N/A	#N/A	#N/A	2	#N/A		#N/A	#N/A	#N/A	1e-122	#N/A	ADHL3_ARATH
AT1G32780.1_|_Symbols:_|_GroES-like_zinc-binding_dehydrogenase_family_protein_|	c97505_g3_i3	#N/A	#N/A	#N/A	2	#N/A		#N/A	#N/A	#N/A	1e-92	#N/A	ADHL3_ARATH
AT5G42250.1_|_Symbols:_|_Zinc-binding_alcohol_dehydrogenase_family_protein_|	c97505_g2_i1	#N/A	3	#N/A	2	#N/A		#N/A	4e-163	#N/A	3e-94	#N/A	ADHL7_ARATH
AT1G77120.1_|_Symbols:_ADH1,_ADH,_ATADH,_ATADH1_|_alcohol_dehydrogenase_1_|	c80565_g1_i2	#N/A	#N/A	14	#N/A	15		#N/A	#N/A	0	#N/A	0	ADHX_ARATH
AT1G77120.1_|_Symbols:_ADH1,_ADH,_ATADH,_ATADH1_|_alcohol_dehydrogenase_1_|	c80565_g1_i1	#N/A	#N/A	14	#N/A	15		#N/A	#N/A	0	#N/A	0	ADHX_ARATH
AT1G77120.1_|_Symbols:_ADH1,_ADH,_ATADH,_ATADH1_|_alcohol_dehydrogenase_1_|	c80565_g1_i3	#N/A	#N/A	14	#N/A	15		#N/A	#N/A	0	#N/A	0	ADHX_ARATH
AT1G32780.1_|_Symbols:_|_GroES-like_zinc-binding_dehydrogenase_family_protein_|	c9133_g1_i1	#N/A	#N/A	14	#N/A	15		#N/A	#N/A	0	#N/A	0	ADHX_MAIZE
AT1G77120.1_|_Symbols:_ADH1,_ADH,_ATADH,_ATADH1_|_alcohol_dehydrogenase_1_|	c21852_g1_i1	#N/A	#N/A	14	#N/A	15		#N/A	#N/A	3e-172	#N/A	2e-169	ADHX_ORYSJ
AT3G53940.1_|_Symbols:_|_Mitochondrial_substrate_carrier_family_protein_|	c82514_g1_i1	#N/A	7	#N/A	#N/A	6		#N/A	0	#N/A	#N/A	0	ADNT1_ARATH
AT5G61810.1_|_Symbols:_|_Mitochondrial_substrate_carrier_family_protein_|	c82514_g1_i2	#N/A	7	#N/A	#N/A	6		#N/A	0	#N/A	#N/A	0	ADNT1_ARATH
AT5G61810.1_|_Symbols:_|_Mitochondrial_substrate_carrier_family_protein_|	c89197_g1_i1	#N/A	8	#N/A	#N/A	#N/A		#N/A	0	#N/A	#N/A	#N/A	ADNT1_ARATH
AT3G53940.1_|_Symbols:_|_Mitochondrial_substrate_carrier_family_protein_|	c65405_g2_i1	#N/A	8	#N/A	#N/A	#N/A		#N/A	0	#N/A	#N/A	#N/A	ADNT1_ARATH
AT2G46510.1_|_Symbols:_ATAIB,_AIB_|_ABA-inducible_BHLH-type_transcription_factor_|	c96828_g1_i1	9	#N/A	6	10	#N/A		0	#N/A	0	0	#N/A	ADO3_ARATH
AT5G17400.1_|_Symbols:_ER-ANT1_|_endoplasmic_reticulum-adenine_nucleotide_transporter_1_|	c78535_g1_i1	#N/A	28	15	18	21		#N/A	0	0	0	0	ADT1_SOLTU
AT5G17400.1_|_Symbols:_ER-ANT1_|_endoplasmic_reticulum-adenine_nucleotide_transporter_1_|	c88364_g2_i1	#N/A	28	15	18	21		#N/A	0	0	0	0	ADT1_SOLTU
AT5G17400.1_|_Symbols:_ER-ANT1_|_endoplasmic_reticulum-adenine_nucleotide_transporter_1_|	c85324_g1_i1	#N/A	7	5	13	16		#N/A	0	0	0	0	ADT3_ARATH
AT5G17400.1_|_Symbols:_ER-ANT1_|_endoplasmic_reticulum-adenine_nucleotide_transporter_1_|	c144726_g1_i1	#N/A	7	5	#N/A	16		#N/A	0	0	#N/A	0	ADT3_ARATH
AT5G23050.1_|_Symbols:_AAE17_|_acyl-activating_enzyme_17_|	c99390_g1_i3	#N/A	8	#N/A	#N/A	#N/A		#N/A	0	#N/A	#N/A	#N/A	AEE18_ARATH
AT5G23050.1_|_Symbols:_AAE17_|_acyl-activating_enzyme_17_|	c99390_g1_i6	#N/A	8	#N/A	#N/A	#N/A		#N/A	0	#N/A	#N/A	#N/A	AEE18_ARATH
AT5G23050.1_|_Symbols:_AAE17_|_acyl-activating_enzyme_17_|	c99390_g1_i4	#N/A	8	#N/A	#N/A	#N/A		#N/A	0	#N/A	#N/A	#N/A	AEE18_ARATH
AT5G23050.1_|_Symbols:_AAE17_|_acyl-activating_enzyme_17_|	c99390_g1_i1	#N/A	8	#N/A	#N/A	#N/A		#N/A	0	#N/A	#N/A	#N/A	AEE18_ARATH
AT5G23050.1_|_Symbols:_AAE17_|_acyl-activating_enzyme_17_|	c99390_g1_i2	#N/A	8	#N/A	#N/A	#N/A		#N/A	6e-173	#N/A	#N/A	#N/A	AEE18_ARATH
AT5G23050.1_|_Symbols:_AAE17_|_acyl-activating_enzyme_17_|	c99390_g1_i5	#N/A	8	#N/A	#N/A	#N/A		#N/A	8e-122	#N/A	#N/A	#N/A	AEE18_ARATH
AT5G23050.1_|_Symbols:_AAE17_|_acyl-activating_enzyme_17_|	c74965_g1_i1	#N/A	8	#N/A	#N/A	#N/A		#N/A	4e-40	#N/A	#N/A	#N/A	AEE18_ARATH
AT1G20560.1_|_Symbols:_AAE1_|_acyl_activating_enzyme_1_|	c91127_g3_i1	#N/A	#N/A	17	26	#N/A		#N/A	#N/A	0	0	#N/A	AEE7_ARATH
AT3G16910.1_|_Symbols:_AAE7,_ACN1_|_acyl-activating_enzyme_7_|	c91127_g2_i1	#N/A	#N/A	17	21	#N/A		#N/A	#N/A	0	3e-159	#N/A	AEE7_ARATH
AT3G16910.1_|_Symbols:_AAE7,_ACN1_|_acyl-activating_enzyme_7_|	c85368_g1_i1	#N/A	4	#N/A	5	#N/A		#N/A	0	#N/A	0	#N/A	AEE7_ARATH
AT3G16910.1_|_Symbols:_AAE7,_ACN1_|_acyl-activating_enzyme_7_|	c91127_g1_i1	#N/A	#N/A	#N/A	26	#N/A		#N/A	#N/A	#N/A	1e-157	#N/A	AEE7_ARATH
AT3G62980.1_|_Symbols:_TIR1_|_F-box/RNI-like_superfamily_protein_|	c84595_g2_i1	#N/A	9	9	10	#N/A		#N/A	0	0	0	#N/A	AFB2_ARATH
AT3G62980.1_|_Symbols:_TIR1_|_F-box/RNI-like_superfamily_protein_|	c84595_g2_i2	#N/A	9	9	10	#N/A		#N/A	0	0	0	#N/A	AFB2_ARATH
AT3G62980.1_|_Symbols:_TIR1_|_F-box/RNI-like_superfamily_protein_|	c84595_g1_i1	#N/A	9	9	7	#N/A		#N/A	0	0	0	#N/A	AFB2_ARATH
AT3G62980.1_|_Symbols:_TIR1_|_F-box/RNI-like_superfamily_protein_|	c84595_g1_i2	#N/A	9	9	7	#N/A		#N/A	0	9e-152	0	#N/A	AFB2_ARATH
AT3G62980.1_|_Symbols:_TIR1_|_F-box/RNI-like_superfamily_protein_|	c121317_g1_i1	#N/A	9	9	10	#N/A		#N/A	2e-56	0	0	#N/A	AFB3_ARATH
AT3G53030.1_|_Symbols:_SRPK4_|_ser/arg-rich_protein_kinase_4_|	c100058_g3_i2	#N/A	#N/A	4	#N/A	#N/A		#N/A	#N/A	0	#N/A	#N/A	AFC1_ARATH
AT3G53030.1_|_Symbols:_SRPK4_|_ser/arg-rich_protein_kinase_4_|	c91777_g3_i8	#N/A	5	11	15	#N/A		#N/A	0	0	0	#N/A	AFC2_ARATH
AT3G53030.1_|_Symbols:_SRPK4_|_ser/arg-rich_protein_kinase_4_|	c91777_g3_i6	#N/A	5	11	15	#N/A		#N/A	5e-104	7e-168	0	#N/A	AFC2_ARATH
AT3G53030.1_|_Symbols:_SRPK4_|_ser/arg-rich_protein_kinase_4_|	c91777_g3_i11	#N/A	5	11	15	#N/A		#N/A	3e-52	2e-114	0	#N/A	AFC2_ARATH
AT3G29575.1_|_Symbols:_AFP3_|_ABI_five_binding_protein_3_|	c86768_g3_i1	#N/A	7	#N/A	4	#N/A		#N/A	0	#N/A	0	#N/A	AFP1_ARATH
AT1G13740.1_|_Symbols:_AFP2_|_ABI_five_binding_protein_2_|	c86768_g3_i2	#N/A	7	#N/A	4	#N/A		#N/A	0	#N/A	0	#N/A	AFP2_ARATH
AT1G69260.1_|_Symbols:_AFP1_|_ABI_five_binding_protein_|	c25981_g1_i1	#N/A	7	#N/A	#N/A	#N/A		#N/A	2e-33	#N/A	#N/A	#N/A	AFP2_ARATH
AT2G14210.1_|_Symbols:_ANR1,_AGL44_|_AGAMOUS-like_44_|	c88293_g4_i3	#N/A	#N/A	6	#N/A	11		#N/A	#N/A	0	#N/A	0	AG_SOLLC
AT2G14210.1_|_Symbols:_ANR1,_AGL44_|_AGAMOUS-like_44_|	c88293_g4_i2	#N/A	#N/A	6	#N/A	11		#N/A	#N/A	0	#N/A	0	AG_SOLLC
AT2G45660.1_|_Symbols:_AGL20,_SOC1,_ATSOC1_|_AGAMOUS-like_20_|	c88293_g4_i4	6	11	#N/A	13	11		9e-160	1e-161	#N/A	5e-75	2e-98	AG_SOLLC
AT2G45660.1_|_Symbols:_AGL20,_SOC1,_ATSOC1_|_AGAMOUS-like_20_|	c88293_g3_i1	#N/A	#N/A	#N/A	#N/A	11		#N/A	#N/A	#N/A	#N/A	0	AG_TOBAC
AT1G23140.1_|_Symbols:_|_Calcium-dependent_lipid-binding_(CaLB_domain)_family_protein_|	c88497_g2_i2	#N/A	#N/A	7	#N/A	#N/A		#N/A	#N/A	0	#N/A	#N/A	AGD11_ARATH
AT1G23140.1_|_Symbols:_|_Calcium-dependent_lipid-binding_(CaLB_domain)_family_protein_|	c88497_g2_i1	#N/A	#N/A	7	#N/A	#N/A		#N/A	#N/A	0	#N/A	#N/A	AGD11_ARATH
AT1G23140.1_|_Symbols:_|_Calcium-dependent_lipid-binding_(CaLB_domain)_family_protein_|	c88497_g1_i1	#N/A	#N/A	7	#N/A	#N/A		#N/A	#N/A	3e-75	#N/A	#N/A	AGD11_ARATH
AT1G23140.1_|_Symbols:_|_Calcium-dependent_lipid-binding_(CaLB_domain)_family_protein_|	c66860_g1_i2	#N/A	#N/A	5	14	5		#N/A	#N/A	2e-61	0	0	AGD11_ARATH
AT1G23140.1_|_Symbols:_|_Calcium-dependent_lipid-binding_(CaLB_domain)_family_protein_|	c66860_g1_i1	#N/A	#N/A	5	14	5		#N/A	#N/A	3e-40	0	0	AGD11_ARATH
AT1G23140.1_|_Symbols:_|_Calcium-dependent_lipid-binding_(CaLB_domain)_family_protein_|	c79910_g1_i2	21	#N/A	#N/A	#N/A	#N/A		0	#N/A	#N/A	#N/A	#N/A	AGD11_ARATH
AT1G23140.1_|_Symbols:_|_Calcium-dependent_lipid-binding_(CaLB_domain)_family_protein_|	c83689_g1_i1	#N/A	#N/A	5	14	5		#N/A	#N/A	0	0	0	AGD13_ARATH
AT1G23140.1_|_Symbols:_|_Calcium-dependent_lipid-binding_(CaLB_domain)_family_protein_|	c79910_g1_i1	21	#N/A	#N/A	#N/A	#N/A		0	#N/A	#N/A	#N/A	#N/A	AGD13_ARATH
AT1G23140.1_|_Symbols:_|_Calcium-dependent_lipid-binding_(CaLB_domain)_family_protein_|	c134982_g1_i1	21	#N/A	#N/A	#N/A	#N/A		0	#N/A	#N/A	#N/A	#N/A	AGD13_ARATH
AT4G05330.1_|_Symbols:_AGD13_|_ARF-GAP_domain_13_|	c87747_g1_i1	#N/A	8	9	16	#N/A		#N/A	0	0	0	#N/A	AGD5_ARATH
AT4G05330.1_|_Symbols:_AGD13_|_ARF-GAP_domain_13_|	c56886_g1_i1	#N/A	#N/A	#N/A	16	#N/A		#N/A	#N/A	#N/A	0	#N/A	AGD5_ARATH
AT2G14210.1_|_Symbols:_ANR1,_AGL44_|_AGAMOUS-like_44_|	c87555_g1_i1	#N/A	#N/A	#N/A	#N/A	4		#N/A	#N/A	#N/A	#N/A	0	AGL6_ARATH
AT2G14210.1_|_Symbols:_ANR1,_AGL44_|_AGAMOUS-like_44_|	c75036_g1_i1	#N/A	#N/A	19	27	#N/A		#N/A	#N/A	2e-143	0	#N/A	AGL8_SOLLC
AT2G14210.1_|_Symbols:_ANR1,_AGL44_|_AGAMOUS-like_44_|	c92021_g1_i2	#N/A	26	#N/A	24	8		#N/A	2e-159	#N/A	0	0	AGL8_SOLTU
AT2G14210.1_|_Symbols:_ANR1,_AGL44_|_AGAMOUS-like_44_|	c88116_g8_i1	#N/A	26	#N/A	24	8		#N/A	2e-159	#N/A	3e-50	0	AGL8_SOLTU
AT2G14210.1_|_Symbols:_ANR1,_AGL44_|_AGAMOUS-like_44_|	c92021_g1_i1	#N/A	26	#N/A	24	8		#N/A	7e-140	#N/A	0	0	AGL8_SOLTU
AT2G14210.1_|_Symbols:_ANR1,_AGL44_|_AGAMOUS-like_44_|	c88116_g1_i1	#N/A	#N/A	#N/A	#N/A	7		#N/A	#N/A	#N/A	#N/A	0	AGL8_SOLTU
AT2G14210.1_|_Symbols:_ANR1,_AGL44_|_AGAMOUS-like_44_|	c81830_g2_i1	#N/A	#N/A	#N/A	#N/A	11		#N/A	#N/A	#N/A	#N/A	0	AGL9_PETHY
AT2G14210.1_|_Symbols:_ANR1,_AGL44_|_AGAMOUS-like_44_|	c81830_g1_i1	#N/A	#N/A	#N/A	#N/A	11		#N/A	#N/A	#N/A	#N/A	0	AGL9_PETHY
AT1G31280.1_|_Symbols:_AGO2_|_Argonaute_family_protein_|	c100079_g1_i3	#N/A	#N/A	9	16	5		#N/A	#N/A	0	0	0	AGO1_ARATH
AT1G31280.1_|_Symbols:_AGO2_|_Argonaute_family_protein_|	c100079_g1_i1	#N/A	#N/A	9	16	5		#N/A	#N/A	0	0	0	AGO1_ARATH
AT1G31280.1_|_Symbols:_AGO2_|_Argonaute_family_protein_|	c89629_g3_i1	#N/A	5	5	9	#N/A		#N/A	0	0	0	#N/A	AGO10_ARATH
AT1G31280.1_|_Symbols:_AGO2_|_Argonaute_family_protein_|	c58753_g1_i2	#N/A	5	5	#N/A	#N/A		#N/A	6e-112	1e-146	#N/A	#N/A	AGO10_ARATH
AT1G31280.1_|_Symbols:_AGO2_|_Argonaute_family_protein_|	c58753_g1_i1	#N/A	5	5	#N/A	#N/A		#N/A	8e-121	1e-146	#N/A	#N/A	AGO10_ARATH
AT1G31280.1_|_Symbols:_AGO2_|_Argonaute_family_protein_|	c97645_g1_i1	#N/A	#N/A	9	16	5		#N/A	#N/A	0	0	0	AGO1B_ORYSJ
AT1G31280.1_|_Symbols:_AGO2_|_Argonaute_family_protein_|	c99662_g2_i1	#N/A	#N/A	#N/A	4	#N/A		#N/A	#N/A	#N/A	0	#N/A	AGO2_ARATH
AT1G31280.1_|_Symbols:_AGO2_|_Argonaute_family_protein_|	c99662_g2_i2	#N/A	#N/A	#N/A	4	#N/A		#N/A	#N/A	#N/A	0	#N/A	AGO2_ARATH
AT1G31280.1_|_Symbols:_AGO2_|_Argonaute_family_protein_|	c99662_g2_i3	#N/A	#N/A	#N/A	4	#N/A		#N/A	#N/A	#N/A	0	#N/A	AGO2_ARATH
AT1G31280.1_|_Symbols:_AGO2_|_Argonaute_family_protein_|	c90713_g5_i1	#N/A	#N/A	#N/A	4	#N/A		#N/A	#N/A	#N/A	0	#N/A	AGO2_ARATH
AT1G31280.1_|_Symbols:_AGO2_|_Argonaute_family_protein_|	c90713_g1_i1	#N/A	#N/A	#N/A	4	#N/A		#N/A	#N/A	#N/A	1e-68	#N/A	AGO2_ARATH
AT1G31280.1_|_Symbols:_AGO2_|_Argonaute_family_protein_|	c100122_g2_i2	#N/A	4	#N/A	#N/A	#N/A		#N/A	2e-176	#N/A	#N/A	#N/A	AGO2_ARATH
AT1G31280.1_|_Symbols:_AGO2_|_Argonaute_family_protein_|	c84818_g5_i1	#N/A	4	#N/A	#N/A	#N/A		#N/A	1e-158	#N/A	#N/A	#N/A	AGO2_ARATH
AT1G31280.1_|_Symbols:_AGO2_|_Argonaute_family_protein_|	c90713_g5_i4	#N/A	#N/A	#N/A	4	#N/A		#N/A	#N/A	#N/A	0	#N/A	AGO3_ARATH
AT1G31280.1_|_Symbols:_AGO2_|_Argonaute_family_protein_|	c90713_g5_i3	#N/A	#N/A	#N/A	4	#N/A		#N/A	#N/A	#N/A	1e-158	#N/A	AGO3_ARATH
AT1G31280.1_|_Symbols:_AGO2_|_Argonaute_family_protein_|	c100122_g1_i1	#N/A	#N/A	#N/A	4	#N/A		#N/A	#N/A	#N/A	4e-134	#N/A	AGO3_ARATH
AT1G31280.1_|_Symbols:_AGO2_|_Argonaute_family_protein_|	c89962_g1_i3	20	11	56	20	45		0	0	0	0	0	AGO4_ARATH
AT1G31280.1_|_Symbols:_AGO2_|_Argonaute_family_protein_|	c89962_g1_i1	20	11	56	20	45		0	0	0	0	0	AGO4_ARATH
AT1G31280.1_|_Symbols:_AGO2_|_Argonaute_family_protein_|	c89962_g1_i2	20	11	56	20	45		0	0	0	0	0	AGO4_ARATH
AT1G31280.1_|_Symbols:_AGO2_|_Argonaute_family_protein_|	c89962_g2_i1	20	11	56	20	45		0	0	0	0	0	AGO4_ARATH
AT1G31280.1_|_Symbols:_AGO2_|_Argonaute_family_protein_|	c78136_g1_i1	#N/A	16	28	32	27		#N/A	0	0	0	0	AGO4A_ORYSJ
AT1G31280.1_|_Symbols:_AGO2_|_Argonaute_family_protein_|	c78136_g3_i1	#N/A	16	28	32	27		#N/A	0	0	0	0	AGO4A_ORYSJ
AT2G46330.1_|_Symbols:_AGP16,_ATAGP16_|_arabinogalactan_protein_16_|	c75334_g1_i1	#N/A	50	#N/A	#N/A	#N/A		#N/A	0	#N/A	#N/A	#N/A	AGP20_ARATH
AT3G08860.1_|_Symbols:_PYD4_|_PYRIMIDINE_4_|	c92484_g1_i3	#N/A	#N/A	#N/A	#N/A	8		#N/A	#N/A	#N/A	#N/A	0	AGT21_ARATH
AT3G08860.1_|_Symbols:_PYD4_|_PYRIMIDINE_4_|	c92484_g1_i2	#N/A	#N/A	#N/A	#N/A	8		#N/A	#N/A	#N/A	#N/A	0	AGT21_ARATH
AT3G08860.1_|_Symbols:_PYD4_|_PYRIMIDINE_4_|	c92484_g1_i4	#N/A	#N/A	#N/A	#N/A	8		#N/A	#N/A	#N/A	#N/A	0	AGT21_ARATH
AT3G08860.1_|_Symbols:_PYD4_|_PYRIMIDINE_4_|	c38400_g1_i1	#N/A	#N/A	#N/A	#N/A	8		#N/A	#N/A	#N/A	#N/A	5e-164	AGT21_ARATH
AT5G35750.1_|_Symbols:_AHK2,_HK2_|_histidine_kinase_2_|	c90292_g2_i2	#N/A	#N/A	#N/A	5	#N/A		#N/A	#N/A	#N/A	0	#N/A	AHK2_ARATH
AT5G35750.1_|_Symbols:_AHK2,_HK2_|_histidine_kinase_2_|	c90292_g2_i3	#N/A	#N/A	#N/A	5	#N/A		#N/A	#N/A	#N/A	0	#N/A	AHK2_ARATH
AT5G35750.1_|_Symbols:_AHK2,_HK2_|_histidine_kinase_2_|	c126211_g1_i1	#N/A	#N/A	#N/A	5	#N/A		#N/A	#N/A	#N/A	0	#N/A	AHK2_ARATH
AT5G35750.1_|_Symbols:_AHK2,_HK2_|_histidine_kinase_2_|	c96973_g3_i4	#N/A	4	#N/A	6	11		#N/A	0	#N/A	0	0	AHK3_ARATH
AT5G35750.1_|_Symbols:_AHK2,_HK2_|_histidine_kinase_2_|	c96973_g3_i2	#N/A	4	#N/A	6	11		#N/A	0	#N/A	0	0	AHK3_ARATH
AT5G35750.1_|_Symbols:_AHK2,_HK2_|_histidine_kinase_2_|	c96973_g3_i1	#N/A	4	#N/A	6	11		#N/A	9e-135	#N/A	8e-67	0	AHK3_ARATH
AT5G35750.1_|_Symbols:_AHK2,_HK2_|_histidine_kinase_2_|	c96973_g4_i1	#N/A	#N/A	#N/A	#N/A	11		#N/A	#N/A	#N/A	#N/A	0	AHK3_ARATH
AT5G35750.1_|_Symbols:_AHK2,_HK2_|_histidine_kinase_2_|	c96973_g3_i3	#N/A	#N/A	#N/A	#N/A	11		#N/A	#N/A	#N/A	#N/A	7e-47	AHK3_ARATH
AT5G35750.1_|_Symbols:_AHK2,_HK2_|_histidine_kinase_2_|	c97457_g1_i3	#N/A	8	7	12	7		#N/A	0	0	0	0	AHK4_ARATH
AT5G35750.1_|_Symbols:_AHK2,_HK2_|_histidine_kinase_2_|	c97457_g1_i1	#N/A	8	7	12	7		#N/A	0	0	0	0	AHK4_ARATH
AT5G35750.1_|_Symbols:_AHK2,_HK2_|_histidine_kinase_2_|	c97457_g1_i2	#N/A	8	7	12	7		#N/A	0	0	0	0	AHK4_ARATH
AT1G49720.2_|_Symbols:_ABF1_|_abscisic_acid_responsive_element-binding_factor_1_|	c86459_g6_i2	#N/A	#N/A	#N/A	6	#N/A		#N/A	#N/A	#N/A	0	#N/A	AI5L5_ARATH
AT1G49720.2_|_Symbols:_ABF1_|_abscisic_acid_responsive_element-binding_factor_1_|	c86459_g6_i1	#N/A	#N/A	#N/A	6	#N/A		#N/A	#N/A	#N/A	0	#N/A	AI5L5_ARATH
AT1G33970.1_|_Symbols:_|_P-loop_containing_nucleoside_triphosphate_hydrolases_superfamily_protein_|	c89676_g3_i1	#N/A	#N/A	6	#N/A	#N/A		#N/A	#N/A	0	#N/A	#N/A	AIG1_ARATH
AT1G33970.1_|_Symbols:_|_P-loop_containing_nucleoside_triphosphate_hydrolases_superfamily_protein_|	c89676_g1_i1	#N/A	#N/A	6	#N/A	#N/A		#N/A	#N/A	3e-27	#N/A	#N/A	AIG1_ARATH
AT1G79440.1_|_Symbols:_ALDH5F1,_SSADH1,_SSADH_|_aldehyde_dehydrogenase_5F1_|	c87429_g3_i1	#N/A	5	#N/A	29	22		#N/A	0	#N/A	0	0	AL2B4_ARATH
AT1G79440.1_|_Symbols:_ALDH5F1,_SSADH1,_SSADH_|_aldehyde_dehydrogenase_5F1_|	c85447_g2_i1	#N/A	#N/A	#N/A	#N/A	22		#N/A	#N/A	#N/A	#N/A	0	AL2B7_ARATH
AT1G79440.1_|_Symbols:_ALDH5F1,_SSADH1,_SSADH_|_aldehyde_dehydrogenase_5F1_|	c85447_g1_i1	#N/A	5	#N/A	29	22		#N/A	2e-116	#N/A	5e-166	7e-56	AL2B7_ARATH
AT1G79440.1_|_Symbols:_ALDH5F1,_SSADH1,_SSADH_|_aldehyde_dehydrogenase_5F1_|	c88648_g1_i1	#N/A	23	4	18	#N/A		#N/A	0	0	0	#N/A	AL3F1_ARATH
AT1G79440.1_|_Symbols:_ALDH5F1,_SSADH1,_SSADH_|_aldehyde_dehydrogenase_5F1_|	c76263_g1_i1	#N/A	23	4	18	#N/A		#N/A	0	0	0	#N/A	AL3F1_ARATH
AT1G79440.1_|_Symbols:_ALDH5F1,_SSADH1,_SSADH_|_aldehyde_dehydrogenase_5F1_|	c90803_g1_i2	#N/A	#N/A	#N/A	#N/A	6		#N/A	#N/A	#N/A	#N/A	0	AL7B4_ARATH
AT1G79440.1_|_Symbols:_ALDH5F1,_SSADH1,_SSADH_|_aldehyde_dehydrogenase_5F1_|	c90803_g1_i1	#N/A	#N/A	#N/A	#N/A	6		#N/A	#N/A	#N/A	#N/A	0	AL7B4_ARATH
AT1G79440.1_|_Symbols:_ALDH5F1,_SSADH1,_SSADH_|_aldehyde_dehydrogenase_5F1_|	c90803_g2_i1	#N/A	#N/A	#N/A	#N/A	6		#N/A	#N/A	#N/A	#N/A	0	AL7B4_ARATH
AT1G70580.1_|_Symbols:_AOAT2,_GGT2_|_alanine-2-oxoglutarate_aminotransferase_2_|	c88404_g1_i1	#N/A	#N/A	#N/A	6	#N/A		#N/A	#N/A	#N/A	0	#N/A	ALAT2_ARATH
AT1G70580.1_|_Symbols:_AOAT2,_GGT2_|_alanine-2-oxoglutarate_aminotransferase_2_|	c88404_g2_i1	#N/A	#N/A	#N/A	6	#N/A		#N/A	#N/A	#N/A	0	#N/A	ALAT2_ARATH
AT1G26150.1_|_Symbols:_ATPERK10,_PERK10_|_proline-rich_extensin-like_receptor_kinase_10_|	c95041_g2_i1	#N/A	4	2	#N/A	5		#N/A	0	0	#N/A	0	ALE2_ARATH
AT1G26150.1_|_Symbols:_ATPERK10,_PERK10_|_proline-rich_extensin-like_receptor_kinase_10_|	c93564_g1_i1	#N/A	#N/A	18	6	#N/A		#N/A	#N/A	3e-58	0	#N/A	ALE2_ARATH
AT1G26150.1_|_Symbols:_ATPERK10,_PERK10_|_proline-rich_extensin-like_receptor_kinase_10_|	c93564_g1_i4	#N/A	#N/A	18	6	#N/A		#N/A	#N/A	3e-58	0	#N/A	ALE2_ARATH
AT1G26150.1_|_Symbols:_ATPERK10,_PERK10_|_proline-rich_extensin-like_receptor_kinase_10_|	c93564_g1_i3	#N/A	#N/A	#N/A	6	#N/A		#N/A	#N/A	#N/A	0	#N/A	ALE2_ARATH
AT3G08760.1_|_Symbols:_ATSIK_|_Protein_kinase_superfamily_protein_|	c93564_g3_i1	#N/A	#N/A	#N/A	6	#N/A		#N/A	#N/A	#N/A	6e-20	#N/A	ALE2_ARATH
AT4G39090.1_|_Symbols:_RD19,_RD19A_|_Papain_family_cysteine_protease_|	c93347_g3_i1	85	18	31	57	23		0	0	0	0	0	ALEUL_ARATH
AT4G39090.1_|_Symbols:_RD19,_RD19A_|_Papain_family_cysteine_protease_|	c93347_g1_i1	85	18	31	57	23		0	4e-106	0	0	0	ALEUL_ARATH
AT4G26520.1_|_Symbols:_|_Aldolase_superfamily_protein_|	c77624_g1_i1	17	56	32	51	82		0	0	0	0	0	ALF_ORYSJ
AT4G26520.1_|_Symbols:_|_Aldolase_superfamily_protein_|	c77624_g1_i2	17	56	32	51	82		0	0	0	0	0	ALF_ORYSJ
AT4G26520.1_|_Symbols:_|_Aldolase_superfamily_protein_|	c85740_g2_i2	41	#N/A	#N/A	#N/A	#N/A		0	#N/A	#N/A	#N/A	#N/A	ALF1_PEA
AT4G26520.1_|_Symbols:_|_Aldolase_superfamily_protein_|	c85740_g4_i4	41	#N/A	#N/A	#N/A	#N/A		0	#N/A	#N/A	#N/A	#N/A	ALF1_PEA
AT4G26520.1_|_Symbols:_|_Aldolase_superfamily_protein_|	c85740_g4_i1	41	#N/A	#N/A	#N/A	#N/A		0	#N/A	#N/A	#N/A	#N/A	ALF1_PEA
AT4G26520.1_|_Symbols:_|_Aldolase_superfamily_protein_|	c85740_g2_i1	41	#N/A	#N/A	#N/A	#N/A		0	#N/A	#N/A	#N/A	#N/A	ALF1_PEA
AT4G26520.1_|_Symbols:_|_Aldolase_superfamily_protein_|	c68799_g2_i1	17	56	32	51	82		7e-128	0	2e-147	0	0	ALF2_PEA
AT4G26520.1_|_Symbols:_|_Aldolase_superfamily_protein_|	c84922_g3_i1	13	#N/A	#N/A	#N/A	#N/A		1e-164	#N/A	#N/A	#N/A	#N/A	ALFC1_ARATH
AT4G26520.1_|_Symbols:_|_Aldolase_superfamily_protein_|	c61066_g1_i1	275	6	22	58	25		0	0	0	0	0	ALFC2_ARATH
AT4G26520.1_|_Symbols:_|_Aldolase_superfamily_protein_|	c64053_g1_i1	275	6	22	58	25		0	0	0	0	0	ALFC2_ARATH
AT4G26520.1_|_Symbols:_|_Aldolase_superfamily_protein_|	c95870_g1_i1	#N/A	22	6	#N/A	12		#N/A	0	0	#N/A	0	ALFC3_ARATH
AT4G26520.1_|_Symbols:_|_Aldolase_superfamily_protein_|	c95870_g2_i1	#N/A	22	6	#N/A	12		#N/A	0	0	#N/A	0	ALFC3_ARATH
AT4G26520.1_|_Symbols:_|_Aldolase_superfamily_protein_|	c95870_g3_i1	#N/A	22	6	#N/A	12		#N/A	0	3e-176	#N/A	0	ALFC3_ARATH
AT1G18210.1_|_Symbols:_|_Calcium-binding_EF-hand_family_protein_|	c72598_g1_i1	38	45	10	#N/A	30		0	0	0	#N/A	0	ALL8_OLEEU
AT3G55430.1_|_Symbols:_|_O-Glycosyl_hydrolases_family_17_protein_|	c93417_g1_i2	#N/A	#N/A	#N/A	#N/A	6		#N/A	#N/A	#N/A	#N/A	0	ALL9_OLEEU
AT3G55430.1_|_Symbols:_|_O-Glycosyl_hydrolases_family_17_protein_|	c93417_g1_i1	#N/A	#N/A	#N/A	#N/A	6		#N/A	#N/A	#N/A	#N/A	0	ALL9_OLEEU
AT1G32860.1_|_Symbols:_|_Glycosyl_hydrolase_superfamily_protein_|	c93417_g2_i2	#N/A	#N/A	#N/A	#N/A	6		#N/A	#N/A	#N/A	#N/A	6e-34	ALL9_OLEEU
AT1G68600.1_|_Symbols:_|_Aluminium_activated_malate_transporter_family_protein_|	c90181_g1_i4	#N/A	#N/A	#N/A	4	#N/A		#N/A	#N/A	#N/A	0	#N/A	ALMT4_ARATH
AT3G18440.1_|_Symbols:_AtALMT9,_ALMT9_|_aluminum-activated_malate_transporter_9_|	c90181_g1_i1	#N/A	#N/A	#N/A	4	#N/A		#N/A	#N/A	#N/A	0	#N/A	ALMT4_ARATH
AT3G18440.1_|_Symbols:_AtALMT9,_ALMT9_|_aluminum-activated_malate_transporter_9_|	c90181_g1_i2	#N/A	#N/A	#N/A	4	#N/A		#N/A	#N/A	#N/A	0	#N/A	ALMT4_ARATH
AT1G68600.1_|_Symbols:_|_Aluminium_activated_malate_transporter_family_protein_|	c90181_g1_i3	#N/A	#N/A	#N/A	4	#N/A		#N/A	#N/A	#N/A	0	#N/A	ALMT5_ARATH
AT3G18440.1_|_Symbols:_AtALMT9,_ALMT9_|_aluminum-activated_malate_transporter_9_|	c58020_g1_i1	#N/A	#N/A	#N/A	4	#N/A		#N/A	#N/A	#N/A	0	#N/A	ALMT9_ARATH
AT4G04955.1_|_Symbols:_ATALN,_ALN_|_allantoinase_|	c91156_g2_i1	#N/A	#N/A	#N/A	5	#N/A		#N/A	#N/A	#N/A	0	#N/A	ALN_ARATH
AT4G04955.1_|_Symbols:_ATALN,_ALN_|_allantoinase_|	c137542_g1_i1	#N/A	#N/A	#N/A	5	#N/A		#N/A	#N/A	#N/A	4e-118	#N/A	ALN_ARATH
AT5G09420.1_|_Symbols:_ATTOC64-V,_MTOM64,_TOC64-V,_OM64,_AtmtOM64_|_translocon_at_the_outer_membrane_of_chloroplasts_64-V_|	c89856_g5_i1	11	#N/A	#N/A	4	#N/A		1e-102	#N/A	#N/A	0	#N/A	AMI1_ARATH
AT5G09420.1_|_Symbols:_ATTOC64-V,_MTOM64,_TOC64-V,_OM64,_AtmtOM64_|_translocon_at_the_outer_membrane_of_chloroplasts_64-V_|	c89856_g5_i2	11	#N/A	#N/A	4	#N/A		1e-102	#N/A	#N/A	0	#N/A	AMI1_ARATH
AT4G12290.1_|_Symbols:_|_Copper_amine_oxidase_family_protein_|	c59555_g1_i1	3	#N/A	#N/A	#N/A	#N/A		0	#N/A	#N/A	#N/A	#N/A	AMO_ARATH
AT4G12290.1_|_Symbols:_|_Copper_amine_oxidase_family_protein_|	c81641_g1_i1	3	#N/A	#N/A	#N/A	#N/A		0	#N/A	#N/A	#N/A	#N/A	AMO_ARATH
AT1G31690.1_|_Symbols:_|_Copper_amine_oxidase_family_protein_|	c88768_g1_i1	#N/A	#N/A	#N/A	3	#N/A		#N/A	#N/A	#N/A	0	#N/A	AMO2_ARTS1
AT2G14210.1_|_Symbols:_ANR1,_AGL44_|_AGAMOUS-like_44_|	c72632_g1_i1	#N/A	#N/A	#N/A	14	22		#N/A	#N/A	#N/A	0	0	AMP22_MACIN
AT1G69830.1_|_Symbols:_ATAMY3,_AMY3_|_alpha-amylase-like_3_|	c76699_g1_i1	#N/A	4	#N/A	#N/A	#N/A		#N/A	0	#N/A	#N/A	#N/A	AMY3_ARATH
AT1G69830.1_|_Symbols:_ATAMY3,_AMY3_|_alpha-amylase-like_3_|	c95931_g1_i1	#N/A	4	#N/A	#N/A	#N/A		#N/A	0	#N/A	#N/A	#N/A	AMY3_ARATH
AT1G69830.1_|_Symbols:_ATAMY3,_AMY3_|_alpha-amylase-like_3_|	c95931_g1_i2	#N/A	4	#N/A	#N/A	#N/A		#N/A	0	#N/A	#N/A	#N/A	AMY3_ARATH
AT1G69830.1_|_Symbols:_ATAMY3,_AMY3_|_alpha-amylase-like_3_|	c95931_g1_i3	#N/A	4	#N/A	#N/A	#N/A		#N/A	0	#N/A	#N/A	#N/A	AMY3_ARATH
AT3G16520.3_|_Symbols:_UGT88A1_|_UDP-glucosyl_transferase_88A1_|	c93404_g2_i1	#N/A	#N/A	5	#N/A	#N/A		#N/A	#N/A	9e-35	#N/A	#N/A	ANGLT_ROSHC
AT3G16520.3_|_Symbols:_UGT88A1_|_UDP-glucosyl_transferase_88A1_|	c97124_g2_i2	5	#N/A	#N/A	7	#N/A		9e-63	#N/A	#N/A	9e-52	#N/A	ANGLT_ROSHC
AT3G16520.3_|_Symbols:_UGT88A1_|_UDP-glucosyl_transferase_88A1_|	c97124_g2_i3	#N/A	#N/A	#N/A	7	#N/A		#N/A	#N/A	#N/A	9e-52	#N/A	ANGLT_ROSHC
AT3G16520.3_|_Symbols:_UGT88A1_|_UDP-glucosyl_transferase_88A1_|	c97124_g2_i5	#N/A	#N/A	#N/A	7	#N/A		#N/A	#N/A	#N/A	9e-52	#N/A	ANGLT_ROSHC
AT3G16520.3_|_Symbols:_UGT88A1_|_UDP-glucosyl_transferase_88A1_|	c97124_g2_i4	5	#N/A	#N/A	#N/A	#N/A		2e-59	#N/A	#N/A	#N/A	#N/A	ANGLT_ROSHC
AT3G16520.3_|_Symbols:_UGT88A1_|_UDP-glucosyl_transferase_88A1_|	c97124_g2_i6	5	#N/A	#N/A	#N/A	#N/A		1e-52	#N/A	#N/A	#N/A	#N/A	ANGLT_ROSHC
AT3G16520.3_|_Symbols:_UGT88A1_|_UDP-glucosyl_transferase_88A1_|	c97124_g2_i1	5	#N/A	#N/A	#N/A	#N/A		1e-52	#N/A	#N/A	#N/A	#N/A	ANGLT_ROSHC
AT5G54610.1_|_Symbols:_ANK_|_ankyrin_|	c98720_g1_i2	5	#N/A	#N/A	#N/A	#N/A		0	#N/A	#N/A	#N/A	#N/A	ANK3_RAT
AT4G29510.1_|_Symbols:_ATPRMT11,_PRMT11,_ATPRMT1B,_PRMT1B_|_arginine_methyltransferase_11_|	c86360_g1_i1	#N/A	#N/A	6	#N/A	4		#N/A	#N/A	0	#N/A	0	ANM6_ARATH
AT4G29510.1_|_Symbols:_ATPRMT11,_PRMT11,_ATPRMT1B,_PRMT1B_|_arginine_methyltransferase_11_|	c18340_g1_i1	#N/A	#N/A	#N/A	#N/A	4		#N/A	#N/A	#N/A	#N/A	2e-22	ANM6_ARATH
AT2G01680.1_|_Symbols:_|_Ankyrin_repeat_family_protein_|	c90182_g1_i1	#N/A	3	#N/A	#N/A	#N/A		#N/A	0	#N/A	#N/A	#N/A	ANR16_MOUSE
AT2G01680.1_|_Symbols:_|_Ankyrin_repeat_family_protein_|	c90182_g1_i7	#N/A	3	#N/A	#N/A	#N/A		#N/A	0	#N/A	#N/A	#N/A	ANR16_MOUSE
AT1G16060.1_|_Symbols:_ADAP_|_ARIA-interacting_double_AP2_domain_protein_|	c96979_g5_i1	#N/A	#N/A	6	#N/A	#N/A		#N/A	#N/A	0	#N/A	#N/A	ANT_ARATH
AT1G16060.1_|_Symbols:_ADAP_|_ARIA-interacting_double_AP2_domain_protein_|	c96979_g5_i2	#N/A	#N/A	6	#N/A	#N/A		#N/A	#N/A	0	#N/A	#N/A	ANT_ARATH
AT1G16060.1_|_Symbols:_ADAP_|_ARIA-interacting_double_AP2_domain_protein_|	c96979_g6_i1	#N/A	#N/A	6	#N/A	#N/A		#N/A	#N/A	2e-164	#N/A	#N/A	ANT_ARATH
AT1G16060.1_|_Symbols:_ADAP_|_ARIA-interacting_double_AP2_domain_protein_|	c96979_g6_i2	#N/A	#N/A	6	#N/A	#N/A		#N/A	#N/A	2e-164	#N/A	#N/A	ANT_ARATH
AT2G29650.1_|_Symbols:_ANTR1,_PHT4;1_|_phosphate_transporter_4;1_|	c94757_g1_i1	9	#N/A	6	6	#N/A		0	#N/A	0	0	#N/A	ANTR1_ARATH
AT2G29650.1_|_Symbols:_ANTR1,_PHT4;1_|_phosphate_transporter_4;1_|	c94757_g1_i2	9	#N/A	6	6	#N/A		0	#N/A	0	0	#N/A	ANTR1_ARATH
AT2G29650.1_|_Symbols:_ANTR1,_PHT4;1_|_phosphate_transporter_4;1_|	c90698_g3_i2	#N/A	8	#N/A	#N/A	6		#N/A	0	#N/A	#N/A	0	ANTR3_ARATH
AT2G29650.1_|_Symbols:_ANTR1,_PHT4;1_|_phosphate_transporter_4;1_|	c90698_g4_i1	#N/A	8	#N/A	#N/A	6		#N/A	0	#N/A	#N/A	2e-111	ANTR3_ARATH
AT2G29650.1_|_Symbols:_ANTR1,_PHT4;1_|_phosphate_transporter_4;1_|	c89146_g1_i1	#N/A	8	#N/A	#N/A	7		#N/A	0	#N/A	#N/A	0	ANTR5_ARATH
AT2G14210.1_|_Symbols:_ANR1,_AGL44_|_AGAMOUS-like_44_|	c88116_g7_i1	#N/A	#N/A	#N/A	#N/A	7		#N/A	#N/A	#N/A	#N/A	2e-147	AP1_SINAL
AT1G80130.1_|_Symbols:_|_Tetratricopeptide_repeat_(TPR)-like_superfamily_protein_|	c97436_g2_i7	7	15	11	4	#N/A		9e-145	0	0	0	#N/A	APC3_SCHPO
AT1G80130.1_|_Symbols:_|_Tetratricopeptide_repeat_(TPR)-like_superfamily_protein_|	c97436_g2_i13	7	15	11	4	#N/A		3e-174	0	0	0	#N/A	APC3_SCHPO
AT1G80130.1_|_Symbols:_|_Tetratricopeptide_repeat_(TPR)-like_superfamily_protein_|	c97436_g2_i9	7	15	11	4	#N/A		2e-151	0	0	0	#N/A	APC3_SCHPO
AT1G80130.1_|_Symbols:_|_Tetratricopeptide_repeat_(TPR)-like_superfamily_protein_|	c97436_g2_i8	7	15	11	4	#N/A		0	0	0	0	#N/A	APC3_SCHPO
AT1G80130.1_|_Symbols:_|_Tetratricopeptide_repeat_(TPR)-like_superfamily_protein_|	c97436_g2_i4	7	15	11	4	#N/A		0	0	0	0	#N/A	APC3_SCHPO
AT1G80130.1_|_Symbols:_|_Tetratricopeptide_repeat_(TPR)-like_superfamily_protein_|	c97436_g2_i10	7	15	11	#N/A	#N/A		0	0	0	#N/A	#N/A	APC3_SCHPO
AT1G80130.1_|_Symbols:_|_Tetratricopeptide_repeat_(TPR)-like_superfamily_protein_|	c97436_g2_i5	7	15	11	4	#N/A		0	0	0	0	#N/A	APC3_SCHPO
AT1G80130.1_|_Symbols:_|_Tetratricopeptide_repeat_(TPR)-like_superfamily_protein_|	c97436_g2_i3	7	15	16	4	#N/A		0	0	3e-176	0	#N/A	APC3_SCHPO
AT1G80130.1_|_Symbols:_|_Tetratricopeptide_repeat_(TPR)-like_superfamily_protein_|	c787_g1_i1	#N/A	15	#N/A	#N/A	#N/A		#N/A	0	#N/A	#N/A	#N/A	APC3_SCHPO
AT3G53100.1_|_Symbols:_|_GDSL-like_Lipase/Acylhydrolase_superfamily_protein_|	c82015_g2_i1	7	26	18	7	26		9e-151	0	0	0	0	APG2_ARATH
AT3G53100.1_|_Symbols:_|_GDSL-like_Lipase/Acylhydrolase_superfamily_protein_|	c82015_g2_i2	7	26	18	7	26		0	0	0	0	0	APG2_ARATH
AT3G53100.1_|_Symbols:_|_GDSL-like_Lipase/Acylhydrolase_superfamily_protein_|	c48578_g1_i1	#N/A	26	18	7	26		#N/A	0	0	0	0	APG2_ARATH
AT3G53100.1_|_Symbols:_|_GDSL-like_Lipase/Acylhydrolase_superfamily_protein_|	c68643_g2_i1	7	26	18	#N/A	26		2e-87	0	2e-114	#N/A	0	APG2_ARATH
AT3G53100.1_|_Symbols:_|_GDSL-like_Lipase/Acylhydrolase_superfamily_protein_|	c68643_g1_i1	7	26	18	#N/A	26		5e-158	3e-83	1e-72	#N/A	2e-84	APG2_ARATH
AT1G14370.1_|_Symbols:_APK2A,_PBL2_|_protein_kinase_2A_|	c91219_g5_i1	10	#N/A	#N/A	#N/A	#N/A		0	#N/A	#N/A	#N/A	#N/A	APK2B_ARATH
AT1G14370.1_|_Symbols:_APK2A,_PBL2_|_protein_kinase_2A_|	c85081_g1_i1	8	3	#N/A	#N/A	#N/A		7e-147	8e-175	#N/A	#N/A	#N/A	APK2B_ARATH
AT2G14750.1_|_Symbols:_APK,_AKN1,_ATAKN1,_APK1_|_APS_kinase_|	c85581_g1_i1	4	#N/A	#N/A	#N/A	#N/A		0	#N/A	#N/A	#N/A	#N/A	APK3_ARATH
AT2G14750.1_|_Symbols:_APK,_AKN1,_ATAKN1,_APK1_|_APS_kinase_|	c85581_g1_i3	4	#N/A	#N/A	#N/A	#N/A		0	#N/A	#N/A	#N/A	#N/A	APK3_ARATH
AT5G60100.2_|_Symbols:_PRR3_|_pseudo-response_regulator_3_|	c5265_g1_i1	#N/A	4	#N/A	#N/A	#N/A		#N/A	0	#N/A	#N/A	#N/A	APRR3_ARATH
AT5G24470.1_|_Symbols:_APRR5,_PRR5_|_pseudo-response_regulator_5_|	c93974_g3_i1	13	#N/A	19	16	#N/A		0	#N/A	0	0	#N/A	APRR5_ARATH
AT5G24470.1_|_Symbols:_APRR5,_PRR5_|_pseudo-response_regulator_5_|	c92704_g6_i1	9	#N/A	10	17	#N/A		0	#N/A	0	0	#N/A	APRR5_ARATH
AT5G24470.1_|_Symbols:_APRR5,_PRR5_|_pseudo-response_regulator_5_|	c106579_g1_i1	#N/A	#N/A	7	#N/A	#N/A		#N/A	#N/A	2e-34	#N/A	#N/A	APRR5_ARATH
AT5G24470.1_|_Symbols:_APRR5,_PRR5_|_pseudo-response_regulator_5_|	c51756_g1_i1	#N/A	#N/A	#N/A	5	#N/A		#N/A	#N/A	#N/A	3e-150	#N/A	APRR5_ARATH
AT5G24470.1_|_Symbols:_APRR5,_PRR5_|_pseudo-response_regulator_5_|	c93974_g2_i1	5	#N/A	#N/A	#N/A	#N/A		9e-131	#N/A	#N/A	#N/A	#N/A	APRR5_ARATH
AT5G24470.1_|_Symbols:_APRR5,_PRR5_|_pseudo-response_regulator_5_|	c56212_g1_i1	5	#N/A	#N/A	#N/A	#N/A		3e-115	#N/A	#N/A	#N/A	#N/A	APRR5_ARATH
AT4G22570.1_|_Symbols:_APT3_|_adenine_phosphoribosyl_transferase_3_|	c82767_g3_i1	#N/A	10	#N/A	#N/A	4		#N/A	0	#N/A	#N/A	0	APT3_ARATH
AT4G22570.1_|_Symbols:_APT3_|_adenine_phosphoribosyl_transferase_3_|	c74402_g1_i2	#N/A	10	#N/A	#N/A	4		#N/A	0	#N/A	#N/A	4e-128	APT3_ARATH
AT4G22570.1_|_Symbols:_APT3_|_adenine_phosphoribosyl_transferase_3_|	c74402_g1_i1	#N/A	10	#N/A	#N/A	4		#N/A	0	#N/A	#N/A	4e-128	APT3_ARATH
AT5G11160.1_|_Symbols:_APT5_|_adenine_phosphoribosyltransferase_5_|	c91258_g2_i2	#N/A	4	#N/A	#N/A	#N/A		#N/A	0	#N/A	#N/A	#N/A	APT5_ARATH
AT5G11160.1_|_Symbols:_APT5_|_adenine_phosphoribosyltransferase_5_|	c91258_g2_i1	#N/A	4	#N/A	#N/A	#N/A		#N/A	0	#N/A	#N/A	#N/A	APT5_ARATH
AT5G11160.1_|_Symbols:_APT5_|_adenine_phosphoribosyltransferase_5_|	c91258_g2_i4	#N/A	4	#N/A	#N/A	#N/A		#N/A	0	#N/A	#N/A	#N/A	APT5_ARATH
AT5G11160.1_|_Symbols:_APT5_|_adenine_phosphoribosyltransferase_5_|	c91258_g2_i8	#N/A	4	#N/A	#N/A	#N/A		#N/A	0	#N/A	#N/A	#N/A	APT5_ARATH
AT5G11160.1_|_Symbols:_APT5_|_adenine_phosphoribosyltransferase_5_|	c91258_g2_i7	#N/A	4	#N/A	#N/A	#N/A		#N/A	0	#N/A	#N/A	#N/A	APT5_ARATH
AT5G11160.1_|_Symbols:_APT5_|_adenine_phosphoribosyltransferase_5_|	c91258_g2_i3	#N/A	4	#N/A	#N/A	#N/A		#N/A	0	#N/A	#N/A	#N/A	APT5_ARATH
AT5G11160.1_|_Symbols:_APT5_|_adenine_phosphoribosyltransferase_5_|	c40727_g1_i1	#N/A	4	#N/A	#N/A	#N/A		#N/A	0	#N/A	#N/A	#N/A	APT5_ARATH
AT1G30620.1_|_Symbols:_HSR8,_MUR4,_UXE1_|_NAD(P)-binding_Rossmann-fold_superfamily_protein_|	c92707_g4_i1	#N/A	#N/A	#N/A	#N/A	3		#N/A	#N/A	#N/A	#N/A	0	ARAE2_ARATH
AT1G30620.1_|_Symbols:_HSR8,_MUR4,_UXE1_|_NAD(P)-binding_Rossmann-fold_superfamily_protein_|	c92707_g4_i3	#N/A	#N/A	#N/A	#N/A	3		#N/A	#N/A	#N/A	#N/A	0	ARAE2_ARATH
AT1G30620.1_|_Symbols:_HSR8,_MUR4,_UXE1_|_NAD(P)-binding_Rossmann-fold_superfamily_protein_|	c92707_g4_i2	#N/A	#N/A	#N/A	#N/A	3		#N/A	#N/A	#N/A	#N/A	0	ARAE2_ARATH
AT2G34850.1_|_Symbols:_MEE25_|_NAD(P)-binding_Rossmann-fold_superfamily_protein_|	c126127_g1_i1	#N/A	#N/A	#N/A	#N/A	3		#N/A	#N/A	#N/A	#N/A	0	ARAE2_ARATH
AT1G77850.1_|_Symbols:_ARF17_|_auxin_response_factor_17_|	c97185_g1_i3	#N/A	4	35	14	17		#N/A	0	0	0	0	ARFA_ARATH
AT1G77850.1_|_Symbols:_ARF17_|_auxin_response_factor_17_|	c97185_g1_i2	#N/A	4	35	14	17		#N/A	0	0	0	0	ARFA_ARATH
AT1G77850.1_|_Symbols:_ARF17_|_auxin_response_factor_17_|	c91512_g4_i1	#N/A	24	11	12	#N/A		#N/A	0	0	0	#N/A	ARFB_ARATH
AT1G77850.1_|_Symbols:_ARF17_|_auxin_response_factor_17_|	c91945_g2_i1	#N/A	7	#N/A	10	#N/A		#N/A	0	#N/A	0	#N/A	ARFD_ARATH
AT1G77850.1_|_Symbols:_ARF17_|_auxin_response_factor_17_|	c80026_g1_i2	#N/A	#N/A	8	12	12		#N/A	#N/A	0	0	0	ARFF_ORYSJ
AT1G77850.1_|_Symbols:_ARF17_|_auxin_response_factor_17_|	c80026_g1_i1	#N/A	#N/A	8	12	12		#N/A	#N/A	0	0	0	ARFF_ORYSJ
AT1G77850.1_|_Symbols:_ARF17_|_auxin_response_factor_17_|	c97185_g1_i1	#N/A	6	35	14	#N/A		#N/A	3e-140	9e-171	6e-46	#N/A	ARFG_ORYSJ
AT1G77850.1_|_Symbols:_ARF17_|_auxin_response_factor_17_|	c99528_g1_i3	#N/A	#N/A	8	8	7		#N/A	#N/A	0	0	0	ARFH_ARATH
AT1G77850.1_|_Symbols:_ARF17_|_auxin_response_factor_17_|	c99528_g1_i1	#N/A	#N/A	8	8	7		#N/A	#N/A	0	0	0	ARFH_ARATH
AT1G77850.1_|_Symbols:_ARF17_|_auxin_response_factor_17_|	c99528_g1_i2	#N/A	#N/A	8	8	7		#N/A	#N/A	0	0	0	ARFH_ARATH
AT1G77850.1_|_Symbols:_ARF17_|_auxin_response_factor_17_|	c94069_g1_i1	#N/A	#N/A	5	#N/A	#N/A		#N/A	#N/A	0	#N/A	#N/A	ARFI_ARATH
AT1G77850.1_|_Symbols:_ARF17_|_auxin_response_factor_17_|	c94069_g1_i4	#N/A	#N/A	5	#N/A	#N/A		#N/A	#N/A	0	#N/A	#N/A	ARFI_ARATH
AT1G77850.1_|_Symbols:_ARF17_|_auxin_response_factor_17_|	c94069_g1_i2	#N/A	#N/A	5	#N/A	#N/A		#N/A	#N/A	0	#N/A	#N/A	ARFI_ARATH
AT1G77850.1_|_Symbols:_ARF17_|_auxin_response_factor_17_|	c94069_g1_i3	#N/A	#N/A	5	#N/A	#N/A		#N/A	#N/A	0	#N/A	#N/A	ARFI_ARATH
AT1G77850.1_|_Symbols:_ARF17_|_auxin_response_factor_17_|	c76416_g1_i1	#N/A	#N/A	#N/A	8	7		#N/A	#N/A	#N/A	5e-86	5e-110	ARFL_ORYSI
AT5G22630.1_|_Symbols:_ADT5_|_arogenate_dehydratase_5_|	c82769_g8_i1	#N/A	#N/A	4	#N/A	#N/A		#N/A	#N/A	0	#N/A	#N/A	AROD1_ARATH
AT1G08250.1_|_Symbols:_ADT6_|_arogenate_dehydratase_6_|	c91856_g2_i2	#N/A	#N/A	3	#N/A	#N/A		#N/A	#N/A	0	#N/A	#N/A	AROD1_ARATH
AT1G08250.1_|_Symbols:_ADT6_|_arogenate_dehydratase_6_|	c90480_g1_i2	#N/A	#N/A	#N/A	4	#N/A		#N/A	#N/A	#N/A	0	#N/A	AROD2_ARATH
AT1G08250.1_|_Symbols:_ADT6_|_arogenate_dehydratase_6_|	c97417_g4_i1	#N/A	#N/A	5	#N/A	#N/A		#N/A	#N/A	0	#N/A	#N/A	AROD3_ARATH
AT3G12110.1_|_Symbols:_ACT11_|_actin-11_|	c88638_g1_i1	#N/A	4	#N/A	#N/A	#N/A		#N/A	8e-166	#N/A	#N/A	#N/A	ARP4_ARATH
AT3G12110.1_|_Symbols:_ACT11_|_actin-11_|	c23956_g1_i1	#N/A	4	#N/A	#N/A	#N/A		#N/A	8e-146	#N/A	#N/A	#N/A	ARP4_ARATH
AT3G12110.1_|_Symbols:_ACT11_|_actin-11_|	c95678_g4_i1	#N/A	#N/A	#N/A	4	#N/A		#N/A	#N/A	#N/A	0	#N/A	ARP7_ARATH
AT3G16857.2_|_Symbols:_ARR1,_RR1_|_response_regulator_1_|	c78668_g1_i1	#N/A	#N/A	#N/A	4	#N/A		#N/A	#N/A	#N/A	0	#N/A	ARR12_ARATH
AT1G49560.1_|_Symbols:_|_Homeodomain-like_superfamily_protein_|	c76546_g1_i2	#N/A	12	#N/A	#N/A	11		#N/A	0	#N/A	#N/A	0	ARR2_ARATH
AT3G16857.2_|_Symbols:_ARR1,_RR1_|_response_regulator_1_|	c92222_g2_i2	#N/A	5	#N/A	#N/A	#N/A		#N/A	0	#N/A	#N/A	#N/A	ARR2_ARATH
AT3G16857.2_|_Symbols:_ARR1,_RR1_|_response_regulator_1_|	c98813_g2_i1	#N/A	6	#N/A	#N/A	#N/A		#N/A	0	#N/A	#N/A	#N/A	ARR2_ARATH
AT3G16857.2_|_Symbols:_ARR1,_RR1_|_response_regulator_1_|	c92222_g2_i1	#N/A	5	#N/A	#N/A	#N/A		#N/A	1e-80	#N/A	#N/A	#N/A	ARR2_ARATH
AT3G48100.1_|_Symbols:_ARR5,_ATRR2,_IBC6,_RR5_|_response_regulator_5_|	c82503_g2_i1	#N/A	5	5	#N/A	#N/A		#N/A	9e-51	0	#N/A	#N/A	ARR5_ARATH
AT3G48100.1_|_Symbols:_ARR5,_ATRR2,_IBC6,_RR5_|_response_regulator_5_|	c82503_g2_i3	#N/A	#N/A	5	#N/A	#N/A		#N/A	#N/A	6e-83	#N/A	#N/A	ARR5_ARATH
AT3G48100.1_|_Symbols:_ARR5,_ATRR2,_IBC6,_RR5_|_response_regulator_5_|	c80706_g1_i1	#N/A	#N/A	#N/A	10	#N/A		#N/A	#N/A	#N/A	0	#N/A	ARR5_ARATH
AT3G48100.1_|_Symbols:_ARR5,_ATRR2,_IBC6,_RR5_|_response_regulator_5_|	c76900_g1_i1	#N/A	#N/A	#N/A	10	#N/A		#N/A	#N/A	#N/A	0	#N/A	ARR5_ARATH
AT5G59780.3_|_Symbols:_MYB59,_ATMYB59-3_|_myb_domain_protein_59_|	c90796_g3_i3	#N/A	8	13	#N/A	8		#N/A	0	0	#N/A	0	AS1_ARATH
AT5G59780.3_|_Symbols:_MYB59,_ATMYB59-3_|_myb_domain_protein_59_|	c90796_g3_i4	#N/A	8	13	#N/A	8		#N/A	0	0	#N/A	0	AS1_ARATH
AT5G59780.3_|_Symbols:_MYB59,_ATMYB59-3_|_myb_domain_protein_59_|	c90796_g3_i1	#N/A	8	13	#N/A	8		#N/A	0	0	#N/A	0	AS1_ARATH
AT5G59780.3_|_Symbols:_MYB59,_ATMYB59-3_|_myb_domain_protein_59_|	c90796_g2_i1	#N/A	8	13	#N/A	#N/A		#N/A	0	0	#N/A	#N/A	AS1_ARATH
AT5G59780.3_|_Symbols:_MYB59,_ATMYB59-3_|_myb_domain_protein_59_|	c90796_g3_i2	#N/A	8	13	#N/A	#N/A		#N/A	0	0	#N/A	#N/A	AS1_ARATH
AT5G59780.3_|_Symbols:_MYB59,_ATMYB59-3_|_myb_domain_protein_59_|	c90796_g2_i2	#N/A	8	13	#N/A	#N/A		#N/A	0	0	#N/A	#N/A	AS1_ARATH
AT3G47340.1_|_Symbols:_ASN1,_DIN6,_AT-ASN1_|_glutamine-dependent_asparagine_synthase_1_|	c93791_g1_i1	#N/A	4	#N/A	#N/A	6		#N/A	2e-101	#N/A	#N/A	2e-162	ASNS_SANAU
AT3G47340.1_|_Symbols:_ASN1,_DIN6,_AT-ASN1_|_glutamine-dependent_asparagine_synthase_1_|	c93791_g2_i2	#N/A	4	#N/A	#N/A	6		#N/A	0	#N/A	#N/A	0	ASNS1_ARATH
AT3G47340.1_|_Symbols:_ASN1,_DIN6,_AT-ASN1_|_glutamine-dependent_asparagine_synthase_1_|	c93791_g2_i1	#N/A	4	#N/A	#N/A	6		#N/A	0	#N/A	#N/A	0	ASNS1_ARATH
AT3G47340.1_|_Symbols:_ASN1,_DIN6,_AT-ASN1_|_glutamine-dependent_asparagine_synthase_1_|	c39002_g1_i1	#N/A	4	#N/A	#N/A	6		#N/A	4e-153	#N/A	#N/A	0	ASNS2_LOTJA
AT5G21100.1_|_Symbols:_|_Plant_L-ascorbate_oxidase_|	c90892_g2_i2	#N/A	4	#N/A	#N/A	#N/A		#N/A	0	#N/A	#N/A	#N/A	ASO_TOBAC
AT5G21100.1_|_Symbols:_|_Plant_L-ascorbate_oxidase_|	c90892_g2_i1	#N/A	4	#N/A	#N/A	#N/A		#N/A	0	#N/A	#N/A	#N/A	ASO_TOBAC
AT1G76160.1_|_Symbols:_sks5_|_SKU5_similar_5_|	c90475_g2_i1	#N/A	18	#N/A	#N/A	2		#N/A	0	#N/A	#N/A	0	ASOL_BRANA
AT1G76160.1_|_Symbols:_sks5_|_SKU5_similar_5_|	c90475_g2_i6	#N/A	18	#N/A	#N/A	2		#N/A	0	#N/A	#N/A	0	ASOL_BRANA
AT1G76160.1_|_Symbols:_sks5_|_SKU5_similar_5_|	c90475_g2_i3	#N/A	18	#N/A	#N/A	2		#N/A	0	#N/A	#N/A	0	ASOL_BRANA
AT1G76160.1_|_Symbols:_sks5_|_SKU5_similar_5_|	c83330_g1_i1	#N/A	#N/A	#N/A	#N/A	7		#N/A	#N/A	#N/A	#N/A	0	ASOL_BRANA
AT1G76160.1_|_Symbols:_sks5_|_SKU5_similar_5_|	c83330_g1_i2	#N/A	#N/A	#N/A	#N/A	7		#N/A	#N/A	#N/A	#N/A	0	ASOL_BRANA
AT1G76160.1_|_Symbols:_sks5_|_SKU5_similar_5_|	c60542_g1_i1	#N/A	18	#N/A	#N/A	2		#N/A	0	#N/A	#N/A	2e-71	ASOL_BRANA
AT1G76160.1_|_Symbols:_sks5_|_SKU5_similar_5_|	c95987_g3_i1	#N/A	7	#N/A	#N/A	#N/A		#N/A	0	#N/A	#N/A	#N/A	ASOL_BRANA
AT1G76160.1_|_Symbols:_sks5_|_SKU5_similar_5_|	c95987_g3_i2	#N/A	7	#N/A	#N/A	#N/A		#N/A	0	#N/A	#N/A	#N/A	ASOL_BRANA
AT1G76160.1_|_Symbols:_sks5_|_SKU5_similar_5_|	c90475_g2_i2	#N/A	18	#N/A	#N/A	2		#N/A	0	#N/A	#N/A	0	ASOL_TOBAC
AT1G76160.1_|_Symbols:_sks5_|_SKU5_similar_5_|	c90475_g2_i7	#N/A	11	#N/A	#N/A	2		#N/A	4e-129	#N/A	#N/A	6e-151	ASOL_TOBAC
AT1G75100.1_|_Symbols:_JAC1_|_J-domain_protein_required_for_chloroplast_accumulation_response_1_|	c90475_g2_i4	#N/A	11	#N/A	#N/A	2		#N/A	4e-129	#N/A	#N/A	6e-151	ASOL_TOBAC
AT1G76160.1_|_Symbols:_sks5_|_SKU5_similar_5_|	c90475_g2_i5	#N/A	11	#N/A	#N/A	2		#N/A	9e-136	#N/A	#N/A	2e-125	ASOL_TOBAC
AT1G75100.1_|_Symbols:_JAC1_|_J-domain_protein_required_for_chloroplast_accumulation_response_1_|	c90475_g2_i8	#N/A	11	#N/A	#N/A	2		#N/A	9e-136	#N/A	#N/A	2e-125	ASOL_TOBAC
AT1G76160.1_|_Symbols:_sks5_|_SKU5_similar_5_|	c95987_g2_i1	#N/A	16	#N/A	#N/A	#N/A		#N/A	0	#N/A	#N/A	#N/A	ASOL_TOBAC
AT1G76160.1_|_Symbols:_sks5_|_SKU5_similar_5_|	c118663_g1_i1	#N/A	7	#N/A	#N/A	#N/A		#N/A	3e-107	#N/A	#N/A	#N/A	ASOL_TOBAC
AT4G33490.2_|_Symbols:_|_Eukaryotic_aspartyl_protease_family_protein_|	c82946_g2_i2	#N/A	7	#N/A	#N/A	#N/A		#N/A	0	#N/A	#N/A	#N/A	ASP1_ORYSI
AT4G33490.2_|_Symbols:_|_Eukaryotic_aspartyl_protease_family_protein_|	c82946_g2_i1	#N/A	7	#N/A	#N/A	#N/A		#N/A	0	#N/A	#N/A	#N/A	ASP1_ORYSJ
AT3G16150.1_|_Symbols:_|_N-terminal_nucleophile_aminohydrolases_(Ntn_hydrolases)_superfamily_protein_|	c87919_g5_i1	#N/A	#N/A	#N/A	5	#N/A		#N/A	#N/A	#N/A	0	#N/A	ASPG_LUPAR
AT5G10760.1_|_Symbols:_|_Eukaryotic_aspartyl_protease_family_protein_|	c87978_g1_i1	#N/A	#N/A	9	#N/A	#N/A		#N/A	#N/A	0	#N/A	#N/A	ASPG1_ARATH
AT5G10760.1_|_Symbols:_|_Eukaryotic_aspartyl_protease_family_protein_|	c77888_g1_i1	#N/A	#N/A	9	#N/A	#N/A		#N/A	#N/A	0	#N/A	#N/A	ASPG1_ARATH
AT5G10760.1_|_Symbols:_|_Eukaryotic_aspartyl_protease_family_protein_|	c89695_g8_i1	13	68	11	#N/A	13		0	0	0	#N/A	0	ASPG1_ARATH
AT5G10760.1_|_Symbols:_|_Eukaryotic_aspartyl_protease_family_protein_|	c95269_g2_i1	#N/A	20	#N/A	#N/A	9		#N/A	0	#N/A	#N/A	0	ASPG1_ARATH
AT5G10760.1_|_Symbols:_|_Eukaryotic_aspartyl_protease_family_protein_|	c96954_g3_i1	#N/A	7	11	11	#N/A		#N/A	0	0	0	#N/A	ASPG2_ARATH
AT3G16150.1_|_Symbols:_|_N-terminal_nucleophile_aminohydrolases_(Ntn_hydrolases)_superfamily_protein_|	c87919_g4_i1	#N/A	#N/A	#N/A	5	#N/A		#N/A	#N/A	#N/A	0	#N/A	ASPGA_ARATH
AT3G16150.1_|_Symbols:_|_N-terminal_nucleophile_aminohydrolases_(Ntn_hydrolases)_superfamily_protein_|	c87919_g4_i2	#N/A	#N/A	#N/A	5	#N/A		#N/A	#N/A	#N/A	0	#N/A	ASPGA_ARATH
AT4G33490.2_|_Symbols:_|_Eukaryotic_aspartyl_protease_family_protein_|	c90149_g4_i1	#N/A	#N/A	#N/A	5	#N/A		#N/A	#N/A	#N/A	4e-138	#N/A	ASPL1_ARATH
AT4G33490.2_|_Symbols:_|_Eukaryotic_aspartyl_protease_family_protein_|	c90149_g4_i2	#N/A	#N/A	#N/A	5	#N/A		#N/A	#N/A	#N/A	4e-138	#N/A	ASPL1_ARATH
AT4G33490.2_|_Symbols:_|_Eukaryotic_aspartyl_protease_family_protein_|	c93534_g3_i3	#N/A	#N/A	5	#N/A	#N/A		#N/A	#N/A	0	#N/A	#N/A	ASPL2_ARATH
AT4G33490.2_|_Symbols:_|_Eukaryotic_aspartyl_protease_family_protein_|	c93534_g3_i2	#N/A	#N/A	5	#N/A	#N/A		#N/A	#N/A	0	#N/A	#N/A	ASPL2_ARATH
AT4G33490.2_|_Symbols:_|_Eukaryotic_aspartyl_protease_family_protein_|	c92394_g1_i3	#N/A	#N/A	#N/A	#N/A	6		#N/A	#N/A	#N/A	#N/A	0	ASPL2_ARATH
AT4G33490.2_|_Symbols:_|_Eukaryotic_aspartyl_protease_family_protein_|	c92394_g1_i1	#N/A	#N/A	#N/A	#N/A	6		#N/A	#N/A	#N/A	#N/A	0	ASPL2_ARATH
AT4G33490.2_|_Symbols:_|_Eukaryotic_aspartyl_protease_family_protein_|	c94010_g2_i1	#N/A	#N/A	#N/A	6	#N/A		#N/A	#N/A	#N/A	0	#N/A	ASPL2_ARATH
AT4G33490.2_|_Symbols:_|_Eukaryotic_aspartyl_protease_family_protein_|	c94010_g2_i3	#N/A	#N/A	#N/A	6	#N/A		#N/A	#N/A	#N/A	4e-174	#N/A	ASPL2_ARATH
AT4G33490.2_|_Symbols:_|_Eukaryotic_aspartyl_protease_family_protein_|	c94010_g2_i2	#N/A	#N/A	#N/A	6	#N/A		#N/A	#N/A	#N/A	4e-174	#N/A	ASPL2_ARATH
AT4G33490.2_|_Symbols:_|_Eukaryotic_aspartyl_protease_family_protein_|	c92373_g2_i3	#N/A	4	#N/A	#N/A	#N/A		#N/A	0	#N/A	#N/A	#N/A	ASPL2_ARATH
AT3G53230.1_|_Symbols:_|_ATPase,_AAA-type,_CDC48_protein_|	c86966_g1_i1	9	4	#N/A	#N/A	5		0	0	#N/A	#N/A	0	ATAD1_RAT
AT3G61890.1_|_Symbols:_ATHB-12,_ATHB12,_HB-12_|_homeobox_12_|	c83309_g1_i1	64	#N/A	#N/A	#N/A	#N/A		9e-170	#N/A	#N/A	#N/A	#N/A	ATB12_ARATH
AT1G69780.1_|_Symbols:_ATHB13_|_Homeobox-leucine_zipper_protein_family_|	c86075_g1_i1	#N/A	#N/A	#N/A	#N/A	5		#N/A	#N/A	#N/A	#N/A	0	ATB13_ARATH
AT1G69780.1_|_Symbols:_ATHB13_|_Homeobox-leucine_zipper_protein_family_|	c86075_g2_i1	#N/A	#N/A	#N/A	#N/A	5		#N/A	#N/A	#N/A	#N/A	0	ATB13_ARATH
AT1G69780.1_|_Symbols:_ATHB13_|_Homeobox-leucine_zipper_protein_family_|	c74242_g2_i1	#N/A	#N/A	#N/A	#N/A	5		#N/A	#N/A	#N/A	#N/A	0	ATB13_ARATH
AT1G69780.1_|_Symbols:_ATHB13_|_Homeobox-leucine_zipper_protein_family_|	c86075_g2_i2	#N/A	#N/A	#N/A	#N/A	5		#N/A	#N/A	#N/A	#N/A	3e-179	ATB13_ARATH
AT3G53230.1_|_Symbols:_|_ATPase,_AAA-type,_CDC48_protein_|	c88336_g2_i4	#N/A	#N/A	#N/A	7	#N/A		#N/A	#N/A	#N/A	0	#N/A	ATD1A_DANRE
AT3G53230.1_|_Symbols:_|_ATPase,_AAA-type,_CDC48_protein_|	c88336_g2_i3	#N/A	#N/A	#N/A	7	#N/A		#N/A	#N/A	#N/A	0	#N/A	ATD1A_DANRE
AT3G53230.1_|_Symbols:_|_ATPase,_AAA-type,_CDC48_protein_|	c88336_g2_i1	#N/A	#N/A	#N/A	7	#N/A		#N/A	#N/A	#N/A	0	#N/A	ATD1A_DANRE
AT4G20230.1_|_Symbols:_|_Terpenoid_cyclases/Protein_prenyltransferases_superfamily_protein_|	c99429_g1_i3	#N/A	5	#N/A	#N/A	#N/A		#N/A	0	#N/A	#N/A	#N/A	ATESY_VITVI
AT4G20230.1_|_Symbols:_|_Terpenoid_cyclases/Protein_prenyltransferases_superfamily_protein_|	c99429_g1_i5	#N/A	5	#N/A	#N/A	#N/A		#N/A	9e-76	#N/A	#N/A	#N/A	ATESY_VITVI
AT4G20230.1_|_Symbols:_|_Terpenoid_cyclases/Protein_prenyltransferases_superfamily_protein_|	c99429_g1_i4	#N/A	5	#N/A	#N/A	#N/A		#N/A	3e-46	#N/A	#N/A	#N/A	ATESY_VITVI
AT1G49180.1_|_Symbols:_|_protein_kinase_family_protein_|	c90451_g1_i5	#N/A	#N/A	#N/A	#N/A	5		#N/A	#N/A	#N/A	#N/A	0	ATG1_MAGO7
AT1G49180.1_|_Symbols:_|_protein_kinase_family_protein_|	c90451_g1_i3	#N/A	#N/A	#N/A	#N/A	5		#N/A	#N/A	#N/A	#N/A	4e-124	ATG1_MAGO7
AT1G49180.1_|_Symbols:_|_protein_kinase_family_protein_|	c90451_g1_i2	#N/A	#N/A	#N/A	#N/A	5		#N/A	#N/A	#N/A	#N/A	0	ATG1_PODAS
AT1G49180.1_|_Symbols:_|_protein_kinase_family_protein_|	c90451_g1_i4	#N/A	#N/A	#N/A	#N/A	5		#N/A	#N/A	#N/A	#N/A	0	ATG1_PODAS
AT1G30360.1_|_Symbols:_ERD4_|_Early-responsive_to_dehydration_stress_protein_(ERD4)_|	c77680_g1_i1	7	28	9	18	5		0	0	0	2e-157	0	ATG8C_ORYSJ
AT1G69780.1_|_Symbols:_ATHB13_|_Homeobox-leucine_zipper_protein_family_|	c82037_g2_i1	#N/A	28	#N/A	7	31		#N/A	0	#N/A	0	0	ATHB6_ARATH
AT1G69780.1_|_Symbols:_ATHB13_|_Homeobox-leucine_zipper_protein_family_|	c99946_g1_i1	#N/A	28	#N/A	7	31		#N/A	0	#N/A	0	0	ATHB6_ARATH
AT1G69780.1_|_Symbols:_ATHB13_|_Homeobox-leucine_zipper_protein_family_|	c99946_g1_i2	#N/A	#N/A	#N/A	7	31		#N/A	#N/A	#N/A	0	0	ATHB6_ARATH
AT2G46680.1_|_Symbols:_ATHB-7,_ATHB7,_HB-7_|_homeobox_7_|	c90296_g1_i3	7	#N/A	#N/A	#N/A	#N/A		0	#N/A	#N/A	#N/A	#N/A	ATHB7_ARATH
AT2G46680.1_|_Symbols:_ATHB-7,_ATHB7,_HB-7_|_homeobox_7_|	c90296_g1_i2	7	#N/A	#N/A	#N/A	#N/A		0	#N/A	#N/A	#N/A	#N/A	ATHB7_ARATH
AT3G16720.1_|_Symbols:_ATL2,_TL2_|_TOXICOS_EN_LEVADURA_2_|	c93722_g2_i1	#N/A	23	#N/A	#N/A	#N/A		#N/A	0	#N/A	#N/A	#N/A	ATL2_ARATH
AT3G05200.1_|_Symbols:_ATL6_|_RING/U-box_superfamily_protein_|	c97744_g3_i1	#N/A	4	#N/A	#N/A	2		#N/A	0	#N/A	#N/A	0	ATL6_ARATH
AT3G05200.1_|_Symbols:_ATL6_|_RING/U-box_superfamily_protein_|	c87846_g1_i1	#N/A	3	#N/A	#N/A	#N/A		#N/A	0	#N/A	#N/A	#N/A	ATL6_ARATH
AT3G05200.1_|_Symbols:_ATL6_|_RING/U-box_superfamily_protein_|	c87846_g1_i2	#N/A	3	#N/A	#N/A	#N/A		#N/A	0	#N/A	#N/A	#N/A	ATL6_ARATH
AT1G05230.1_|_Symbols:_HDG2_|_homeodomain_GLABROUS_2_|	c93198_g2_i1	#N/A	6	#N/A	#N/A	#N/A		#N/A	0	#N/A	#N/A	#N/A	ATML1_ARATH
AT1G05230.1_|_Symbols:_HDG2_|_homeodomain_GLABROUS_2_|	c93198_g1_i1	#N/A	6	#N/A	#N/A	#N/A		#N/A	0	#N/A	#N/A	#N/A	ATML1_ARATH
AT1G33970.1_|_Symbols:_|_P-loop_containing_nucleoside_triphosphate_hydrolases_superfamily_protein_|	c89676_g4_i2	93	16	59	85	10		0	0	0	0	0	AVP_VIGRR
AT1G33970.1_|_Symbols:_|_P-loop_containing_nucleoside_triphosphate_hydrolases_superfamily_protein_|	c89676_g4_i1	93	16	59	85	10		0	0	0	0	0	AVP_VIGRR
AT5G15240.1_|_Symbols:_|_Transmembrane_amino_acid_transporter_family_protein_|	c89852_g2_i1	7	#N/A	#N/A	#N/A	#N/A		0	#N/A	#N/A	#N/A	#N/A	AVT1_YEAST
AT1G04240.1_|_Symbols:_SHY2,_IAA3_|_AUX/IAA_transcriptional_regulator_family_protein_|	c95706_g6_i1	#N/A	16	16	#N/A	#N/A		#N/A	0	0	#N/A	#N/A	AX22D_VIGRR
AT1G04240.1_|_Symbols:_SHY2,_IAA3_|_AUX/IAA_transcriptional_regulator_family_protein_|	c61528_g1_i1	#N/A	16	16	#N/A	#N/A		#N/A	0	0	#N/A	#N/A	AX22D_VIGRR
AT1G04240.1_|_Symbols:_SHY2,_IAA3_|_AUX/IAA_transcriptional_regulator_family_protein_|	c83319_g7_i3	7	16	31	20	#N/A		8e-71	2e-99	8e-20	7e-20	#N/A	AX22D_VIGRR
AT1G04240.1_|_Symbols:_SHY2,_IAA3_|_AUX/IAA_transcriptional_regulator_family_protein_|	c83319_g8_i1	#N/A	16	#N/A	#N/A	#N/A		#N/A	1e-75	#N/A	#N/A	#N/A	AX22D_VIGRR
AT4G21390.1_|_Symbols:_B120_|_S-locus_lectin_protein_kinase_family_protein_|	c87030_g1_i3	#N/A	6	#N/A	#N/A	6		#N/A	9e-91	#N/A	#N/A	0	B120_ARATH
AT5G42050.1_|_Symbols:_|_DCD_(Development_and_Cell_Death)_domain_protein_|	c89212_g3_i1	#N/A	26	21	20	9		#N/A	0	0	0	0	B2_DAUCA
AT5G42050.1_|_Symbols:_|_DCD_(Development_and_Cell_Death)_domain_protein_|	c89212_g2_i1	31	19	50	7	18		0	0	0	0	0	B2_DAUCA
AT5G42050.1_|_Symbols:_|_DCD_(Development_and_Cell_Death)_domain_protein_|	c89212_g5_i1	31	65	50	7	18		0	0	0	0	0	B2_DAUCA
AT5G42050.1_|_Symbols:_|_DCD_(Development_and_Cell_Death)_domain_protein_|	c69963_g2_i1	#N/A	9	#N/A	#N/A	19		#N/A	0	#N/A	#N/A	0	B2_DAUCA
AT5G42050.1_|_Symbols:_|_DCD_(Development_and_Cell_Death)_domain_protein_|	c89865_g3_i1	#N/A	#N/A	#N/A	12	#N/A		#N/A	#N/A	#N/A	8e-78	#N/A	B2_DAUCA
AT1G27120.1_|_Symbols:_|_Galactosyltransferase_family_protein_|	c84408_g1_i2	#N/A	4	#N/A	#N/A	4		#N/A	0	#N/A	#N/A	0	B3GTF_ARATH
AT1G27120.1_|_Symbols:_|_Galactosyltransferase_family_protein_|	c94638_g2_i2	#N/A	#N/A	#N/A	6	#N/A		#N/A	#N/A	#N/A	0	#N/A	B3GTJ_ARATH
AT1G27120.1_|_Symbols:_|_Galactosyltransferase_family_protein_|	c94638_g2_i1	#N/A	#N/A	#N/A	6	#N/A		#N/A	#N/A	#N/A	1e-174	#N/A	B3GTJ_ARATH
AT1G27120.1_|_Symbols:_|_Galactosyltransferase_family_protein_|	c37391_g1_i1	#N/A	#N/A	#N/A	6	#N/A		#N/A	#N/A	#N/A	6e-122	#N/A	B3GTJ_ARATH
AT1G27120.1_|_Symbols:_|_Galactosyltransferase_family_protein_|	c77307_g1_i1	#N/A	#N/A	#N/A	6	#N/A		#N/A	#N/A	#N/A	4e-44	#N/A	B3GTJ_ARATH
AT5G35735.1_|_Symbols:_|_Auxin-responsive_family_protein_|	c97007_g1_i1	#N/A	21	17	#N/A	#N/A		#N/A	0	0	#N/A	#N/A	B561J_ARATH
AT5G35735.1_|_Symbols:_|_Auxin-responsive_family_protein_|	c97007_g1_i2	#N/A	21	17	#N/A	#N/A		#N/A	1e-152	4e-151	#N/A	#N/A	B561P_ARATH
AT1G79440.1_|_Symbols:_ALDH5F1,_SSADH1,_SSADH_|_aldehyde_dehydrogenase_5F1_|	c96928_g2_i2	#N/A	5	7	#N/A	5		#N/A	0	0	#N/A	0	BADH_AMAHP
AT1G79440.1_|_Symbols:_ALDH5F1,_SSADH1,_SSADH_|_aldehyde_dehydrogenase_5F1_|	c96928_g2_i3	#N/A	5	7	#N/A	5		#N/A	0	0	#N/A	0	BADH_AMAHP
AT1G79440.1_|_Symbols:_ALDH5F1,_SSADH1,_SSADH_|_aldehyde_dehydrogenase_5F1_|	c96928_g3_i1	#N/A	5	7	#N/A	#N/A		#N/A	4e-166	0	#N/A	#N/A	BADH_AMAHP
AT1G79440.1_|_Symbols:_ALDH5F1,_SSADH1,_SSADH_|_aldehyde_dehydrogenase_5F1_|	c96928_g2_i4	#N/A	5	7	#N/A	5		#N/A	0	0	#N/A	0	BADH1_ARATH
AT1G34210.1_|_Symbols:_SERK2,_ATSERK2_|_somatic_embryogenesis_receptor-like_kinase_2_|	c87167_g1_i1	#N/A	5	13	9	3		#N/A	0	0	0	0	BAK1_ARATH
AT1G34210.1_|_Symbols:_SERK2,_ATSERK2_|_somatic_embryogenesis_receptor-like_kinase_2_|	c87167_g2_i1	#N/A	5	13	9	3		#N/A	1e-138	0	0	4e-138	BAK1_ARATH
AT1G34210.1_|_Symbols:_SERK2,_ATSERK2_|_somatic_embryogenesis_receptor-like_kinase_2_|	c100132_g1_i1	#N/A	#N/A	7	18	5		#N/A	#N/A	0	0	2e-112	BAK1_ARATH
AT1G34210.1_|_Symbols:_SERK2,_ATSERK2_|_somatic_embryogenesis_receptor-like_kinase_2_|	c65338_g1_i1	#N/A	#N/A	7	18	#N/A		#N/A	#N/A	0	0	#N/A	BAK1_ARATH
AT1G34210.1_|_Symbols:_SERK2,_ATSERK2_|_somatic_embryogenesis_receptor-like_kinase_2_|	c93541_g1_i1	#N/A	4	#N/A	18	#N/A		#N/A	1e-164	#N/A	2e-125	#N/A	BAK1_ARATH
AT4G17090.1_|_Symbols:_CT-BMY,_BAM3,_BMY8_|_chloroplast_beta-amylase_|	c95097_g1_i4	19	3	#N/A	6	#N/A		0	6e-47	#N/A	0	#N/A	BAM1_ARATH
AT4G17090.1_|_Symbols:_CT-BMY,_BAM3,_BMY8_|_chloroplast_beta-amylase_|	c95097_g1_i3	19	3	#N/A	6	#N/A		0	6e-47	#N/A	0	#N/A	BAM1_ARATH
AT4G17090.1_|_Symbols:_CT-BMY,_BAM3,_BMY8_|_chloroplast_beta-amylase_|	c95097_g1_i1	19	3	#N/A	6	#N/A		0	6e-47	#N/A	0	#N/A	BAM1_ARATH
AT4G17090.1_|_Symbols:_CT-BMY,_BAM3,_BMY8_|_chloroplast_beta-amylase_|	c95097_g1_i2	19	3	#N/A	6	#N/A		0	6e-47	#N/A	0	#N/A	BAM1_ARATH
AT4G17090.1_|_Symbols:_CT-BMY,_BAM3,_BMY8_|_chloroplast_beta-amylase_|	c95097_g5_i1	19	#N/A	#N/A	6	#N/A		2e-155	#N/A	#N/A	3e-65	#N/A	BAM1_ARATH
AT4G17090.1_|_Symbols:_CT-BMY,_BAM3,_BMY8_|_chloroplast_beta-amylase_|	c88646_g1_i1	19	3	#N/A	#N/A	#N/A		0	1e-69	#N/A	#N/A	#N/A	BAM1_ARATH
AT4G17090.1_|_Symbols:_CT-BMY,_BAM3,_BMY8_|_chloroplast_beta-amylase_|	c97244_g2_i1	#N/A	6	#N/A	#N/A	#N/A		#N/A	0	#N/A	#N/A	#N/A	BAM1_ARATH
AT4G17090.1_|_Symbols:_CT-BMY,_BAM3,_BMY8_|_chloroplast_beta-amylase_|	c81658_g1_i1	43	#N/A	12	104	#N/A		0	#N/A	0	0	#N/A	BAM3_ARATH
AT4G17090.1_|_Symbols:_CT-BMY,_BAM3,_BMY8_|_chloroplast_beta-amylase_|	c95097_g4_i1	43	#N/A	12	104	#N/A		0	#N/A	0	0	#N/A	BAM3_ARATH
AT5G18670.1_|_Symbols:_BMY3,_BAM9_|_beta-amylase_3_|	c97401_g4_i1	21	4	#N/A	#N/A	#N/A		0	0	#N/A	#N/A	#N/A	BAM9_ARATH
AT5G18670.1_|_Symbols:_BMY3,_BAM9_|_beta-amylase_3_|	c97401_g4_i2	21	4	#N/A	#N/A	#N/A		0	0	#N/A	#N/A	#N/A	BAM9_ARATH
AT5G18670.1_|_Symbols:_BMY3,_BAM9_|_beta-amylase_3_|	c97401_g4_i3	21	4	#N/A	#N/A	#N/A		0	0	#N/A	#N/A	#N/A	BAM9_ARATH
AT5G18670.1_|_Symbols:_BMY3,_BAM9_|_beta-amylase_3_|	c97401_g1_i1	21	4	#N/A	#N/A	#N/A		6e-154	0	#N/A	#N/A	#N/A	BAM9_ARATH
AT5G18670.1_|_Symbols:_BMY3,_BAM9_|_beta-amylase_3_|	c97401_g3_i1	21	#N/A	#N/A	#N/A	#N/A		2e-134	#N/A	#N/A	#N/A	#N/A	BAM9_ARATH
AT5G18670.1_|_Symbols:_BMY3,_BAM9_|_beta-amylase_3_|	c97401_g3_i2	21	#N/A	#N/A	#N/A	#N/A		2e-134	#N/A	#N/A	#N/A	#N/A	BAM9_ARATH
AT2G25790.1_|_Symbols:_|_Leucine-rich_receptor-like_protein_kinase_family_protein_|	c92152_g1_i1	#N/A	5	8	#N/A	#N/A		#N/A	0	0	#N/A	#N/A	BAME1_ARATH
AT4G28490.1_|_Symbols:_RLK5,_HAE_|_Leucine-rich_receptor-like_protein_kinase_family_protein_|	c97957_g5_i2	#N/A	#N/A	8	#N/A	#N/A		#N/A	#N/A	1e-179	#N/A	#N/A	BAME1_ARATH
AT4G28490.1_|_Symbols:_RLK5,_HAE_|_Leucine-rich_receptor-like_protein_kinase_family_protein_|	c97957_g5_i1	#N/A	#N/A	8	#N/A	#N/A		#N/A	#N/A	1e-179	#N/A	#N/A	BAME1_ARATH
AT4G28490.1_|_Symbols:_RLK5,_HAE_|_Leucine-rich_receptor-like_protein_kinase_family_protein_|	c97957_g3_i1	#N/A	#N/A	8	#N/A	#N/A		#N/A	#N/A	1e-159	#N/A	#N/A	BAME1_ARATH
AT3G12610.1_|_Symbols:_DRT100_|_Leucine-rich_repeat_(LRR)_family_protein_|	c36636_g1_i1	#N/A	5	#N/A	#N/A	#N/A		#N/A	9e-161	#N/A	#N/A	#N/A	BAME1_ARATH
AT5G42800.1_|_Symbols:_DFR,_TT3,_M318_|_dihydroflavonol_4-reductase_|	c95103_g1_i1	47	88	8	23	18		0	0	0	0	0	BAN_ARATH
AT5G42800.1_|_Symbols:_DFR,_TT3,_M318_|_dihydroflavonol_4-reductase_|	c95103_g3_i1	47	88	17	23	18		0	8e-28	0	0	0	BAN_ARATH
AT5G42800.1_|_Symbols:_DFR,_TT3,_M318_|_dihydroflavonol_4-reductase_|	c95103_g5_i1	47	88	17	23	18		0	0	2e-84	0	0	BAN_ARATH
AT5G22630.1_|_Symbols:_ADT5_|_arogenate_dehydratase_5_|	c97417_g1_i1	#N/A	#N/A	5	#N/A	#N/A		#N/A	#N/A	0	#N/A	#N/A	BAP2_ARATH
AT3G61190.1_|_Symbols:_BAP1_|_BON_association_protein_1_|	c90087_g1_i1	#N/A	35	#N/A	#N/A	#N/A		#N/A	0	#N/A	#N/A	#N/A	BAP2_ARATH
AT5G42570.1_|_Symbols:_|_B-cell_receptor-associated_31-like_|	c98407_g1_i1	#N/A	6	4	4	9		#N/A	9e-60	5e-97	0	0	BAP31_HUMAN
AT4G12030.2_|_Symbols:_BAT5,_BASS5_|_bile_acid_transporter_5_|	c91165_g1_i1	5	#N/A	#N/A	#N/A	#N/A		2e-130	#N/A	#N/A	#N/A	#N/A	BASS3_ARATH
AT4G12030.2_|_Symbols:_BAT5,_BASS5_|_bile_acid_transporter_5_|	c84356_g2_i1	#N/A	#N/A	7	#N/A	#N/A		#N/A	#N/A	0	#N/A	#N/A	BASS6_ARATH
AT4G12030.2_|_Symbols:_BAT5,_BASS5_|_bile_acid_transporter_5_|	c84356_g2_i2	#N/A	#N/A	7	#N/A	#N/A		#N/A	#N/A	0	#N/A	#N/A	BASS6_ARATH
AT1G75380.1_|_Symbols:_ATBBD1,_BBD1_|_bifunctional_nuclease_in_basal_defense_response_1_|	c88825_g1_i5	24	#N/A	9	4	5		0	#N/A	0	6e-57	0	BBD1_ARATH
AT1G75380.1_|_Symbols:_ATBBD1,_BBD1_|_bifunctional_nuclease_in_basal_defense_response_1_|	c88825_g1_i8	24	#N/A	9	4	#N/A		0	#N/A	0	6e-57	#N/A	BBD1_ARATH
AT1G75380.1_|_Symbols:_ATBBD1,_BBD1_|_bifunctional_nuclease_in_basal_defense_response_1_|	c88825_g1_i6	24	#N/A	9	4	5		0	#N/A	0	6e-57	0	BBD1_ARATH
AT1G75380.1_|_Symbols:_ATBBD1,_BBD1_|_bifunctional_nuclease_in_basal_defense_response_1_|	c88825_g1_i2	24	#N/A	9	4	5		0	#N/A	0	6e-57	0	BBD1_ARATH
AT1G75380.1_|_Symbols:_ATBBD1,_BBD1_|_bifunctional_nuclease_in_basal_defense_response_1_|	c63723_g1_i1	24	#N/A	9	4	5		0	#N/A	7e-163	6e-57	3e-100	BBD1_ARATH
AT1G75380.1_|_Symbols:_ATBBD1,_BBD1_|_bifunctional_nuclease_in_basal_defense_response_1_|	c63723_g1_i3	24	#N/A	9	4	5		0	#N/A	7e-163	6e-57	3e-100	BBD1_ARATH
AT1G75380.1_|_Symbols:_ATBBD1,_BBD1_|_bifunctional_nuclease_in_basal_defense_response_1_|	c63723_g1_i2	24	#N/A	9	4	#N/A		0	#N/A	4e-96	1e-102	#N/A	BBD1_ARATH
AT1G19660.1_|_Symbols:_|_Wound-responsive_family_protein_|	c83289_g1_i1	7	#N/A	#N/A	#N/A	#N/A		4e-39	#N/A	#N/A	#N/A	#N/A	BBD2_ARATH
AT1G06040.1_|_Symbols:_STO_|_B-box_zinc_finger_family_protein_|	c90711_g2_i1	#N/A	#N/A	31	21	#N/A		#N/A	#N/A	0	0	#N/A	BBX24_ARATH
AT1G06040.1_|_Symbols:_STO_|_B-box_zinc_finger_family_protein_|	c86516_g1_i1	#N/A	#N/A	17	#N/A	#N/A		#N/A	#N/A	0	#N/A	#N/A	BBX24_ARATH
AT2G31380.1_|_Symbols:_STH_|_salt_tolerance_homologue_|	c86516_g2_i1	#N/A	#N/A	17	21	#N/A		#N/A	#N/A	0	8e-119	#N/A	BBX24_ARATH
AT3G21890.1_|_Symbols:_|_B-box_type_zinc_finger_family_protein_|	c86137_g1_i1	11	#N/A	#N/A	21	#N/A		0	#N/A	#N/A	2e-42	#N/A	BBX32_ARATH
AT5G52570.1_|_Symbols:_BETA-OHASE_2,_B2,_CHY2,_BCH2_|_beta-carotene_hydroxylase_2_|	c86279_g1_i1	5	#N/A	#N/A	#N/A	#N/A		0	#N/A	#N/A	#N/A	#N/A	BCH_GENLU
AT5G52570.1_|_Symbols:_BETA-OHASE_2,_B2,_CHY2,_BCH2_|_beta-carotene_hydroxylase_2_|	c77050_g1_i1	5	#N/A	#N/A	#N/A	#N/A		1e-29	#N/A	#N/A	#N/A	#N/A	BCH2_CAPAN
AT2G46620.1_|_Symbols:_|_P-loop_containing_nucleoside_triphosphate_hydrolases_superfamily_protein_|	c89649_g2_i1	6	#N/A	#N/A	#N/A	#N/A		0	#N/A	#N/A	#N/A	#N/A	BCS1_SCHPO
AT2G46620.1_|_Symbols:_|_P-loop_containing_nucleoside_triphosphate_hydrolases_superfamily_protein_|	c97025_g3_i1	#N/A	3	#N/A	#N/A	#N/A		#N/A	0	#N/A	#N/A	#N/A	BCS1_SCHPO
AT2G46620.1_|_Symbols:_|_P-loop_containing_nucleoside_triphosphate_hydrolases_superfamily_protein_|	c97025_g3_i3	#N/A	3	#N/A	#N/A	#N/A		#N/A	2e-41	#N/A	#N/A	#N/A	BCS1_SCHPO
AT3G50930.1_|_Symbols:_BCS1_|_cytochrome_BC1_synthesis_|	c92378_g1_i5	#N/A	#N/A	#N/A	#N/A	8		#N/A	#N/A	#N/A	#N/A	2e-33	BCS1_YEAST
AT3G50930.1_|_Symbols:_BCS1_|_cytochrome_BC1_synthesis_|	c92378_g1_i2	#N/A	#N/A	#N/A	#N/A	8		#N/A	#N/A	#N/A	#N/A	2e-33	BCS1_YEAST
[truncated: 4,472 more rows]
